# Supplementary material for: A multi-omic atlas of human embryonic skeletal development
Source: Nature. 2024 Nov 20;635(8039):657–67. doi: 10.1038/s41586-024-08189-z (PMC11578895; doi:10.1038/s41586-024-08189-z)
Supplement: Supplementary file 3 — Supplementary Figures [file 41586_2024_8189_MOESM3_ESM.zip]

Archive with 9 entries (9 files):
- 2023-10-17784B-s3/2023-10-17784B-Supplementary Data Figure 1.pdf
- 2023-10-17784B-s3/2023-10-17784B-Supplementary Data Figure 2.pdf
- 2023-10-17784B-s3/2023-10-17784B-Supplementary Data Figure 3.pdf
- 2023-10-17784B-s3/2023-10-17784B-Supplementary Data Figure 4.pdf
- 2023-10-17784B-s3/2023-10-17784B-Supplementary Data Figure 5.pdf
- 2023-10-17784B-s3/2023-10-17784B-Supplementary Data Figure 6.pdf
- 2023-10-17784B-s3/2023-10-17784B-Supplementary Data Figure 7.pdf
- 2023-10-17784B-s3/2023-10-17784B-Supplementary Data Figure 8.pdf
- 2023-10-17784B-s3/SuppFigures.docx
