# Supplementary material for: A multi-omic atlas of human embryonic skeletal development
Source: Nature. 2024 Nov 20;635(8039):657–67. doi: 10.1038/s41586-024-08189-z (PMC11578895; doi:10.1038/s41586-024-08189-z)
Supplement: Supplementary file 4 — Supplementary Tables [file 41586_2024_8189_MOESM4_ESM.zip]

Archive with 13 entries (13 files):
- 2023-10-17784B-s4/2023-10-17784B-Supplementary Data Table 1.xlsx
- 2023-10-17784B-s4/2023-10-17784B-Supplementary Data Table 10.xls
- 2023-10-17784B-s4/2023-10-17784B-Supplementary Data Table 11.csv
- 2023-10-17784B-s4/2023-10-17784B-Supplementary Data Table 12.xlsx
- 2023-10-17784B-s4/2023-10-17784B-Supplementary Data Table 2.xlsx
- 2023-10-17784B-s4/2023-10-17784B-Supplementary Data Table 3.xlsx
- 2023-10-17784B-s4/2023-10-17784B-Supplementary Data Table 4.xlsx
- 2023-10-17784B-s4/2023-10-17784B-Supplementary Data Table 5.xlsx
- 2023-10-17784B-s4/2023-10-17784B-Supplementary Data Table 6.xlsx
- 2023-10-17784B-s4/2023-10-17784B-Supplementary Data Table 7.xlsx
- 2023-10-17784B-s4/2023-10-17784B-Supplementary Data Table 8.xlsx
- 2023-10-17784B-s4/2023-10-17784B-Supplementary Data Table 9.xlsx
- 2023-10-17784B-s4/SuppTables.docx
