# Supplementary material for: A multi-omic atlas of human embryonic skeletal development
Source: Nature. 2024 Nov 20;635(8039):657–67. doi: 10.1038/s41586-024-08189-z (PMC11578895; doi:10.1038/s41586-024-08189-z)
Supplement: Supplementary file 4 — Supplementary Tables [file 41586_2024_8189_MOESM4_ESM.zip › 2023-10-17784B-s4/2023-10-17784B-Supplementary Data Table 10.xls]

## Sheet: NEW_supplementary_table_droplet
run_id	region	pcw	post_qc_recovery	estimated_target_recovery	percentage_recovery
HCA_BN_F12482359_and_HCA_BN_F12477271	skullbase	8.5	4394	10000	43.94
HCA_BN_F12482360_and_HCA_BN_F12477272	skullbase	8.5	1210	10000	12.1
HCA_BN_F12482361_and_HCA_BN_F12477273	skullbase	8.5	6997	10000	69.97
HCA_BN_F12482362_and_HCA_BN_F12477274	skullbase	8.5	1045	10000	10.45
HCA_BN_F12482363_and_HCA_BN_F12477275	calvaria	8.5	1945	10000	19.45
HCA_BN_F12482364_and_HCA_BN_F12477276	calvaria	8.5	2307	10000	23.07
HCA_BN_F12482365_and_HCA_BN_F12477277	calvaria	8.5	5231	10000	52.31
HCA_BN_F12627470_and_HCA_BN_F12605339	knee	5.8	5564	16000	34.775
	knee	7.6	3204
	knee	8.3	2338
HCA_BN_F12627471_and_HCA_BN_F12605340	hip	5.8	1774	16000	11.0875
	hip	7.6	2154
HCA_BN_F12627472_and_HCA_BN_F12605341	hip	5.8	2494	16000	15.5875
	shoulder	8.3	4020
HCA_BN_F12627473_and_HCA_BN_F12605342	shoulder	7.6	3486	16000	21.7875
	shoulder	8.3	3804
HCA_BN_F12808058_and_HCA_BN_F12803234	calvaria	5.8	3973	16000	24.8313
	calvaria	7.6	3181
HCA_BN_F12808059_and_HCA_BN_F12803235	calvaria	5.8	1904	16000	11.9
	calvaria	7.6	1686
HCA_BN_F12808060_and_HCA_BN_F12803236	skullbase	5.8	2781	16000	17.3813
	skullbase	7.6	2373
HCA_BN_F12808061_and_HCA_BN_F12803237	skullbase	7.6	15375	16000	96.0938
HCA_BN_F12808062_and_HCA_BN_F12803238	skullbase	5.8	10837	16000	67.7313
HCA_BN_F12863835_and_HCA_BN_F12865000	knee	10	17876	16000	111.725
HCA_BN_F12863836_and_HCA_BN_F12865001	shoulder	10	17950	16000	100
HCA_BN_F12863837_and_HCA_BN_F12865002	hip	10	9018	16000	56.3625
HCA_BN_F12874040_and_HCA_BN_F12865672	hip	9.4	11049	16000	69.0563
HCA_BN_F12874041_and_HCA_BN_F12865673	knee	9.4	7948	16000	49.675
HCA_BN_F12874043_and_HCA_BN_F12865675	hip	11.2	9459	16000	59.1187
HCA_BN_F12874044_and_HCA_BN_F12865676	knee	11.2	10993	16000	68.7062
HCA_BN_F12874045_and_HCA_BN_F12865677	shoulder	11.2	10309	16000	64.4313
HCA_BN_F12874046_and_HCA_BN_F12865678	knee	10	5866	16000	36.6625
HCA_BN_F12874047_and_HCA_BN_F12865679	knee	8	9042	16000	56.5125
HCA_BN_F12922481_and_HCA_BN_F12918719	hip	5.7	9699	16000	60.6187
HCA_BN_F12922482_and_HCA_BN_F12918720	knee	5.7	11443	16000	71.5187
HCA_BN_F12922483_and_HCA_BN_F12918721	shoulder	5.7	9832	16000	61.45
HCA_BN_F12922484_and_HCA_BN_F12918722	knee	7.3	239	16000	1.49375
HCA_BN_F12922485_and_HCA_BN_F12918723	hip	7.3	5590	16000	34.9375
	knee	8.6	1123
HCA_BN_F12922486_and_HCA_BN_F12918724	hip	8.6	13514	16000	84.4625
HCA_BN_F12922487_and_HCA_BN_F12918725	shoulder	7.3	1766	16000	11.0375
	shoulder	8.6	5153
HCA_BN_F12966455_and_HCA_BN_F12951831	calvaria	9.4	10480	16000	65.5
HCA_BN_F12966456_and_HCA_BN_F12951832	skullbase	9.4	12804	16000	80.025
HCA_BN_F12966457_and_HCA_BN_F12951833	calvaria	9.4	14046	16000	87.7875
HCA_BN_F12966458_and_HCA_BN_F12951834	calvaria	9.4	8274	16000	51.7125
HCA_BN_F12966459_and_HCA_BN_F12951835	skullbase	9.4	16064	16000	100.4
HCA_BN_F12966460_and_HCA_BN_F12951836	skullbase	9.4	15079	16000	94.2438
HCA_BN_F12966461_and_HCA_BN_F12951837	skullbase	9.4	8437	16000	52.7313
HCA_BN_F13109714_and_HCA_BN_F13128942	skullbase	11.2	4689	16000	29.3062
HCA_BN_F13109715_and_HCA_BN_F13128943	skullbase	11.2	205	16000	1.28125
HCA_BN_F13109718_and_HCA_BN_F13128946	skullbase	11.2	3459	16000	21.6187
HCA_BN_F13109719_and_HCA_BN_F13128947	skullbase	11.2	3009	16000	18.8062
HCA_BN_F13177434_and_HCA_BN_F13177207	calvaria	10.3	2583	16000	16.1438
	calvaria	11.2	3347
HCA_BN_F13177435_and_HCA_BN_F13177208	calvaria	10.3	2814	16000	17.5875
	calvaria	11.2	4478
HCA_BN_F13177436_and_HCA_BN_F13177209	calvaria	10.3	2916	16000	18.225
	calvaria	11.2	2612
HCA_BN_F13177437_and_HCA_BN_F13177210	skullbase	10.3	16779	16000	100
