# Supplementary material for: A multi-omic atlas of human embryonic skeletal development
Source: Nature. 2024 Nov 20;635(8039):657–67. doi: 10.1038/s41586-024-08189-z (PMC11578895; doi:10.1038/s41586-024-08189-z)
Supplement: Supplementary file 4 — Supplementary Tables [file 41586_2024_8189_MOESM4_ESM.zip › 2023-10-17784B-s4/2023-10-17784B-Supplementary Data Table 11.csv]

	ID	Description	GeneRatio	BgRatio	pvalue	p.adjust	qvalue	geneID	Count	modulename
GO:0006614	GO:0006614	SRP-dependent cotranslational protein targeting to membrane	77/132	97/15849	1.07189695403105e-152	1.38703465851618e-149	1.25129865475835e-149	RPS29/RPL39/RPL41/RPS12/RPL32/RPL26/RPS18/RPL37A/RPL37/RPS27/RPL10/RPL30/RPL24/RPL34/RPS27A/RPLP1/RPS14/RPS23/RPL9/RPS15A/RPL35A/RPS11/RPL13A/RPS16/RPS3A/RPS13/RPS19/RPL27A/RPS20/RPL18/RPL18A/RPL27/RPS17/RPL19/RPL36A/RPL36/RPL21/RPL15/RPL23A/RPL12/RPS21/RPS7/RPS3/RPS25/RPS15/RPL38/RPL28/RPS4X/RPL10A/RPL7/RPL29/RPL17/RPS28/RPLP0/RPL23/RPL35/RPL13/RPL11/RPS24/RPL7A/RPS9/RPS6/RPLP2/RPS5/RPL3/RPL5/RP…	77	Module_1
GO:0000184	GO:0000184	nuclear-transcribed mRNA catabolic process, nonsense-mediated decay	76/132	120/15849	1.35814761689671e-137	3.51488603252868e-135	3.17091727818621e-135	RPS29/RPL39/RPL41/RPS12/RPL32/RPL26/RPS18/RPL37A/RPL37/RPS27/RPL10/RPL30/RPL24/RPL34/RPS27A/RPLP1/RPS14/RPS23/RPL9/RPS15A/RPL35A/RPS11/RPL13A/RPS16/RPS3A/RPS13/RPS19/RPL27A/RPS20/RPL18/RPL18A/RPL27/RPS17/RPL19/RPL36A/RPL36/RPL21/RPL15/RPL23A/RPL12/RPS21/RPS7/RPS3/RPS25/RPS15/RPL38/RPL28/RPS4X/RPL10A/RPL7/RPL29/RPL17/RPS28/RPLP0/RPL23/RPL35/RPL13/RPL11/RPS24/RPL7A/RPS9/RPS6/RPLP2/RPS5/RPL3/RPL5/RP…	76	Module_1
GO:0019083	GO:0019083	viral transcription	76/132	177/15849	1.64045143005849e-119	2.57689332677842e-117	2.32471707426769e-117	RPS29/RPL39/RPL41/RPS12/RPL32/RPL26/RPS18/RPL37A/RPL37/RPS27/RPL10/RPL30/RPL24/RPL34/RPS27A/RPLP1/RPS14/RPS23/RPL9/RPS15A/RPL35A/RPS11/RPL13A/RPS16/RPS3A/RPS13/RPS19/RPL27A/RPS20/RPL18/RPL18A/RPL27/RPS17/RPL19/RPL36A/RPL36/RPL21/RPL15/RPL23A/RPL12/RPS21/RPS7/RPS3/RPS25/RPS15/RPL38/RPL28/RPS4X/RPL10A/RPL7/RPL29/RPL17/RPS28/RPLP0/RPL23/RPL35/RPL13/RPL11/RPS24/RPL7A/RPS9/RPS6/RPLP2/RPS5/RPL3/RPL5/RP…	76	Module_1
GO:0006413	GO:0006413	translational initiation	77/132	187/15849	1.79227511136057e-119	2.57689332677842e-117	2.32471707426769e-117	RPS29/RPL39/RPL41/RPS12/RPL32/RPL26/RPS18/RPL37A/RPL37/RPS27/RPL10/RPL30/RPL24/RPL34/RPS27A/RPLP1/RPS14/RPS23/RPL9/RPS15A/RPL35A/RPS11/RPL13A/RPS16/RPS3A/RPS13/RPS19/RPL27A/RPS20/RPL18/RPL18A/RPL27/RPS17/RPL19/RPL36A/RPL36/RPL21/RPL15/RPL23A/RPL12/RPS21/RPS7/RPS3/RPS25/RPS15/RPL38/RPL28/RPS4X/RPL10A/RPL7/RPL29/RPL17/RPS28/RPLP0/RPL23/RPL35/RPL13/RPL11/RPS24/RPL7A/RPS9/RPS6/RPLP2/RPS5/RPL3/RPL5/RP…	77	Module_1
GO:0042254	GO:0042254	ribosome biogenesis	35/132	300/15849	1.50195073291571e-30	1.14324955787819e-28	1.03137050328391e-28	RPL26/RPS27/RPL10/RPL24/RPS14/RPL35A/RPS16/RPS19/RPL27/RPS17/RPL23A/RPL12/RPS21/RPS7/RPS15/RPL38/RPL10A/RPL7/RPS28/RPLP0/RPL35/RPL11/RPS24/RPL7A/RPS9/RPS6/RPS5/RPL3/RPL5/RPS2/RPSA/RPL14/RPL6/RPS10/TRMT112	35	Module_1
GO:0042255	GO:0042255	ribosome assembly	18/132	61/15849	1.08975267379843e-23	7.42178926260612e-22	6.69548872710501e-22	RPS27/RPL10/RPL24/RPS14/RPS19/RPL23A/RPL12/RPS15/RPL38/RPS28/RPLP0/RPL11/RPS5/RPL3/RPL5/RPSA/RPL6/RPS10	18	Module_1
GO:0006364	GO:0006364	rRNA processing	24/132	221/15849	3.01183133190866e-20	1.8558617826142e-18	1.67424608876527e-18	RPL26/RPS27/RPS14/RPL35A/RPS16/RPS19/RPL27/RPS17/RPS21/RPS7/RPS15/RPL10A/RPL7/RPS28/RPL35/RPL11/RPS24/RPL7A/RPS9/RPS6/RPL5/RPS2/RPL14/TRMT112	24	Module_1
GO:0016072	GO:0016072	rRNA metabolic process	24/132	232/15849	9.57314710037495e-20	5.63075106722054e-18	5.07972255230422e-18	RPL26/RPS27/RPS14/RPL35A/RPS16/RPS19/RPL27/RPS17/RPS21/RPS7/RPS15/RPL10A/RPL7/RPS28/RPL35/RPL11/RPS24/RPL7A/RPS9/RPS6/RPL5/RPS2/RPL14/TRMT112	24	Module_1
GO:0022618	GO:0022618	ribonucleoprotein complex assembly	20/132	191/15849	1.0995866098248e-16	5.9286044713054e-15	5.34842785217416e-15	RPS27/RPL10/RPL24/RPS14/RPL13A/RPS19/RPL23A/RPL12/RPS15/RPL38/RPS28/RPLP0/RPL11/RPS5/RPL3/RPL5/RPSA/RPL6/RPS10/SNRPE	20	Module_1
GO:0071826	GO:0071826	ribonucleoprotein complex subunit organization	20/132	198/15849	2.23629953264078e-16	1.15750863809487e-14	1.04423418176784e-14	RPS27/RPL10/RPL24/RPS14/RPL13A/RPS19/RPL23A/RPL12/RPS15/RPL38/RPS28/RPLP0/RPL11/RPS5/RPL3/RPL5/RPSA/RPL6/RPS10/SNRPE	20	Module_1
GO:0006119	GO:0006119	oxidative phosphorylation	12/132	129/15849	7.68425926083237e-10	3.31447716117236e-08	2.99012053342565e-08	COX7C/ATP5F1E/UQCRB/ATP5MG/COX4I1/UQCRH/COX8A/COX6B1/ATP5PF/ATP5PO/NDUFB2/NDUFA11	12	Module_1
GO:1901798	GO:1901798	positive regulation of signal transduction by p53 class mediator	5/132	22/15849	8.72857770947077e-07	3.42266047153187e-05	3.08771696325457e-05	RPL26/RPS7/RPL23/RPL11/UBB	5	Module_1
GO:1902253	GO:1902253	regulation of intrinsic apoptotic signaling pathway by p53 class mediator	5/132	29/15849	3.75630959738801e-06	0.000138876131972002	0.000125285634391077	RPL26/RPS7/RPL11/MIF/UBB	5	Module_1
GO:0046034	GO:0046034	ATP metabolic process	12/132	287/15849	4.9916827639732e-06	0.000179423263793926	0.000161864800738195	COX7C/ATP5F1E/UQCRB/ATP5MG/COX4I1/UQCRH/COX8A/COX6B1/ATP5PF/ATP5PO/NDUFB2/NDUFA11	12	Module_1
GO:0051444	GO:0051444	negative regulation of ubiquitin-protein transferase activity	4/132	16/15849	7.74209086947294e-06	0.000256878604746102	0.0002317403177934	RPS7/RPL23/RPL11/RPL5	4	Module_1
GO:0042776	GO:0042776	mitochondrial ATP synthesis coupled proton transport	4/132	22/15849	2.99337389086181e-05	0.000949954369080024	0.000856991292044047	ATP5F1E/ATP5MG/ATP5PF/ATP5PO	4	Module_1
GO:1902600	GO:1902600	proton transmembrane transport	8/132	146/15849	3.00990178765695e-05	0.000949954369080024	0.000856991292044047	COX7C/ATP5F1E/ATP5MG/COX4I1/COX8A/COX6B1/ATP5PF/ATP5PO	8	Module_1
GO:0072332	GO:0072332	intrinsic apoptotic signaling pathway by p53 class mediator	6/132	75/15849	3.74486805500631e-05	0.00115043198647912	0.00103785005532038	RPL26/RPS7/RPL11/MIF/HINT1/UBB	6	Module_1
GO:0006417	GO:0006417	regulation of translation	12/132	352/15849	3.82291927500789e-05	0.00115043198647912	0.00103785005532038	RPL26/RPL10/RPL30/RPLP1/RPS14/RPL13A/RPS3/RPL38/RPS4X/RPS9/RPL5/EIF1	12	Module_1
GO:0009206	GO:0009206	purine ribonucleoside triphosphate biosynthetic process	5/132	59/15849	0.00012965809197506	0.0031069920558468	0.00280294003899301	ATP5F1E/NME2/ATP5MG/ATP5PF/ATP5PO	5	Module_1
GO:0042407	GO:0042407	cristae formation	4/132	33/15849	0.000155979820932617	0.00360424800512154	0.00325153423711038	ATP5F1E/ATP5MG/ATP5PF/ATP5PO	4	Module_1
GO:0034248	GO:0034248	regulation of cellular amide metabolic process	12/132	409/15849	0.000159198584252812	0.00361408715830067	0.00326041052514069	RPL26/RPL10/RPL30/RPLP1/RPS14/RPL13A/RPS3/RPL38/RPS4X/RPS9/RPL5/EIF1	12	Module_1
GO:0042769	GO:0042769	DNA damage response, detection of DNA damage	4/132	37/15849	0.000245350643932593	0.00529139555414626	0.00477357656353063	RPS27A/RPS3/UBA52/UBB	4	Module_1
GO:0019068	GO:0019068	virion assembly	4/132	40/15849	0.000333014918922606	0.00684002071564844	0.00617065238237543	RPS27A/UBA52/PPIA/UBB	4	Module_1
GO:0009205	GO:0009205	purine ribonucleoside triphosphate metabolic process	5/132	73/15849	0.000354462330819373	0.00716678525125419	0.00646543955392573	ATP5F1E/NME2/ATP5MG/ATP5PF/ATP5PO	5	Module_1
GO:0042276	GO:0042276	error-prone translesion synthesis	3/132	21/15849	0.000672959493637721	0.0126204287647422	0.0113853863988441	RPS27A/UBA52/UBB	3	Module_1
GO:2000059	GO:2000059	negative regulation of ubiquitin-dependent protein catabolic process	4/132	49/15849	0.000728678468727854	0.0127420261964033	0.0114950842364038	RPS7/RPL23/RPL11/RPL5	4	Module_1
GO:0000717	GO:0000717	nucleotide-excision repair, DNA duplex unwinding	3/132	22/15849	0.000774489875963368	0.0131867092039026	0.0118962503108501	RPS27A/UBA52/UBB	3	Module_1
GO:1990542	GO:1990542	mitochondrial transmembrane transport	5/132	98/15849	0.00135813536697517	0.0218340873355496	0.0196973910803908	ATP5F1E/ATP5MG/TOMM7/ATP5PF/ATP5PO	5	Module_1
GO:0006294	GO:0006294	nucleotide-excision repair, preincision complex assembly	3/132	29/15849	0.00176114683397	0.0264991163157811	0.0239058976606209	RPS27A/UBA52/UBB	3	Module_1
GO:0035666	GO:0035666	TRIF-dependent toll-like receptor signaling pathway	3/132	29/15849	0.00176114683397	0.0264991163157811	0.0239058976606209	RPS27A/UBA52/UBB	3	Module_1
GO:0051238	GO:0051238	sequestering of metal ion	2/132	10/15849	0.00296531658837662	0.042166150168784	0.0380397466340043	FTL/FTH1	2	Module_1
GO:0070423	GO:0070423	nucleotide-binding oligomerization domain containing signaling pathway	3/132	37/15849	0.00356781163246556	0.0490978580092033	0.0442931135867619	RPS27A/UBA52/UBB	3	Module_1
GO:0032306	GO:0032306	regulation of prostaglandin secretion	2/132	11/15849	0.00360455680902188	0.0490978580092033	0.0442931135867619	MIF/ATP5PF	2	Module_1
GO:0000280	GO:0000280	nuclear division	53/173	416/15849	4.61997955938967e-42	9.84055646150001e-39	8.47158357100717e-39	TOP2A/ASPM/CENPF/BRIP1/SMC4/CDC25C/KIF11/NUF2/SGO2/NUSAP1/MKI67/MYBL1/CENPK/UBE2S/KIF14/NCAPG2/NCAPG/CENPE/TPX2/KNTC1/KIF18B/RACGAP1/NDC80/KIF23/KIF20B/TTK/ANLN/BUB1B/BUB1/CCNB1/UBE2C/BRCA2/FANCA/PTTG1/CDK1/KIF4A/CKS2/DLGAP5/KIF2C/CCNB2/AURKA/KIF18A/AURKB/ESPL1/BIRC5/SGO1/CDC20/BORA/RAD54L/MND1/CHEK1/SYCP2/SHCBP1L	53	Module_2
GO:0140014	GO:0140014	mitotic nuclear division	42/173	280/15849	4.39756074701038e-36	3.12226813037737e-33	2.68791256887441e-33	CENPF/SMC4/CDC25C/KIF11/NUF2/SGO2/NUSAP1/MKI67/CENPK/UBE2S/KIF14/NCAPG2/NCAPG/CENPE/TPX2/KNTC1/KIF18B/RACGAP1/NDC80/KIF23/KIF20B/TTK/ANLN/BUB1B/BUB1/CCNB1/UBE2C/PTTG1/CDK1/KIF4A/DLGAP5/KIF2C/CCNB2/AURKA/KIF18A/AURKB/ESPL1/BIRC5/SGO1/CDC20/BORA/CHEK1	42	Module_2
GO:0007059	GO:0007059	chromosome segregation	43/173	317/15849	4.80090391352326e-35	2.55648133395113e-32	2.2008354256204e-32	TOP2A/KNL1/CENPF/BRIP1/SMC4/NUF2/SGO2/NUSAP1/MKI67/CENPK/SPC25/KIF14/NCAPG2/NCAPG/CENPE/KIF18B/RACGAP1/NDC80/KIF23/TTK/BUB1B/CDCA2/BUB1/ECT2/CCNB1/UBE2C/HJURP/PTTG1/KIF4A/BRCA1/DLGAP5/KIF2C/SKA3/KIF18A/AURKB/ESPL1/BIRC5/ESCO2/SGO1/CDC20/FAM83D/CENPW/SYCP2	43	Module_2
GO:0098813	GO:0098813	nuclear chromosome segregation	35/173	257/15849	1.57337592792943e-28	6.70258145297937e-26	5.77014919253277e-26	TOP2A/KNL1/CENPF/BRIP1/SMC4/NUF2/SGO2/NUSAP1/CENPK/KIF14/NCAPG2/NCAPG/CENPE/KIF18B/RACGAP1/NDC80/KIF23/TTK/BUB1B/BUB1/ECT2/CCNB1/UBE2C/PTTG1/KIF4A/DLGAP5/KIF2C/KIF18A/AURKB/ESPL1/ESCO2/SGO1/CDC20/FAM83D/SYCP2	35	Module_2
GO:0007088	GO:0007088	regulation of mitotic nuclear division	23/173	158/15849	1.27760870325706e-19	3.40163317242192e-17	2.92841363299184e-17	CENPF/CDC25C/KIF11/NUSAP1/MKI67/CENPE/KNTC1/NDC80/KIF20B/TTK/ANLN/BUB1B/BUB1/CCNB1/UBE2C/PTTG1/DLGAP5/AURKA/AURKB/ESPL1/CDC20/BORA/CHEK1	23	Module_2
GO:1903046	GO:1903046	meiotic cell cycle process	24/173	184/15849	2.77113213102765e-19	6.5583460434321e-17	5.6459791488306e-17	TOP2A/ASPM/BRIP1/SMC4/CDC25C/NUF2/SGO2/MYBL1/TTK/BUB1B/BUB1/BRCA2/FANCA/PTTG1/CKS2/AURKA/KIF18A/ESPL1/SGO1/CDC20/RAD54L/MND1/SYCP2/SHCBP1L	24	Module_2
GO:0051783	GO:0051783	regulation of nuclear division	23/173	180/15849	2.59558279642125e-18	4.25276258182866e-16	3.6611378391626e-16	CENPF/CDC25C/KIF11/NUSAP1/MKI67/CENPE/KNTC1/NDC80/KIF20B/TTK/ANLN/BUB1B/BUB1/CCNB1/UBE2C/PTTG1/DLGAP5/AURKA/AURKB/ESPL1/CDC20/BORA/CHEK1	23	Module_2
GO:1901987	GO:1901987	regulation of cell cycle phase transition	31/173	436/15849	6.78225939560855e-17	9.02888282040388e-15	7.77282622838822e-15	CENPF/CDC25C/EZH2/KIF14/CENPE/TPX2/KNTC1/NDC80/ATAD5/CEP152/TTK/ANLN/TUBB4B/BUB1B/DTL/BUB1/CCNB1/UBE2C/CDK1/BRCA1/DLGAP5/AURKA/AURKB/ESPL1/HMMR/CDC20/TICRR/FAM83D/CHEK1/CDC45/CLSPN	31	Module_2
GO:0051983	GO:0051983	regulation of chromosome segregation	17/173	98/15849	4.25067913304658e-16	5.32585091375836e-14	4.58494306487129e-14	CENPF/MKI67/CENPE/RACGAP1/NDC80/TTK/BUB1B/BUB1/ECT2/CCNB1/UBE2C/PTTG1/DLGAP5/KIF2C/AURKB/ESPL1/CDC20	17	Module_2
GO:0071103	GO:0071103	DNA conformation change	24/173	267/15849	1.62698854806127e-15	1.82393979335289e-13	1.57020169015109e-13	TOP2A/KNL1/HMGB2/MIS18BP1/BRIP1/SMC4/NAV2/NUSAP1/CENPK/POLQ/NCAPG2/NCAPG/RFC3/CENPI/CCNB1/CENPU/HJURP/CDK1/CENPP/PIF1/RAD54L/CHAF1A/CENPW/ASF1B	24	Module_2
GO:0006260	GO:0006260	DNA replication	24/173	270/15849	2.09499726567641e-15	2.23117208794538e-13	1.92078170358332e-13	RRM2/BRIP1/POLQ/ATAD5/RFC3/DTL/BRCA2/CDK1/ZGRF1/BRCA1/MMS22L/PIF1/ESCO2/POLA1/TICRR/GINS1/GLI2/EXO1/CHAF1A/CHEK1/FAM111A/FAM111B/CDC45/CLSPN	24	Module_2
GO:0045787	GO:0045787	positive regulation of cell cycle	27/173	367/15849	3.62537146769853e-15	3.61339816685303e-13	3.11071885676203e-13	CIT/CDC25C/NUSAP1/EZH2/KIF14/RACGAP1/NDC80/ATAD5/KIF23/KIF20B/DTL/ECT2/CCNB1/UBE2C/BRCA2/CDK1/CKS2/BRCA1/DLGAP5/GATA6/AURKA/AURKB/ESPL1/FAM83D/CHEK1/CDC45/TP73	27	Module_2
GO:0000075	GO:0000075	cell cycle checkpoint	21/173	216/15849	2.24559359845885e-14	2.07961494118146e-12	1.79030848902303e-12	TOP2A/CENPF/BRIP1/CDC25C/KNTC1/NDC80/TTK/BUB1B/DTL/BUB1/CCNB1/CDK1/BRCA1/AURKA/AURKB/CDC20/TICRR/WDR76/CHEK1/CDC45/CLSPN	21	Module_2
GO:1905818	GO:1905818	regulation of chromosome separation	13/173	62/15849	1.03486397393502e-13	8.16392690548738e-12	7.02819899647097e-12	CENPF/CENPE/NDC80/TTK/BUB1B/BUB1/CCNB1/UBE2C/PTTG1/DLGAP5/AURKB/ESPL1/CDC20	13	Module_2
GO:0000910	GO:0000910	cytokinesis	18/173	164/15849	2.18480621303063e-13	1.66201329776973e-11	1.4308016628193e-11	CIT/NUSAP1/CKAP2/KIF14/RACGAP1/KIF23/KIF20B/ANLN/CALM2/ECT2/BRCA2/KIF4A/AURKA/AURKB/ESPL1/CEP55/KIF20A/SHCBP1L	18	Module_2
GO:0034508	GO:0034508	centromere complex assembly	11/173	40/15849	3.34473636532891e-13	2.45665119246572e-11	2.11489319361269e-11	KNL1/CENPF/MIS18BP1/CENPK/CENPE/CENPI/CENPU/HJURP/CENPP/DLGAP5/CENPW	11	Module_2
GO:0044839	GO:0044839	cell cycle G2/M phase transition	20/173	265/15849	1.09907851541379e-11	6.00265958418301e-10	5.16759723036659e-10	CENPF/CDC25C/MELK/KIF14/TPX2/ATAD5/CEP152/TUBB4B/DTL/CCNB1/CDK1/BRCA1/CCNB2/AURKA/AURKB/HMMR/TICRR/BORA/CHEK1/CLSPN	20	Module_2
GO:0051383	GO:0051383	kinetochore organization	8/173	22/15849	4.80946403387902e-11	2.22699095481789e-09	1.91718223043873e-09	CENPF/SMC4/NUF2/CENPK/CENPE/NDC80/DLGAP5/CENPW	8	Module_2
GO:0006334	GO:0006334	nucleosome assembly	11/173	66/15849	1.21652611325569e-10	5.5131928111375e-09	4.74622282036152e-09	KNL1/HMGB2/MIS18BP1/CENPK/CENPI/CENPU/HJURP/CENPP/CHAF1A/CENPW/ASF1B	11	Module_2
GO:0033044	GO:0033044	regulation of chromosome organization	21/173	338/15849	1.26771017514093e-10	5.62546390218786e-09	4.84287527433222e-09	TOP2A/CENPF/MKI67/CENPE/ATAD2/NDC80/TTK/BUB1B/BUB1/CCNB1/UBE2C/PTTG1/BRCA1/DLGAP5/PIF1/AURKB/ESPL1/CDC20/CHEK1/CDC45/SHCBP1L	21	Module_2
GO:0034724	GO:0034724	DNA replication-independent nucleosome organization	9/173	38/15849	2.21752724727893e-10	8.3208429834017e-09	7.16328563236262e-09	KNL1/MIS18BP1/CENPK/CENPI/CENPU/HJURP/CENPP/CENPW/ASF1B	9	Module_2
GO:0000086	GO:0000086	G2/M transition of mitotic cell cycle	18/173	247/15849	2.22670446034693e-10	8.3208429834017e-09	7.16328563236262e-09	CENPF/CDC25C/MELK/KIF14/TPX2/CEP152/TUBB4B/DTL/CCNB1/CDK1/BRCA1/CCNB2/AURKA/AURKB/HMMR/TICRR/BORA/CLSPN	18	Module_2
GO:0050000	GO:0050000	chromosome localization	11/173	76/15849	5.90387645094234e-10	1.98221774247256e-08	1.70646073999862e-08	CENPF/NUF2/KIF14/CENPE/NDC80/CCNB1/DLGAP5/KIF2C/KIF18A/AURKB/FAM83D	11	Module_2
GO:0051303	GO:0051303	establishment of chromosome localization	11/173	76/15849	5.90387645094234e-10	1.98221774247256e-08	1.70646073999862e-08	CENPF/NUF2/KIF14/CENPE/NDC80/CCNB1/DLGAP5/KIF2C/KIF18A/AURKB/FAM83D	11	Module_2
GO:0071824	GO:0071824	protein-DNA complex subunit organization	15/173	199/15849	4.79964288484195e-09	1.26212831416214e-07	1.0865468363086e-07	KNL1/CENPF/HMGB2/MIS18BP1/CENPK/CENPE/CENPI/CENPU/HJURP/CENPP/DLGAP5/CHAF1A/CENPW/ASF1B/CDC45	15	Module_2
GO:0006310	GO:0006310	DNA recombination	17/173	276/15849	9.29338268518519e-09	2.35653632374339e-07	2.02870584430985e-07	TOP2A/HMGB2/BRIP1/POLQ/ATAD5/PARPBP/BRCA2/BRCA1/MMS22L/KPNA2/PIF1/RAD54L/MND1/XRCC2/EXO1/CHEK1/CDC45	17	Module_2
GO:0051302	GO:0051302	regulation of cell division	13/173	161/15849	2.3345669106873e-08	5.58722193231905e-07	4.8099533511736e-07	ASPM/CIT/KIF14/KIF18B/RACGAP1/KIF23/KIF20B/CALM2/ECT2/BRCA2/AURKA/AURKB/KIF20A	13	Module_2
GO:0007018	GO:0007018	microtubule-based movement	18/173	348/15849	4.97418036412169e-08	1.12712810378502e-06	9.70327233404253e-07	KIF15/KIF11/KIF14/CENPE/KIF18B/RACGAP1/KIF23/KIF20B/SYNE2/KIF4A/DLGAP5/KIF2C/KIF18A/KIF24/KIF20A/AGBL4/CFAP221/DNAH6	18	Module_2
GO:0072331	GO:0072331	signal transduction by p53 class mediator	15/173	262/15849	1.87236318049009e-07	4.15430580671239e-06	3.57637791712033e-06	BRIP1/CDC25C/TPX2/ATAD5/RFC3/CCNB1/BRCA2/CDK1/BRCA1/AURKA/AURKB/EXO1/CHEK1/TP73/ACER2	15	Module_2
GO:0031145	GO:0031145	anaphase-promoting complex-dependent catabolic process	9/173	81/15849	2.37488288503076e-07	5.16173525011788e-06	4.44365841645928e-06	UBE2S/BUB1B/CCNB1/UBE2C/PTTG1/CDK1/AURKA/AURKB/CDC20	9	Module_2
GO:0034501	GO:0034501	protein localization to kinetochore	5/173	18/15849	1.1168697797211e-06	2.2874352219288e-05	1.96921776950826e-05	KNL1/NDC80/TTK/CDK1/AURKB	5	Module_2
GO:0006890	GO:0006890	retrograde vesicle-mediated transport, Golgi to endoplasmic reticulum	8/173	86/15849	4.40820362451064e-06	8.2363804563225e-05	7.09057314302634e-05	KIF15/KIF11/CENPE/RACGAP1/KIF23/KIF4A/KIF2C/KIF18A	8	Module_2
GO:0022412	GO:0022412	cellular process involved in reproduction in multicellular organism	15/173	343/15849	5.46623621031885e-06	0.000101244201112862	8.71595741727729e-05	TOP2A/KNL1/ASPM/HMGB2/BRIP1/MYBL1/TTK/CCNB1/BRCA2/FANCA/AURKA/KIF18A/JAM2/SYCP2/SHCBP1L	15	Module_2
GO:0070507	GO:0070507	regulation of microtubule cytoskeleton organization	11/173	190/15849	7.66780105350059e-06	0.000134978646644267	0.000116201039018687	KIF11/CKAP2/TPX2/STIL/BRCA1/SKA3/AURKA/KIF18A/BORA/CCNF/CHEK1	11	Module_2
GO:0019886	GO:0019886	antigen processing and presentation of exogenous peptide antigen via MHC class II	8/173	94/15849	8.58834339984745e-06	0.000147525576142541	0.000127002497474824	KIF15/KIF11/CENPE/RACGAP1/KIF23/KIF4A/KIF2C/KIF18A	8	Module_2
GO:0007019	GO:0007019	microtubule depolymerization	6/173	45/15849	8.87547764036069e-06	0.000150037836301336	0.000129165263571498	CKAP2/TPX2/KIF18B/KIF2C/KIF18A/KIF24	6	Module_2
GO:0051642	GO:0051642	centrosome localization	5/173	30/15849	1.67062228286221e-05	0.000257856917572211	0.000221985050857816	ASPM/SYNE2/DLGAP5/AURKA/EZR	5	Module_2
GO:0061842	GO:0061842	microtubule organizing center localization	5/173	31/15849	1.9743861999508e-05	0.000298258340843632	0.000256766014207861	ASPM/SYNE2/DLGAP5/AURKA/EZR	5	Module_2
GO:0048232	GO:0048232	male gamete generation	17/173	488/15849	2.53185715083683e-05	0.000369373680224825	0.000317988115123126	KNL1/ASPM/HMGB2/BRIP1/MYBL1/RACGAP1/CCNB1/BRCA2/FANCA/PTTG1/KIF18A/ASF1B/JAM2/SYCP2/WIPF3/PMFBP1/SHCBP1L	17	Module_2
GO:0044843	GO:0044843	cell cycle G1/S phase transition	12/173	269/15849	4.03463722734246e-05	0.000572918486282629	0.000493216705265303	IQGAP3/RRM2/CDC25C/EZH2/KIF14/CCNB1/CDK1/AURKA/POLA1/CDKN3/FAM83D/CDC45	12	Module_2
GO:0030866	GO:0030866	cortical actin cytoskeleton organization	5/173	38/15849	5.48334914552401e-05	0.000763368214376872	0.000657171944375839	RACGAP1/KIF23/ANLN/ECT2/EZR	5	Module_2
GO:0032886	GO:0032886	regulation of microtubule-based process	11/173	236/15849	5.73177390049682e-05	0.000792771325198587	0.000682484629847264	KIF11/CKAP2/TPX2/STIL/BRCA1/SKA3/AURKA/KIF18A/BORA/CCNF/CHEK1	11	Module_2
GO:0016572	GO:0016572	histone phosphorylation	5/173	39/15849	6.23453069534264e-05	0.000856745185876117	0.000737558741683319	CCNB1/CDK1/AURKA/AURKB/CHEK1	5	Module_2
GO:0000082	GO:0000082	G1/S transition of mitotic cell cycle	11/173	250/15849	9.6035854065257e-05	0.00130290680992992	0.00112165241556606	IQGAP3/RRM2/CDC25C/EZH2/KIF14/CCNB1/CDK1/AURKA/POLA1/CDKN3/CDC45	11	Module_2
GO:0006275	GO:0006275	regulation of DNA replication	7/173	110/15849	0.000202447110425463	0.00262934356833071	0.00226356140154786	ATAD5/RFC3/BRCA2/CDK1/ESCO2/TICRR/GLI2	7	Module_2
GO:0007077	GO:0007077	mitotic nuclear envelope disassembly	3/173	12/15849	0.000261550470182742	0.00331608631838834	0.00285476766327279	CCNB1/CDK1/CCNB2	3	Module_2
GO:0046661	GO:0046661	male sex differentiation	8/173	155/15849	0.000302281782249323	0.00376526430521087	0.00324145807742888	ASPM/HMGB2/BRIP1/FANCA/GATA6/KIF18A/SYCP2/GREB1L	8	Module_2
GO:0001833	GO:0001833	inner cell mass cell proliferation	3/173	13/15849	0.000337291963250465	0.00415278544348838	0.00357506905982543	NCAPG2/BRCA2/GINS1	3	Module_2
GO:1904668	GO:1904668	positive regulation of ubiquitin protein ligase activity	3/173	14/15849	0.000425843715272245	0.00506730231022281	0.00436236255221553	UBE2S/UBE2C/CDC20	3	Module_2
GO:0007548	GO:0007548	sex differentiation	10/173	261/15849	0.000598337598669683	0.00685193056541088	0.00589872154432703	ASPM/HMGB2/BRIP1/CENPI/BRCA2/FANCA/GATA6/KIF18A/SYCP2/GREB1L	10	Module_2
GO:0000079	GO:0000079	regulation of cyclin-dependent protein serine/threonine kinase activity	6/173	95/15849	0.000604142490241629	0.00688140911344743	0.00592409917253542	CDC25C/CCNB1/CKS2/CCNB2/CDKN3/CCNF	6	Module_2
GO:0030397	GO:0030397	membrane disassembly	3/173	16/15849	0.000644703437054148	0.00718962471688657	0.00618943724082847	CCNB1/CDK1/CCNB2	3	Module_2
GO:0006342	GO:0006342	chromatin silencing	4/173	40/15849	0.000922229683009352	0.00982174612404959	0.00845539004106469	EZH2/ATAD2/CDC45/CDKN2B-AS1	4	Module_2
GO:0060043	GO:0060043	regulation of cardiac muscle cell proliferation	4/173	42/15849	0.00111053169375444	0.0114272101821109	0.0098375093339447	CCNB1/CDK1/GATA6/TP73	4	Module_2
GO:0045023	GO:0045023	G0 to G1 transition	4/173	43/15849	0.00121411184876591	0.0124329722974586	0.0107033544562258	RRM2/EZH2/BRCA1/CHEK1	4	Module_2
GO:0051261	GO:0051261	protein depolymerization	6/173	110/15849	0.00130198052125862	0.0132058024299088	0.0113686720202131	CKAP2/TPX2/KIF18B/KIF2C/KIF18A/KIF24	6	Module_2
GO:0051445	GO:0051445	regulation of meiotic cell cycle	4/173	48/15849	0.00183503714696296	0.0183503714696296	0.0157975523104002	ASPM/CDC25C/TTK/CDC20	4	Module_2
GO:0051653	GO:0051653	spindle localization	4/173	48/15849	0.00183503714696296	0.0183503714696296	0.0157975523104002	ASPM/NUSAP1/NDC80/ESPL1	4	Module_2
GO:0060038	GO:0060038	cardiac muscle cell proliferation	4/173	52/15849	0.00246835990914362	0.0240073361026297	0.0206675460789627	CCNB1/CDK1/GATA6/TP73	4	Module_2
GO:0001556	GO:0001556	oocyte maturation	3/173	27/15849	0.00308356119723715	0.0291910460005117	0.0251301221314017	CCNB1/BRCA2/AURKA	3	Module_2
GO:0022406	GO:0022406	membrane docking	7/173	179/15849	0.00352991951541739	0.0325486085187837	0.0280205960166648	SCLT1/SYTL2/CEP152/TUBB4B/CDK1/KIF24/EZR	7	Module_2
GO:0097711	GO:0097711	ciliary basal body-plasma membrane docking	5/173	94/15849	0.00367195774606743	0.0333328797790636	0.0286957630714746	SCLT1/CEP152/TUBB4B/CDK1/KIF24	5	Module_2
GO:0010212	GO:0010212	response to ionizing radiation	6/173	138/15849	0.00407007857595046	0.036734183757519	0.0316238933064483	ECT2/BRCA2/BRCA1/TICRR/RAD54L/XRCC2	6	Module_2
GO:0045814	GO:0045814	negative regulation of gene expression, epigenetic	4/173	60/15849	0.00415626797641792	0.0371968520578578	0.0320221973238391	EZH2/ATAD2/CDC45/CDKN2B-AS1	4	Module_2
GO:0071897	GO:0071897	DNA biosynthetic process	7/173	188/15849	0.00461468204012481	0.0406168295267183	0.0349664032792406	CENPF/POLQ/RFC3/DTL/PIF1/AURKB/POLA1	7	Module_2
GO:0010992	GO:0010992	ubiquitin recycling	2/173	10/15849	0.00503271721006289	0.0432245470057821	0.0372113471134531	UBE2S/UBE2C	2	Module_2
GO:0055015	GO:0055015	ventricular cardiac muscle cell development	2/173	10/15849	0.00503271721006289	0.0432245470057821	0.0372113471134531	CCNB1/CDK1	2	Module_2
GO:0000723	GO:0000723	telomere maintenance	6/173	146/15849	0.00534886760714321	0.0452106666794247	0.0389211669659293	RFC3/BRCA2/PIF1/AURKB/POLA1/EXO1	6	Module_2
GO:0032200	GO:0032200	telomere organization	6/173	147/15849	0.00552724374162447	0.046350508541969	0.0399024392785322	RFC3/BRCA2/PIF1/AURKB/POLA1/EXO1	6	Module_2
GO:0014855	GO:0014855	striated muscle cell proliferation	4/173	66/15849	0.00584085380795474	0.0485977289489984	0.0418370367329653	CCNB1/CDK1/GATA6/TP73	4	Module_2
GO:00061191	GO:0006119	oxidative phosphorylation	31/182	129/15849	1.28373075382229e-32	3.55721791884158e-29	3.0187942147779e-29	NDUFA13/NDUFA4/NDUFS5/COX5B/UQCR11/ATP5MC2/COX7A2/COX6A1/ATP5MC3/ATP5ME/COX6C/PARK7/NDUFA1/NDUFB7/ATP5F1D/NDUFS6/UQCR10/ATP5PD/NDUFAB1/NDUFC2/ATP5MC1/UQCRQ/COX5A/ATP5MF/NDUFB11/NDUFB4/NDUFB3/NDUFA2/NDUFS7/COX7B/UQCC3	31	Module_3
GO:00460341	GO:0046034	ATP metabolic process	39/182	287/15849	7.36232181957822e-31	1.02004968810256e-27	8.65654049733566e-28	GAPDH/TMSB4X/TPI1/NDUFA13/NDUFA4/NDUFS5/TSPO/COX5B/UQCR11/ATP5MC2/COX7A2/COX6A1/ATP5MC3/ATP5ME/COX6C/PARK7/NDUFA1/ATP5IF1/NDUFB7/ATP5F1D/NDUFS6/UQCR10/DDIT4/HSPA8/ATP5PD/NDUFAB1/NDUFC2/ATP5MC1/UQCRQ/COX5A/PGAM1/ATP5MF/NDUFB11/NDUFB4/NDUFB3/NDUFA2/NDUFS7/COX7B/UQCC3	39	Module_3
GO:0033108	GO:0033108	mitochondrial respiratory chain complex assembly	15/182	96/15849	2.58979635217217e-13	7.17632569186907e-11	6.0901105797396e-11	NDUFA13/NDUFS5/NDUFA1/NDUFB7/NDUFS6/UQCR10/NDUFAB1/NDUFC2/NDUFB11/NDUFB4/NDUFB3/NDUFA2/NDUFS7/COX14/UQCC3	15	Module_3
GO:19026001	GO:1902600	proton transmembrane transport	17/182	146/15849	9.06082955653379e-13	2.28250533646865e-10	1.93702327553076e-10	TMSB4X/NDUFA4/COX5B/ATP5MC2/COX7A2/COX6A1/ATP5MC3/ATP5ME/COX6C/PARK7/ATP5F1D/ATP5PD/ATP5MC1/COX5A/ATP5MF/NDUFS7/COX7B	17	Module_3
GO:0007007	GO:0007007	inner mitochondrial membrane organization	11/182	49/15849	6.74142013640222e-12	1.3343196569979e-09	1.13235583343779e-09	NDUFA13/ATP5MC2/ATP5MC3/ATP5ME/ATP5F1D/ATP5PD/ATP5MC1/ATP5MF/MICOS13/MICOS10/UQCC3	11	Module_3
GO:00427761	GO:0042776	mitochondrial ATP synthesis coupled proton transport	8/182	22/15849	7.22403362721298e-11	1.33451981206714e-08	1.1325256928557e-08	COX5B/ATP5MC2/ATP5MC3/ATP5ME/ATP5F1D/ATP5PD/ATP5MC1/ATP5MF	8	Module_3
GO:00092051	GO:0009205	purine ribonucleoside triphosphate metabolic process	11/182	73/15849	6.48622120268386e-10	8.98665947631849e-08	7.62643061410302e-08	TMSB4X/RAN/COX5B/ATP5MC2/ATP5MC3/ATP5ME/ATP5F1D/ATP5PD/ATP5MC1/ATP5MF/UQCC3	11	Module_3
GO:00092061	GO:0009206	purine ribonucleoside triphosphate biosynthetic process	10/182	59/15849	1.20170880739878e-09	1.58568338347715e-07	1.34567292016485e-07	TMSB4X/COX5B/ATP5MC2/ATP5MC3/ATP5ME/ATP5F1D/ATP5PD/ATP5MC1/ATP5MF/UQCC3	10	Module_3
GO:0098869	GO:0098869	cellular oxidant detoxification	10/182	93/15849	1.10361314545407e-07	9.55660008141633e-06	8.1101044965276e-06	PRDX2/SOD1/PRDX5/PRDX1/PARK7/SELENOW/GPX4/PRDX6/PRDX4/MGST3	10	Module_3
GO:0045454	GO:0045454	cell redox homeostasis	8/182	57/15849	2.65000458548248e-07	2.22520082011272e-05	1.8883924223183e-05	PRDX2/PRDX5/PRDX1/P4HB/PDIA6/PDIA3/PRDX6/PRDX4	8	Module_3
GO:1903311	GO:1903311	regulation of mRNA metabolic process	17/182	333/15849	3.00126956756918e-07	2.44603469756888e-05	2.07580068543329e-05	HNRNPA1/VIM/NPM1/SET/PSMB5/RBM8A/SAP18/UBC/PABPC1/YBX1/HSPA8/PSMB4/SERBP1/PSMB6/PRDX6/POLR2G/PSMA2	17	Module_3
GO:0061013	GO:0061013	regulation of mRNA catabolic process	13/182	202/15849	6.00962977240616e-07	4.6257455831493e-05	3.92558857063022e-05	VIM/NPM1/SET/PSMB5/UBC/PABPC1/YBX1/HSPA8/PSMB4/SERBP1/PSMB6/POLR2G/PSMA2	13	Module_3
GO:0098754	GO:0098754	detoxification	10/182	122/15849	1.41317010136703e-06	0.000100407547458667	8.52097707544923e-05	PRDX2/SOD1/PRDX5/PRDX1/PARK7/SELENOW/GPX4/PRDX6/PRDX4/MGST3	10	Module_3
GO:0042743	GO:0042743	hydrogen peroxide metabolic process	7/182	51/15849	1.77325702290543e-06	0.000120503115227124	0.000102263655308703	PRDX2/SOD1/PRDX5/PRDX1/PARK7/PRDX6/PRDX4	7	Module_3
GO:0006839	GO:0006839	mitochondrial transport	14/182	259/15849	1.78297644327394e-06	0.000120503115227124	0.000102263655308703	SLC25A6/NDUFA13/TSPO/COX5B/ATP5MC2/ATP5MC3/ATP5ME/ATP5IF1/ATP5F1D/ATP5PD/ATP5MC1/UBL5/ATP5MF/TIMM8B	14	Module_3
GO:0000377	GO:0000377	RNA splicing, via transesterification reactions with bulged adenosine as nucleophile	16/182	347/15849	2.57899394102711e-06	0.000162418004786048	0.000137834269479774	HNRNPA1/SNRPD2/POLR2L/RBM8A/SAP18/PABPC1/YBX1/SF3B6/HSPA8/SNRPD1/SNRPF/SF3B5/SNU13/PRDX6/POLR2G/UBL5	16	Module_3
GO:0000398	GO:0000398	mRNA splicing, via spliceosome	16/182	347/15849	2.57899394102711e-06	0.000162418004786048	0.000137834269479774	HNRNPA1/SNRPD2/POLR2L/RBM8A/SAP18/PABPC1/YBX1/SF3B6/HSPA8/SNRPD1/SNRPF/SF3B5/SNU13/PRDX6/POLR2G/UBL5	16	Module_3
GO:0034975	GO:0034975	protein folding in endoplasmic reticulum	4/182	10/15849	3.3477035248515e-06	0.000201662749290511	0.000171138894153736	CALR/HSP90B1/HSPA5/PDIA3	4	Module_3
GO:0032507	GO:0032507	maintenance of protein location in cell	7/182	64/15849	8.3918185208012e-06	0.000474565900431431	0.000402735178850051	TMSB10/TMSB4X/TSPO/PARK7/HSPA5/TMSB15A/KDELR1	7	Module_3
GO:0042493	GO:0042493	response to drug	16/182	384/15849	9.33453285475727e-06	0.000517319810810648	0.000439017818895321	MDK/HSP90AB1/SRP14/SFRP1/LGALS1/IGFBP2/CALR/S100A10/TSPO/GNAS/SOD1/EEF2/B2M/HSPA5/UCHL1/DAD1	16	Module_3
GO:0042744	GO:0042744	hydrogen peroxide catabolic process	5/182	28/15849	1.49907994499548e-05	0.000783764250487257	0.000665132988504447	PRDX2/PRDX5/PRDX1/PRDX6/PRDX4	5	Module_3
GO:19905421	GO:1990542	mitochondrial transmembrane transport	8/182	98/15849	1.69137145742467e-05	0.000852143692458866	0.000723162456629036	COX5B/ATP5MC2/ATP5MC3/ATP5ME/ATP5F1D/ATP5PD/ATP5MC1/ATP5MF	8	Module_3
GO:0002479	GO:0002479	antigen processing and presentation of exogenous peptide antigen via MHC class I, TAP-dependent	7/182	72/15849	1.84214870897201e-05	0.000895542819747621	0.000759992652972016	CALR/B2M/PSMB5/PDIA3/PSMB4/PSMB6/PSMA2	7	Module_3
GO:0019693	GO:0019693	ribose phosphate metabolic process	16/182	411/15849	2.15991023854327e-05	0.00101442563915312	0.00086088126189218	GAPDH/TMSB4X/TPI1/RAN/COX5B/ATP5MC2/ATP5MC3/ATP5ME/ATP5F1D/DDIT4/ATP5PD/ATP5MC1/PGAM1/ATP5MF/DBI/UQCC3	16	Module_3
GO:0031333	GO:0031333	negative regulation of protein-containing complex assembly	9/182	134/15849	2.42508059951874e-05	0.00111998305687774	0.000950461413916645	STMN1/TMSB10/TMSB4X/PFN1/DACT1/NOP53/PARK7/HSPA5/TMSB15A	9	Module_3
GO:0048524	GO:0048524	positive regulation of viral process	8/182	107/15849	3.20928502973149e-05	0.00141157600275968	0.00119791858920971	CFL1/LGALS1/PPIB/POLR2L/P4HB/PABPC1/HSPA8/POLR2G	8	Module_3
GO:0072593	GO:0072593	reactive oxygen species metabolic process	12/182	254/15849	3.79593232641268e-05	0.00163052360004957	0.0013837260812212	PRDX2/HSP90AB1/NDUFA13/TSPO/SOD1/PRDX5/PRDX1/PARK7/ATP5IF1/DDIT4/PRDX6/PRDX4	12	Module_3
GO:0001738	GO:0001738	morphogenesis of a polarized epithelium	9/182	144/15849	4.28451331279933e-05	0.00178556889600105	0.00151530358170767	ACTG1/ACTB/SFRP1/PFN1/DACT1/PSMB5/PSMB4/PSMB6/PSMA2	9	Module_3
GO:0034109	GO:0034109	homotypic cell-cell adhesion	7/182	82/15849	4.31732645370157e-05	0.00178556889600105	0.00151530358170767	ACTG1/ACTB/LGALS1/GNAS/MYL12A/CLIC1/MYL9	7	Module_3
GO:0070527	GO:0070527	platelet aggregation	6/182	58/15849	5.20754128513561e-05	0.0020614424144444	0.00174942063623954	ACTG1/ACTB/GNAS/MYL12A/CLIC1/MYL9	6	Module_3
GO:0006521	GO:0006521	regulation of cellular amino acid metabolic process	6/182	60/15849	6.32010676165601e-05	0.00239904326528066	0.002035921918607	PSMB5/OAZ1/PARK7/PSMB4/PSMB6/PSMA2	6	Module_3
GO:0010499	GO:0010499	proteasomal ubiquitin-independent protein catabolic process	4/182	21/15849	8.64214680348026e-05	0.00319298517232584	0.00270969206441753	PSMB5/PSMB4/PSMB6/PSMA2	4	Module_3
GO:0045185	GO:0045185	maintenance of protein location	7/182	92/15849	9.03556116571318e-05	0.00329441315660411	0.00279576781775668	TMSB10/TMSB4X/TSPO/PARK7/HSPA5/TMSB15A/KDELR1	7	Module_3
GO:0031647	GO:0031647	regulation of protein stability	12/182	282/15849	0.00010355679256734	0.00367183202805202	0.00311606022931801	SOX4/GAPDH/HSP90AB1/PFN1/CD81/CALR/PPIB/DACT1/NOP53/PARK7/HSPA8/DAD1	12	Module_3
GO:0019430	GO:0019430	removal of superoxide radicals	4/182	22/15849	0.000104682327757528	0.00367183202805202	0.00311606022931801	PRDX2/SOD1/PRDX1/PARK7	4	Module_3
GO:0002474	GO:0002474	antigen processing and presentation of peptide antigen via MHC class I	7/182	96/15849	0.000118293938132571	0.00409740628206692	0.0034772191814232	CALR/B2M/PSMB5/PDIA3/PSMB4/PSMB6/PSMA2	7	Module_3
GO:0006979	GO:0006979	response to oxidative stress	15/182	427/15849	0.000124661607986084	0.00419284621220791	0.0035582132378858	PRDX2/RACK1/SOD1/EEF2/PRDX5/PRDX1/PSMB5/P4HB/PARK7/GPX4/PCNA/PRDX6/ATOX1/NDUFB4/PRDX4	15	Module_3
GO:0006414	GO:0006414	translational elongation	8/182	132/15849	0.000142177322603468	0.00469015905874058	0.00398025236461337	RACK1/EEF1B2/EEF2/MRPL51/CHCHD1/MRPS21/MRPL57/MRPL41	8	Module_3
GO:0036500	GO:0036500	ATF6-mediated unfolded protein response	3/182	10/15849	0.000168443909633863	0.00542741946041203	0.00460592036869094	CALR/HSP90B1/HSPA5	3	Module_3
GO:0042989	GO:0042989	sequestering of actin monomers	3/182	10/15849	0.000168443909633863	0.00542741946041203	0.00460592036869094	TMSB10/TMSB4X/TMSB15A	3	Module_3
GO:0030178	GO:0030178	negative regulation of Wnt signaling pathway	10/182	212/15849	0.000171937416885002	0.00547630554239471	0.00464740700932963	MDK/RACK1/SFRP1/IGFBP2/DACT1/PSMB5/PSMB4/PSMB6/RBX1/PSMA2	10	Module_3
GO:0051881	GO:0051881	regulation of mitochondrial membrane potential	6/182	72/15849	0.000176034208827931	0.00548666939962832	0.00465620218380963	RACK1/TSPO/SOD1/PARK7/ATP5IF1/CLIC1	6	Module_3
GO:0000303	GO:0000303	response to superoxide	4/182	25/15849	0.000176222871370235	0.00548666939962832	0.00465620218380963	PRDX2/SOD1/PRDX1/PARK7	4	Module_3
GO:00064171	GO:0006417	regulation of translation	13/182	352/15849	0.000218803284226544	0.0065193967805565	0.00553261501937861	SOX4/GAPDH/RACK1/VIM/CALR/NPM1/EEF2/EIF3K/RBM8A/PABPC1/YBX1/EIF4A2/POLR2G	13	Module_3
GO:0060071	GO:0060071	Wnt signaling pathway, planar cell polarity pathway	7/182	107/15849	0.000232838287934933	0.00686377548795426	0.00582486825584145	SFRP1/PFN1/DACT1/PSMB5/PSMB4/PSMB6/PSMA2	7	Module_3
GO:0061418	GO:0061418	regulation of transcription from RNA polymerase II promoter in response to hypoxia	6/182	76/15849	0.000237167186669128	0.00691779236063321	0.00587070908608125	PSMB5/UBC/PSMB4/PSMB6/RBX1/PSMA2	6	Module_3
GO:0010948	GO:0010948	negative regulation of cell cycle process	12/182	319/15849	0.000323963613871737	0.00897703174038583	0.00761826014094168	SOX4/HSP90AB1/CALR/NPM1/DACT1/PSMB5/NOP53/PCNA/PSMB4/PSMB6/RBX1/PSMA2	12	Module_3
GO:1903578	GO:1903578	regulation of ATP metabolic process	7/182	117/15849	0.000402326823275701	0.0106175964504473	0.009010507500731	TMSB4X/TSPO/COX7A2/PARK7/ATP5IF1/DDIT4/PGAM1	7	Module_3
GO:0071456	GO:0071456	cellular response to hypoxia	9/182	197/15849	0.000459049986181561	0.0120002595444255	0.0101838894650408	SFRP1/PSMB5/NOP53/P4HB/UBC/PSMB4/PSMB6/RBX1/PSMA2	9	Module_3
GO:0051492	GO:0051492	regulation of stress fiber assembly	6/182	86/15849	0.000464041480734902	0.0120173733001534	0.0101984128673072	ACTG1/STMN1/SFRP1/PFN1/S100A10/RHOC	6	Module_3
GO:0051651	GO:0051651	maintenance of location in cell	9/182	200/15849	0.000512199761145704	0.0130211517260069	0.0110502584876823	TMSB10/TMSB4X/CALR/HSP90B1/TSPO/PARK7/HSPA5/TMSB15A/KDELR1	9	Module_3
GO:0007164	GO:0007164	establishment of tissue polarity	7/182	123/15849	0.000543982107239443	0.0134587001710759	0.0114215792065124	SFRP1/PFN1/DACT1/PSMB5/PSMB4/PSMB6/PSMA2	7	Module_3
GO:0051100	GO:0051100	negative regulation of binding	8/182	164/15849	0.00061779898259823	0.0148862693980843	0.012633070271162	ACTB/STMN1/SOX11/RACK1/TMSB4X/DACT1/B2M/PARK7	8	Module_3
GO:0010972	GO:0010972	negative regulation of G2/M transition of mitotic cell cycle	6/182	91/15849	0.000627566784299635	0.0149912720628818	0.0127221796381614	PSMB5/NOP53/PSMB4/PSMB6/RBX1/PSMA2	6	Module_3
GO:1900026	GO:1900026	positive regulation of substrate adhesion-dependent cell spreading	4/182	35/15849	0.00066696315959332	0.0155613201169793	0.0132059447060084	MDK/CALR/S100A10/P4HB	4	Module_3
GO:1902903	GO:1902903	regulation of supramolecular fiber organization	12/182	352/15849	0.000776714983043502	0.0174981887643378	0.0148496471726075	ACTG1/STMN1/TMSB10/TMSB4X/CFL1/SFRP1/PFN1/S100A10/PARK7/RHOC/HSPA8/TMSB15A	12	Module_3
GO:00427691	GO:0042769	DNA damage response, detection of DNA damage	4/182	37/15849	0.000826389350923715	0.0183193991312769	0.0155465583996933	SOX4/UBC/PCNA/RBX1	4	Module_3
GO:0045930	GO:0045930	negative regulation of mitotic cell cycle	11/182	308/15849	0.000880016527886855	0.0192009905415313	0.0162947113410629	SOX4/CDKN1C/DACT1/PSMB5/NOP53/PCNA/BTG1/PSMB4/PSMB6/RBX1/PSMA2	11	Module_3
GO:0043312	GO:0043312	neutrophil degranulation	14/182	463/15849	0.000933239147685007	0.0200010522349682	0.0169736749768918	TUBB/HSP90AB1/SRP14/EEF2/CKAP4/B2M/FABP5/HSPA8/NDUFC2/PRDX6/PGAM1/PRDX4/MLEC/PSMA2	14	Module_3
GO:0016579	GO:0016579	protein deubiquitination	10/182	263/15849	0.000938338791247154	0.0200010522349682	0.0169736749768918	ACTB/PSMB5/NOP53/UBC/PARK7/UCHL1/PSMB4/PSMB6/NEDD8/PSMA2	10	Module_3
GO:0006626	GO:0006626	protein targeting to mitochondrion	6/182	99/15849	0.00097832926317323	0.0202546267132978	0.0171888681940805	SLC25A6/NDUFA13/TSPO/ATP5IF1/UBL5/TIMM8B	6	Module_3
GO:0070498	GO:0070498	interleukin-1-mediated signaling pathway	6/182	99/15849	0.00097832926317323	0.0202546267132978	0.0171888681940805	PSMB5/UBC/PSMB4/PSMB6/RBX1/PSMA2	6	Module_3
GO:1905330	GO:1905330	regulation of morphogenesis of an epithelium	8/182	176/15849	0.000979473107030639	0.0202546267132978	0.0171888681940805	MDK/SFRP1/PFN1/DACT1/PSMB5/PSMB4/PSMB6/PSMA2	8	Module_3
GO:0002283	GO:0002283	neutrophil activation involved in immune response	14/182	466/15849	0.000992822313850582	0.0203785972717034	0.0172940744572491	TUBB/HSP90AB1/SRP14/EEF2/CKAP4/B2M/FABP5/HSPA8/NDUFC2/PRDX6/PGAM1/PRDX4/MLEC/PSMA2	14	Module_3
GO:0045732	GO:0045732	positive regulation of protein catabolic process	9/182	220/15849	0.00101055781397357	0.0205901154597116	0.0174735770620508	RACK1/SUMO2/CD81/NDUFA13/DACT1/OAZ1/NOP53/ATP5IF1/RBX1	9	Module_3
GO:0030038	GO:0030038	contractile actin filament bundle assembly	6/182	101/15849	0.00108585945019839	0.0217738751374757	0.0184781618101467	ACTG1/STMN1/SFRP1/PFN1/S100A10/RHOC	6	Module_3
GO:0043149	GO:0043149	stress fiber assembly	6/182	101/15849	0.00108585945019839	0.0217738751374757	0.0184781618101467	ACTG1/STMN1/SFRP1/PFN1/S100A10/RHOC	6	Module_3
GO:0006986	GO:0006986	response to unfolded protein	8/182	179/15849	0.00109222975247532	0.0217738751374757	0.0184781618101467	RACK1/HSP90AB1/CALR/HSP90B1/SERPINH1/HSPA5/PDIA6/HSPA8	8	Module_3
GO:0002446	GO:0002446	neutrophil mediated immunity	14/182	477/15849	0.00123948774405231	0.0236870381984067	0.0201017467892041	TUBB/HSP90AB1/SRP14/EEF2/CKAP4/B2M/FABP5/HSPA8/NDUFC2/PRDX6/PGAM1/PRDX4/MLEC/PSMA2	14	Module_3
GO:0042119	GO:0042119	neutrophil activation	14/182	477/15849	0.00123948774405231	0.0236870381984067	0.0201017467892041	TUBB/HSP90AB1/SRP14/EEF2/CKAP4/B2M/FABP5/HSPA8/NDUFC2/PRDX6/PGAM1/PRDX4/MLEC/PSMA2	14	Module_3
GO:0019058	GO:0019058	viral life cycle	11/182	327/15849	0.00142492216794899	0.0261487372674613	0.0221908408727644	HSP90AB1/CD81/LGALS1/BANF1/RAN/PPIB/P4HB/UBC/PABPC1/HSPA8/SIVA1	11	Module_3
GO:0001895	GO:0001895	retina homeostasis	5/182	73/15849	0.00151056004946035	0.0270049154648686	0.0229174271680436	ACTG1/ACTB/SOD1/B2M/PRDX1	5	Module_3
GO:0006283	GO:0006283	transcription-coupled nucleotide-excision repair	5/182	73/15849	0.00151056004946035	0.0270049154648686	0.0229174271680436	POLR2L/UBC/PCNA/POLR2G/RBX1	5	Module_3
GO:0014009	GO:0014009	glial cell proliferation	4/182	44/15849	0.00159580811318025	0.0280823043036273	0.023831741463011	SOX4/SOX11/TSPO/EEF2	4	Module_3
GO:0007568	GO:0007568	aging	10/182	289/15849	0.00189666409232141	0.03204668414526	0.027196069205687	IGFBP2/CALR/NPM1/TSPO/SOD1/EEF2/B2M/GPX4/YBX1/NDUFS6	10	Module_3
GO:0001666	GO:0001666	response to hypoxia	11/182	343/15849	0.00207543551065283	0.0341768444603137	0.029003806539285	SFRP1/HSP90B1/PSMB5/NOP53/P4HB/UBC/DDIT4/PSMB4/PSMB6/RBX1/PSMA2	11	Module_3
GO:0002861	GO:0002861	regulation of inflammatory response to antigenic stimulus	3/182	23/15849	0.00222734293550622	0.0360933758730277	0.0306302500333696	CD81/PARK7/PSMB4	3	Module_3
GO:0038061	GO:0038061	NIK/NF-kappaB signaling	7/182	160/15849	0.00250758183925379	0.0399350653951416	0.0338904579736543	TMSB4X/CALR/PRDX1/PSMB5/PSMB4/PSMB6/PSMA2	7	Module_3
GO:0051169	GO:0051169	nuclear transport	11/182	352/15849	0.00253647474180618	0.0399350653951416	0.0338904579736543	HNRNPA1/HSP90AB1/SNRPD2/BANF1/CALR/NPM1/RAN/RBM8A/PARK7/SNRPD1/SNRPF	11	Module_3
GO:1902175	GO:1902175	regulation of oxidative stress-induced intrinsic apoptotic signaling pathway	3/182	25/15849	0.00284437592464559	0.0433064048746865	0.036751508476913	SOD1/P4HB/PARK7	3	Module_3
GO:0060218	GO:0060218	hematopoietic stem cell differentiation	5/182	86/15849	0.00310804840127976	0.0468065332605773	0.039721854281802	SFRP1/PSMB5/PSMB4/PSMB6/PSMA2	5	Module_3
GO:0044788	GO:0044788	modulation by host of viral process	3/182	26/15849	0.00318845911021808	0.0474191292528207	0.0402417271936035	CFL1/PPIB/HSPA8	3	Module_3
GO:2001235	GO:2001235	positive regulation of apoptotic signaling pathway	7/182	170/15849	0.00351280169645005	0.0497800217642635	0.0422452728907917	RACK1/ITM2C/SFRP1/SOD1/PARK7/ATP5IF1/PDIA3	7	Module_3
GO:0006735	GO:0006735	NADH regeneration	3/182	27/15849	0.00355699902898743	0.0497800217642635	0.0422452728907917	GAPDH/TPI1/PGAM1	3	Module_3
GO:0061621	GO:0061621	canonical glycolysis	3/182	27/15849	0.00355699902898743	0.0497800217642635	0.0422452728907917	GAPDH/TPI1/PGAM1	3	Module_3
GO:0061718	GO:0061718	glucose catabolic process to pyruvate	3/182	27/15849	0.00355699902898743	0.0497800217642635	0.0422452728907917	GAPDH/TPI1/PGAM1	3	Module_3
GO:00448391	GO:0044839	cell cycle G2/M phase transition	9/182	265/15849	0.00358330416409044	0.0498961599934402	0.042343832333129	TUBA1A/TUBB/NPM1/PSMB5/NOP53/PSMB4/PSMB6/RBX1/PSMA2	9	Module_3
GO:0036293	GO:0036293	response to decreased oxygen levels	27/158	355/15849	1.5027992380985e-16	3.84265765181786e-13	3.47067529304011e-13	VEGFA/BNIP3/SLC2A1/PGK1/NDRG1/PDK1/ENO1/FAM162A/PLOD2/PDK3/ITPR2/KCNMA1/CA9/ANGPTL4/BNIP3L/PLOD1/HIF1A/ERO1A/LOXL2/LDHA/HK2/RYR2/PKM/RBPJ/NAMPT/EGLN1/EPAS1	27	Module_4
GO:0006090	GO:0006090	pyruvate metabolic process	16/158	147/15849	1.40014621500907e-12	8.95043467944547e-10	8.08400209402605e-10	PFKFB4/GPI/PFKP/PGK1/PDK1/ENO1/ME1/PDK3/PFKFB3/HIF1A/LDHA/HK2/PKM/HK1/HDAC4/PRKAA2	16	Module_4
GO:0046031	GO:0046031	ADP metabolic process	14/158	120/15849	1.44208441831565e-11	7.37481971526622e-09	6.66091202902006e-09	PFKFB4/GPI/PFKP/PGK1/ENO1/PFKFB3/AMPD3/HIF1A/LDHA/HK2/PKM/HK1/HDAC4/PRKAA2	14	Module_4
GO:0036294	GO:0036294	cellular response to decreased oxygen levels	16/158	207/15849	2.58311415273947e-10	6.00456626232256e-08	5.42330378096688e-08	VEGFA/BNIP3/PGK1/NDRG1/PDK1/ENO1/FAM162A/PDK3/CA9/BNIP3L/HIF1A/ERO1A/RBPJ/NAMPT/EGLN1/EPAS1	16	Module_4
GO:0046939	GO:0046939	nucleotide phosphorylation	13/158	130/15849	5.59501971286083e-10	1.02189038612751e-07	9.22967913535087e-08	PFKFB4/GPI/PFKP/PGK1/ENO1/PFKFB3/HIF1A/LDHA/HK2/PKM/HK1/HDAC4/PRKAA2	13	Module_4
GO:00460342	GO:0046034	ATP metabolic process	17/158	287/15849	4.18522247873963e-09	6.29506698713956e-07	5.6856830454209e-07	PFKFB4/GPI/PFKP/PGK1/ENO1/PFKFB3/ENPP1/AMPD3/HIF1A/LDHA/HK2/PKM/HK1/HDAC4/TGFB1/PRKAA2/ENPP3	17	Module_4
GO:00067351	GO:0006735	NADH regeneration	7/158	27/15849	6.43232510596611e-09	8.22372764797768e-07	7.42764278025772e-07	GPI/PFKP/PGK1/ENO1/HK2/PKM/HK1	7	Module_4
GO:00617181	GO:0061718	glucose catabolic process to pyruvate	7/158	27/15849	6.43232510596611e-09	8.22372764797768e-07	7.42764278025772e-07	GPI/PFKP/PGK1/ENO1/HK2/PKM/HK1	7	Module_4
GO:0019674	GO:0019674	NAD metabolic process	8/158	49/15849	2.60376590224669e-08	2.66313176481792e-06	2.40533153243337e-06	GPI/PFKP/PGK1/ENO1/LDHA/HK2/PKM/HK1	8	Module_4
GO:00196931	GO:0019693	ribose phosphate metabolic process	19/158	411/15849	2.80339937806922e-08	2.75703546527807e-06	2.49014503460885e-06	PFKFB4/GPI/PFKP/PGK1/PDK1/ENO1/PDK3/PDE10A/PFKFB3/ENPP1/AMPD3/HIF1A/LDHA/HK2/PKM/HK1/HDAC4/TGFB1/PRKAA2	19	Module_4
GO:0005996	GO:0005996	monosaccharide metabolic process	15/158	274/15849	1.01374137226782e-07	8.64045562962939e-06	7.80403007282666e-06	PFKFB4/GPI/PFKP/SLC2A1/PGK1/PDK1/ENO1/PDK3/PFKFB3/ENPP1/HK2/PKM/HK1/SLC2A3/SLC39A14	15	Module_4
GO:0006734	GO:0006734	NADH metabolic process	7/158	40/15849	1.21138949395816e-07	9.67975917515939e-06	8.74272549257959e-06	GPI/PFKP/PGK1/ENO1/HK2/PKM/HK1	7	Module_4
GO:1903580	GO:1903580	positive regulation of ATP metabolic process	6/158	44/15849	4.60683602846202e-06	0.00032721332568826	0.000295537960422388	PFKFB4/PGK1/ENO1/PFKFB3/HIF1A/PRKAA2	6	Module_4
GO:0018126	GO:0018126	protein hydroxylation	5/158	27/15849	6.24859759907067e-06	0.000420464843705887	0.00037976241363881	PLOD2/PLOD1/P4HA1/ERO1A/EGLN1	5	Module_4
GO:0046323	GO:0046323	glucose import	6/158	66/15849	4.95003203764695e-05	0.00308712973664958	0.00278828505535235	SLC2A1/MEF2A/ENPP1/HK2/SLC2A3/SLC1A2	6	Module_4
GO:0030279	GO:0030279	negative regulation of ossification	6/158	72/15849	8.10373501057892e-05	0.00460472231601118	0.00415896950016612	CHSY1/ENPP1/HIF1A/HDAC4/RBPJ/SKI	6	Module_4
GO:0046835	GO:0046835	carbohydrate phosphorylation	4/158	24/15849	8.64808445301085e-05	0.00480720694485842	0.0043418529267519	PFKFB4/PFKFB3/HK2/HK1	4	Module_4
GO:00614181	GO:0061418	regulation of transcription from RNA polymerase II promoter in response to hypoxia	6/158	76/15849	0.000109739687587792	0.00584592460754135	0.00528001917911439	VEGFA/CA9/HIF1A/RBPJ/EGLN1/EPAS1	6	Module_4
GO:0001525	GO:0001525	angiogenesis	15/158	494/15849	0.000127060505866293	0.00663048394898188	0.00598863050205473	VEGFA/SMOC2/PGK1/HSPG2/TBX4/HOXA3/ANGPTL4/HIF1A/LOXL2/HK2/C1GALT1/PKM/RBPJ/EGLN1/EPAS1	15	Module_4
GO:0043467	GO:0043467	regulation of generation of precursor metabolites and energy	8/158	155/15849	0.000162875197180804	0.00816611527826112	0.00737560748430722	PFKFB4/BNIP3/PGK1/PFKFB3/ENPP1/HIF1A/HDAC4/PRKAA2	8	Module_4
GO:0006109	GO:0006109	regulation of carbohydrate metabolic process	9/158	201/15849	0.000187002234091011	0.00902197570888143	0.00814861770795787	PFKFB4/PDK1/PDK3/PFKFB3/ENPP1/HIF1A/HDAC4/TGFB1/PRKAA2	9	Module_4
GO:1990823	GO:1990823	response to leukemia inhibitory factor	6/158	96/15849	0.00039518516476411	0.0174222149362384	0.0157356851450537	PFKP/RNMT/HK2/KDM5B/TFRC/KDM3A	6	Module_4
GO:1990830	GO:1990830	cellular response to leukemia inhibitory factor	6/158	96/15849	0.00039518516476411	0.0174222149362384	0.0157356851450537	PFKP/RNMT/HK2/KDM5B/TFRC/KDM3A	6	Module_4
GO:0048568	GO:0048568	embryonic organ development	13/158	437/15849	0.000440219108960539	0.0190786485019	0.0172317702954402	VEGFA/NRK/TBX4/INSIG2/HOXA3/HIF1A/RYR2/RBPJ/TGFB1/DSCAML1/PCSK5/EGLN1/EPAS1	13	Module_4
GO:0010827	GO:0010827	regulation of glucose transmembrane transport	5/158	69/15849	0.000621240374922871	0.0240683581617846	0.021738459052325	SLC2A1/MEF2A/ENPP1/HK2/SLC1A2	5	Module_4
GO:0001974	GO:0001974	blood vessel remodeling	4/158	40/15849	0.000657101536916704	0.0250777407447166	0.0226501299606481	HOXA3/RBPJ/TGFB1/EPAS1	4	Module_4
GO:0070988	GO:0070988	demethylation	5/158	71/15849	0.000708317653706858	0.0262488150801222	0.0237078403086628	TET1/KDM7A/PPME1/KDM5B/KDM3A	5	Module_4
GO:0001890	GO:0001890	placenta development	7/158	149/15849	0.000736436530148395	0.0266394976897282	0.0240607035099782	NRK/HIF1A/PLAC1/RBPJ/EGLN1/EPAS1/FOSL1	7	Module_4
GO:1903146	GO:1903146	regulation of autophagy of mitochondrion	4/158	43/15849	0.000867005965982601	0.0307907535419099	0.0278101036456992	BNIP3/BNIP3L/HIF1A/HK2	4	Module_4
GO:0016051	GO:0016051	carbohydrate biosynthetic process	8/158	206/15849	0.00108400910002521	0.0360691939018699	0.0325775729867248	GPI/SLC2A1/PGK1/ENO1/GBE1/ENPP1/TGFB1/SLC39A14	8	Module_4
GO:0061726	GO:0061726	mitochondrion disassembly	5/158	78/15849	0.00108616657428392	0.0360691939018699	0.0325775729867248	BNIP3/BNIP3L/HIF1A/HK2/WDR45B	5	Module_4
GO:0062012	GO:0062012	regulation of small molecule metabolic process	12/158	424/15849	0.00112531738084201	0.0366751506383335	0.0331248710456348	PFKFB4/PDK1/ENO1/PDK3/PFKFB3/INSIG2/ENPP1/HIF1A/HDAC4/TGFB1/PRKAA2/ACADL	12	Module_4
GO:0055072	GO:0055072	iron ion homeostasis	5/158	81/15849	0.00128711372700703	0.0411393724994623	0.0371569410138609	HIF1A/TFRC/EGLN1/EPAS1/SLC39A14	5	Module_4
GO:0014850	GO:0014850	response to muscle activity	3/158	23/15849	0.00148693854625029	0.0463670958873415	0.041878602958577	HIF1A/RYR2/PRKAA2	3	Module_4
GO:0003205	GO:0003205	cardiac chamber development	7/158	171/15849	0.0016408154940649	0.0490189665302476	0.0442737634840842	HIF1A/RYR2/RBPJ/TGFB1/PCSK5/EGLN1/DNAH11	7	Module_4
GO:0019217	GO:0019217	regulation of fatty acid metabolic process	5/158	86/15849	0.00168128512579017	0.0490189665302476	0.0442737634840842	PDK1/PDK3/INSIG2/PRKAA2/ACADL	5	Module_4
GO:0051085	GO:0051085	chaperone cofactor-dependent protein refolding	5/111	29/15849	1.59832665887211e-06	0.00258832227295011	0.00233989240731295	HSPA1B/HSPA1A/HSPE1/HSPH1/DNAJB1	5	Module_5
GO:0061077	GO:0061077	chaperone-mediated protein folding	6/111	56/15849	2.51542314519327e-06	0.00258832227295011	0.00233989240731295	HSPA1B/HSPA1A/HSPB1/HSPE1/HSPH1/DNAJB1	6	Module_5
GO:0051084	GO:0051084	'de novo' posttranslational protein folding	5/111	34/15849	3.64210451165588e-06	0.00258832227295011	0.00233989240731295	HSPA1B/HSPA1A/HSPE1/HSPH1/DNAJB1	5	Module_5
GO:00069861	GO:0006986	response to unfolded protein	8/111	179/15849	3.71474134703911e-05	0.0137552966892719	0.0124350489967695	HSP90AA1/HSPA1B/HSPA1A/HSPB1/HSPE1/HSPH1/DNAJB1/CCL2	8	Module_5
GO:0090084	GO:0090084	negative regulation of inclusion body assembly	3/111	10/15849	3.87109662925101e-05	0.0137552966892719	0.0124350489967695	HSPA1B/HSPA1A/DNAJB1	3	Module_5
GO:0009408	GO:0009408	response to heat	7/111	158/15849	0.000122191599538317	0.027730635563892	0.0250690203009214	HSP90AA1/HSPA1B/HSPA1A/MSTN/ARPP21/HSPH1/DNAJB1	7	Module_5
GO:0070831	GO:0070831	basement membrane assembly	3/111	15/15849	0.000143075511821206	0.027730635563892	0.0250690203009214	LAMB1/NTN4/PHLDB2	3	Module_5
GO:2000291	GO:2000291	regulation of myoblast proliferation	3/111	15/15849	0.000143075511821206	0.027730635563892	0.0250690203009214	PAX7/MEGF10/MSTN	3	Module_5
GO:0031589	GO:0031589	cell-substrate adhesion	10/111	347/15849	0.000161607476255562	0.0287122616147381	0.0259564288617486	LAMB1/FREM1/LAMC1/NTN4/PHLDB2/EDA/CDK6/CDH13/CD44/ITGA8	10	Module_5
GO:0051450	GO:0051450	myoblast proliferation	3/111	18/15849	0.000252692708403996	0.0359160569544879	0.0324687964272081	PAX7/MEGF10/MSTN	3	Module_5
GO:0097581	GO:0097581	lamellipodium organization	5/111	84/15849	0.000306057405442402	0.0397132913169325	0.0359015682834519	CDH13/CD44/MSTN/SPATA13/ABLIM3	5	Module_5
GO:0001508	GO:0001508	action potential	6/111	131/15849	0.000316663204684734	0.0397132913169325	0.0359015682834519	SCN7A/ANK2/KCNMB2/SCN9A/AKAP6/KCND3	6	Module_5
GO:0030198	GO:0030198	extracellular matrix organization	10/111	383/15849	0.000356180536552266	0.0407980862072711	0.0368822434311807	LAMB1/LAMC1/LAMA2/NTN4/PHLDB2/CD44/COL19A1/ITGA8/ADAMTS14/ADAMTS16	10	Module_5
GO:0043062	GO:0043062	extracellular structure organization	10/111	384/15849	0.000363585196031028	0.0407980862072711	0.0368822434311807	LAMB1/LAMC1/LAMA2/NTN4/PHLDB2/CD44/COL19A1/ITGA8/ADAMTS14/ADAMTS16	10	Module_5
GO:0042026	GO:0042026	protein refolding	3/111	22/15849	0.000467265944545309	0.0452823178986636	0.0409360738977254	HSP90AA1/HSPA1B/HSPA1A	3	Module_5
GO:0070841	GO:0070841	inclusion body assembly	3/111	22/15849	0.000467265944545309	0.0452823178986636	0.0409360738977254	HSPA1B/HSPA1A/DNAJB1	3	Module_5
GO:1901018	GO:1901018	positive regulation of potassium ion transmembrane transporter activity	3/111	22/15849	0.000467265944545309	0.0452823178986636	0.0409360738977254	ANK2/AKAP6/LRRC38	3	Module_5
GO:0071805	GO:0071805	potassium ion transmembrane transport	7/111	201/15849	0.000530576448025467	0.0491821298778389	0.0444615778642851	ANK2/KCNMB2/SLC24A3/AKAP6/KCNN3/KCND3/LRRC38	7	Module_5
GO:0002062	GO:0002062	chondrocyte differentiation	8/73	106/15849	2.87441585831066e-08	3.35837124132633e-05	2.76543702257071e-05	HMGA2/TRPS1/SULF1/GLI3/TGFBI/SFRP2/GDF5/OSR2	8	Module_6
GO:0098742	GO:0098742	cell-cell adhesion via plasma-membrane adhesion molecules	11/73	272/15849	4.31390011731063e-08	3.35837124132633e-05	2.76543702257071e-05	ROBO1/ADGRL3/PCDH9/LRFN5/PCDH7/TGFB2/PCDH18/TENM1/PCDH8/PCDH17/PCDH11X	11	Module_6
GO:0030326	GO:0030326	embryonic limb morphogenesis	8/73	125/15849	1.04577506643916e-07	4.07067944611442e-05	3.35198429190235e-05	GLI3/PITX1/AFF3/HOXA10/TGFB2/SFRP2/GDF5/OSR2	8	Module_6
GO:0035113	GO:0035113	embryonic appendage morphogenesis	8/73	125/15849	1.04577506643916e-07	4.07067944611442e-05	3.35198429190235e-05	GLI3/PITX1/AFF3/HOXA10/TGFB2/SFRP2/GDF5/OSR2	8	Module_6
GO:0061448	GO:0061448	connective tissue development	10/73	253/15849	2.31209808806992e-07	5.99989453854144e-05	4.94058854608625e-05	HMGA2/TRPS1/SULF1/GLI3/PITX1/TGFBI/SFRP2/ARID5B/GDF5/OSR2	10	Module_6
GO:0050680	GO:0050680	negative regulation of epithelial cell proliferation	7/73	125/15849	1.6965806238359e-06	0.000240143275573863	0.000197744995199247	ROBO1/SULF1/PTPRK/TGFB2/EFNB2/SFRP2/GDF5	7	Module_6
GO:0072001	GO:0072001	renal system development	9/73	287/15849	6.50265732428367e-06	0.000843719787825806	0.000694757598331361	SULF1/EPHA7/GLI3/TBX18/TGFB2/EFNB2/ARID5B/CD24/OSR2	9	Module_6
GO:0045778	GO:0045778	positive regulation of ossification	5/73	88/15849	5.25123766582574e-05	0.00480951590922981	0.00396037614673421	GLI3/TGFB2/SFRP2/HGF/OSR2	5	Module_6
GO:0050673	GO:0050673	epithelial cell proliferation	9/73	382/15849	6.21482547000037e-05	0.00537582403155032	0.0044267002470529	ROBO1/SULF1/PTPRK/TGFB2/EFNB2/SFRP2/GDF5/HGF/OSR2	9	Module_6
GO:0001708	GO:0001708	cell fate specification	5/73	94/15849	7.20197184653017e-05	0.00590182640265657	0.00485983474186911	GLI3/TBX18/CDON/TBX15/SFRP2	5	Module_6
GO:0007416	GO:0007416	synapse assembly	6/73	183/15849	0.00019572303435655	0.0138518529315068	0.0114062514758985	EPHA7/ADGRL3/LRFN5/PCDH17/EFNB2/LINGO2	6	Module_6
GO:0021953	GO:0021953	central nervous system neuron differentiation	6/73	185/15849	0.000207596153591281	0.0140533570061576	0.0115721791795963	ROBO1/GLI3/MAP2/DCLK2/PLXNA4/SFRP2	6	Module_6
GO:0001763	GO:0001763	morphogenesis of a branching structure	6/73	195/15849	0.000275769016433134	0.017478237055249	0.0143923826071009	SULF1/EPHA7/GLI3/BCL11A/SFRP2/HGF	6	Module_6
GO:0099560	GO:0099560	synaptic membrane adhesion	3/73	28/15849	0.00028273357850693	0.017478237055249	0.0143923826071009	LRFN5/PCDH8/PCDH17	3	Module_6
GO:0007411	GO:0007411	axon guidance	7/73	280/15849	0.000300089942593088	0.017478237055249	0.0143923826071009	ROBO1/EPHA7/GLI3/EPHA5/PLXNA4/EFNB2/LHX9	7	Module_6
GO:0097485	GO:0097485	neuron projection guidance	7/73	281/15849	0.000306637374324596	0.017478237055249	0.0143923826071009	ROBO1/EPHA7/GLI3/EPHA5/PLXNA4/EFNB2/LHX9	7	Module_6
GO:0008584	GO:0008584	male gonad development	5/73	132/15849	0.000354462330819373	0.0184328919324166	0.015178489249693	HOXA10/TGFB2/SFRP2/ARID5B/LHX9	5	Module_6
GO:0008406	GO:0008406	gonad development	6/73	205/15849	0.000360440830305225	0.0184328919324166	0.015178489249693	GAS2/HOXA10/TGFB2/SFRP2/ARID5B/LHX9	6	Module_6
GO:0046546	GO:0046546	development of primary male sexual characteristics	5/73	133/15849	0.000367000417408422	0.0184328919324166	0.015178489249693	HOXA10/TGFB2/SFRP2/ARID5B/LHX9	5	Module_6
GO:0009952	GO:0009952	anterior/posterior pattern specification	6/73	207/15849	0.000379584729012364	0.0184691694710078	0.0152083618400348	GLI3/TBX18/CDON/HOXA10/PCDH8/SFRP2	6	Module_6
GO:0001503	GO:0001503	ossification	8/73	388/15849	0.000402330464354854	0.0189826828181972	0.0156312122993369	GLI3/VCAN/GLIS1/TGFB2/SFRP2/GDF5/HGF/OSR2	8	Module_6
GO:0050807	GO:0050807	regulation of synapse organization	6/73	225/15849	0.000590095619784137	0.0255216355556639	0.0210156861081017	EPHA7/ADGRL3/LRFN5/FRMPD4/PCDH8/LINGO2	6	Module_6
GO:0016331	GO:0016331	morphogenesis of embryonic epithelium	5/73	149/15849	0.000616897092779343	0.0259596965799307	0.0213764056616	SULF1/TBX18/TGFB2/PCDH8/SFRP2	5	Module_6
GO:0050808	GO:0050808	synapse organization	8/73	426/15849	0.000744143861550474	0.028084925296057	0.0231264165301676	EPHA7/ADGRL3/LRFN5/FRMPD4/PCDH8/PCDH17/EFNB2/LINGO2	8	Module_6
GO:0050803	GO:0050803	regulation of synapse structure or activity	6/73	236/15849	0.000757589507022732	0.028084925296057	0.0231264165301676	EPHA7/ADGRL3/LRFN5/FRMPD4/PCDH8/LINGO2	6	Module_6
GO:0060840	GO:0060840	artery development	4/73	90/15849	0.00078485296929678	0.0284189784463974	0.0234014912265233	ROBO1/GLI3/TGFB2/EFNB2	4	Module_6
GO:0060021	GO:0060021	roof of mouth development	4/73	91/15849	0.00081810264691559	0.0289496777556267	0.0238384933957701	GLI3/TGFB2/ARID5B/OSR2	4	Module_6
GO:2000027	GO:2000027	regulation of animal organ morphogenesis	6/73	250/15849	0.0010215140633757	0.0334460809759924	0.027541038183253	ROBO1/SULF1/AMTN/TGFB2/SFRP2/HGF	6	Module_6
GO:0021543	GO:0021543	pallium development	5/73	167/15849	0.00103109305513657	0.0334460809759924	0.027541038183253	ROBO1/GLI3/CDON/EPHA5/DCLK2	5	Module_6
GO:0010172	GO:0010172	embryonic body morphogenesis	2/73	11/15849	0.00112037878677766	0.0348885954202563	0.0287288707851619	CDON/MAB21L2	2	Module_6
GO:0050919	GO:0050919	negative chemotaxis	3/73	47/15849	0.00131440565041493	0.0379469398500381	0.0312472519604816	ROBO1/EPHA7/PLXNA4	3	Module_6
GO:0010454	GO:0010454	negative regulation of cell fate commitment	2/73	12/15849	0.00134045066907649	0.0379469398500381	0.0312472519604816	GLIS1/SFRP2	2	Module_6
GO:0071481	GO:0071481	cellular response to X-ray	2/73	12/15849	0.00134045066907649	0.0379469398500381	0.0312472519604816	HMGA2/SFRP2	2	Module_6
GO:0051963	GO:0051963	regulation of synapse assembly	4/73	106/15849	0.0014437654164092	0.0388338088816435	0.0319775406266043	EPHA7/ADGRL3/LRFN5/LINGO2	4	Module_6
GO:0010171	GO:0010171	body morphogenesis	3/73	49/15849	0.00148366704770566	0.0388338088816435	0.0319775406266043	CDON/MAB21L2/ARID5B	3	Module_6
GO:0048640	GO:0048640	negative regulation of developmental growth	4/73	107/15849	0.00149466249664764	0.0388338088816435	0.0319775406266043	EPHA7/MAP2/BCL11A/SFRP2	4	Module_6
GO:0030308	GO:0030308	negative regulation of cell growth	5/73	183/15849	0.00154749367348012	0.0394991417968614	0.0325254062864329	EPHA7/MAP2/TGFB2/BCL11A/SFRP2	5	Module_6
GO:00301981	GO:0030198	extracellular matrix organization	7/73	383/15849	0.0018863284096548	0.043847257941679	0.036105844689832	GAS2/SULF1/VCAN/TLL1/TGFB2/TGFBI/SFRP2	7	Module_6
GO:00430621	GO:0043062	extracellular structure organization	7/73	384/15849	0.00191438101202769	0.043847257941679	0.036105844689832	GAS2/SULF1/VCAN/TLL1/TGFB2/TGFBI/SFRP2	7	Module_6
GO:00015251	GO:0001525	angiogenesis	8/73	494/15849	0.00191497337189093	0.043847257941679	0.036105844689832	HMGA2/ROBO1/SULF1/TGFB2/TGFBI/EFNB2/SFRP2/HGF	8	Module_6
GO:1902041	GO:1902041	regulation of extrinsic apoptotic signaling pathway via death domain receptors	3/73	54/15849	0.00196484808908677	0.0441800100203239	0.0363798480240371	TRPS1/SFRP2/HGF	3	Module_6
GO:0018105	GO:0018105	peptidyl-serine phosphorylation	6/73	286/15849	0.00202674162441064	0.0441800100203239	0.0363798480240371	HMGA2/DMD/TENM1/DCLK2/SFRP2/HGF	6	Module_6
GO:0060688	GO:0060688	regulation of morphogenesis of a branching structure	3/73	55/15849	0.00207138133043266	0.0441800100203239	0.0363798480240371	SULF1/BCL11A/HGF	3	Module_6
GO:0022612	GO:0022612	gland morphogenesis	4/73	121/15849	0.00234446147339841	0.0486710201877509	0.0400779519242001	SULF1/GLI3/TGFB2/HGF	4	Module_6
GO:0051216	GO:0051216	cartilage development	9/124	190/15849	1.83449852718049e-05	0.0228892279613614	0.0220934364711561	COL27A1/COL11A1/EPYC/CSGALNACT1/SOX5/SOX6/CHST11/MATN3/COMP	9	Module_7
GO:00301982	GO:0030198	extracellular matrix organization	12/124	383/15849	4.66219348577487e-05	0.0228892279613614	0.0220934364711561	COL27A1/COL9A1/COL11A1/CSGALNACT1/HAPLN1/MMP16/ADAMTS3/THBS1/MATN3/COMP/ITGA10/ITGA6	12	Module_7
GO:0030206	GO:0030206	chondroitin sulfate biosynthetic process	4/124	26/15849	4.6701543964138e-05	0.0228892279613614	0.0220934364711561	XYLT1/CSGALNACT1/CHST11/SLC35D1	4	Module_7
GO:00430622	GO:0043062	extracellular structure organization	12/124	384/15849	4.78103978305199e-05	0.0228892279613614	0.0220934364711561	COL27A1/COL9A1/COL11A1/CSGALNACT1/HAPLN1/MMP16/ADAMTS3/THBS1/MATN3/COMP/ITGA10/ITGA6	12	Module_7
GO:00614481	GO:0061448	connective tissue development	9/124	253/15849	0.000167958427278556	0.0344985950540432	0.0332991798350419	COL27A1/COL11A1/EPYC/CSGALNACT1/SOX5/SOX6/CHST11/MATN3/COMP	9	Module_7
GO:0060348	GO:0060348	bone development	8/124	199/15849	0.000170371832171221	0.0344985950540432	0.0332991798350419	COL27A1/EPYC/XYLT1/CSGALNACT1/MMP16/PAPSS2/COMP/SLC10A7	8	Module_7
GO:0006024	GO:0006024	glycosaminoglycan biosynthetic process	6/124	108/15849	0.000202749065574846	0.0344985950540432	0.0332991798350419	XYLT1/CSGALNACT1/GPC6/CHST11/SLC35D1/SLC10A7	6	Module_7
GO:0030203	GO:0030203	glycosaminoglycan metabolic process	7/124	155/15849	0.000216179185717242	0.0344985950540432	0.0332991798350419	XYLT1/CSGALNACT1/GPC6/CHST11/SLC35D1/ITIH6/SLC10A7	7	Module_7
GO:0048705	GO:0048705	skeletal system morphogenesis	8/124	221/15849	0.000346746251053274	0.041244696385387	0.0398107389598678	COL27A1/COL11A1/CSGALNACT1/SOX5/SOX6/CHST11/MMP16/COMP	8	Module_7
GO:0050654	GO:0050654	chondroitin sulfate proteoglycan metabolic process	4/124	43/15849	0.000347898844738954	0.041244696385387	0.0398107389598678	XYLT1/CSGALNACT1/CHST11/SLC35D1	4	Module_7
GO:00301983	GO:0030198	extracellular matrix organization	30/204	383/15849	1.72746683771092e-15	2.45876053769735e-12	2.10624080024147e-12	POSTN/ABI3BP/FLRT2/COL3A1/COL5A2/COL12A1/ADAMTSL1/FAP/DCN/ADAMTSL3/ADAMTS9/NTNG1/COL5A1/COL6A3/COL6A2/COL6A1/TNXB/LAMA4/ADAM12/ADAMTS12/LAMA1/FBLN1/NDNF/FN1/MFAP5/ITGA2/COL18A1/ADAMTS5/ADAMTS1/DPP4	30	Module_8
GO:00430623	GO:0043062	extracellular structure organization	30/204	384/15849	1.85356994926298e-15	2.45876053769735e-12	2.10624080024147e-12	POSTN/ABI3BP/FLRT2/COL3A1/COL5A2/COL12A1/ADAMTSL1/FAP/DCN/ADAMTSL3/ADAMTS9/NTNG1/COL5A1/COL6A3/COL6A2/COL6A1/TNXB/LAMA4/ADAM12/ADAMTS12/LAMA1/FBLN1/NDNF/FN1/MFAP5/ITGA2/COL18A1/ADAMTS5/ADAMTS1/DPP4	30	Module_8
GO:00508081	GO:0050808	synapse organization	23/204	426/15849	6.70045058281729e-09	5.92543179873809e-06	5.07588519589562e-06	FLRT2/LRRC4C/NTNG1/GRID2/ZNF804A/SEMA3E/PDZRN3/IL1RAPL2/ERC2/SHISA6/MAP1B/NRXN1/DSCAM/FGF13/PPFIA2/CDH8/KIRREL3/GPC4/CTTNBP2/NTN1/SNCA/GABRB2/UNC13B	23	Module_8
GO:0001764	GO:0001764	neuron migration	14/204	156/15849	1.40193239224822e-08	9.29831659158629e-06	7.96518956543131e-06	FLRT2/COL3A1/UNC5D/DCLK1/NTNG1/ZSWIM6/MAP1B/PHACTR1/CXCL12/NDNF/FGF13/NRG3/KIRREL3/NTN1	14	Module_8
GO:0040013	GO:0040013	negative regulation of locomotion	18/204	301/15849	6.9852820920142e-08	2.92633672966708e-05	2.5067792169148e-05	COL3A1/PTPRG/DCN/ADAMTS9/SLIT2/IGFBP5/SEMA3E/TMEFF2/DPYSL3/FBLN1/CXCL12/DACH1/CCN3/SEMA6D/NRG3/MCTP1/PTPRT/DPP4	18	Module_8
GO:2000146	GO:2000146	negative regulation of cell motility	17/204	269/15849	7.40105310508449e-08	2.92633672966708e-05	2.5067792169148e-05	COL3A1/PTPRG/DCN/ADAMTS9/SLIT2/IGFBP5/TMEFF2/DPYSL3/FBLN1/CXCL12/DACH1/CCN3/SEMA6D/NRG3/MCTP1/PTPRT/DPP4	17	Module_8
GO:0051271	GO:0051271	negative regulation of cellular component movement	18/204	303/15849	7.72120509146986e-08	2.92633672966708e-05	2.5067792169148e-05	COL3A1/PTPRG/DCN/ADAMTS9/SLIT2/IGFBP5/SEMA3E/TMEFF2/DPYSL3/FBLN1/CXCL12/DACH1/CCN3/SEMA6D/NRG3/MCTP1/PTPRT/DPP4	18	Module_8
GO:0007409	GO:0007409	axonogenesis	22/204	475/15849	2.16951625960531e-07	6.39525181859209e-05	5.47834573624311e-05	FLRT2/UNC5D/LRRC4C/DCLK1/GFRA1/SLIT2/NTNG1/SEMA3E/PLXNC1/DOK6/LAMA1/ZSWIM6/MAP1B/NRXN1/CXCL12/DSCAM/ANOS1/FGF13/SEMA6D/FN1/NTN1/PLPPR4	22	Module_8
GO:0050804	GO:0050804	modulation of chemical synaptic transmission	21/204	446/15849	3.17745902648291e-07	7.9513020348512e-05	6.8113004516213e-05	RIMS2/LRRC4C/NTNG1/GRID2/EGFR/GRID1/CNTNAP4/AKAP12/SHISA6/MAP1B/NRXN1/PPFIA2/NRG3/GRIA1/MCTP1/CHRM2/KCNMB4/CACNA1D/SNCA/GRM8/UNC13B	21	Module_8
GO:0099177	GO:0099177	regulation of trans-synaptic signaling	21/204	447/15849	3.29680823156288e-07	7.9513020348512e-05	6.8113004516213e-05	RIMS2/LRRC4C/NTNG1/GRID2/EGFR/GRID1/CNTNAP4/AKAP12/SHISA6/MAP1B/NRXN1/PPFIA2/NRG3/GRIA1/MCTP1/CHRM2/KCNMB4/CACNA1D/SNCA/GRM8/UNC13B	21	Module_8
GO:0034329	GO:0034329	cell junction assembly	20/204	429/15849	7.20410022804869e-07	0.000159270649208443	0.000136435547301378	FLRT2/GRID2/CDH18/IL1RAPL2/MAP1B/NRXN1/DSCAM/FGF13/FN1/PRKCH/ARHGAP6/CDH8/KIRREL3/ITGA2/GPC4/NTN1/SNCA/MPP7/CDHR3/GABRB2	20	Module_8
GO:0014812	GO:0014812	muscle cell migration	9/204	81/15849	9.52238458615523e-07	0.000194329894669768	0.000166468245518293	POSTN/THBS4/SLIT2/IGFBP5/PDGFD/CCN3/SEMA6D/ITGA2/ADAMTS1	9	Module_8
GO:2001222	GO:2001222	regulation of neuron migration	7/204	43/15849	1.14890655929368e-06	0.000217717792986151	0.000186502951993612	FLRT2/COL3A1/UNC5D/NTNG1/ZSWIM6/PHACTR1/NRG3	7	Module_8
GO:00509191	GO:0050919	negative chemotaxis	7/204	47/15849	2.14674310578969e-06	0.00037968729731067	0.000325250411607013	FLRT2/SLIT2/SEMA3E/SEMA6D/NRG3/NTN1/DPP4	7	Module_8
GO:0050920	GO:0050920	regulation of chemotaxis	13/204	212/15849	3.71514272663169e-06	0.000518751244934414	0.000444376351623148	THBS4/SLIT2/SEMA3E/PDGFD/ZSWIM6/CXCL12/DSCAM/CCN3/SEMA6D/ITGA2/FGF10/VEGFC/DPP4	13	Module_8
GO:00074161	GO:0007416	synapse assembly	12/204	183/15849	4.45158083412824e-06	0.000590502197647111	0.000505840158993836	FLRT2/GRID2/IL1RAPL2/MAP1B/NRXN1/DSCAM/FGF13/KIRREL3/GPC4/NTN1/SNCA/GABRB2	12	Module_8
GO:0014911	GO:0014911	positive regulation of smooth muscle cell migration	6/204	38/15849	8.27383089331845e-06	0.00099774878908972	0.000854698607592083	POSTN/IGFBP5/PDGFD/SEMA6D/ITGA2/ADAMTS1	6	Module_8
GO:0060560	GO:0060560	developmental growth involved in morphogenesis	13/204	231/15849	9.45102016149487e-06	0.00105152516671913	0.000900764907630526	POSTN/RIMS2/DCLK1/SLIT2/SEMA3E/MAP1B/CXCL12/DSCAM/FGF13/SEMA6D/FN1/FGF10/NTN1	13	Module_8
GO:0010769	GO:0010769	regulation of cell morphogenesis involved in differentiation	15/204	304/15849	9.51247794996572e-06	0.00105152516671913	0.000900764907630526	POSTN/LRRC4C/SLIT2/SEMA3E/PLXNC1/ZSWIM6/MAP1B/FBLN1/CXCL12/DSCAM/FGF13/SEMA6D/FN1/PPFIA2/NTN1	15	Module_8
GO:0007269	GO:0007269	neurotransmitter secretion	11/204	172/15849	1.42067877265806e-05	0.00134609313709351	0.00115309980081532	RIMS2/ERC2/NRXN1/PPFIA2/MCTP1/CHRM2/KCNMB4/CACNA1D/SNCA/LIN7A/UNC13B	11	Module_8
GO:0099643	GO:0099643	signal release from synapse	11/204	172/15849	1.42067877265806e-05	0.00134609313709351	0.00115309980081532	RIMS2/ERC2/NRXN1/PPFIA2/MCTP1/CHRM2/KCNMB4/CACNA1D/SNCA/LIN7A/UNC13B	11	Module_8
GO:0022604	GO:0022604	regulation of cell morphogenesis	19/204	488/15849	1.83982712299764e-05	0.00162702045243758	0.00139374973984277	POSTN/RIMS2/LRRC4C/SLIT2/NTNG1/SEMA3E/PLXNC1/ZSWIM6/MAP1B/FBLN1/CXCL12/DSCAM/RND3/FGF13/SEMA6D/FN1/PPFIA2/NTN1/PALMD	19	Module_8
GO:0060443	GO:0060443	mammary gland morphogenesis	6/204	45/15849	2.26490397616144e-05	0.00193831943508268	0.00166041687080902	IGFBP5/TBX3/NRG3/FGF10/NTN1/AR	6	Module_8
GO:0048588	GO:0048588	developmental cell growth	12/204	222/15849	3.11950828339647e-05	0.00236458727881452	0.00202556943875278	POSTN/RIMS2/DCLK1/SLIT2/SEMA3E/MAP1B/CXCL12/DSCAM/FGF13/SEMA6D/FN1/NTN1	12	Module_8
GO:00508071	GO:0050807	regulation of synapse organization	12/204	225/15849	3.55819249651877e-05	0.00262219019257342	0.00224623906432282	FLRT2/GRID2/ZNF804A/IL1RAPL2/SHISA6/NRXN1/PPFIA2/CDH8/GPC4/CTTNBP2/NTN1/SNCA	12	Module_8
GO:00987421	GO:0098742	cell-cell adhesion via plasma-membrane adhesion molecules	13/204	272/15849	5.25774200837327e-05	0.00367073409163534	0.0031444501374177	UNC5D/LRRC4C/NTNG1/GRID2/DCHS2/CDH18/NRXN1/DSCAM/CDH8/KIRREL3/GPC4/PTPRT/CDHR3	13	Module_8
GO:0007492	GO:0007492	endoderm development	7/204	76/15849	5.44567622678988e-05	0.00370445616145476	0.00317333737480144	COL5A2/COL12A1/COL5A1/ZFP36L1/COL6A1/FN1/PAX9	7	Module_8
GO:00508031	GO:0050803	regulation of synapse structure or activity	12/204	236/15849	5.65755490438538e-05	0.00375237329033361	0.0032143844838337	FLRT2/GRID2/ZNF804A/IL1RAPL2/SHISA6/NRXN1/PPFIA2/CDH8/GPC4/CTTNBP2/NTN1/SNCA	12	Module_8
GO:0048659	GO:0048659	smooth muscle cell proliferation	9/204	135/15849	6.2758488809099e-05	0.00400012521756747	0.00342661548782041	OGN/IGFBP5/EGFR/CALCRL/PDGFD/PDE1A/CCN3/ITGA2/ADAMTS1	9	Module_8
GO:0043588	GO:0043588	skin development	13/204	277/15849	6.33265205947357e-05	0.00400012521756747	0.00342661548782041	COL3A1/COL5A2/COL5A1/IGFBP5/EGFR/ZFP36L1/FRAS1/FGF7/PRKCH/LGR5/ITGA2/FGF10/FST	13	Module_8
GO:00015252	GO:0001525	angiogenesis	18/204	494/15849	7.2578742229117e-05	0.00437616825304198	0.00374874412614028	ARHGAP24/FAP/DCN/ADAMTS9/THBS4/SLIT2/TNMD/SEMA3E/CALCRL/ADAM12/AGTR1/NDNF/CCN3/FN1/FGF10/COL18A1/ADAMTS1/VEGFC	18	Module_8
GO:0045666	GO:0045666	positive regulation of neuron differentiation	15/204	365/15849	7.8883424219975e-05	0.00465061609901319	0.00398384357639593	RIMS2/SLIT2/ZEB1/ZNF804A/PLXNC1/SH3GL3/DPYSL3/MAP1B/BRINP3/CXCL12/DSCAM/NDNF/FN1/NTN1/ALKAL2	15	Module_8
GO:0061387	GO:0061387	regulation of extent of cell growth	8/204	109/15849	8.20866768105864e-05	0.00473425986040186	0.00405549508544751	SEMA3E/MAP1B/CXCL12/DSCAM/FGF13/SEMA6D/FN1/NTN1	8	Module_8
GO:0016049	GO:0016049	cell growth	17/204	461/15849	0.000100116949187596	0.00559764537711959	0.00479509447862447	POSTN/RIMS2/DCLK1/SLIT2/IGFBP5/SEMA3E/EGFR/MAP1B/CXCL12/DSCAM/AGTR1/CCN3/FGF13/SEMA6D/FN1/NRG3/NTN1	17	Module_8
GO:00506731	GO:0050673	epithelial cell proliferation	15/204	382/15849	0.000130655629242242	0.006665949699609	0.00571023286506074	FAP/THBS4/TNMD/IGFBP5/EGFR/ZFP36L1/FGF7/CXCL12/AGTR1/CCN3/LGR5/FGF10/FST/VEGFC/AR	15	Module_8
GO:0051588	GO:0051588	regulation of neurotransmitter transport	8/204	118/15849	0.000143232803812965	0.0071697477078452	0.00614179986955693	RIMS2/PPFIA2/MCTP1/CHRM2/KCNMB4/CACNA1D/SNCA/UNC13B	8	Module_8
GO:0042060	GO:0042060	wound healing	17/204	476/15849	0.000147083996650474	0.00722618227988349	0.0061901432508455	POSTN/COL3A1/ARHGAP24/FAP/DCN/COL5A1/EGFR/TMEFF2/FBLN1/RAD51B/DGKH/NDNF/UBASH3B/FN1/PRKCH/ITGA2/FGF10	17	Module_8
GO:00315891	GO:0031589	cell-substrate adhesion	14/204	347/15849	0.000165760502780497	0.00799568388866654	0.00684931914838458	POSTN/ABI3BP/COL3A1/ADAMTS9/NTNG1/SEMA3E/TMEFF2/ADAMTS12/FBLN1/NDNF/FN1/PPFIA2/ARHGAP6/ITGA2	14	Module_8
GO:0006836	GO:0006836	neurotransmitter transport	11/204	226/15849	0.000169671619205383	0.00803819295985503	0.00688573356888012	RIMS2/ERC2/NRXN1/PPFIA2/MCTP1/CHRM2/KCNMB4/CACNA1D/SNCA/LIN7A/UNC13B	11	Module_8
GO:0035249	GO:0035249	synaptic transmission, glutamatergic	7/204	93/15849	0.000196310105211131	0.00868017848541885	0.00743567573948829	GRID2/EGFR/GRID1/NRXN1/CDH8/GRM8/UNC13B	7	Module_8
GO:0001505	GO:0001505	regulation of neurotransmitter levels	11/204	231/15849	0.000205265997289575	0.00892738837392202	0.00764744241843301	RIMS2/ERC2/NRXN1/PPFIA2/MCTP1/CHRM2/KCNMB4/CACNA1D/SNCA/LIN7A/UNC13B	11	Module_8
GO:0071230	GO:0071230	cellular response to amino acid stimulus	6/204	67/15849	0.000219434572363161	0.0093896761367656	0.00804345062363439	COL3A1/COL5A2/ZEB1/EGFR/COL6A1/PDGFD	6	Module_8
GO:0035987	GO:0035987	endodermal cell differentiation	5/204	44/15849	0.000242920542191154	0.0100698156005177	0.00862607648997865	COL5A2/COL12A1/COL5A1/COL6A1/FN1	5	Module_8
GO:0086001	GO:0086001	cardiac muscle cell action potential	6/204	69/15849	0.000258038210631697	0.0105319288123983	0.00902193517010256	SLC8A1/SCN1A/FGF13/FGF12/KCNE4/CACNA1D	6	Module_8
GO:0048660	GO:0048660	regulation of smooth muscle cell proliferation	8/204	133/15849	0.000325622171101977	0.0121717090703405	0.0104266153045669	OGN/IGFBP5/EGFR/CALCRL/PDGFD/PDE1A/ITGA2/ADAMTS1	8	Module_8
GO:0071229	GO:0071229	cellular response to acid chemical	6/204	72/15849	0.00032574117753267	0.0121717090703405	0.0104266153045669	COL3A1/COL5A2/ZEB1/EGFR/COL6A1/PDGFD	6	Module_8
GO:0009612	GO:0009612	response to mechanical stimulus	10/204	206/15849	0.000342074512505353	0.0126044955788431	0.0107973519371207	POSTN/COL3A1/DCN/SLC8A1/EGFR/SCN1A/MAP1B/NRXN1/CXCL12/ITGA2	10	Module_8
GO:0031069	GO:0031069	hair follicle morphogenesis	4/204	27/15849	0.000370813819667221	0.0134762885421526	0.0115441533765181	IGFBP5/FGF7/FGF10/FST	4	Module_8
GO:00995601	GO:0099560	synaptic membrane adhesion	4/204	28/15849	0.000428286233430582	0.0146499233683339	0.0125495207222143	LRRC4C/NTNG1/NRXN1/GPC4	4	Module_8
GO:00519631	GO:0051963	regulation of synapse assembly	7/204	106/15849	0.000438830988326832	0.0146499233683339	0.0125495207222143	FLRT2/GRID2/IL1RAPL2/NRXN1/GPC4/NTN1/SNCA	7	Module_8
GO:0031346	GO:0031346	positive regulation of cell projection organization	14/204	382/15849	0.000440278189320054	0.0146499233683339	0.0125495207222143	RIMS2/SLIT2/ZNF804A/PLXNC1/DPYSL3/FNBP1L/MAP1B/CXCL12/DSCAM/NDNF/FN1/ITGA2/NTN1/ALKAL2	14	Module_8
GO:0003012	GO:0003012	muscle system process	15/204	428/15849	0.000441761729915836	0.0146499233683339	0.0125495207222143	SLC8A1/JARID2/IGFBP5/CALCRL/SCN1A/SNTB1/ARHGAP42/DTNA/FGF13/ITGA2/FGF12/KCNE4/CHRM2/STAC/CACNA1D	15	Module_8
GO:0018149	GO:0018149	peptide cross-linking	4/204	29/15849	0.000491841619591074	0.0161093310712978	0.0137996888459666	COL3A1/DCN/NDNF/FN1	4	Module_8
GO:0031644	GO:0031644	regulation of nervous system process	8/204	143/15849	0.000529462431567039	0.0168944463693752	0.0144722398521956	RIMS2/SHISA6/NRXN1/CCN3/ITGA2/CTSC/FGF12/UNC13B	8	Module_8
GO:0038007	GO:0038007	netrin-activated signaling pathway	3/204	13/15849	0.000546408677834211	0.0170543790858137	0.0146092425441989	UNC5D/DSCAM/NTN1	3	Module_8
GO:0022029	GO:0022029	telencephalon cell migration	5/204	54/15849	0.000637521778288576	0.0190092662211627	0.0162838517553079	SLIT2/EGFR/CXCL12/FGF13/NRG3	5	Module_8
GO:0048730	GO:0048730	epidermis morphogenesis	4/204	31/15849	0.000638620342047649	0.0190092662211627	0.0162838517553079	IGFBP5/FGF7/FGF10/FST	4	Module_8
GO:0098693	GO:0098693	regulation of synaptic vesicle cycle	7/204	113/15849	0.000644867681833638	0.0190092662211627	0.0162838517553079	RIMS2/NRXN1/PPFIA2/CHRM2/CACNA1D/SNCA/UNC13B	7	Module_8
GO:0090066	GO:0090066	regulation of anatomical structure size	16/204	493/15849	0.000659779874469785	0.019235120955696	0.016477325031582	SLC8A1/SVIL/SLIT2/SEMA3E/EGFR/IQGAP2/ARHGAP42/MAP1B/CXCL12/DSCAM/AGTR1/FGF13/SEMA6D/FN1/KCNMB4/NTN1	16	Module_8
GO:0050966	GO:0050966	detection of mechanical stimulus involved in sensory perception of pain	3/204	14/15849	0.00068885278632215	0.0196508219582007	0.0168334257574366	SCN1A/CXCL12/ITGA2	3	Module_8
GO:0060603	GO:0060603	mammary gland duct morphogenesis	4/204	32/15849	0.000722558756489313	0.02017840401017	0.01728536681729	TBX3/FGF10/NTN1/AR	4	Module_8
GO:0090287	GO:0090287	regulation of cellular response to growth factor stimulus	11/204	271/15849	0.000790113338664303	0.0216100070873855	0.0185117167463508	DCN/FSTL1/SLIT2/ZEB1/TNMD/ASPN/IL17RD/ADAMTS12/FGF10/FST/VEGFC	11	Module_8
GO:0022404	GO:0022404	molting cycle process	6/204	86/15849	0.000844787062619573	0.0221902977933636	0.0190088094653013	IGFBP5/EGFR/FGF7/LGR5/FGF10/FST	6	Module_8
GO:0022405	GO:0022405	hair cycle process	6/204	86/15849	0.000844787062619573	0.0221902977933636	0.0190088094653013	IGFBP5/EGFR/FGF7/LGR5/FGF10/FST	6	Module_8
GO:0099504	GO:0099504	synaptic vesicle cycle	9/204	197/15849	0.00103802109316627	0.025035181456092	0.0214458137813013	RIMS2/ERC2/NRXN1/PPFIA2/CHRM2/CACNA1D/SNCA/RAB27B/UNC13B	9	Module_8
GO:1901888	GO:1901888	regulation of cell junction assembly	9/204	198/15849	0.00107558158537077	0.0257073688827807	0.0220216277175486	FLRT2/GRID2/IL1RAPL2/NRXN1/PRKCH/ARHGAP6/GPC4/NTN1/SNCA	9	Module_8
GO:0090132	GO:0090132	epithelium migration	11/204	283/15849	0.0011236559208098	0.0266165996241822	0.0228004993705673	PTPRG/FAP/DCN/ADAMTS9/SLIT2/FGF7/CCN3/ITGA2/FGF10/VEGFC/DPP4	11	Module_8
GO:1904062	GO:1904062	regulation of cation transmembrane transport	12/204	328/15849	0.00113977437400887	0.0267594815419959	0.0229228958871463	SLC8A1/SHISA6/KCNIP4/UBASH3B/FGF13/FGF12/KCNE4/GRIA1/STAC/CACNA1D/DPP6/SNCA	12	Module_8
GO:0001101	GO:0001101	response to acid chemical	7/204	126/15849	0.00122566710601122	0.0282855349349537	0.0242301545120975	COL3A1/COL5A2/ZEB1/EGFR/COL6A1/PDGFD/COL18A1	7	Module_8
GO:0044344	GO:0044344	cellular response to fibroblast growth factor stimulus	7/204	134/15849	0.00174841435791063	0.0374170697177064	0.0320524742676724	POSTN/FLRT2/ZFP36L1/FGF7/ANOS1/FGF10/FGF12	7	Module_8
GO:0086003	GO:0086003	cardiac muscle cell contraction	5/204	69/15849	0.0019393930305429	0.0399554781651898	0.0342269436223718	SCN1A/FGF13/FGF12/KCNE4/CACNA1D	5	Module_8
GO:0007188	GO:0007188	adenylate cyclase-modulating G protein-coupled receptor signaling pathway	9/204	216/15849	0.00196247897849951	0.0400496671535323	0.0343076284581412	ADGRG6/CALCRL/ADGRG2/AKAP12/LGR5/CHRM2/CACNA1D/GRM8/GCG	9	Module_8
GO:0008361	GO:0008361	regulation of cell size	8/204	178/15849	0.00216971691914847	0.0426389554555622	0.0365256828728386	SEMA3E/MAP1B/CXCL12/DSCAM/FGF13/SEMA6D/FN1/NTN1	8	Module_8
GO:0031532	GO:0031532	actin cytoskeleton reorganization	6/204	104/15849	0.00225353587907591	0.0439605197587382	0.0376577706108738	SEMA3E/IQGAP2/FGF7/PHACTR1/FGF10/THSD7B	6	Module_8
GO:0031345	GO:0031345	negative regulation of cell projection organization	8/204	180/15849	0.00232583285883176	0.0443574888383064	0.0379978250647345	ARHGAP24/PTPRG/SLIT2/SEMA3E/DPYSL3/FGF13/SEMA6D/NTN1	8	Module_8
GO:0071774	GO:0071774	response to fibroblast growth factor	7/204	141/15849	0.00233510068337561	0.0443574888383064	0.0379978250647345	POSTN/FLRT2/ZFP36L1/FGF7/ANOS1/FGF10/FGF12	7	Module_8
GO:0042310	GO:0042310	vasoconstriction	5/204	72/15849	0.00234076458249638	0.0443574888383064	0.0379978250647345	SLC8A1/EGFR/ARHGAP42/AGTR1/KCNMB4	5	Module_8
GO:1902904	GO:1902904	negative regulation of supramolecular fiber organization	7/204	144/15849	0.00262862277263881	0.0491108184212026	0.0420696557904165	SVIL/SLIT2/TMEFF2/MAP1B/FGF13/ARHGAP6/SNCA	7	Module_8
GO:0016525	GO:0016525	negative regulation of angiogenesis	6/204	108/15849	0.00272439839436101	0.0493825321925669	0.0423024131583914	DCN/ADAMTS9/THBS4/TNMD/SEMA3E/ADAMTS1	6	Module_8
GO:0050679	GO:0050679	positive regulation of epithelial cell proliferation	8/204	185/15849	0.00275484913852239	0.0493825321925669	0.0423024131583914	THBS4/EGFR/FGF7/CXCL12/AGTR1/FGF10/VEGFC/AR	8	Module_8
GO:1901136	GO:1901136	carbohydrate derivative catabolic process	8/204	185/15849	0.00275484913852239	0.0493825321925669	0.0423024131583914	OGN/DCN/ADAMTS9/PDE7B/ADAMTS12/PDE1A/GPC4/UPP2	8	Module_8
GO:0008344	GO:0008344	adult locomotory behavior	5/204	75/15849	0.00279940028201161	0.0495120596545121	0.0424133698867584	SCN1A/CXCL12/PREX2/FGF12/KLHL1	5	Module_8
GO:1902930	GO:1902930	regulation of alcohol biosynthetic process	7/136	74/15849	3.27122695046085e-06	0.0075157805136126	0.00672950676596811	PTH1R/BMP6/SCD/HMGCS1/FDFT1/IDI1/VDR	7	Module_9
GO:0046165	GO:0046165	alcohol biosynthetic process	9/136	150/15849	5.77248887374239e-06	0.0075157805136126	0.00672950676596811	PTH1R/BMP6/SCD/HMGCS1/FDFT1/MSMO1/IDI1/VDR/GCH1	9	Module_9
GO:00020621	GO:0002062	chondrocyte differentiation	7/136	106/15849	3.52823835100837e-05	0.0306251088867526	0.0274212208683633	PTH1R/RUNX2/MEF2C/BMP6/SCIN/IHH/ZBTB16	7	Module_9
GO:0010463	GO:0010463	mesenchymal cell proliferation	6/85	44/15849	1.19308277719946e-07	0.000163085990915995	0.000133750174405043	PRRX1/FAT4/PTN/MSX1/LMNA/SIX1	6	Module_10
GO:0007157	GO:0007157	heterophilic cell-cell adhesion via plasma membrane cell adhesion molecules	6/85	46/15849	1.56964380092392e-07	0.000163085990915995	0.000133750174405043	PTPRD/NLGN1/FAT4/ALCAM/HMCN1/TENM2	6	Module_10
GO:0003007	GO:0003007	heart morphogenesis	9/85	248/15849	7.11419357698362e-06	0.00451622344207479	0.003703847704128	FAT4/SLIT3/TWIST1/JUN/RARB/MSX1/NRP2/ID2/SIX1	9	Module_10
GO:0035116	GO:0035116	embryonic hindlimb morphogenesis	4/85	29/15849	1.65196076528692e-05	0.00451622344207479	0.003703847704128	TWIST1/RARB/MSX1/ALX4	4	Module_10
GO:00508082	GO:0050808	synapse organization	11/85	426/15849	1.65936333041881e-05	0.00451622344207479	0.003703847704128	ANK3/PTPRD/NLGN1/EFNA5/PTN/THBS2/UNC13C/NRP2/SIX1/CTNND2/GRIN2B	11	Module_10
GO:0021561	GO:0021561	facial nerve development	3/85	10/15849	1.73868082466787e-05	0.00451622344207479	0.003703847704128	SEMA3A/NRP2/SIX1	3	Module_10
GO:0021610	GO:0021610	facial nerve morphogenesis	3/85	10/15849	1.73868082466787e-05	0.00451622344207479	0.003703847704128	SEMA3A/NRP2/SIX1	3	Module_10
GO:00508072	GO:0050807	regulation of synapse organization	8/85	225/15849	2.74092101277918e-05	0.00581839112737405	0.00477178219706123	PTPRD/NLGN1/EFNA5/PTN/THBS2/NRP2/SIX1/GRIN2B	8	Module_10
GO:0010464	GO:0010464	regulation of mesenchymal cell proliferation	4/85	33/15849	2.79999573020888e-05	0.00581839112737405	0.00477178219706123	PRRX1/PTN/LMNA/SIX1	4	Module_10
GO:0021536	GO:0021536	diencephalon development	5/85	69/15849	3.38147849865925e-05	0.0061591875004649	0.00505127630983875	SEMA3A/PTN/CNTNAP2/MSX1/NRP2	5	Module_10
GO:00508032	GO:0050803	regulation of synapse structure or activity	8/85	236/15849	3.85155783428146e-05	0.0061591875004649	0.00505127630983875	PTPRD/NLGN1/EFNA5/PTN/THBS2/NRP2/SIX1/GRIN2B	8	Module_10
GO:0048846	GO:0048846	axon extension involved in axon guidance	4/85	37/15849	4.4459967520199e-05	0.0061591875004649	0.00505127630983875	SEMA3A/ALCAM/SLIT3/NRP2	4	Module_10
GO:1902284	GO:1902284	neuron projection extension involved in neuron projection guidance	4/85	37/15849	4.4459967520199e-05	0.0061591875004649	0.00505127630983875	SEMA3A/ALCAM/SLIT3/NRP2	4	Module_10
GO:0061548	GO:0061548	ganglion development	3/85	15/15849	6.4657950231075e-05	0.00746440114334299	0.00612170885521113	SEMA3A/NRP2/SIX1	3	Module_10
GO:00485681	GO:0048568	embryonic organ development	10/85	437/15849	0.000113085574954852	0.01041455686709	0.00854119222319979	PRRX1/ZIC1/TWIST1/RARB/MSX1/ALX4/ID2/SIX1/TEAD1/PBX3	10	Module_10
GO:0007350	GO:0007350	blastoderm segmentation	3/85	18/15849	0.000114616767354696	0.01041455686709	0.00854119222319979	SEMA3A/NRP2/BASP1	3	Module_10
GO:00509192	GO:0050919	negative chemotaxis	4/85	47/15849	0.000115271803629966	0.01041455686709	0.00854119222319979	SEMA3A/EFNA5/SLIT3/NRP2	4	Module_10
GO:2000677	GO:2000677	regulation of transcription regulatory region DNA binding	4/85	49/15849	0.000135817198173062	0.0104528939927268	0.00857263328819443	TWIST1/MSX1/ID2/IGF1	4	Module_10
GO:0008038	GO:0008038	neuron recognition	4/85	50/15849	0.000147026986246364	0.010911502764998	0.00894874777191218	SEMA3A/EPHA3/PALLD/CNTNAP2	4	Module_10
GO:0050769	GO:0050769	positive regulation of neurogenesis	10/85	463/15849	0.000181099760215003	0.0120399305796666	0.00987419462462909	PTPRD/NLGN1/SEMA3A/EFNA5/PTN/EPHA3/RARB/CNTN1/ID2/MME	10	Module_10
GO:00506732	GO:0050673	epithelial cell proliferation	9/85	382/15849	0.000204531158500007	0.0128792650716065	0.0105625500992508	PTN/TWIST1/JUN/NRP2/ID2/SIX1/BCL11B/IGFBP4/IGF1	9	Module_10
GO:00519632	GO:0051963	regulation of synapse assembly	5/85	106/15849	0.000261113156418015	0.0143369415727755	0.0117580205695373	PTPRD/NLGN1/EFNA5/THBS2/SIX1	5	Module_10
GO:0048663	GO:0048663	neuron fate commitment	4/85	58/15849	0.000262176987375105	0.0143369415727755	0.0117580205695373	PRRX1/ID2/SIX1/BCL11B	4	Module_10
GO:2001257	GO:2001257	regulation of cation channel activity	6/85	173/15849	0.000332519207790232	0.0168530466777586	0.0138215301004464	ANK3/NLGN1/PDE4D/CACNA2D1/GRIN2B/GEM	6	Module_10
GO:00995602	GO:0099560	synaptic membrane adhesion	3/85	28/15849	0.000442673606098597	0.0201327763694085	0.016511303855971	PTPRD/NLGN1/EFNA5	3	Module_10
GO:0007389	GO:0007389	pattern specification process	9/85	436/15849	0.000538274415543618	0.0223037384762211	0.0182917545175026	SEMA3A/ZIC1/MID1/MSX1/ALX4/NRP2/BASP1/SIX1/PBX3	9	Module_10
GO:0048706	GO:0048706	embryonic skeletal system development	5/85	127/15849	0.000599977732325817	0.0234608307438726	0.0192407096774884	PRRX1/TWIST1/KIAA1217/ALX4/SIX1	5	Module_10
GO:00508041	GO:0050804	modulation of chemical synaptic transmission	9/85	446/15849	0.000633318747861132	0.0234608307438726	0.0192407096774884	NLGN1/CDH11/PTN/SNCAIP/UNC13C/MME/GRM7/GRIN2B/GRIK1	9	Module_10
GO:0032409	GO:0032409	regulation of transporter activity	7/85	272/15849	0.000640398651294864	0.0234608307438726	0.0192407096774884	ANK3/NLGN1/PDE4D/TWIST1/CACNA2D1/GRIN2B/GEM	7	Module_10
GO:00991771	GO:0099177	regulation of trans-synaptic signaling	9/85	447/15849	0.000643535780751078	0.0234608307438726	0.0192407096774884	NLGN1/CDH11/PTN/SNCAIP/UNC13C/MME/GRM7/GRIN2B/GRIK1	9	Module_10
GO:19018881	GO:1901888	regulation of cell junction assembly	6/85	198/15849	0.00067957204014471	0.0242751604103158	0.0199085581805892	PTPRD/NLGN1/EFNA5/EPHA3/THBS2/SIX1	6	Module_10
GO:00603481	GO:0060348	bone development	6/85	199/15849	0.000697728837931442	0.0242751604103158	0.0199085581805892	FAT4/TWIST1/RARB/MSX1/IGF1/PLS3	6	Module_10
GO:0001822	GO:0001822	kidney development	7/85	278/15849	0.000728339124876727	0.0244111080886103	0.0200200516668153	FAT4/ANGPT2/RARB/BASP1/ID2/MME/SIX1	7	Module_10
GO:00313461	GO:0031346	positive regulation of cell projection organization	8/85	382/15849	0.00101110655471606	0.0324181157778949	0.026586763307032	PTPRD/NLGN1/EFNA5/PTN/EPHA3/NAV3/TENM2/CNTN1	8	Module_10
GO:0071709	GO:0071709	membrane assembly	3/85	37/15849	0.00101404115763386	0.0324181157778949	0.026586763307032	ANK3/PTPRD/NLGN1	3	Module_10
GO:0048511	GO:0048511	rhythmic process	7/85	295/15849	0.00103043386729639	0.0324430541854832	0.0266072158078604	NLGN1/ZFHX3/PTN/SLIT3/TWIST1/JUN/ID2	7	Module_10
GO:0110110	GO:0110110	positive regulation of animal organ morphogenesis	4/85	84/15849	0.00107277704377188	0.0327202652429684	0.026834562295915	PTN/TWIST1/BASP1/SIX1	4	Module_10
GO:00015031	GO:0001503	ossification	8/85	388/15849	0.00111735886912847	0.0327202652429684	0.026834562295915	FAT4/CDH11/PTN/TWIST1/TPM4/ID2/MN1/IGF1	8	Module_10
GO:0043583	GO:0043583	ear development	6/85	220/15849	0.00117373997772179	0.0327202652429684	0.026834562295915	PRRX1/FAT4/ZIC1/TWIST1/MSX1/SIX1	6	Module_10
GO:00487051	GO:0048705	skeletal system morphogenesis	6/85	221/15849	0.00120138820119135	0.0327202652429684	0.026834562295915	PRRX1/TWIST1/RARB/MSX1/ALX4/SIX1	6	Module_10
GO:00485881	GO:0048588	developmental cell growth	6/85	222/15849	0.00122953343200538	0.0327202652429684	0.026834562295915	SEMA3A/EFNA5/ALCAM/SLIT3/NRP2/IGF1	6	Module_10
GO:0097105	GO:0097105	presynaptic membrane assembly	2/85	10/15849	0.00124393693657098	0.0327202652429684	0.026834562295915	PTPRD/NLGN1	2	Module_10
GO:0099612	GO:0099612	protein localization to axon	2/85	10/15849	0.00124393693657098	0.0327202652429684	0.026834562295915	ANK3/CNTNAP2	2	Module_10
GO:00600211	GO:0060021	roof of mouth development	4/85	91/15849	0.00144438431932308	0.034981405713285	0.0286889700875378	PRRX1/TWIST1/MSX1/ALX4	4	Module_10
GO:0044091	GO:0044091	membrane biogenesis	3/85	42/15849	0.00146959485814125	0.034981405713285	0.0286889700875378	ANK3/PTPRD/NLGN1	3	Module_10
GO:00605601	GO:0060560	developmental growth involved in morphogenesis	6/85	231/15849	0.00150619451476757	0.034981405713285	0.0286889700875378	SEMA3A/EFNA5/ALCAM/SLIT3/NRP2/SIX1	6	Module_10
GO:0002087	GO:0002087	regulation of respiratory gaseous exchange by nervous system process	2/85	11/15849	0.00151507531963217	0.034981405713285	0.0286889700875378	NLGN1/PBX3	2	Module_10
GO:0003334	GO:0003334	keratinocyte development	2/85	11/15849	0.00151507531963217	0.034981405713285	0.0286889700875378	PALLD/BCL11B	2	Module_10
GO:0060281	GO:0060281	regulation of oocyte development	2/85	11/15849	0.00151507531963217	0.034981405713285	0.0286889700875378	PDE3A/IGF1	2	Module_10
GO:1905879	GO:1905879	regulation of oogenesis	2/85	11/15849	0.00151507531963217	0.034981405713285	0.0286889700875378	PDE3A/IGF1	2	Module_10
GO:00352491	GO:0035249	synaptic transmission, glutamatergic	4/85	93/15849	0.0015651682218792	0.0355458704966485	0.0291518992624862	NLGN1/UNC13C/GRM7/GRIK1	4	Module_10
GO:0010721	GO:0010721	negative regulation of cell development	7/85	324/15849	0.00176563088247956	0.038233438124791	0.0313560287341252	NLGN1/SEMA3A/EFNA5/PTN/NR2F1/ID2/IGF1	7	Module_10
GO:0048512	GO:0048512	circadian behavior	3/85	45/15849	0.00179562358969802	0.038233438124791	0.0313560287341252	NLGN1/ZFHX3/ID2	3	Module_10
GO:0001657	GO:0001657	ureteric bud development	4/85	97/15849	0.00182752784279288	0.038233438124791	0.0313560287341252	FAT4/RARB/BASP1/SIX1	4	Module_10
GO:0050678	GO:0050678	regulation of epithelial cell proliferation	7/85	326/15849	0.00182836079740172	0.038233438124791	0.0313560287341252	PTN/TWIST1/JUN/NRP2/SIX1/BCL11B/IGF1	7	Module_10
GO:0072164	GO:0072164	mesonephric tubule development	4/85	98/15849	0.00189759549787051	0.038233438124791	0.0313560287341252	FAT4/RARB/BASP1/SIX1	4	Module_10
GO:0003044	GO:0003044	regulation of systemic arterial blood pressure mediated by a chemical signal	3/85	46/15849	0.00191351182145248	0.038233438124791	0.0313560287341252	PDE4D/MME/CORIN	3	Module_10
GO:0007622	GO:0007622	rhythmic behavior	3/85	46/15849	0.00191351182145248	0.038233438124791	0.0313560287341252	NLGN1/ZFHX3/ID2	3	Module_10
GO:0007215	GO:0007215	glutamate receptor signaling pathway	4/85	100/15849	0.00204327849783196	0.0390117586943544	0.0319943454364823	NLGN1/GRM7/GRIN2B/GRIK1	4	Module_10
GO:00343291	GO:0034329	cell junction assembly	8/85	429/15849	0.00210568398064512	0.0390117586943544	0.0319943454364823	PTPRD/NLGN1/EFNA5/CDH11/EPHA3/THBS2/SIX1/CTNND2	8	Module_10
GO:0001574	GO:0001574	ganglioside biosynthetic process	2/85	13/15849	0.00213372921923565	0.0390117586943544	0.0319943454364823	ST6GALNAC3/ST6GALNAC5	2	Module_10
GO:0043568	GO:0043568	positive regulation of insulin-like growth factor receptor signaling pathway	2/85	13/15849	0.00213372921923565	0.0390117586943544	0.0319943454364823	IGFBP4/IGF1	2	Module_10
GO:0061029	GO:0061029	eyelid development in camera-type eye	2/85	13/15849	0.00213372921923565	0.0390117586943544	0.0319943454364823	TWIST1/JUN	2	Module_10
GO:0021879	GO:0021879	forebrain neuron differentiation	3/85	48/15849	0.00216351106867487	0.0390117586943544	0.0319943454364823	SEMA3A/NRP2/BCL11B	3	Module_10
GO:0007569	GO:0007569	cell aging	4/85	102/15849	0.00219652346835393	0.0390117586943544	0.0319943454364823	TWIST1/LMNA/ID2/MME	4	Module_10
GO:0042692	GO:0042692	muscle cell differentiation	7/85	343/15849	0.00243435474824603	0.0415716667015255	0.0340937786281191	PRDM6/RARB/MSX1/LMNA/ID2/SIX1/IGF1	7	Module_10
GO:0010649	GO:0010649	regulation of cell communication by electrical coupling	2/85	14/15849	0.00248069618430662	0.0415716667015255	0.0340937786281191	ANK3/PDE4D	2	Module_10
GO:0007611	GO:0007611	learning or memory	6/85	256/15849	0.00252608639384353	0.0419936602112549	0.0344398641821699	PTN/JUN/CNTNAP2/MME/ATP8A1/GRIN2B	6	Module_10
GO:0055012	GO:0055012	ventricular cardiac muscle cell differentiation	2/85	15/15849	0.0028523943741644	0.0459468267440687	0.0376819373378488	RARB/LMNA	2	Module_10
GO:0043392	GO:0043392	negative regulation of DNA binding	3/85	53/15849	0.00287444055665492	0.0459468267440687	0.0376819373378488	JUN/MSX1/ID2	3	Module_10
GO:0031099	GO:0031099	regeneration	5/85	183/15849	0.0030247120079212	0.0473696634955987	0.0388488350131069	PRRX1/PTN/ANGPT2/JUN/IGF1	5	Module_10
GO:0051148	GO:0051148	negative regulation of muscle cell differentiation	3/85	54/15849	0.00303184083008404	0.0473696634955987	0.0388488350131069	PRDM6/MSX1/ID2	3	Module_10
GO:0031102	GO:0031102	neuron projection regeneration	3/85	55/15849	0.00319444638540236	0.0484529896997526	0.0397372931076944	PRRX1/PTN/JUN	3	Module_10
GO:0048532	GO:0048532	anatomical structure arrangement	2/85	16/15849	0.00324855486436969	0.0489166449866683	0.0401175463418347	SEMA3A/NRP2	2	Module_10
GO:00160491	GO:0016049	cell growth	8/85	461/15849	0.00327651620889485	0.0489827387200251	0.0401717511715317	SEMA3A/EFNA5/ALCAM/SLIT3/MSX1/NRP2/IGFBP4/IGF1	8	Module_10
GO:0001755	GO:0001755	neural crest cell migration	3/85	56/15849	0.0033623119191062	0.0499063154850192	0.0409291954664131	SEMA3A/TWIST1/NRP2	3	Module_10
GO:0002042	GO:0002042	cell migration involved in sprouting angiogenesis	4/55	54/15849	3.60840757253319e-05	0.0155983084643091	0.013771002379356	HDAC9/GREM1/SRPX2/RHOJ	4	Module_11
GO:0043536	GO:0043536	positive regulation of blood vessel endothelial cell migration	4/55	54/15849	3.60840757253319e-05	0.0155983084643091	0.013771002379356	HDAC9/FGFR1/SRPX2/RHOJ	4	Module_11
GO:0043534	GO:0043534	blood vessel endothelial cell migration	5/55	113/15849	4.41338012578782e-05	0.0155983084643091	0.013771002379356	HDAC9/GREM1/FGFR1/SRPX2/RHOJ	5	Module_11
GO:0090050	GO:0090050	positive regulation of cell migration involved in sprouting angiogenesis	3/55	21/15849	5.03171240784163e-05	0.0155983084643091	0.013771002379356	HDAC9/SRPX2/RHOJ	3	Module_11
GO:00487052	GO:0048705	skeletal system morphogenesis	6/55	221/15849	0.000112586900201823	0.027921551250052	0.0246506055178727	GREM1/FGFR1/TRPV4/PAPPA2/FOXN3/LRP5	6	Module_11
GO:0045766	GO:0045766	positive regulation of angiogenesis	5/55	164/15849	0.000255679218443806	0.041198943638066	0.0363725818196847	HDAC9/GREM1/DDAH1/SRPX2/RHOJ	5	Module_11
GO:0030049	GO:0030049	muscle filament sliding	18/131	38/15849	2.82282711287006e-28	3.38315829477477e-25	3.06351026670425e-25	MYH3/TNNC2/NEB/MYH8/TNNC1/MYL1/TTN/TPM3/TPM2/TNNT2/TNNT1/MYL4/DES/ACTC1/TCAP/MYH7/TNNT3/MYH2	18	Module_12
GO:0033275	GO:0033275	actin-myosin filament sliding	18/131	38/15849	2.82282711287006e-28	3.38315829477477e-25	3.06351026670425e-25	MYH3/TNNC2/NEB/MYH8/TNNC1/MYL1/TTN/TPM3/TPM2/TNNT2/TNNT1/MYL4/DES/ACTC1/TCAP/MYH7/TNNT3/MYH2	18	Module_12
GO:0006936	GO:0006936	muscle contraction	24/131	344/15849	7.28733885970794e-16	3.49355024934399e-13	3.16347215341427e-13	MYH3/TNNC2/NEB/MYH8/MYLPF/TNNC1/MYL1/TTN/TPM3/TPM2/HTR2A/TNNT2/MYOM1/TRDN/KLHL41/TNNT1/MYL4/DES/ACTC1/DRD2/TCAP/MYH7/TNNT3/MYH2	24	Module_12
GO:0030239	GO:0030239	myofibril assembly	10/131	63/15849	9.27137393968484e-11	3.17478333334636e-08	2.87482301708724e-08	MYH3/NEB/TTN/SYNPO2L/TNNT2/KLHL41/TNNT1/ACTC1/TCAP/TNNT3	10	Module_12
GO:0050879	GO:0050879	multicellular organismal movement	8/131	54/15849	1.3281237519258e-08	2.65292719447178e-06	2.40227296181666e-06	MYH3/TNNC2/MYH8/TNNC1/TNNT1/TCAP/MYH7/TNNT3	8	Module_12
GO:0050881	GO:0050881	musculoskeletal movement	8/131	54/15849	1.3281237519258e-08	2.65292719447178e-06	2.40227296181666e-06	MYH3/TNNC2/MYH8/TNNC1/TNNT1/TCAP/MYH7/TNNT3	8	Module_12
GO:0010927	GO:0010927	cellular component assembly involved in morphogenesis	10/131	105/15849	1.56180535503838e-08	2.87972879694385e-06	2.6076458640398e-06	MYH3/NEB/TTN/SYNPO2L/TNNT2/KLHL41/TNNT1/ACTC1/TCAP/TNNT3	10	Module_12
GO:0055002	GO:0055002	striated muscle cell development	10/131	150/15849	4.62808051620749e-07	7.60027295873801e-05	6.88218292203754e-05	MYH3/NEB/TTN/SYNPO2L/TNNT2/KLHL41/TNNT1/ACTC1/TCAP/TNNT3	10	Module_12
GO:0031032	GO:0031032	actomyosin structure organization	11/131	190/15849	5.00034712743985e-07	7.60027295873801e-05	6.88218292203754e-05	MYH3/NEB/TTN/SYNPO2L/TNNT2/KLHL41/TNNT1/ACTC1/TCAP/TNNT3/APOA1	11	Module_12
GO:0007517	GO:0007517	muscle organ development	15/131	377/15849	5.2125232477771e-07	7.60027295873801e-05	6.88218292203754e-05	MYH3/S100B/NEB/MYLPF/TNNC1/ERBB3/TTN/XIRP2/TNNT2/MYOM1/NUPR1/KLHL41/ACTC1/TCAP/MYH7	15	Module_12
GO:0060537	GO:0060537	muscle tissue development	15/131	378/15849	5.39026450974327e-07	7.60027295873801e-05	6.88218292203754e-05	S100B/SOX9/NEB/MYLPF/TNNC1/ERBB3/TTN/XIRP2/TNNT2/MYOM1/NUPR1/KLHL41/ACTC1/TCAP/MYH7	15	Module_12
GO:00301984	GO:0030198	extracellular matrix organization	15/131	383/15849	6.36376713809943e-07	8.09327063531866e-05	7.32860112422417e-05	COL9A3/COL9A2/MATN1/MIA/FMOD/COL2A1/SOX9/COL15A1/MATN4/SPINT2/ANGPTL7/CST3/CTSL/LAMB3/MMP3	15	Module_12
GO:00430624	GO:0043062	extracellular structure organization	15/131	384/15849	6.57651236340316e-07	8.09327063531866e-05	7.32860112422417e-05	COL9A3/COL9A2/MATN1/MIA/FMOD/COL2A1/SOX9/COL15A1/MATN4/SPINT2/ANGPTL7/CST3/CTSL/LAMB3/MMP3	15	Module_12
GO:0055008	GO:0055008	cardiac muscle tissue morphogenesis	7/131	61/15849	6.75283323764594e-07	8.09327063531866e-05	7.32860112422417e-05	TNNC1/TTN/XIRP2/TNNT2/ACTC1/TCAP/MYH7	7	Module_12
GO:0060047	GO:0060047	heart contraction	12/131	270/15849	2.45853044848815e-06	0.000245545728542754	0.000222346043192218	S100A1/TNNC1/MYL1/TTN/TNNT2/TRDN/MYL4/DES/ACTC1/DRD2/TCAP/MYH7	12	Module_12
GO:00030071	GO:0003007	heart morphogenesis	11/131	248/15849	6.70504734479335e-06	0.000595259203165543	0.000539017841129196	COL2A1/SOX9/CPE/TNNC1/TTN/SYNPO2L/XIRP2/TNNT2/ACTC1/TCAP/MYH7	11	Module_12
GO:0048738	GO:0048738	cardiac muscle tissue development	9/131	204/15849	4.96136340089071e-05	0.0037163712724797	0.00336524056994627	NEB/TNNC1/ERBB3/TTN/XIRP2/TNNT2/ACTC1/TCAP/MYH7	9	Module_12
GO:0014733	GO:0014733	regulation of skeletal muscle adaptation	3/131	13/15849	0.000148558901192453	0.00989154683773084	0.00895697234674966	TNNC1/TNNT1/MYH7	3	Module_12
GO:0034433	GO:0034433	steroid esterification	3/131	13/15849	0.000148558901192453	0.00989154683773084	0.00895697234674966	APOE/APOC1/APOA1	3	Module_12
GO:0034434	GO:0034434	sterol esterification	3/131	13/15849	0.000148558901192453	0.00989154683773084	0.00895697234674966	APOE/APOC1/APOA1	3	Module_12
GO:0034435	GO:0034435	cholesterol esterification	3/131	13/15849	0.000148558901192453	0.00989154683773084	0.00895697234674966	APOE/APOC1/APOA1	3	Module_12
GO:0034375	GO:0034375	high-density lipoprotein particle remodeling	3/131	14/15849	0.000187933600971095	0.0121750497710193	0.01102472504132	APOE/APOC1/APOA1	3	Module_12
GO:0071599	GO:0071599	otic vesicle development	3/131	16/15849	0.000285650356949717	0.0180185238318019	0.0163160951808952	COL2A1/SOX9/TCAP	3	Module_12
GO:0014888	GO:0014888	striated muscle adaptation	4/131	43/15849	0.000428575690719024	0.0263409212988077	0.0238521747439305	TNNC1/TNNT1/TCAP/MYH7	4	Module_12
GO:0043462	GO:0043462	regulation of ATPase activity	5/131	78/15849	0.000465465142507279	0.0278929986647487	0.0252576085223687	TNNC1/TPM2/TNNT2/MYL4/TNNT3	5	Module_12
GO:0030574	GO:0030574	collagen catabolic process	4/131	46/15849	0.000555970779382609	0.032503950199515	0.0294329074990229	COL15A1/CST3/CTSL/MMP3	4	Module_12
GO:00620121	GO:0062012	regulation of small molecule metabolic process	11/131	424/15849	0.000788581378950447	0.0450054658415291	0.0407532532179404	SOX9/PPP1R3B/IGF2/HTR2A/PSMB3/APOE/APOC1/NUPR1/TIGAR/PPP1R3A/APOA1	11	Module_12
GO:0045940	GO:0045940	positive regulation of steroid metabolic process	3/131	23/15849	0.000865961627638004	0.0461268893655177	0.0417687222500483	APOE/APOC1/APOA1	3	Module_12
GO:0090103	GO:0090103	cochlea morphogenesis	3/131	23/15849	0.000865961627638004	0.0461268893655177	0.0417687222500483	SOX9/FRZB/CTHRC1	3	Module_12
GO:0098743	GO:0098743	cell aggregation	3/131	23/15849	0.000865961627638004	0.0461268893655177	0.0417687222500483	COL2A1/SOX9/MPZ	3	Module_12
GO:0048168	GO:0048168	regulation of neuronal synaptic plasticity	4/131	53/15849	0.000954165226073476	0.0497203053673505	0.0450226246261672	S100B/APOE/SHISA9/DRD2	4	Module_12
GO:00987422	GO:0098742	cell-cell adhesion via plasma-membrane adhesion molecules	6/39	272/15849	4.90211742981594e-05	0.0342167796601152	0.0295159070511023	CNTN4/TENM3/CADM1/CDH12/TENM4/DAB1	6	Module_13
GO:00301985	GO:0030198	extracellular matrix organization	11/78	383/15849	2.59155939822105e-06	0.00236786257105286	0.00214421012547937	FBN2/THSD4/TNC/ADAMTS17/SULF2/BGN/ELN/COL8A1/CD47/ITGA11/SLC39A8	11	Module_14
GO:00430625	GO:0043062	extracellular structure organization	11/78	384/15849	2.65753374977874e-06	0.00236786257105286	0.00214421012547937	FBN2/THSD4/TNC/ADAMTS17/SULF2/BGN/ELN/COL8A1/CD47/ITGA11/SLC39A8	11	Module_14
GO:0006939	GO:0006939	smooth muscle contraction	7/88	102/15849	1.53887673774307e-06	0.00320548024471882	0.00274406020393344	GUCY1A1/EDNRA/MYLK/ACTA2/ADRA1A/MYH11/CAV1	7	Module_15
GO:0014031	GO:0014031	mesenchymal cell development	6/88	84/15849	7.08490412076943e-06	0.0059775973165096	0.00511713866850305	SEMA5A/NRP1/SEMA5B/EDNRA/KITLG/HEY2	6	Module_15
GO:00160492	GO:0016049	cell growth	12/88	461/15849	8.8028796577476e-06	0.0059775973165096	0.00511713866850305	SEMA5A/PTCH2/NRP1/SEMA5B/NTRK3/IGFBP7/PPARG/NGF/ITGA4/ADRA1A/IGFBP3/PI16	12	Module_15
GO:1902668	GO:1902668	negative regulation of axon guidance	4/88	28/15849	1.64083757761177e-05	0.0059775973165096	0.00511713866850305	SEMA5A/NRP1/SEMA5B/PTPRO	4	Module_15
GO:0050922	GO:0050922	negative regulation of chemotaxis	5/88	58/15849	1.71009285306829e-05	0.0059775973165096	0.00511713866850305	SEMA5A/NRP1/SEMA5B/CXCL13/PTPRO	5	Module_15
GO:00900661	GO:0090066	regulation of anatomical structure size	12/88	493/15849	1.72182351891779e-05	0.0059775973165096	0.00511713866850305	SEMA5A/NRP1/GUCY1A1/ITGA1/SEMA5B/EDNRA/NTRK3/NGF/ACTA2/ADRA1A/CTNNA2/CAV1	12	Module_15
GO:00485882	GO:0048588	developmental cell growth	8/88	222/15849	3.20799865115298e-05	0.00835282648793956	0.00715046015138571	SEMA5A/NRP1/SEMA5B/NTRK3/NGF/ITGA4/ADRA1A/PI16	8	Module_15
GO:0008217	GO:0008217	regulation of blood pressure	7/88	172/15849	4.75789230811836e-05	0.0110118774197895	0.00942674803503216	GUCY1A1/EDNRA/ENPEP/PPARG/ACTA2/ADRA1A/PTPRO	7	Module_15
GO:0001558	GO:0001558	regulation of cell growth	10/88	395/15849	6.59569079665141e-05	0.0120832713489691	0.0103439177629197	SEMA5A/PTCH2/NRP1/SEMA5B/NTRK3/IGFBP7/PPARG/NGF/IGFBP3/PI16	10	Module_15
GO:0097746	GO:0097746	regulation of blood vessel diameter	6/88	129/15849	8.12352033486151e-05	0.0120832713489691	0.0103439177629197	GUCY1A1/ITGA1/EDNRA/ACTA2/ADRA1A/CAV1	6	Module_15
GO:00015253	GO:0001525	angiogenesis	11/88	494/15849	8.84918373436373e-05	0.0120832713489691	0.0103439177629197	SEMA5A/NRP1/COL4A1/COL4A2/EDNRA/ENPEP/CCBE1/PPARG/APOD/CAV1/CXCL13	11	Module_15
GO:0048864	GO:0048864	stem cell development	5/88	84/15849	0.000102887652615047	0.0126067635527731	0.0107920547077331	SEMA5A/NRP1/SEMA5B/EDNRA/KITLG	5	Module_15
GO:0032102	GO:0032102	negative regulation of response to external stimulus	9/88	355/15849	0.000154421824254707	0.0160830329961277	0.0137679247519723	SEMA5A/NRP1/SEMA5B/PPARG/APOD/CTNNA2/SUSD4/CXCL13/PTPRO	9	Module_15
GO:0010771	GO:0010771	negative regulation of cell morphogenesis involved in differentiation	5/88	98/15849	0.000212967311177678	0.0201641322355956	0.0172615610112434	SEMA5A/NRP1/TRPC6/SEMA5B/PTPRO	5	Module_15
GO:0009190	GO:0009190	cyclic nucleotide biosynthetic process	3/88	22/15849	0.000235993454257164	0.020482265217403	0.0175338996277033	GUCY1A1/GUCY1A2/ADCY8	3	Module_15
GO:0052652	GO:0052652	cyclic purine nucleotide metabolic process	3/88	22/15849	0.000235993454257164	0.020482265217403	0.0175338996277033	GUCY1A1/GUCY1A2/ADCY8	3	Module_15
GO:00400131	GO:0040013	negative regulation of locomotion	8/88	301/15849	0.000265772228179845	0.0212924442807161	0.0182274556492574	SEMA5A/NRP1/SEMA5B/PPARG/APOD/IGFBP3/CXCL13/PTPRO	8	Module_15
GO:00512711	GO:0051271	negative regulation of cellular component movement	8/88	303/15849	0.000277901640071946	0.0214395968988838	0.0183534260538743	SEMA5A/NRP1/SEMA5B/PPARG/APOD/IGFBP3/CXCL13/PTPRO	8	Module_15
GO:2000401	GO:2000401	regulation of lymphocyte migration	4/88	58/15849	0.000299492320314753	0.0222800894005582	0.0190729319779395	CXCL14/ITGA4/APOD/CXCL13	4	Module_15
GO:1900120	GO:1900120	regulation of receptor binding	3/88	25/15849	0.000348239648329655	0.02425211479652	0.0207610897568309	NRP1/PLCL1/GREM2	3	Module_15
GO:0003018	GO:0003018	vascular process in circulatory system	6/88	174/15849	0.000413589703969588	0.0269221047927704	0.0230467420567264	GUCY1A1/ITGA1/EDNRA/ACTA2/ADRA1A/CAV1	6	Module_15
GO:0035767	GO:0035767	endothelial cell chemotaxis	3/88	28/15849	0.000490082249222384	0.0309345856100068	0.0264816373264025	SEMA5A/NRP1/CXCL13	3	Module_15
GO:0055013	GO:0055013	cardiac muscle cell development	4/88	69/15849	0.000582589040576318	0.0346723706148706	0.0296813784883092	ADRA1A/HEY2/MYH11/PI16	4	Module_15
GO:0055006	GO:0055006	cardiac cell development	4/88	74/15849	0.000759248027076866	0.0369687401479478	0.0316471919602919	ADRA1A/HEY2/MYH11/PI16	4	Module_15
GO:0051098	GO:0051098	regulation of binding	8/88	354/15849	0.000777822410571272	0.0369687401479478	0.0316471919602919	NRP1/PLCL1/PPARG/NGF/GREM2/ITGA4/HEY2/CAV1	8	Module_15
GO:0001936	GO:0001936	regulation of endothelial cell proliferation	5/88	130/15849	0.000781323083939519	0.0369687401479478	0.0316471919602919	SEMA5A/NRP1/PPARG/ITGA4/CAV1	5	Module_15
GO:1901654	GO:1901654	response to ketone	6/88	197/15849	0.000795229986340499	0.0369687401479478	0.0316471919602919	NTRK3/IGFBP7/AHR/PPARG/CAV1/ADCY8	6	Module_15
GO:00718051	GO:0071805	potassium ion transmembrane transport	6/88	201/15849	0.000882854852712454	0.0391273757063839	0.0334950978834244	ABCC9/KCNIP1/KCNAB1/SLC9A2/KCNQ3/CAV1	6	Module_15
GO:00488461	GO:0048846	axon extension involved in axon guidance	3/88	37/15849	0.00112122218954548	0.0467101164164648	0.0399863239808431	SEMA5A/NRP1/SEMA5B	3	Module_15
GO:19022841	GO:1902284	neuron projection extension involved in neuron projection guidance	3/88	37/15849	0.00112122218954548	0.0467101164164648	0.0399863239808431	SEMA5A/NRP1/SEMA5B	3	Module_15
GO:0001935	GO:0001935	endothelial cell proliferation	5/88	145/15849	0.00127435693432468	0.0469771280754531	0.0402149000479155	SEMA5A/NRP1/PPARG/ITGA4/CAV1	5	Module_15
GO:00301986	GO:0030198	extracellular matrix organization	8/88	383/15849	0.00129010585655401	0.0469771280754531	0.0402149000479155	ITGA1/COL4A1/EGFLAM/COL4A2/LAMA3/ITGA4/MYH11/CAV1	8	Module_15
GO:00430626	GO:0043062	extracellular structure organization	8/88	384/15849	0.00131166410517898	0.0469771280754531	0.0402149000479155	ITGA1/COL4A1/EGFLAM/COL4A2/LAMA3/ITGA4/MYH11/CAV1	8	Module_15
GO:0001765	GO:0001765	membrane raft assembly	2/88	10/15849	0.0013324880840935	0.0469771280754531	0.0402149000479155	RFTN1/CAV1	2	Module_15
GO:0090037	GO:0090037	positive regulation of protein kinase C signaling	2/88	10/15849	0.0013324880840935	0.0469771280754531	0.0402149000479155	ADGRV1/ADRA1A	2	Module_15
GO:0009187	GO:0009187	cyclic nucleotide metabolic process	3/88	40/15849	0.00140869405626594	0.0469771280754531	0.0402149000479155	GUCY1A1/GUCY1A2/ADCY8	3	Module_15
GO:0071526	GO:0071526	semaphorin-plexin signaling pathway	3/88	40/15849	0.00140869405626594	0.0469771280754531	0.0402149000479155	SEMA5A/NRP1/SEMA5B	3	Module_15
GO:0001667	GO:0001667	ameboidal-type cell migration	8/88	391/15849	0.00147075356688303	0.0469771280754531	0.0402149000479155	SEMA5A/NRP1/SEMA5B/CCBE1/PPARG/ITGA4/KITLG/CXCL13	8	Module_15
GO:0006813	GO:0006813	potassium ion transport	6/88	224/15849	0.00154034962254352	0.0469771280754531	0.0402149000479155	ABCC9/KCNIP1/KCNAB1/SLC9A2/KCNQ3/CAV1	6	Module_15
GO:0061299	GO:0061299	retina vasculature morphogenesis in camera-type eye	2/88	11/15849	0.00162272363733972	0.0469771280754531	0.0402149000479155	NRP1/COL4A1	2	Module_15
GO:0070757	GO:0070757	interleukin-35-mediated signaling pathway	2/88	11/15849	0.00162272363733972	0.0469771280754531	0.0402149000479155	IL12RB2/STAT4	2	Module_15
GO:1904321	GO:1904321	response to forskolin	2/88	11/15849	0.00162272363733972	0.0469771280754531	0.0402149000479155	AHR/ADCY8	2	Module_15
GO:1904322	GO:1904322	cellular response to forskolin	2/88	11/15849	0.00162272363733972	0.0469771280754531	0.0402149000479155	AHR/ADCY8	2	Module_15
GO:0031214	GO:0031214	biomineral tissue development	10/74	156/15849	2.6738892555981e-09	1.91049387312484e-06	1.74084263640782e-06	PHEX/ANKH/SLC20A1/FAM20C/MMP13/MGP/SPP1/IBSP/WDR72/MEPE	10	Module_16
GO:0110148	GO:0110148	biomineralization	10/74	156/15849	2.6738892555981e-09	1.91049387312484e-06	1.74084263640782e-06	PHEX/ANKH/SLC20A1/FAM20C/MMP13/MGP/SPP1/IBSP/WDR72/MEPE	10	Module_16
GO:00301987	GO:0030198	extracellular matrix organization	12/74	383/15849	1.89985341113033e-07	6.98052265097293e-05	6.36065450204671e-05	LOXL4/COL10A1/ITGB3/TIMP1/MMP13/SPP1/A2M/IBSP/WDR72/SERPINE1/HPN/FERMT1	12	Module_16
GO:00430627	GO:0043062	extracellular structure organization	12/74	384/15849	1.95396015422615e-07	6.98052265097293e-05	6.36065450204671e-05	LOXL4/COL10A1/ITGB3/TIMP1/MMP13/SPP1/A2M/IBSP/WDR72/SERPINE1/HPN/FERMT1	12	Module_16
GO:0002576	GO:0002576	platelet degranulation	7/74	122/15849	1.58131275637672e-06	0.000451939185772466	0.000411807132555369	TIMP3/TF/ITGB3/TIMP1/SELENOP/A2M/SERPINE1	7	Module_16
GO:00015032	GO:0001503	ossification	9/74	388/15849	7.80586766030571e-05	0.0139432311082211	0.0127050767049976	PHEX/BMP8B/ANKH/FAM20C/OSTN/MMP13/MGP/SPP1/IBSP	9	Module_16
GO:0006817	GO:0006817	phosphate ion transport	3/74	27/15849	0.000263678849246533	0.0418663417303662	0.0381486241541476	ANKH/SLC20A1/SFRP4	3	Module_16
GO:0010976	GO:0010976	positive regulation of neuron projection development	9/76	280/15849	7.46141034276115e-06	0.00403188638555904	0.00332121089988288	SHOX2/EPHA4/CRABP2/CUX2/CDH4/RIMS1/ALK/RELN/RNF157	9	Module_17
GO:2000463	GO:2000463	positive regulation of excitatory postsynaptic potential	4/76	28/15849	9.15999351588262e-06	0.00403188638555904	0.00332121089988288	CUX2/RIMS1/RELN/CHRNA7	4	Module_17
GO:00456661	GO:0045666	positive regulation of neuron differentiation	10/76	365/15849	9.16924305303113e-06	0.00403188638555904	0.00332121089988288	SHOX2/EPHA4/CRABP2/BRINP1/CUX2/CDH4/RIMS1/ALK/RELN/RNF157	10	Module_17
GO:0007156	GO:0007156	homophilic cell adhesion via plasma membrane adhesion molecules	7/76	166/15849	1.45151818757451e-05	0.00403188638555904	0.00332121089988288	PCDH10/SDK1/CDH10/CDH20/CDH4/PCDH15/CDH9	7	Module_17
GO:0034332	GO:0034332	adherens junction organization	5/76	67/15849	1.69952737106039e-05	0.00403188638555904	0.00332121089988288	EPHA4/CDH10/CDH20/CDH4/CDH9	5	Module_17
GO:0007614	GO:0007614	short-term memory	3/76	11/15849	1.70078584440807e-05	0.00403188638555904	0.00332121089988288	BRINP1/CUX2/CHRNA7	3	Module_17
GO:0048736	GO:0048736	appendage development	7/76	177/15849	2.19871104870295e-05	0.00403188638555904	0.00332121089988288	GPC3/SHOX2/CRABP2/NOG/HAND2/SCX/ALDH1A2	7	Module_17
GO:0060173	GO:0060173	limb development	7/76	177/15849	2.19871104870295e-05	0.00403188638555904	0.00332121089988288	GPC3/SHOX2/CRABP2/NOG/HAND2/SCX/ALDH1A2	7	Module_17
GO:00508083	GO:0050808	synapse organization	10/76	426/15849	3.46662834226703e-05	0.00462322161645975	0.00380831515494981	EPHA4/ERBB4/ASIC2/SDK1/CUX2/DNER/RELN/CDH9/GRM5/CHRNA7	10	Module_17
GO:00605371	GO:0060537	muscle tissue development	9/76	378/15849	7.89792472265057e-05	0.00674206127426809	0.00555368015130038	SHOX2/PDGFRA/ERBB4/CSRP2/ISL1/NOG/SCX/ALDH1A2/DNER	9	Module_17
GO:0060324	GO:0060324	face development	4/76	48/15849	8.09552847182749e-05	0.00674206127426809	0.00555368015130038	PDGFRA/NOG/SCX/ALDH1A2	4	Module_17
GO:00313462	GO:0031346	positive regulation of cell projection organization	9/76	382/15849	8.55931670792413e-05	0.00674206127426809	0.00555368015130038	SHOX2/EPHA4/CRABP2/CUX2/CDH4/RIMS1/ALK/RELN/RNF157	9	Module_17
GO:00101711	GO:0010171	body morphogenesis	4/76	49/15849	8.78323107500577e-05	0.00674206127426809	0.00555368015130038	GPC3/PDGFRA/NOG/SCX	4	Module_17
GO:0010770	GO:0010770	positive regulation of cell morphogenesis involved in differentiation	6/76	153/15849	9.19163091243093e-05	0.00674206127426809	0.00555368015130038	SHOX2/EPHA4/CRABP2/CUX2/CDH4/RELN	6	Module_17
GO:00074162	GO:0007416	synapse assembly	6/76	183/15849	0.000244283142645082	0.0152484484590188	0.0125606994804675	ERBB4/ASIC2/SDK1/CUX2/DNER/CDH9	6	Module_17
GO:0031646	GO:0031646	positive regulation of nervous system process	4/76	64/15849	0.0002494633694727	0.0152484484590188	0.0125606994804675	CUX2/RIMS1/RELN/CHRNA7	4	Module_17
GO:0048167	GO:0048167	regulation of synaptic plasticity	6/76	188/15849	0.000282427029656133	0.0158069188256452	0.0130207317560655	EPHA4/RIMS1/SORCS3/RELN/GRM5/CHRNA7	6	Module_17
GO:0042573	GO:0042573	retinoic acid metabolic process	3/76	28/15849	0.000318442447780813	0.0158069188256452	0.0130207317560655	CRABP2/CRABP1/ALDH1A2	3	Module_17
GO:0060485	GO:0060485	mesenchyme development	7/76	272/15849	0.000323249873735076	0.0158069188256452	0.0130207317560655	BNC2/ERBB4/ISL1/NOG/HAND2/SCX/ALDH1A2	7	Module_17
GO:0003209	GO:0003209	cardiac atrium morphogenesis	3/76	29/15849	0.000353964223291678	0.0167505005022223	0.0137979941710983	SHOX2/ISL1/NOG	3	Module_17
GO:0008045	GO:0008045	motor neuron axon guidance	3/76	31/15849	0.000432443021913066	0.0192240579741354	0.0158355530831324	EPHA4/KIF5C/NOG	3	Module_17
GO:0048566	GO:0048566	embryonic digestive tract development	3/76	33/15849	0.000521294397587033	0.02002635619692	0.0164964351982665	SHOX2/PDGFRA/ALDH1A2	3	Module_17
GO:0060078	GO:0060078	regulation of postsynaptic membrane potential	5/76	141/15849	0.000577689302654994	0.0209694237102658	0.0172732740784165	CUX2/RIMS1/RELN/GRM5/CHRNA7	5	Module_17
GO:0014032	GO:0014032	neural crest cell development	4/76	80/15849	0.000586057513374846	0.0209694237102658	0.0172732740784165	ERBB4/ISL1/HAND2/ALDH1A2	4	Module_17
GO:0097061	GO:0097061	dendritic spine organization	4/76	82/15849	0.000643451878558797	0.021952183856878	0.0180828092187393	EPHA4/CUX2/RELN/CHRNA7	4	Module_17
GO:00488641	GO:0048864	stem cell development	4/76	84/15849	0.000704724504437324	0.0224745836523816	0.0185131288579874	ERBB4/ISL1/HAND2/ALDH1A2	4	Module_17
GO:0007218	GO:0007218	neuropeptide signaling pathway	4/76	86/15849	0.000770019260263144	0.0240344309533198	0.0197980315964634	POMC/PCSK1N/SORCS1/SORCS3	4	Module_17
GO:0021983	GO:0021983	pituitary gland development	3/76	39/15849	0.000855347624239559	0.0247081873557314	0.0203530291568038	ISL1/NOG/ALDH1A2	3	Module_17
GO:2000826	GO:2000826	regulation of heart morphogenesis	3/76	39/15849	0.000855347624239559	0.0247081873557314	0.0203530291568038	ISL1/NOG/HAND2	3	Module_17
GO:0106027	GO:0106027	neuron projection organization	4/76	90/15849	0.000913252418730221	0.0251937792216353	0.0207530287708085	EPHA4/CUX2/RELN/CHRNA7	4	Module_17
GO:00600212	GO:0060021	roof of mouth development	4/76	91/15849	0.000951800233841606	0.0251937792216353	0.0207530287708085	BNC2/PDGFRA/TSHZ1/HAND2	4	Module_17
GO:0003263	GO:0003263	cardioblast proliferation	2/76	10/15849	0.000996073070794032	0.0251937792216353	0.0207530287708085	ISL1/HAND2	2	Module_17
GO:00343292	GO:0034329	cell junction assembly	8/76	429/15849	0.00101837846246189	0.0253213763462981	0.0208581351455173	ERBB4/ASIC2/SDK1/CDH10/CUX2/CDH20/DNER/CDH9	8	Module_17
GO:0001523	GO:0001523	retinoid metabolic process	4/76	95/15849	0.00111749246270024	0.0268747777505124	0.0221377281653129	GPC3/CRABP2/CRABP1/ALDH1A2	4	Module_17
GO:0060272	GO:0060272	embryonic skeletal joint morphogenesis	2/76	11/15849	0.00121364311798291	0.0274990139915325	0.0226519341744909	SHOX2/NOG	2	Module_17
GO:00104631	GO:0010463	mesenchymal cell proliferation	3/76	44/15849	0.00121842938612789	0.0274990139915325	0.0226519341744909	GPC3/SHOX2/HAND2	3	Module_17
GO:0048639	GO:0048639	positive regulation of developmental growth	5/76	169/15849	0.0013036436565087	0.0285439588671383	0.023512693129175	ERBB4/CRABP2/CDH4/RIMS1/RNF157	5	Module_17
GO:0018108	GO:0018108	peptidyl-tyrosine phosphorylation	7/76	349/15849	0.00140497793386556	0.0290296144926871	0.0239127452643094	EPHA4/PDGFRA/ERBB4/ISL1/ALK/RELN/GRM5	7	Module_17
GO:0072178	GO:0072178	nephric duct morphogenesis	2/76	12/15849	0.00145185196040456	0.0292298315513837	0.0240776713098615	GPC3/EPHA4	2	Module_17
GO:0061001	GO:0061001	regulation of dendritic spine morphogenesis	3/76	48/15849	0.00156950170017305	0.0302955130809719	0.0249555117977654	EPHA4/CUX2/RELN	3	Module_17
GO:1904645	GO:1904645	response to amyloid-beta	3/76	48/15849	0.00156950170017305	0.0302955130809719	0.0249555117977654	EPHA4/GRM5/CHRNA7	3	Module_17
GO:0050731	GO:0050731	positive regulation of peptidyl-tyrosine phosphorylation	5/76	178/15849	0.00163937130955615	0.0312332170275178	0.0257279325136085	EPHA4/ERBB4/ISL1/RELN/GRM5	5	Module_17
GO:0048934	GO:0048934	peripheral nervous system neuron differentiation	2/76	13/15849	0.00171050191016036	0.0313663287775655	0.0258375814850538	ISL1/HAND2	2	Module_17
GO:0048935	GO:0048935	peripheral nervous system neuron development	2/76	13/15849	0.00171050191016036	0.0313663287775655	0.0258375814850538	ISL1/HAND2	2	Module_17
GO:2000052	GO:2000052	positive regulation of non-canonical Wnt signaling pathway	2/76	13/15849	0.00171050191016036	0.0313663287775655	0.0258375814850538	GPC3/RSPO3	2	Module_17
GO:0072498	GO:0072498	embryonic skeletal joint development	2/76	15/15849	0.00228834126186029	0.0378617847733491	0.0311881239334157	SHOX2/NOG	2	Module_17
GO:2000095	GO:2000095	regulation of Wnt signaling pathway, planar cell polarity pathway	2/76	15/15849	0.00228834126186029	0.0378617847733491	0.0311881239334157	GPC3/RSPO3	2	Module_17
GO:00226041	GO:0022604	regulation of cell morphogenesis	8/76	488/15849	0.002296999894225	0.0378617847733491	0.0311881239334157	SHOX2/EPHA4/CRABP2/CUX2/CDH4/RIMS1/RELN/RNF157	8	Module_17
GO:0035270	GO:0035270	endocrine system development	4/76	119/15849	0.00255655548148366	0.0411255647981921	0.0338766177937965	PDGFRA/ISL1/NOG/ALDH1A2	4	Module_17
GO:1902004	GO:1902004	positive regulation of amyloid-beta formation	2/76	17/15849	0.00294560707991283	0.0455394159432801	0.0375124669055254	EPHA4/CHRNA7	2	Module_17
GO:00487381	GO:0048738	cardiac muscle tissue development	5/76	204/15849	0.00296577929210847	0.0455394159432801	0.0375124669055254	PDGFRA/ERBB4/ISL1/NOG/ALDH1A2	5	Module_17
GO:0034754	GO:0034754	cellular hormone metabolic process	4/76	125/15849	0.00305358989234442	0.0461816120831883	0.0380414671341443	PDGFRA/CRABP2/CRABP1/ALDH1A2	4	Module_17
GO:00016671	GO:0001667	ameboidal-type cell migration	9/64	391/15849	2.56275438651253e-05	0.0139667877562496	0.0114039754381824	SEMA3D/BMPER/SEMA3C/SASH1/PTEN/DOCK5/GATA2/EPB41L4B/GATA3	9	Module_18
GO:0048762	GO:0048762	mesenchymal cell differentiation	7/64	218/15849	2.70203451264509e-05	0.0139667877562496	0.0114039754381824	SEMA3D/BMP5/SEMA3C/LEF1/PTEN/WWTR1/GATA3	7	Module_18
GO:0010632	GO:0010632	regulation of epithelial cell migration	7/64	219/15849	2.78246143457957e-05	0.0139667877562496	0.0114039754381824	BMPER/SASH1/PTEN/DOCK5/GATA2/EPB41L4B/GATA3	7	Module_18
GO:0010717	GO:0010717	regulation of epithelial to mesenchymal transition	5/64	89/15849	2.92804774764143e-05	0.0139667877562496	0.0114039754381824	BMP5/LEF1/PTEN/WWTR1/GATA3	5	Module_18
GO:0032663	GO:0032663	regulation of interleukin-2 production	4/64	47/15849	3.78565311839336e-05	0.0144460522997891	0.0117952981373098	PDE4B/RUNX1/MALT1/GATA3	4	Module_18
GO:0032623	GO:0032623	interleukin-2 production	4/64	52/15849	5.65970941147385e-05	0.0179978759284869	0.0146953858403181	PDE4B/RUNX1/MALT1/GATA3	4	Module_18
GO:0048863	GO:0048863	stem cell differentiation	7/64	258/15849	7.86401757896954e-05	0.0214350650581055	0.0175018737095863	SEMA3D/SEMA3C/RUNX1/TAFA1/MLLT3/GATA2/GATA3	7	Module_18
GO:0060037	GO:0060037	pharyngeal system development	3/64	25/15849	0.000135560500863509	0.0228738522596067	0.018676653064227	EYA1/BMP5/GATA3	3	Module_18
GO:00901321	GO:0090132	epithelium migration	7/64	283/15849	0.000139875600945192	0.0228738522596067	0.018676653064227	BMPER/SASH1/PTEN/DOCK5/GATA2/EPB41L4B/GATA3	7	Module_18
GO:0090130	GO:0090130	tissue migration	7/64	288/15849	0.000155849098204867	0.0228738522596067	0.018676653064227	BMPER/SASH1/PTEN/DOCK5/GATA2/EPB41L4B/GATA3	7	Module_18
GO:00400132	GO:0040013	negative regulation of locomotion	7/64	301/15849	0.00020441190128558	0.0254670569118206	0.0207940219736812	SEMA3D/PLCB1/BMP5/SEMA3C/PTEN/STK24/GATA3	7	Module_18
GO:00512712	GO:0051271	negative regulation of cellular component movement	7/64	303/15849	0.000212864391087447	0.0254670569118206	0.0207940219736812	SEMA3D/PLCB1/BMP5/SEMA3C/PTEN/STK24/GATA3	7	Module_18
GO:0043367	GO:0043367	CD4-positive, alpha-beta T cell differentiation	4/64	73/15849	0.000213560225675644	0.0254670569118206	0.0207940219736812	RUNX1/LEF1/MALT1/GATA3	4	Module_18
GO:0072073	GO:0072073	kidney epithelium development	5/64	141/15849	0.000259622753660884	0.0255927226583323	0.0208966288945889	EYA1/BMPER/WWTR1/NPNT/GATA3	5	Module_18
GO:0030851	GO:0030851	granulocyte differentiation	3/64	31/15849	0.000260391973429213	0.0255927226583323	0.0208966288945889	RUNX1/LEF1/GATA2	3	Module_18
GO:0001655	GO:0001655	urogenital system development	7/64	325/15849	0.00032593242363644	0.0282672301953786	0.0230803821522455	EYA1/BMPER/PTEN/WWTR1/GATA2/NPNT/GATA3	7	Module_18
GO:00602181	GO:0060218	hematopoietic stem cell differentiation	4/64	86/15849	0.000400640559330347	0.0332357472696653	0.0271372095107054	RUNX1/MLLT3/GATA2/GATA3	4	Module_18
GO:0035710	GO:0035710	CD4-positive, alpha-beta T cell activation	4/64	90/15849	0.000476298037100602	0.036351066191518	0.0296808882066902	RUNX1/LEF1/MALT1/GATA3	4	Module_18
GO:0045582	GO:0045582	positive regulation of T cell differentiation	4/64	90/15849	0.000476298037100602	0.036351066191518	0.0296808882066902	RUNX1/LEF1/MALT1/GATA3	4	Module_18
GO:0060993	GO:0060993	kidney morphogenesis	4/64	94/15849	0.000561630046502084	0.0368867297141202	0.0301182610487134	EYA1/WWTR1/NPNT/GATA3	4	Module_18
GO:0014706	GO:0014706	striated muscle tissue development	7/64	360/15849	0.000601044112535286	0.0368867297141202	0.0301182610487134	EYA1/BMP5/EYA2/SEMA3C/FHL2/LEF1/PTEN	7	Module_18
GO:0035282	GO:0035282	segmentation	4/64	96/15849	0.00060813444052825	0.0368867297141202	0.0301182610487134	COBL/SEMA3C/LEF1/MLLT3	4	Module_18
GO:00074091	GO:0007409	axonogenesis	8/64	475/15849	0.000622792796210271	0.0368867297141202	0.0301182610487134	SEMA3D/APBB2/ETV1/COBL/SEMA3C/PTEN/GRB10/GATA3	8	Module_18
GO:0017145	GO:0017145	stem cell division	3/64	43/15849	0.000690642682492878	0.0375899255794217	0.0306924251669116	LEF1/MLLT3/WWTR1	3	Module_18
GO:0043370	GO:0043370	regulation of CD4-positive, alpha-beta T cell differentiation	3/64	46/15849	0.000842229272492893	0.0395380664689527	0.0322830952080161	RUNX1/MALT1/GATA3	3	Module_18
GO:00506733	GO:0050673	epithelial cell proliferation	7/64	382/15849	0.000852306873982545	0.0395380664689527	0.0322830952080161	EYA1/BMP5/BMPER/PTEN/TGFA/GATA2/GATA3	7	Module_18
GO:0045599	GO:0045599	negative regulation of fat cell differentiation	3/64	47/15849	0.000897072868491232	0.0395380664689527	0.0322830952080161	WWTR1/GATA2/GATA3	3	Module_18
GO:0043547	GO:0043547	positive regulation of GTPase activity	7/64	387/15849	0.000919598599797305	0.0395380664689527	0.0322830952080161	PLCB1/ADGRB3/DOCK10/DOCK5/RABGAP1L/STXBP5/ARHGAP31	7	Module_18
GO:0090102	GO:0090102	cochlea development	3/64	50/15849	0.00107503993613604	0.043642046769097	0.0356340225191788	EYA1/GATA2/GATA3	3	Module_18
GO:1903708	GO:1903708	positive regulation of hemopoiesis	5/64	194/15849	0.0011085827047516	0.043800813653808	0.0357636567403927	RUNX1/LEF1/MALT1/GATA2/GATA3	5	Module_18
GO:2000736	GO:2000736	regulation of stem cell differentiation	4/64	115/15849	0.00119525391920881	0.043800813653808	0.0357636567403927	SEMA3C/RUNX1/GATA2/GATA3	4	Module_18
GO:0007501	GO:0007501	mesodermal cell fate specification	2/64	13/15849	0.00121668926816133	0.043800813653808	0.0357636567403927	EYA1/EYA2	2	Module_18
GO:00489341	GO:0048934	peripheral nervous system neuron differentiation	2/64	13/15849	0.00121668926816133	0.043800813653808	0.0357636567403927	ETV1/RUNX1	2	Module_18
GO:00489351	GO:0048935	peripheral nervous system neuron development	2/64	13/15849	0.00121668926816133	0.043800813653808	0.0357636567403927	ETV1/RUNX1	2	Module_18
GO:0045785	GO:0045785	positive regulation of cell adhesion	7/64	413/15849	0.00134027741500982	0.0473564686636803	0.0386668727917063	RUNX1/LEF1/DOCK5/MALT1/EPB41L4B/NPNT/GATA3	7	Module_18
GO:0021542	GO:0021542	dentate gyrus development	2/64	15/15849	0.00162934567514542	0.0497866512013292	0.040651133056365	LEF1/PTEN	2	Module_18
GO:0030852	GO:0030852	regulation of granulocyte differentiation	2/64	15/15849	0.00162934567514542	0.0497866512013292	0.040651133056365	RUNX1/LEF1	2	Module_18
GO:1905331	GO:1905331	negative regulation of morphogenesis of an epithelium	2/64	15/15849	0.00162934567514542	0.0497866512013292	0.040651133056365	PTEN/GATA3	2	Module_18
GO:2000514	GO:2000514	regulation of CD4-positive, alpha-beta T cell activation	3/64	59/15849	0.00173762335065886	0.0497866512013292	0.040651133056365	RUNX1/MALT1/GATA3	3	Module_18
GO:0003206	GO:0003206	cardiac chamber morphogenesis	4/64	128/15849	0.00177373218503686	0.0497866512013292	0.040651133056365	BMP5/SEMA3C/FHL2/GATA3	4	Module_18
GO:0060562	GO:0060562	epithelial tube morphogenesis	6/64	321/15849	0.00184106540347775	0.0497866512013292	0.040651133056365	EYA1/BMP5/COBL/LEF1/NPNT/GATA3	6	Module_18
GO:00715991	GO:0071599	otic vesicle development	2/64	16/15849	0.00185727019560432	0.0497866512013292	0.040651133056365	EYA1/GATA3	2	Module_18
GO:0002287	GO:0002287	alpha-beta T cell activation involved in immune response	3/64	61/15849	0.00191268486781446	0.0497866512013292	0.040651133056365	LEF1/MALT1/GATA3	3	Module_18
GO:00015033	GO:0001503	ossification	14/45	388/15849	1.84303783658761e-12	2.36830362001508e-09	1.80423704002787e-09	COL13A1/SATB2/COL1A2/SGMS2/SPARC/SMPD3/COL1A1/ALPL/CCN4/OMD/IFITM5/DMP1/SOST/DKK1	14	Module_19
GO:00312141	GO:0031214	biomineral tissue development	8/45	156/15849	1.16463237208113e-08	4.98850866041415e-06	3.80037931942262e-06	COL1A2/SGMS2/SMPD3/COL1A1/ALPL/OMD/IFITM5/DMP1	8	Module_19
GO:01101481	GO:0110148	biomineralization	8/45	156/15849	1.16463237208113e-08	4.98850866041415e-06	3.80037931942262e-06	COL1A2/SGMS2/SMPD3/COL1A1/ALPL/OMD/IFITM5/DMP1	8	Module_19
GO:0001958	GO:0001958	endochondral ossification	4/45	28/15849	1.10452019146434e-06	0.000283861689206336	0.000216253426960387	COL13A1/SMPD3/COL1A1/ALPL	4	Module_19
GO:00301988	GO:0030198	extracellular matrix organization	8/45	383/15849	1.06559815489585e-05	0.00139549293009726	0.00106312383779681	COL13A1/COL1A2/SPARC/SMPD3/COL1A1/COL22A1/ADAMTS18/DMP1	8	Module_19
GO:00430628	GO:0043062	extracellular structure organization	8/45	384/15849	1.085986716029e-05	0.00139549293009726	0.00106312383779681	COL13A1/COL1A2/SPARC/SMPD3/COL1A1/COL22A1/ADAMTS18/DMP1	8	Module_19
GO:0030278	GO:0030278	regulation of ossification	6/45	194/15849	1.70447580022339e-05	0.00168480877175927	0.00128353238397389	SGMS2/CCN4/OMD/IFITM5/SOST/DKK1	6	Module_19
GO:0110149	GO:0110149	regulation of biomineralization	4/45	92/15849	0.000132043691055632	0.0099809495886169	0.00760375434561845	SGMS2/OMD/IFITM5/DMP1	4	Module_19
GO:0032963	GO:0032963	collagen metabolic process	4/45	102/15849	0.000196717778448278	0.0140434636281132	0.0106986861963099	COL13A1/COL1A2/SMPD3/COL1A1	4	Module_19
GO:00060241	GO:0006024	glycosaminoglycan biosynthetic process	4/45	108/15849	0.00024502468649188	0.0165714064285298	0.0126245406336537	UST/SMPD3/ANGPT1/OMD	4	Module_19
GO:1903510	GO:1903510	mucopolysaccharide metabolic process	4/45	112/15849	0.000281631716196493	0.0180948377656247	0.0137851313717231	UST/SMPD3/ANGPT1/OMD	4	Module_19
GO:0140052	GO:0140052	cellular response to oxidised low-density lipoprotein particle stimulus	2/45	10/15849	0.000349634800002019	0.0198903600822645	0.0151530082953151	SMPD3/CD36	2	Module_19
GO:00420601	GO:0042060	wound healing	7/45	476/15849	0.000356014227153372	0.0198903600822645	0.0151530082953151	COL1A2/FYN/SPARC/CD36/COL1A1/CCN4/ADAMTS18	7	Module_19
GO:00315892	GO:0031589	cell-substrate adhesion	6/45	347/15849	0.000417974479987916	0.0219251586055321	0.0167031722327626	COL13A1/CD36/COL1A1/ANGPT1/DMP1/FMN1	6	Module_19
GO:0006684	GO:0006684	sphingomyelin metabolic process	2/45	13/15849	0.00060275602013073	0.0267083270988961	0.0203471179209284	SGMS2/SMPD3	2	Module_19
GO:0042308	GO:0042308	negative regulation of protein import into nucleus	2/45	13/15849	0.00060275602013073	0.0267083270988961	0.0203471179209284	CD36/ANGPT1	2	Module_19
GO:1904590	GO:1904590	negative regulation of protein import	2/45	13/15849	0.00060275602013073	0.0267083270988961	0.0203471179209284	CD36/ANGPT1	2	Module_19
GO:00712301	GO:0071230	cellular response to amino acid stimulus	3/45	67/15849	0.000902464103573184	0.0373756002626652	0.0284737319224073	COL1A2/FYN/COL1A1	3	Module_19
GO:0030168	GO:0030168	platelet activation	4/45	154/15849	0.000936998778873901	0.0373756002626652	0.0284737319224073	COL1A2/FYN/COL1A1/ADAMTS18	4	Module_19
GO:0031960	GO:0031960	response to corticosteroid	4/45	155/15849	0.000959840318029535	0.0373756002626652	0.0284737319224073	SPARC/COL1A1/ALPL/SERPINF1	4	Module_19
GO:00457851	GO:0045785	positive regulation of cell adhesion	6/45	413/15849	0.00104044357419704	0.0393226468483293	0.0299570440867879	MYO10/FYN/CD36/ANGPT1/DMP1/FMN1	6	Module_19
GO:00712291	GO:0071229	cellular response to acid chemical	3/45	72/15849	0.00111247462506066	0.0408437112343699	0.031115831618238	COL1A2/FYN/COL1A1	3	Module_19
GO:00508084	GO:0050808	synapse organization	6/45	426/15849	0.00122041710108552	0.0423847560782403	0.0322898407968573	SLC8A3/CDH2/FYN/SPARC/PPFIBP2/DKK1	6	Module_19
GO:0055003	GO:0055003	cardiac myofibril assembly	2/45	19/15849	0.00130718342937006	0.0435659967334348	0.0331897415212733	FHOD3/NRAP	2	Module_19
GO:0098703	GO:0098703	calcium ion import across plasma membrane	2/45	20/15849	0.00144980669684337	0.0445097790008842	0.033908740094878	SLC8A3/FYN	2	Module_19
GO:0002433	GO:0002433	immune response-regulating cell surface receptor signaling pathway involved in phagocytosis	3/45	79/15849	0.00145479433310283	0.0445097790008842	0.033908740094878	ELMO1/MYO10/FYN	3	Module_19
GO:0038096	GO:0038096	Fc-gamma receptor signaling pathway involved in phagocytosis	3/45	79/15849	0.00145479433310283	0.0445097790008842	0.033908740094878	ELMO1/MYO10/FYN	3	Module_19
GO:0038094	GO:0038094	Fc-gamma receptor signaling pathway	3/45	81/15849	0.00156341488423044	0.0456754283611786	0.0347967629538366	ELMO1/MYO10/FYN	3	Module_19
GO:0046823	GO:0046823	negative regulation of nucleocytoplasmic transport	2/45	21/15849	0.00159952861965217	0.0456754283611786	0.0347967629538366	CD36/ANGPT1	2	Module_19
GO:0050817	GO:0050817	coagulation	5/45	309/15849	0.00175909090038961	0.0465050022477085	0.0354287545282563	COL1A2/FYN/CD36/COL1A1/ADAMTS18	5	Module_19
GO:0033273	GO:0033273	response to vitamin	3/45	85/15849	0.00179562358969802	0.0465050022477085	0.0354287545282563	SPARC/COL1A1/ALPL	3	Module_19
GO:0007599	GO:0007599	hemostasis	5/45	311/15849	0.00180953316138943	0.0465050022477085	0.0354287545282563	COL1A2/FYN/CD36/COL1A1/ADAMTS18	5	Module_19
GO:0048545	GO:0048545	response to steroid hormone	11/75	331/15849	4.15366600679991e-07	0.000576392084562969	0.000491106661921576	FOS/CCN2/NR4A3/PER1/FOSB/PAPPA/ZFP36/DAB2/NR3C1/CRY1/DUSP1	11	Module_20
GO:1901652	GO:1901652	response to peptide	13/75	499/15849	5.43766117512234e-07	0.000576392084562969	0.000491106661921576	NR4A2/NR4A1/CCN2/KLF2/EGR1/ID1/NR4A3/KLF4/RAB31/BTG2/CRY1/SIK2/SYAP1	13	Module_20
GO:0045444	GO:0045444	fat cell differentiation	9/75	221/15849	9.57759977869553e-07	0.000676817051027817	0.000576672323517246	NR4A2/NR4A1/CEBPD/ZFPM2/NR4A3/KLF4/ZFP36/SNAI2/SYAP1	9	Module_20
GO:0030522	GO:0030522	intracellular receptor signaling pathway	9/75	256/15849	3.22460770875839e-06	0.00170904208564194	0.00145616495479721	NR4A2/NR4A1/KLF2/NR4A3/PER1/SNAI2/DAB2/NR3C1/CRY1	9	Module_20
GO:0032922	GO:0032922	circadian regulation of gene expression	5/75	64/15849	1.27150442354146e-05	0.00449264896317982	0.00382789752771429	EGR1/ID1/PER1/PPP1CB/CRY1	5	Module_20
GO:0042921	GO:0042921	glucocorticoid receptor signaling pathway	3/75	13/15849	2.81348906772754e-05	0.0068777105342342	0.00586005525161166	PER1/NR3C1/CRY1	3	Module_20
GO:1902895	GO:1902895	positive regulation of pri-miRNA transcription by RNA polymerase II	4/75	39/15849	3.35545709076434e-05	0.0068777105342342	0.00586005525161166	FOS/EGR1/KLF4/NR3C1	4	Module_20
GO:0031958	GO:0031958	corticosteroid receptor signaling pathway	3/75	14/15849	3.56862339040454e-05	0.0068777105342342	0.00586005525161166	PER1/NR3C1/CRY1	3	Module_20
GO:1905063	GO:1905063	regulation of vascular associated smooth muscle cell differentiation	3/75	14/15849	3.56862339040454e-05	0.0068777105342342	0.00586005525161166	NFATC2/CTH/PDCD4	3	Module_20
GO:0051403	GO:0051403	stress-activated MAPK cascade	8/75	272/15849	4.23747098796507e-05	0.00707215338047961	0.00602572750789623	CCN2/PER1/SH3RF1/ZFP36/GADD45B/PDCD4/SDCBP/DUSP1	8	Module_20
GO:0071364	GO:0071364	cellular response to epidermal growth factor stimulus	4/75	42/15849	4.51746721230245e-05	0.00707215338047961	0.00602572750789623	ID1/ZFP36/SNAI2/SYAP1	4	Module_20
GO:0038066	GO:0038066	p38MAPK cascade	4/75	43/15849	4.96301034098352e-05	0.00707215338047961	0.00602572750789623	PER1/ZFP36/GADD45B/DUSP1	4	Module_20
GO:1901653	GO:1901653	cellular response to peptide	9/75	370/15849	6.03202361106857e-05	0.00752785499367877	0.00641400157356145	NR4A2/NR4A1/KLF2/ID1/NR4A3/KLF4/RAB31/SIK2/SYAP1	9	Module_20
GO:0070849	GO:0070849	response to epidermal growth factor	4/75	46/15849	6.49254545308483e-05	0.00764677575585546	0.00651532631432372	ID1/ZFP36/SNAI2/SYAP1	4	Module_20
GO:0032872	GO:0032872	regulation of stress-activated MAPK cascade	7/75	223/15849	8.75823939486135e-05	0.00957466116598633	0.00815795360518001	CCN2/PER1/SH3RF1/GADD45B/PDCD4/SDCBP/DUSP1	7	Module_20
GO:0061614	GO:0061614	pri-miRNA transcription by RNA polymerase II	4/75	52/15849	0.000105425913546048	0.0101592243962556	0.00865602237535976	FOS/EGR1/KLF4/NR3C1	4	Module_20
GO:0007178	GO:0007178	transmembrane receptor protein serine/threonine kinase signaling pathway	8/75	329/15849	0.000159461688959082	0.0146982078518806	0.0125233985470839	FOS/EGR1/ID1/CCN1/BAMBI/DAB2/PDCD4/SDCBP	8	Module_20
GO:0035886	GO:0035886	vascular associated smooth muscle cell differentiation	3/75	25/15849	0.000217203266916826	0.0184188370345468	0.0156935076222852	NFATC2/CTH/PDCD4	3	Module_20
GO:00315893	GO:0031589	cell-substrate adhesion	8/75	347/15849	0.000229191167075789	0.0186878951615643	0.0159227547652653	CCN2/ID1/CCN1/VCL/PARVA/NEDD9/ACTN1/MYADM	8	Module_20
GO:0035914	GO:0035914	skeletal muscle cell differentiation	4/75	67/15849	0.000282915211348677	0.0222140832614517	0.0189271930867185	FOS/EGR1/BTG2/HLF	4	Module_20
GO:0043153	GO:0043153	entrainment of circadian clock by photoperiod	3/75	28/15849	0.000306233929849303	0.0231862832600186	0.0197555422414061	PER1/PPP1CB/CRY1	3	Module_20
GO:19016541	GO:1901654	response to ketone	6/75	197/15849	0.000337571067510756	0.0238550221040934	0.0203253316438055	FOS/KLF2/FOSB/KLF4/NR3C1/DUSP1	6	Module_20
GO:0051150	GO:0051150	regulation of smooth muscle cell differentiation	3/75	30/15849	0.000376950280686438	0.0252042352237473	0.0214749094557847	NFATC2/CTH/PDCD4	3	Module_20
GO:00605372	GO:0060537	muscle tissue development	8/75	378/15849	0.000407059546503572	0.0252042352237473	0.0214749094557847	FOS/EGR1/ZFPM2/TPM1/TIPARP/BTG2/HOMER1/HLF	8	Module_20
GO:0009648	GO:0009648	photoperiodism	3/75	31/15849	0.00041592253689818	0.0252042352237473	0.0214749094557847	PER1/PPP1CB/CRY1	3	Module_20
GO:0051592	GO:0051592	response to calcium ion	5/75	139/15849	0.00050924274261124	0.02776870432089	0.0236599288056838	FOS/FOSB/JUNB/HOMER1/DUSP1	5	Module_20
GO:0000302	GO:0000302	response to reactive oxygen species	6/75	214/15849	0.000523937817375283	0.02776870432089	0.0236599288056838	FOS/KLF2/NR4A3/TPM1/KLF4/DUSP1	6	Module_20
GO:0001837	GO:0001837	epithelial to mesenchymal transition	5/75	142/15849	0.00056130575294542	0.0290236145425436	0.0247291571772616	SNAI2/BAMBI/DAB2/PDCD4/SDCBP	5	Module_20
GO:0045429	GO:0045429	positive regulation of nitric oxide biosynthetic process	3/75	35/15849	0.000597439617512218	0.0294551625378117	0.0250968514969637	KLF2/CLU/KLF4	3	Module_20
GO:0051017	GO:0051017	actin filament bundle assembly	5/75	152/15849	0.000764090537582937	0.0346857982618249	0.0295535401277515	CCN2/ID1/TPM1/NEDD9/ACTN1	5	Module_20
GO:0034614	GO:0034614	cellular response to reactive oxygen species	5/75	154/15849	0.000810463139978867	0.0346857982618249	0.0295535401277515	FOS/KLF2/NR4A3/TPM1/KLF4	5	Module_20
GO:1901342	GO:1901342	regulation of vasculature development	7/75	323/15849	0.000829160652216371	0.0346857982618249	0.0295535401277515	NFATC2/KLF2/EGR1/ID1/KLF4/CTH/PDCD4	7	Module_20
GO:0061572	GO:0061572	actin filament bundle organization	5/75	155/15849	0.000834422505355221	0.0346857982618249	0.0295535401277515	CCN2/ID1/TPM1/NEDD9/ACTN1	5	Module_20
GO:00030121	GO:0003012	muscle system process	8/75	428/15849	0.000918847477703133	0.0365364162080876	0.0311303327770995	CCN2/CALD1/NR4A3/VCL/TPM1/LMCD1/KLF4/HOMER1	8	Module_20
GO:0034115	GO:0034115	negative regulation of heterotypic cell-cell adhesion	2/75	10/15849	0.000970187257953444	0.0365364162080876	0.0311303327770995	KLF4/MYADM	2	Module_20
GO:0070587	GO:0070587	regulation of cell-cell adhesion involved in gastrulation	2/75	10/15849	0.000970187257953444	0.0365364162080876	0.0311303327770995	KLF4/MYADM	2	Module_20
GO:1902947	GO:1902947	regulation of tau-protein kinase activity	2/75	10/15849	0.000970187257953444	0.0365364162080876	0.0311303327770995	EGR1/CLU	2	Module_20
GO:0051591	GO:0051591	response to cAMP	4/75	93/15849	0.000982347039557073	0.0365364162080876	0.0311303327770995	FOS/PER1/FOSB/DUSP1	4	Module_20
GO:00030072	GO:0003007	heart morphogenesis	6/75	248/15849	0.00112957005889806	0.0399421255334811	0.0340321188755976	ZFPM2/CCN1/TPM1/SNAI2/PARVA/PDCD4	6	Module_20
GO:0045807	GO:0045807	positive regulation of endocytosis	4/75	97/15849	0.00114927814035016	0.0399421255334811	0.0340321188755976	PLCG2/CLU/RAB31/DAB2	4	Module_20
GO:0048259	GO:0048259	regulation of receptor-mediated endocytosis	4/75	97/15849	0.00114927814035016	0.0399421255334811	0.0340321188755976	PLCG2/CLU/DAB2/SDCBP	4	Module_20
GO:0070586	GO:0070586	cell-cell adhesion involved in gastrulation	2/75	11/15849	0.0011821527164161	0.0404219961097118	0.0344409857618001	KLF4/MYADM	2	Module_20
GO:0048662	GO:0048662	negative regulation of smooth muscle cell proliferation	3/75	45/15849	0.00125210289667707	0.0408378175531599	0.0347952804971313	TPM1/KLF4/PDCD4	3	Module_20
GO:1903428	GO:1903428	positive regulation of reactive oxygen species biosynthetic process	3/75	46/15849	0.00133492922985006	0.0424336177835514	0.0361549593428869	KLF2/CLU/KLF4	3	Module_20
GO:0030324	GO:0030324	lung development	5/75	174/15849	0.0013978001236204	0.0424336177835514	0.0361549593428869	CCN2/KLF2/ID1/ZFPM2/YWHAZ	5	Module_20
GO:0060213	GO:0060213	positive regulation of nuclear-transcribed mRNA poly(A) tail shortening	2/75	12/15849	0.00141424003791693	0.0424336177835514	0.0361549593428869	ZFP36/BTG2	2	Module_20
GO:0061469	GO:0061469	regulation of type B pancreatic cell proliferation	2/75	12/15849	0.00141424003791693	0.0424336177835514	0.0361549593428869	NR4A1/NR4A3	2	Module_20
GO:0010718	GO:0010718	positive regulation of epithelial to mesenchymal transition	3/75	47/15849	0.00142112587860007	0.0424336177835514	0.0361549593428869	BAMBI/DAB2/SDCBP	3	Module_20
GO:0034616	GO:0034616	response to laminar fluid shear stress	2/75	13/15849	0.00166625915559686	0.0468172439836296	0.0398899655789019	KLF2/KLF4	2	Module_20
GO:1904705	GO:1904705	regulation of vascular associated smooth muscle cell proliferation	3/75	50/15849	0.00170043763525447	0.0468172439836296	0.0398899655789019	NR4A3/TPM1/PDCD4	3	Module_20
GO:1990874	GO:1990874	vascular associated smooth muscle cell proliferation	3/75	50/15849	0.00170043763525447	0.0468172439836296	0.0398899655789019	NR4A3/TPM1/PDCD4	3	Module_20
GO:0038095	GO:0038095	Fc-epsilon receptor signaling pathway	4/75	111/15849	0.00189012412906363	0.0477744787852343	0.0407055638507756	FOS/NFATC2/NR4A3/PLCG2	4	Module_20
GO:0033002	GO:0033002	muscle cell proliferation	5/75	190/15849	0.00205707380457551	0.0495567780193191	0.042224146514971	ZFPM2/NR4A3/TPM1/KLF4/PDCD4	5	Module_20
GO:00073891	GO:0007389	pattern specification process	8/51	436/15849	6.93741481822747e-05	0.0460449137449644	0.0420675801999382	TBX5/HOXD3/HOXD10/HOXA9/HHIP/STC1/HOXD8/ARC	8	Module_23
GO:00487053	GO:0048705	skeletal system morphogenesis	6/51	221/15849	7.32615970484716e-05	0.0460449137449644	0.0420675801999382	HOXD3/HOXD10/HOXA9/HHIP/STC1/HOXD8	6	Module_23
GO:0035725	GO:0035725	sodium ion transmembrane transport	9/64	170/15849	2.52442808463166e-08	3.75382456184729e-05	3.2339252410492e-05	ATP1A2/SLC4A4/SLC6A1/SLC4A10/NETO1/SLC6A20/SLC6A13/SCN3A/SLC6A11	9	Module_24
GO:0015711	GO:0015711	organic anion transport	13/64	496/15849	7.21532416941847e-08	5.36459351996263e-05	4.62160500746436e-05	ATP1A2/SLC7A11/SLC4A4/APBA1/SLC6A1/SLC4A10/SLC6A20/ANO4/CA3/SLC6A13/SLC6A11/SYT4/SLCO4C1	13	Module_24
GO:0007605	GO:0007605	sensory perception of sound	8/64	147/15849	1.29106393528164e-07	6.39937357254598e-05	5.51306950609738e-05	COCH/CRYM/RIPOR2/POU3F4/OTOR/CEMIP/GJB2/DCDC2	8	Module_24
GO:0098656	GO:0098656	anion transmembrane transport	10/64	309/15849	4.09543347633946e-07	6.89848152215617e-05	5.94305172014587e-05	ATP1A2/SLC7A11/SLC4A4/SLC6A1/GABRA2/SLC4A10/GABRB1/SLC6A20/ANO4/SLC6A13	10	Module_24
GO:0006814	GO:0006814	sodium ion transport	9/64	236/15849	4.17527462672532e-07	6.89848152215617e-05	5.94305172014587e-05	ATP1A2/SLC4A4/SLC6A1/SLC4A10/NETO1/SLC6A20/SLC6A13/SCN3A/SLC6A11	9	Module_24
GO:0050890	GO:0050890	cognition	9/64	293/15849	2.52069938818751e-06	0.000340752726384984	0.00029355896224155	ATP1A2/SLC7A11/SHANK2/SLC6A1/CHL1/KCNK2/NETO1/SYT4/CALB1	9	Module_24
GO:00068361	GO:0006836	neurotransmitter transport	8/64	226/15849	3.36327491098836e-06	0.000416765816053307	0.000359044347953757	ATP1A2/APBA1/SLC6A1/GABRA2/SYT9/SLC6A13/SLC6A11/SYT4	8	Module_24
GO:0042391	GO:0042391	regulation of membrane potential	10/64	427/15849	7.48232760278509e-06	0.000855863165026264	0.000737327343529511	ATP1A2/SLC4A4/SHANK2/KCNH1/GABRA2/KCNK2/GABRB1/NETO1/DSP/SCN3A	10	Module_24
GO:00508042	GO:0050804	modulation of chemical synaptic transmission	10/64	446/15849	1.09434949607834e-05	0.00103707003959847	0.000893437325729192	ATP1A2/SLC7A11/APBA1/SHANK2/SLC6A1/SLC4A10/SYT9/NETO1/SYT4/CALB1	10	Module_24
GO:00991772	GO:0099177	regulation of trans-synaptic signaling	10/64	447/15849	1.11587899351551e-05	0.00103707003959847	0.000893437325729192	ATP1A2/SLC7A11/APBA1/SHANK2/SLC6A1/SLC4A10/SYT9/NETO1/SYT4/CALB1	10	Module_24
GO:00015051	GO:0001505	regulation of neurotransmitter levels	7/64	231/15849	3.91174516135597e-05	0.0032315361416313	0.00278397301834516	ATP1A2/APBA1/SLC6A1/GABRA2/SYT9/SLC6A11/SYT4	7	Module_24
GO:0015698	GO:0015698	inorganic anion transport	6/64	169/15849	6.04527844670636e-05	0.00449466452512618	0.00387215993139034	SLC4A4/SLC6A1/GABRA2/SLC4A10/GABRB1/ANO4	6	Module_24
GO:0015849	GO:0015849	organic acid transport	8/64	340/15849	6.42253780579264e-05	0.00454776843676841	0.00391790902739331	ATP1A2/SLC7A11/APBA1/SLC6A1/SLC6A20/SLC6A13/SLC6A11/SYT4	8	Module_24
GO:0035640	GO:0035640	exploration behavior	3/64	24/15849	0.000119637607631521	0.00755430648748152	0.00650804586788306	ATP1A2/CHL1/SLC4A10	3	Module_24
GO:0007626	GO:0007626	locomotory behavior	6/64	193/15849	0.000125794349565429	0.00755430648748152	0.00650804586788306	ATP1A2/APBA1/CHL1/SLC4A10/HTR2C/CALB1	6	Module_24
GO:0072337	GO:0072337	modified amino acid transport	3/64	27/15849	0.000171406775328977	0.00980314903516109	0.00844542694637104	SLC7A11/SLC6A20/SLC6A13	3	Module_24
GO:0098810	GO:0098810	neurotransmitter reuptake	3/64	32/15849	0.0002865028728571	0.0146648527603694	0.0126337916747741	ATP1A2/SLC6A1/SLC6A11	3	Module_24
GO:0098657	GO:0098657	import into cell	6/64	226/15849	0.000295861185481562	0.0146648527603694	0.0126337916747741	ATP1A2/SLC7A11/SLC6A1/SLC6A20/SLC6A13/SLC6A11	6	Module_24
GO:0098739	GO:0098739	import across plasma membrane	5/64	154/15849	0.000389994571572498	0.0187071589654292	0.0161162442649823	ATP1A2/SLC7A11/SLC6A1/SLC6A20/SLC6A13	5	Module_24
GO:0051955	GO:0051955	regulation of amino acid transport	3/64	36/15849	0.000407704027694479	0.0189454965369278	0.0163215724244796	ATP1A2/SLC6A1/SYT4	3	Module_24
GO:0046717	GO:0046717	acid secretion	3/64	41/15849	0.000600008689865841	0.0244355251688482	0.0210512399607038	APBA1/SLC6A1/PTGER3	3	Module_24
GO:0035641	GO:0035641	locomotory exploration behavior	2/64	12/15849	0.00103219098470101	0.0348833635056909	0.0300520676646203	ATP1A2/SLC4A10	2	Module_24
GO:00901021	GO:0090102	cochlea development	3/64	50/15849	0.00107503993613604	0.0350203406202346	0.0301700736451531	POU3F4/KCNK2/CALB1	3	Module_24
GO:0048839	GO:0048839	inner ear development	5/64	193/15849	0.00108334611199112	0.0350203406202346	0.0301700736451531	RIPOR2/POU3F4/KCNK2/GJB2/CALB1	5	Module_24
GO:0098712	GO:0098712	L-glutamate import across plasma membrane	2/64	13/15849	0.00121668926816133	0.0376920196199147	0.0324717289331654	ATP1A2/SLC7A11	2	Module_24
GO:00515881	GO:0051588	regulation of neurotransmitter transport	4/64	118/15849	0.0013148235538934	0.0391028524927896	0.0336871634755424	ATP1A2/APBA1/SYT9/SYT4	4	Module_24
GO:0051938	GO:0051938	L-glutamate import	2/64	14/15849	0.00141577987923179	0.0404858592388014	0.0348786257697387	ATP1A2/SLC7A11	2	Module_24
GO:0019932	GO:0019932	second-messenger-mediated signaling	7/64	428/15849	0.00164403977096796	0.0452719840635065	0.0390018791670176	ATP1A2/RCAN2/HTR2C/RXFP2/PTGER3/CXCL8/PEX5L	7	Module_24
GO:0007129	GO:0007129	homologous chromosome pairing at meiosis	2/10	46/15849	0.00036540424524713	0.0316046254053869	0.0191652762755779	RNF212/MSH4	2	Module_25
GO:0007131	GO:0007131	reciprocal meiotic recombination	2/10	53/15849	0.000485354324039278	0.0316046254053869	0.0191652762755779	RNF212/MSH4	2	Module_25
GO:0035825	GO:0035825	homologous recombination	2/10	54/15849	0.000503852125021668	0.0316046254053869	0.0191652762755779	RNF212/MSH4	2	Module_25
GO:0045143	GO:0045143	homologous chromosome segregation	2/10	57/15849	0.00056138094766117	0.0316046254053869	0.0191652762755779	RNF212/MSH4	2	Module_25
GO:00063101	GO:0006310	DNA recombination	3/10	276/15849	0.000572547561691792	0.0316046254053869	0.0191652762755779	RNF212/MSH4/SHLD1	3	Module_25
