# Supplementary material for: A multi-omic atlas of human embryonic skeletal development
Source: Nature. 2024 Nov 20;635(8039):657–67. doi: 10.1038/s41586-024-08189-z (PMC11578895; doi:10.1038/s41586-024-08189-z)
Supplement: Supplementary file 4 — Supplementary Tables [file 41586_2024_8189_MOESM4_ESM.zip › 2023-10-17784B-s4/2023-10-17784B-Supplementary Data Table 12.xlsx]

## Sheet: filtered
gene symbol	module	supermodule	q_value	p_value	morans_I	morans_test_statistic	status
SMPD3	1	1	0	0	0.851871	321.17	OK
CD36	1	1	0	0	0.773142	291.473	OK
MAMDC2	1	1	0	0	0.734727	276.978	OK
IBSP	11	1	0	0	0.723495	272.817	OK
RUNX2	15	1	0	0	0.70972	267.565	OK
IFITM5	12	1	0	0	0.698139	263.243	OK
ANO5	1	1	0	0	0.695294	262.111	OK
SERPINF1	12	1	0	0	0.693024	261.278	OK
MIR100HG	7	1	0	0	0.681025	256.737	OK
SOX6	15	1	0	0	0.675862	254.793	OK
COL12A1	14	1	0	0	0.668014	251.821	OK
SLC8A3	1	1	0	0	0.667573	251.671	OK
CDH2	1	1	0	0	0.658877	248.379	OK
ZFHX3	5	1	0	0	0.657887	248.036	OK
SGMS2	1	1	0	0	0.637845	240.458	OK
NAV3	5	1	0	0	0.631196	237.955	OK
COL3A1	16	1	0	0	0.629282	237.211	OK
COL1A2	4	1	0	0	0.616665	232.457	OK
PTPRZ1	11	1	0	0	0.614202	231.58	OK
COL13A1	1	1	0	0	0.607962	229.187	OK
PTPRD	6	1	0	0	0.606069	228.515	OK
SPARC	12	1	0	0	0.602198	227.004	OK
PTN	16	1	0	0	0.602097	226.979	OK
FTL	12	1	0	0	0.588168	221.746	OK
COL1A1	4	1	0	0	0.582845	219.706	OK
ADAM12	1	1	0	0	0.579226	218.366	OK
CD63	12	1	0	0	0.578161	217.971	OK
ANGPT1	1	1	0	0	0.571702	215.526	OK
FRMD4B	1	1	0	0	0.571552	215.462	OK
MEG8	7	1	0	0	0.568295	214.243	OK
COL11A1	14	1	0	0	0.565704	213.286	OK
BNC2	7	1	0	0	0.560295	211.23	OK
CPE	12	1	0	0	0.549895	207.292	OK
PRRX1	6	1	0	0	0.547239	206.315	OK
SATB2	11	1	0	0	0.545913	205.79	OK
COL5A2	10	1	0	0	0.541891	204.322	OK
FAT4	6	1	0	0	0.530769	200.096	OK
ALCAM	19	1	0	0	0.524158	197.59	OK
INSC	20	1	0	0	0.517007	194.904	OK
BGN	12	1	0	0	0.505874	190.717	OK
PRSS35	12	1	0	0	0.502594	189.475	OK
BOC	6	1	0	0	0.499702	188.377	OK
PLXDC2	7	1	0	0	0.497356	187.496	OK
TENT5A	10	1	0	0	0.495861	186.931	OK
SEMA3C	9	1	0	0	0.495566	186.813	OK
DMP1	11	1	0	0	0.49546	187.106	OK
THBS2	14	1	0	0	0.495327	186.722	OK
TNC	20	1	0	0	0.494558	186.437	OK
ASPN	18	1	0	0	0.493806	186.15	OK
EBF2	3	1	0	0	0.492605	185.744	OK
TMEM119	12	1	0	0	0.492169	185.546	OK
FHOD3	1	1	0	0	0.490882	185.064	OK
NFIB	8	1	0	0	0.490411	184.881	OK
SFRP2	9	1	0	0	0.486662	183.472	OK
FGFR2	15	1	0	0	0.486545	183.423	OK
ZEB2	5	1	0	0	0.483894	182.427	OK
PCOLCE	12	1	0	0	0.483335	182.207	OK
UST	1	1	0	0	0.481344	181.456	OK
MEF2C	1	1	0	0	0.477048	179.835	OK
LINC01122	3	1	0	0	0.47297	178.35	OK
CASC15	3	1	0	0	0.468724	176.698	OK
SPP1	11	1	0	0	0.461969	174.244	OK
TIMP1	12	1	0	0	0.457488	172.516	OK
HMCN1	2	1	0	0	0.455327	171.649	OK
ZNF521	6	1	0	0	0.454051	171.187	OK
MIR99AHG	7	1	0	0	0.45299	170.787	OK
ZBTB7C	1	1	0	0	0.449946	169.63	OK
LRRC4C	9	1	0	0	0.444153	167.436	OK
HMGA2	3	1	0	0	0.443008	167.012	OK
NEAT1	1	1	0	0	0.441795	166.553	OK
CREB5	3	1	0	0	0.441398	166.419	OK
FBXL7	2	1	0	0	0.440201	165.975	OK
THSD4	19	1	0	0	0.439102	165.533	OK
AFF3	8	1	0	0	0.436682	164.621	OK
SETBP1	7	1	0	0	0.436583	164.604	OK
SERPINH1	12	1	0	0	0.43234	162.986	OK
TNFRSF19	1	1	0	0	0.430099	162.146	OK
ADAMTSL1	2	1	0	0	0.424103	159.881	OK
COL5A1	4	1	0	0	0.4231	159.504	OK
NAV2	9	1	0	0	0.421563	158.922	OK
GHR	9	1	0	0	0.418689	157.845	OK
SOX5	7	1	0	0	0.418669	157.832	OK
SEMA3A	2	1	0	0	0.417587	157.434	OK
DCLK1	19	1	0	0	0.412569	155.532	OK
EFNA5	5	1	0	0	0.412418	155.493	OK
PPIB	12	1	0	0	0.410971	154.934	OK
EBF3	3	1	0	0	0.410215	154.662	OK
MEG3	7	1	0	0	0.409986	154.562	OK
ELMO1	1	1	0	0	0.409034	154.2	OK
FOXP1	7	1	0	0	0.407676	153.698	OK
DCN	16	1	0	0	0.399517	150.613	OK
SIPA1L1	5	1	0	0	0.399339	150.553	OK
EPHA7	3	1	0	0	0.396399	149.45	OK
PTH1R	1	1	0	0	0.395664	149.161	OK
ATP8A1	6	1	0	0	0.395017	148.917	OK
LDB2	7	1	0	0	0.394753	148.822	OK
ADGRL3	13	1	0	0	0.393401	148.327	OK
FBN2	3	1	0	0	0.39317	148.222	OK
LMO7	20	1	0	0	0.390489	147.211	OK
SYTL2	1	1	0	0	0.38877	146.573	OK
KDELR2	12	1	0	0	0.387438	146.067	OK
PDE3A	2	1	0	0	0.386319	145.639	OK
P4HB	12	1	0	0	0.383843	144.711	OK
GSN	1	1	0	0	0.381646	143.878	OK
CNTNAP2	2	1	0	0	0.38082	143.566	OK
LIMCH1	3	1	0	0	0.37908	142.94	OK
AC092957.1	9	1	0	0	0.37824	142.607	OK
EGFL6	16	1	0	0	0.374324	141.118	OK
TENM4	7	1	0	0	0.373943	140.982	OK
CCBE1	3	1	0	0	0.373803	140.982	OK
DEC1	20	1	0	0	0.372997	140.627	OK
LOX	4	1	0	0	0.370365	139.625	OK
ADGRL2	2	1	0	0	0.370204	139.57	OK
ZFHX4	5	1	0	0	0.369468	139.313	OK
ATRNL1	6	1	0	0	0.36857	138.95	OK
PBX1	8	1	0	0	0.368552	138.946	OK
CACNA1C	7	1	0	0	0.368198	138.818	OK
FRMD4A	13	1	0	0	0.365436	137.777	OK
PALLD	5	1	0	0	0.365097	137.654	OK
KCNB2	3	1	0	0	0.363007	136.942	OK
GPC3	8	1	0	0	0.36162	136.334	OK
SSBP2	8	1	0	0	0.360026	135.734	OK
TPT1	17	1	0	0	0.359988	135.721	OK
AL137139.2	9	1	0	0	0.359423	135.503	OK
ROR1	6	1	0	0	0.35849	135.162	OK
LGR4	1	1	0	0	0.357995	134.965	OK
MYO10	1	1	0	0	0.356273	134.319	OK
AC062004.1	5	1	0	0	0.35244	132.87	OK
ELL2	10	1	0	0	0.351836	132.642	OK
CKAP4	4	1	0	0	0.350164	132.012	OK
PID1	5	1	0	0	0.349457	131.748	OK
KCNIP4	6	1	0	0	0.349214	131.654	OK
NBEA	13	1	0	0	0.348762	131.486	OK
GJA1	12	1	0	0	0.348114	131.243	OK
RRBP1	4	1	0	0	0.34811	131.243	OK
CCDC85A	5	1	0	0	0.347905	131.16	OK
THBS1	9	1	0	0	0.347695	131.082	OK
EEF1G	17	1	0	0	0.34603	130.457	OK
LSAMP	6	1	0	0	0.344859	130.035	OK
LTBP1	19	1	0	0	0.344171	129.757	OK
SLC1A3	6	1	0	0	0.34414	129.742	OK
TSHZ2	3	1	0	0	0.341416	128.728	OK
FN1	17	1	0	0	0.340934	128.537	OK
DKK2	2	1	0	0	0.340787	128.486	OK
AC138627.1	14	1	0	0	0.340327	128.305	OK
MECOM	13	1	0	0	0.340135	128.236	OK
ACTB	4	1	0	0	0.339987	128.177	OK
SDK2	1	1	0	0	0.338871	127.759	OK
CNTN1	19	1	0	0	0.338718	127.704	OK
GPC6	2	1	0	0	0.337084	127.084	OK
TOX	6	1	0	0	0.33232	125.292	OK
PRR16	19	1	0	0	0.330968	124.777	OK
PRDM6	9	1	0	0	0.330958	124.775	OK
DLC1	5	1	0	0	0.329525	124.243	OK
GAPDH	17	1	0	0	0.328797	123.966	OK
SGCZ	6	1	0	0	0.328261	123.762	OK
LIFR	1	1	0	0	0.328089	123.693	OK
CALD1	18	1	0	0	0.32565	122.784	OK
FAT3	1	1	0	0	0.324873	122.483	OK
CCDC3	1	1	0	0	0.324842	122.481	OK
ARHGAP28	5	1	0	0	0.32466	122.408	OK
BMPR1B	3	1	0	0	0.324001	122.187	OK
EEF1A1	17	1	0	0	0.322693	121.657	OK
FLRT2	7	1	0	0	0.322254	121.5	OK
COL14A1	19	1	0	0	0.322138	121.45	OK
PLD5	9	1	0	0	0.320825	120.966	OK
ITGBL1	19	1	0	0	0.320722	120.924	OK
FOXP2	7	1	0	0	0.320172	120.713	OK
UNC13C	9	1	0	0	0.319926	120.62	OK
POSTN	20	1	0	0	0.319204	120.353	OK
UNC5B	1	1	0	0	0.318718	120.163	OK
CCN1	16	1	0	0	0.317618	119.753	OK
OMD	12	1	0	0	0.317443	119.681	OK
MEIS2	3	1	0	0	0.316764	119.426	OK
LINC00871	9	1	0	0	0.313383	118.172	OK
PEAK1	9	1	0	0	0.313234	118.097	OK
EIF1	17	1	0	0	0.312358	117.773	OK
MID1	5	1	0	0	0.312323	117.758	OK
LRRTM3	9	1	0	0	0.311912	117.6	OK
TENM2	5	1	0	0	0.311264	117.352	OK
LUM	4	1	0	0	0.310923	117.229	OK
OGN	16	1	0	0	0.310778	117.167	OK
MIR181A1HG	1	1	0	0	0.309953	116.858	OK
PDE10A	3	1	0	0	0.309552	116.72	OK
ADAMTSL3	19	1	0	0	0.30852	116.322	OK
KIF26B	3	1	0	0	0.308259	116.224	OK
COL16A1	4	1	0	0	0.307487	115.927	OK
COL6A3	18	1	0	0	0.306783	115.663	OK
PRICKLE1	19	1	0	0	0.306475	115.547	OK
CADM1	1	1	0	0	0.306438	115.534	OK
FKBP10	12	1	0	0	0.30625	115.462	OK
MMP2	4	1	0	0	0.305802	115.293	OK
ZNF608	11	1	0	0	0.305295	115.103	OK
NFIA	13	1	0	0	0.30382	114.559	OK
KCNMA1	10	1	0	0	0.302397	114.009	OK
CORIN	9	1	0	0	0.302018	113.873	OK
NELL2	19	1	0	0	0.300947	113.465	OK
GAS2	3	1	0	0	0.300542	113.317	OK
MYO6	11	1	0	0	0.299411	112.895	OK
JUN	16	1	0	0	0.298532	112.552	OK
FYN	20	1	0	0	0.29736	112.121	OK
FRAS1	20	1	0	0	0.295984	111.6	OK
TGFBI	4	1	0	0	0.293486	110.663	OK
COL8A2	16	1	0	0	0.293408	110.627	OK
MYO1B	1	1	0	0	0.292335	110.217	OK
EDNRA	2	1	0	0	0.290191	109.408	OK
ALX1	6	1	0	0	0.289034	108.976	OK
DLGAP1	5	1	0	0	0.288847	108.902	OK
NPAS3	9	1	0	0	0.288611	108.818	OK
COL24A1	1	1	0	0	0.287953	108.567	OK
CREB3L1	12	1	0	0	0.287488	108.392	OK
MEIS1	3	1	0	0	0.287385	108.353	OK
PDLIM5	18	1	0	0	0.287245	108.298	OK
NR2F1-AS1	3	1	0	0	0.286701	108.1	OK
EBF1	13	1	0	0	0.286658	108.08	OK
RACK1	17	1	0	0	0.286141	107.883	OK
SNTG1	3	1	0	0	0.285017	107.569	OK
COL25A1	7	1	0	0	0.284713	107.344	OK
CPED1	5	1	0	0	0.284606	107.306	OK
SGCD	5	1	0	0	0.284559	107.298	OK
PRSS23	9	1	0	0	0.283998	107.075	OK
SLC25A6	17	1	0	0	0.282804	106.627	OK
COL6A2	4	1	0	0	0.282564	106.534	OK
VIM	4	1	0	0	0.282384	106.468	OK
INPP4A	11	1	0	0	0.28134	106.074	OK
AHCYL2	1	1	0	0	0.281232	106.033	OK
CCSER1	3	1	0	0	0.280212	105.667	OK
RBMS3	7	1	0	0	0.279444	105.371	OK
MGAT5	11	1	0	0	0.278055	104.836	OK
CNTN4	13	1	0	0	0.277783	104.734	OK
NLGN1	6	1	0	0	0.277685	104.698	OK
TWIST1	14	1	0	0	0.2771	104.479	OK
PTPRM	5	1	0	0	0.276762	104.353	OK
ST6GALNAC3	8	1	0	0	0.27656	104.272	OK
PRKG1	19	1	0	0	0.276407	104.22	OK
HSPG2	12	1	0	0	0.275792	103.985	OK
ARHGAP24	2	1	0	0	0.275127	103.732	OK
DOCK10	15	1	0	0	0.274714	103.575	OK
TEAD1	14	1	0	0	0.274157	103.374	OK
FBN1	2	1	0	0	0.273997	103.307	OK
SH3PXD2B	1	1	0	0	0.273234	103.018	OK
EEF2	17	1	0	0	0.272984	102.923	OK
FGF2	6	1	0	0	0.271953	102.536	OK
ADK	15	1	0	0	0.271786	102.487	OK
TRPS1	11	1	0	0	0.271564	102.392	OK
LRP1B	3	1	0	0	0.271336	102.319	OK
SULF1	6	1	0	0	0.271272	102.279	OK
ACTG1	17	1	0	0	0.270771	102.089	OK
PLSCR4	9	1	0	0	0.26956	101.633	OK
EIF4A1	17	1	0	0	0.269396	101.575	OK
PTCH1	20	1	0	0	0.268748	101.329	OK
GNAI1	1	1	0	0	0.26831	101.163	OK
IL1RAPL1	3	1	0	0	0.268174	101.111	OK
IGFBP5	18	1	0	0	0.267263	100.768	OK
AHNAK	16	1	0	0	0.267257	100.765	OK
EYA4	6	1	0	0	0.265069	99.946	OK
NEBL	9	1	0	0	0.263908	99.5114	OK
NRG3	3	1	0	0	0.263752	99.4992	OK
NACA	17	1	0	0	0.263505	99.3568	OK
THRB	9	1	0	0	0.262461	98.9579	OK
KIAA1217	15	1	0	0	0.26198	98.7806	OK
ANK3	3	1	0	0	0.259908	97.996	OK
LAMA2	2	1	0	0	0.259886	97.9898	OK
BMP2K	1	1	0	0	0.25928	97.759	OK
EMX2OS	9	1	0	0	0.255795	96.4521	OK
RORA	5	1	0	0	0.255689	96.439	OK
ROBO2	9	1	0	0	0.255428	96.3324	OK
SEMA3D	9	1	0	0	0.25511	96.1868	OK
EPHA3	2	1	0	0	0.253953	95.7515	OK
C1GALT1	1	1	0	0	0.253839	95.7091	OK
PXDN	16	1	0	0	0.253615	95.6234	OK
GRIP1	8	1	0	0	0.253428	95.5579	OK
ELN	19	1	0	0	0.253357	95.5337	OK
LHFPL2	1	1	0	0	0.251602	94.865	OK
PTMA	17	1	0	0	0.251291	94.748	OK
COL21A1	2	1	0	0	0.250632	94.5001	OK
SEMA5A	11	1	0	0	0.250297	94.3741	OK
KCNT2	7	1	0	0	0.247897	93.4684	OK
ADAMTS19	3	1	0	0	0.24728	93.2506	OK
SNCAIP	5	1	0	0	0.247038	93.1463	OK
MATN4	16	1	0	0	0.24693	93.1214	OK
HIF3A	6	1	0	0	0.246278	92.858	OK
AUTS2	7	1	0	0	0.24624	92.9057	OK
EDIL3	5	1	0	0	0.245335	92.503	OK
ANXA2	4	1	0	0	0.244245	92.0918	OK
TCF4	8	1	0	0	0.244033	92.0256	OK
TMEM132C	8	1	0	0	0.243604	91.8526	OK
ERBB4	10	1	0	0	0.242966	91.6103	OK
ZIC1	9	1	0	0	0.242282	91.3548	OK
LMNA	18	1	0	0	0.242272	91.3494	OK
HSP90B1	4	1	0	0	0.24182	91.1786	OK
BMP5	8	1	0	0	0.241507	91.0715	OK
GPSM2	1	1	0	0	0.241046	90.8883	OK
PITPNC1	6	1	0	0	0.24031	90.6088	OK
MAGI1	13	1	0	0	0.240169	90.5589	OK
TRIM2	5	1	0	0	0.239603	90.3431	OK
KAZN	13	1	0	0	0.239073	90.1426	OK
NAALADL2	5	1	0	0	0.238722	90.0179	OK
ACAN	15	1	0	0	0.23866	89.9911	OK
LAMB1	3	1	0	0	0.238482	89.9228	OK
SDC2	18	1	0	0	0.237879	89.6931	OK
NCAM1	20	1	0	0	0.23782	89.6742	OK
COL27A1	19	1	0	0	0.23757	89.5762	OK
BX322234.1	14	1	0	0	0.237344	89.4944	OK
EYA2	5	1	0	0	0.237284	89.4702	OK
NR2F2-AS1	3	1	0	0	0.237248	89.4581	OK
TPM4	18	1	0	0	0.236016	88.9927	OK
GRIK2	15	1	0	0	0.23588	88.9393	OK
PCSK5	9	1	0	0	0.234937	88.5844	OK
AC079298.3	9	1	0	0	0.234343	88.3628	OK
SESN3	2	1	0	0	0.233765	88.1449	OK
FSTL1	16	1	0	0	0.233547	88.0599	OK
HDLBP	12	1	0	0	0.23294	87.8315	OK
ENPP2	6	1	0	0	0.232917	87.8281	OK
BCL11B	14	1	0	0	0.232679	87.7328	OK
SAMD4A	10	1	0	0	0.231746	87.3866	OK
RYR2	6	1	0	0	0.231351	87.2372	OK
THSD7A	7	1	0	0	0.231351	87.2324	OK
GRM7	13	1	0	0	0.230292	86.8483	OK
TBC1D4	15	1	0	0	0.229647	86.5914	OK
TMTC1	13	1	0	0	0.228854	86.2923	OK
OPHN1	6	1	0	0	0.228349	86.1011	OK
PLCB1	2	1	0	0	0.228231	86.057	OK
HSPA1B	8	1	0	0	0.227687	85.8644	OK
PDGFC	11	1	0	0	0.227094	85.6349	OK
MAML2	5	1	0	0	0.226305	85.3327	OK
LMAN1	12	1	0	0	0.225199	84.9137	OK
NCAM2	2	1	0	0	0.224679	84.7178	OK
NKAIN3	3	1	0	0	0.224528	84.6854	OK
CLCN5	3	1	0	0	0.224181	84.5375	OK
COL6A1	4	1	0	0	0.223927	84.4341	OK
MINDY2	1	1	0	0	0.222586	83.9303	OK
YBX1	17	1	0	0	0.222579	83.9276	OK
ASTN2	3	1	0	0	0.222462	83.8862	OK
CDH18	2	1	0	0	0.222446	83.8918	OK
PDZD2	1	1	0	0	0.221421	83.49	OK
APP	18	1	0	0	0.221323	83.4597	OK
LRIG3	2	1	0	0	0.221268	83.4333	OK
CDON	2	1	0	0	0.221249	83.4249	OK
SLC38A1	3	1	0	0	0.220862	83.2825	OK
PDZRN4	15	1	0	0	0.220702	83.2193	OK
OPCML	2	1	0	0	0.220297	83.084	OK
NOVA1	3	1	0	0	0.220102	82.9946	OK
BX284613.2	6	1	0	0	0.2201	82.9958	OK
EYA1	7	1	0	0	0.219689	82.8373	OK
EMILIN1	4	1	0	0	0.219166	82.6432	OK
COL4A5	13	1	0	0	0.218657	82.4496	OK
RUNX1T1	3	1	0	0	0.218425	82.3631	OK
DLG2	15	1	0	0	0.218381	82.3519	OK
PREX2	3	1	0	0	0.218206	82.2842	OK
ROBO1	7	1	0	0	0.217944	82.2034	OK
FREM1	2	1	0	0	0.217897	82.1631	OK
IL1RAPL2	3	1	0	0	0.217796	82.1979	OK
CALM2	17	1	0	0	0.217689	82.0869	OK
CDKN1C	12	1	0	0	0.217251	81.9238	OK
EMID1	15	1	0	0	0.217123	81.8722	OK
FAT1	11	1	0	0	0.217076	81.8521	OK
GALNTL6	9	1	0	0	0.217034	81.8359	OK
ADAM10	11	1	0	0	0.21672	81.7182	OK
SOX4	17	1	0	0	0.216498	81.635	OK
TCF12	2	1	0	0	0.2164	81.6223	OK
HDAC9	2	1	0	0	0.215838	81.3857	OK
FMNL2	7	1	0	0	0.215482	81.2552	OK
PLS3	18	1	0	0	0.215351	81.2021	OK
TJP1	1	1	0	0	0.21506	81.0921	OK
TGFBR1	14	1	0	0	0.214118	80.7383	OK
SDK1	7	1	0	0	0.213926	80.6652	OK
FKBP14	4	1	0	0	0.213891	80.6515	OK
PPP1R9A	3	1	0	0	0.213845	80.6376	OK
KDELR1	12	1	0	0	0.213227	80.4018	OK
KCNQ5	19	1	0	0	0.212936	80.3036	OK
RARB	10	1	0	0	0.212673	80.1927	OK
WDR44	1	1	0	0	0.21246	80.115	OK
P4HA1	10	1	0	0	0.212421	80.1007	OK
AOPEP	5	1	0	0	0.211902	79.9087	OK
UTRN	5	1	0	0	0.211637	79.8136	OK
HS6ST3	2	1	0	0	0.211389	79.7155	OK
CD81	4	1	0	0	0.211358	79.6994	OK
ZNF385D	3	1	0	0	0.211332	79.7009	OK
LRFN5	6	1	0	0	0.21072	79.4574	OK
PDE7B	15	1	0	0	0.210718	79.4556	OK
BICC1	14	1	0	0	0.210219	79.2811	OK
DLEU2	1	1	0	0	0.20973	79.0864	OK
TTC28	7	1	0	0	0.208791	78.7528	OK
FNDC3B	10	1	0	0	0.208555	78.6644	OK
ABLIM1	11	1	0	0	0.207641	78.2971	OK
AFDN	11	1	0	0	0.207568	78.2695	OK
NDST3	6	1	0	0	0.2074	78.2088	OK
TENM3	13	1	0	0	0.206853	78.0103	OK
VCAN	13	1	0	0	0.206202	77.7597	OK
VCL	18	1	0	0	0.20551	77.4935	OK
SVEP1	14	1	0	0	0.205472	77.4787	OK
GLG1	1	1	0	0	0.205334	77.4307	OK
FMNL3	1	1	0	0	0.205262	77.399	OK
EIF2AK3	1	1	0	0	0.204994	77.3005	OK
BTG1	4	1	0	0	0.204052	76.9434	OK
CDH11	15	1	0	0	0.203912	76.9168	OK
MARCKS	16	1	0	0	0.20358	76.7687	OK
COL23A1	8	1	0	0	0.203484	76.7299	OK
NUCB2	12	1	0	0	0.202946	76.5284	OK
L3MBTL4	6	1	0	0	0.20284	76.4869	OK
SMOC2	14	1	0	0	0.202318	76.2898	OK
NRXN1	20	1	0	0	0.201368	75.945	OK
ENAH	5	1	0	0	0.201335	75.9252	OK
DYNC1I1	14	1	0	0	0.200831	75.7312	OK
MALAT1	11	1	0	0	0.200322	75.6212	OK
ADARB1	1	1	0	0	0.199619	75.2745	OK
TMEM263	4	1	0	0	0.199474	75.2177	OK
ARF4	12	1	0	0	0.198959	75.0242	OK
SSR1	12	1	0	0	0.198904	75.0044	OK
MTRNR2L12	4	1	0	0	0.198702	74.9281	OK
NHSL1	1	1	0	0	0.198314	74.7862	OK
AKAP12	16	1	0	0	0.19803	74.6746	OK
GXYLT2	12	1	0	0	0.197783	74.5808	OK
FAM110B	8	1	0	0	0.197039	74.3008	OK
ADAMTS2	12	1	0	0	0.19696	74.2705	OK
ZFPM2	14	1	0	0	0.196796	74.2089	OK
TRAM2	1	1	0	0	0.196278	74.0129	OK
NTM	3	1	0	0	0.196056	73.9454	OK
HS3ST3A1	5	1	0	0	0.196004	73.9112	OK
DNAH14	3	1	0	0	0.195812	73.8379	OK
NHS	5	1	0	0	0.195792	73.8306	OK
PDGFD	9	1	0	0	0.195595	73.756	OK
TMTC2	20	1	0	0	0.195554	73.7441	OK
PLD3	4	1	0	0	0.194966	73.5203	OK
PHLPP1	5	1	0	0	0.194934	73.5067	OK
KCTD12	17	1	0	0	0.194549	73.3626	OK
HPSE2	6	1	0	0	0.194327	73.2931	OK
SH3GL3	3	1	0	0	0.193915	73.129	OK
CALU	4	1	0	0	0.193331	72.9034	OK
PDGFRA	3	1	0	0	0.193286	72.8866	OK
PDIA3	4	1	0	0	0.193247	72.8712	OK
FHL2	14	1	0	0	0.193166	72.8417	OK
PABPC1	17	1	0	0	0.193035	72.7915	OK
LINC01568	9	1	0	0	0.192789	72.6996	OK
PLEKHA5	20	1	0	0	0.192491	72.5875	OK
MYOF	14	1	0	0	0.191982	72.3942	OK
EPS8	6	1	0	0	0.191858	72.3474	OK
GRID2	6	1	0	0	0.191536	72.2314	OK
PIEZO2	13	1	0	0	0.190421	71.8122	OK
LINGO2	2	1	0	0	0.189542	71.4801	OK
NR4A1	18	1	0	0	0.189493	71.4603	OK
SIX1	16	1	0	0	0.18923	71.3582	OK
PDZRN3	6	1	0	0	0.188769	71.1895	OK
BCL2	5	1	0	0	0.188683	71.1509	OK
PDIA6	4	1	0	0	0.188671	71.1477	OK
SFRP1	16	1	0	0	0.187863	70.8441	OK
TPM1	14	1	0	0	0.187857	70.84	OK
EPHA4	7	1	0	0	0.187224	70.6008	OK
DOK5	11	1	0	0	0.186683	70.4018	OK
EMP1	16	1	0	0	0.184959	69.7489	OK
SEC24D	10	1	0	0	0.184315	69.507	OK
CCN2	16	1	0	0	0.184074	69.4326	OK
PDE4D	2	1	0	0	0.183812	69.3176	OK
GNAS	17	1	0	0	0.1838	69.3131	OK
AC083870.1	18	1	0	0	0.183741	69.2885	OK
LINC00632	10	1	0	0	0.183326	69.1312	OK
PCDH9	5	1	0	0	0.182613	68.8701	OK
CTNND2	5	1	0	0	0.182381	68.7761	OK
PARVA	9	1	0	0	0.182185	68.7022	OK
ALK	13	1	0	0	0.181921	68.6319	OK
INPP4B	9	1	0	0	0.18177	68.5452	OK
PALM2-AKAP2	14	1	0	0	0.181732	68.5339	OK
EFNB2	9	1	0	0	0.181674	68.5135	OK
CHST11	11	1	0	0	0.181122	68.3025	OK
CDH8	9	1	0	0	0.18098	68.2541	OK
MAF	16	1	0	0	0.180582	68.0986	OK
CANX	17	1	0	0	0.180207	67.9565	OK
BASP1	14	1	0	0	0.1799	67.8424	OK
HHIP	18	1	0	0	0.17959	67.7329	OK
MYO1E	10	1	0	0	0.178979	67.4939	OK
ST6GALNAC5	2	1	0	0	0.178749	67.4101	OK
GULP1	7	1	0	0	0.178718	67.3953	OK
DOCK9	19	1	0	0	0.178584	67.3489	OK
GLCCI1	5	1	0	0	0.178465	67.2997	OK
SERPINE2	4	1	0	0	0.178421	67.2884	OK
SLIT2	10	1	0	0	0.177964	67.1113	OK
ANKRD50	15	1	0	0	0.177727	67.0222	OK
MRC2	4	1	0	0	0.177432	66.9107	OK
ADGRB3	9	1	0	0	0.177325	66.8763	OK
UNC5D	8	1	0	0	0.177292	66.8638	OK
PLCG2	16	1	0	0	0.177267	66.8753	OK
GNAI2	17	1	0	0	0.177249	66.842	OK
GPX8	4	1	0	0	0.17615	66.4275	OK
MLLT3	3	1	0	0	0.176145	66.4253	OK
ID2	16	1	0	0	0.175854	66.3163	OK
PLCB4	1	1	0	0	0.17582	66.3031	OK
RBM3	17	1	0	0	0.175027	66.0051	OK
DGKH	8	1	0	0	0.17455	65.8251	OK
PSD3	11	1	0	0	0.174472	65.7974	OK
SLIT3	10	1	0	0	0.173972	65.6151	OK
ITGA9	7	1	0	0	0.173906	65.582	OK
KCTD8	9	1	0	0	0.173474	65.4196	OK
ANXA5	4	1	0	0	0.173371	65.3799	OK
MN1	6	1	0	0	0.173202	65.3161	OK
MYO1D	11	1	0	0	0.172632	65.1062	OK
CDC42EP3	4	1	0	0	0.17232	64.9841	OK
MYH10	14	1	0	0	0.172236	64.954	OK
MEST	3	1	0	0	0.172217	64.9468	OK
PRKD1	8	1	0	0	0.172211	64.9439	OK
CACNA2D3	2	1	0	0	0.171802	64.7972	OK
NREP	13	1	0	0	0.171584	64.7065	OK
ANKRD44	5	1	0	0	0.171556	64.6979	OK
ITM2B	4	1	0	0	0.171429	64.6482	OK
LUZP2	8	1	0	0	0.171115	64.5399	OK
AC092691.1	13	1	0	0	0.170978	64.4803	OK
ITGB1	4	1	0	0	0.170511	64.3027	OK
PLCE1	15	1	0	0	0.170396	64.2588	OK
CACHD1	8	1	0	0	0.170363	64.2464	OK
SVIL	6	1	0	0	0.170056	64.1312	OK
PELI2	11	1	0	0	0.169762	64.0217	OK
ANTXR1	15	1	0	0	0.169332	63.8594	OK
ANOS1	2	1	0	0	0.169081	63.7681	OK
FIGN	3	1	0	0	0.168587	63.5827	OK
TEX41	20	1	0	0	0.168062	63.3878	OK
FAM155A	9	1	0	0	0.167783	63.2756	OK
EML4	15	1	0	0	0.16777	63.2774	OK
OXR1	20	1	0	0	0.167266	63.0799	OK
ZEB1	10	1	0	0	0.167197	63.0608	OK
RCN1	4	1	0	0	0.16713	63.0284	OK
PLPP3	7	1	0	0	0.166644	62.845	OK
NORAD	4	1	0	0	0.166613	62.833	OK
PTPN14	15	1	0	0	0.166581	62.8234	OK
ARHGAP20	2	1	0	0	0.16655	62.8109	OK
PLXNA2	7	1	0	0	0.166497	62.7911	OK
EPHA6	19	1	0	0	0.166443	62.7718	OK
ADAMTS9	7	1	0	0	0.166228	62.6881	OK
ADCY2	6	1	0	0	0.165894	62.5659	OK
PTPRK	13	1	0	0	0.165645	62.4695	OK
FOS	18	1	0	0	0.165629	62.4662	OK
RUNX1	5	1	0	0	0.165512	62.4187	OK
CYP1B1	18	1	0	0	0.165503	62.4159	OK
TSC22D2	5	1	0	0	0.164871	62.1778	OK
ABTB2	6	1	0	0	0.164215	61.9308	OK
AL357507.1	6	1	0	0	0.163923	61.8363	OK
LRRC1	1	1	0	0	0.163907	61.813	OK
RHOQ	1	1	0	0	0.16384	61.7887	OK
CACNB4	11	1	0	0	0.16367	61.7277	OK
TBX15	2	1	0	0	0.163461	61.6498	OK
LAMA4	14	1	0	0	0.162603	61.3215	OK
FNBP1L	8	1	0	0	0.162375	61.2358	OK
PRKCA	13	1	0	0	0.162029	61.1084	OK
MKX	19	1	0	0	0.161632	60.9563	OK
TGFB2	15	1	0	0	0.16134	60.846	OK
MME	7	1	0	0	0.160848	60.6608	OK
ATXN1	7	1	0	0	0.160798	60.6431	OK
RERG	10	1	0	0	0.160561	60.5527	OK
LDHA	4	1	0	0	0.159815	60.2723	OK
TUSC3	8	1	0	0	0.15981	60.269	OK
TRAM1	12	1	0	0	0.159557	60.1732	OK
H3F3A	17	1	0	0	0.159427	60.1239	OK
TIAM2	1	1	0	0	0.159252	60.0612	OK
NEGR1	6	1	0	0	0.158822	59.8988	OK
DGKI	15	1	0	0	0.158802	59.894	OK
GABRG3	8	1	0	0	0.158492	59.7923	OK
TGFBR3	7	1	0	0	0.158449	59.7563	OK
AFF2	8	1	0	0	0.158195	59.6603	OK
COL8A1	15	1	0	0	0.15794	59.5676	OK
PRKCE	13	1	0	0	0.157904	59.5503	OK
ARL15	11	1	0	0	0.157776	59.5028	OK
STARD13	10	1	0	0	0.157731	59.4851	OK
SPOCK3	13	1	0	0	0.157194	59.2941	OK
NRP2	16	1	0	0	0.156735	59.1102	OK
NID1	16	1	0	0	0.156491	59.019	OK
AF117829.1	13	1	0	0	0.156417	58.9896	OK
SORCS2	6	1	0	0	0.155984	58.829	OK
ASAP2	13	1	0	0	0.155523	58.6532	OK
HNRNPA1	17	1	0	0	0.155307	58.5714	OK
DCLK2	19	1	0	0	0.155261	58.5542	OK
SLC24A3	13	1	0	0	0.155237	58.5509	OK
CALN1	8	1	0	0	0.154706	58.3525	OK
CEMIP2	1	1	0	0	0.154486	58.2642	OK
LRRFIP1	20	1	0	0	0.154409	58.2335	OK
CDH12	8	1	0	0	0.154394	58.2431	OK
MSRB3	14	1	0	0	0.154251	58.1734	OK
PPFIA2	6	1	0	0	0.153491	57.8879	OK
DENND4A	1	1	0	0	0.153468	57.8785	OK
ENPP1	11	1	0	0	0.15338	57.8923	OK
SAMD5	2	1	0	0	0.152971	57.6933	OK
KLF6	18	1	0	0	0.152706	57.5919	OK
NFIX	16	1	0	0	0.152413	57.4806	OK
MBNL2	5	1	0	0	0.15236	57.4667	OK
PTPN4	11	1	0	0	0.152284	57.4322	OK
LAMA3	5	1	0	0	0.152269	57.4325	OK
GALNT17	13	1	0	0	0.151912	57.2988	OK
PBX3	7	1	0	0	0.151581	57.1683	OK
ARID5B	3	1	0	0	0.151394	57.097	OK
ANKH	11	1	0	0	0.151388	57.1053	OK
CTNNA3	9	1	0	0	0.150301	56.6871	OK
XIST	9	1	0	0	0.150073	56.6046	OK
ABI3BP	9	1	0	0	0.149871	56.5242	OK
SND1	1	1	0	0	0.149695	56.4583	OK
FLNB	14	1	0	0	0.149549	56.4024	OK
ST6GAL2	2	1	0	0	0.14911	56.2374	OK
PLD1	10	1	0	0	0.14904	56.2111	OK
HIVEP2	10	1	0	0	0.149034	56.2076	OK
PHLDB2	2	1	0	0	0.148508	56.0093	OK
LDLRAD4	10	1	0	0	0.148222	55.9017	OK
APLP2	4	1	0	0	0.148083	55.8502	OK
FGF13	9	1	0	0	0.148004	55.8226	OK
CD109	11	1	0	0	0.147977	55.811	OK
EGFR	2	1	0	0	0.147839	55.7577	OK
GMDS	15	1	0	0	0.147556	55.6519	OK
TIMP3	16	1	0	0	0.1475	55.63	OK
AL133346.1	19	1	0	0	0.147468	55.617	OK
FGFR1	12	1	0	0	0.147152	55.5015	OK
DHRS3	14	1	0	0	0.146988	55.4386	OK
ERG	19	1	0	0	0.146857	55.3874	OK
FTX	13	1	0	0	0.146687	55.3403	OK
CNTN5	3	1	0	0	0.146308	55.1938	OK
NUAK1	10	1	0	0	0.146201	55.1427	OK
KIFAP3	6	1	0	0	0.146192	55.137	OK
CSMD3	3	1	0	0	0.144888	54.6647	OK
BCL11A	8	1	0	0	0.144584	54.5319	OK
PWRN1	8	1	0	0	0.14453	54.5106	OK
FNBP1	19	1	0	0	0.144383	54.4542	OK
ITGB8	7	1	0	0	0.144029	54.3227	OK
EXOC6B	8	1	0	0	0.144012	54.3185	OK
SERINC5	1	1	0	0	0.143988	54.3062	OK
PLCL2	10	1	0	0	0.143692	54.1939	OK
AKAP13	15	1	0	0	0.143668	54.1881	OK
SDCBP	16	1	0	0	0.143578	54.1513	OK
TSPAN18	15	1	0	0	0.143531	54.1332	OK
CSRP2	14	1	0	0	0.143468	54.1107	OK
MTHFD1L	1	1	0	0	0.143309	54.0514	OK
TNIK	1	1	0	0	0.142808	53.8611	OK
CDC42BPA	5	1	0	0	0.142751	53.8475	OK
SLC39A11	10	1	0	0	0.142646	53.8004	OK
HSPA5	4	1	0	0	0.142514	53.7509	OK
DOK6	2	1	0	0	0.142368	53.6949	OK
PLOD2	1	1	0	0	0.142305	53.672	OK
SLC2A3	18	1	0	0	0.142106	53.6016	OK
PAPPA	2	1	0	0	0.141758	53.4658	OK
CTNNB1	1	1	0	0	0.141425	53.341	OK
NR3C2	2	1	0	0	0.141194	53.2574	OK
EPB41L2	10	1	0	0	0.139822	52.7379	OK
CD99	4	1	0	0	0.139069	52.4518	OK
TRIO	8	1	0	0	0.138683	52.3113	OK
CSMD1	2	1	0	0	0.138348	52.1885	OK
CADPS2	1	1	0	0	0.137811	51.979	OK
ARPC2	17	1	0	0	0.137575	51.8889	OK
LRRFIP2	1	1	0	0	0.137394	51.8206	OK
PRICKLE2	2	1	0	0	0.137347	51.8032	OK
MAP4K4	11	1	0	0	0.136846	51.6145	OK
MMP16	2	1	0	0	0.136354	51.4301	OK
CACNB2	7	1	0	0	0.136214	51.3765	OK
TMEM117	11	1	0	0	0.136066	51.3201	OK
MPPED2	8	1	0	0	0.135744	51.1989	OK
PTPN13	5	1	0	0	0.135345	51.0502	OK
CAMK2D	20	1	0	0	0.135344	51.052	OK
SMAD3	1	1	0	0	0.135331	51.0435	OK
SORBS2	1	1	0	0	0.135169	50.985	OK
CACNA2D1	6	1	0	0	0.135139	50.9721	OK
GLI3	8	1	0	0	0.134478	50.7222	OK
STARD4-AS1	13	1	0	0	0.134256	50.6379	OK
TNS3	7	1	0	0	0.134198	50.6176	OK
DMD	2	1	0	0	0.134091	50.581	OK
PCDH7	18	1	0	0	0.134083	50.5746	OK
SSPN	16	1	0	0	0.133397	50.3156	OK
TMEM131L	8	1	0	0	0.133269	50.2662	OK
DAP	1	1	0	0	0.133116	50.208	OK
NPM1	17	1	0	0	0.1329	50.1264	OK
ARF1	4	1	0	0	0.132893	50.1242	OK
CHSY3	9	1	0	0	0.132833	50.1014	OK
ASXL3	2	1	0	0	0.132695	50.0497	OK
MLEC	4	1	0	0	0.132447	49.9562	OK
PVT1	20	1	0	0	0.13217	49.8523	OK
NFATC2	18	1	0	0	0.132105	49.8293	OK
CNKSR3	11	1	0	0	0.131986	49.7857	OK
AKT3	7	1	0	0	0.131975	49.7789	OK
SERBP1	17	1	0	0	0.131973	49.7773	OK
HSP90AB1	17	1	0	0	0.131961	49.7727	OK
COLEC12	18	1	0	0	0.131552	49.619	OK
SERP1	12	1	0	0	0.131498	49.5984	OK
ADAMTS17	10	1	0	0	0.131438	49.5762	OK
LINC01505	14	1	0	0	0.131351	49.5456	OK
ITGB5	20	1	0	0	0.131274	49.5144	OK
ARHGAP42	14	1	0	0	0.130765	49.3226	OK
PPFIBP2	20	1	0	0	0.130757	49.3203	OK
AC109466.1	7	1	0	0	0.130661	49.2834	OK
AL033504.1	2	1	0	0	0.130567	49.2511	OK
KCNMB2	20	1	0	0	0.130345	49.167	OK
FOXO1	10	1	0	0	0.129817	48.966	OK
MCC	19	1	0	0	0.129549	48.8641	OK
HIPK2	11	1	0	0	0.129411	48.8121	OK
CNKSR2	9	1	0	0	0.129209	48.7398	OK
SPATS2L	10	1	0	0	0.128988	48.655	OK
BACE2	6	1	0	0	0.12839	48.4273	OK
DIPK2A	20	1	0	0	0.128366	48.418	OK
GTDC1	5	1	0	0	0.128096	48.3166	OK
DSTN	4	1	0	0	0.127809	48.2076	OK
RGL1	14	1	0	0	0.127699	48.1661	OK
CDK6	13	1	0	0	0.127591	48.1254	OK
DCC	2	1	0	0	0.127392	48.0754	OK
CD164	4	1	0	0	0.12736	48.0389	OK
SYNE2	7	1	0	0	0.126825	47.8372	OK
UNC5C	13	1	0	0	0.12676	47.8131	OK
BTBD3	11	1	0	0	0.12672	47.7988	OK
ITGA11	9	1	0	0	0.126684	47.7842	OK
CHD4	17	1	0	0	0.126415	47.6828	OK
RERE	8	1	0	0	0.126337	47.6604	OK
JUND	18	1	0	0	0.126333	47.6537	OK
FAM114A1	10	1	0	0	0.126329	47.6497	OK
MAGI2	19	1	0	0	0.126293	47.6381	OK
MAP1B	18	1	0	0	0.126258	47.6233	OK
ANTXR2	11	1	0	0	0.126104	47.5666	OK
CCDC171	13	1	0	0	0.125968	47.5142	OK
COPB2	12	1	0	0	0.125781	47.4433	OK
ADAMTS6	13	1	0	0	0.125535	47.3508	OK
ACSL3	1	1	0	0	0.125428	47.3119	OK
GOLGB1	12	1	0	0	0.125345	47.2786	OK
TIMP2	4	1	0	0	0.124997	47.1485	OK
TAB2	15	1	0	0	0.124978	47.141	OK
PDE8A	20	1	0	0	0.124925	47.1207	OK
PPP1CB	1	1	0	0	0.124074	46.8002	OK
PDS5B	7	1	0	0	0.12403	46.7891	OK
NFIC	4	1	0	0	0.123993	46.7695	OK
PRRX2	14	1	0	0	0.123916	46.7417	OK
ALX4	6	1	0	0	0.12365	46.6414	OK
KCNQ1OT1	13	1	0	0	0.123577	46.6201	OK
CSRNP3	8	1	0	0	0.123376	46.5376	OK
LHFPL6	2	1	0	0	0.123362	46.5319	OK
ZBTB20	8	1	0	0	0.123	46.3955	OK
LEF1	20	1	0	0	0.12294	46.3734	OK
GOLGA2	4	1	0	0	0.122904	46.3589	OK
P3H2	3	1	0	0	0.122892	46.3595	OK
CNTLN	7	1	0	0	0.122497	46.2067	OK
TAFA2	3	1	0	0	0.122467	46.2019	OK
TCF7L1	13	1	0	0	0.122404	46.1704	OK
ETV6	8	1	0	0	0.12224	46.1106	OK
EXT1	7	1	0	0	0.122226	46.1091	OK
TACC1	10	1	0	0	0.122074	46.0469	OK
DACH2	2	1	0	0	0.121878	45.9855	OK
ERLEC1	12	1	0	0	0.121774	45.9336	OK
APBB2	2	1	0	0	0.121763	45.9296	OK
INTU	20	1	0	0	0.121647	45.8854	OK
SYNE1	5	1	0	0	0.121617	45.8755	OK
SEC31A	10	1	0	0	0.121398	45.7981	OK
PEG10	16	1	0	0	0.121337	45.7691	OK
FLRT3	14	1	0	0	0.121199	45.7171	OK
ARHGAP6	3	1	0	0	0.120882	45.5998	OK
NCALD	2	1	0	0	0.120852	45.5916	OK
DDAH1	14	1	0	0	0.120764	45.5535	OK
DPYD	2	1	0	0	0.120645	45.5101	OK
LINC01515	2	1	0	0	0.120515	45.4584	OK
SUPT3H	15	1	0	0	0.120372	45.4073	OK
SMAD7	18	1	0	0	0.120338	45.3932	OK
DOCK4	8	1	0	0	0.120289	45.3738	OK
TLL1	6	1	0	0	0.1202	45.3441	OK
TUT4	8	1	0	0	0.120131	45.3164	OK
PTPRS	1	1	0	0	0.11993	45.2384	OK
CHN1	3	1	0	0	0.119563	45.1007	OK
ZSWIM6	18	1	0	0	0.119469	45.0646	OK
SEPTIN11	14	1	0	0	0.119414	45.0447	OK
USO1	10	1	0	0	0.119375	45.0288	OK
C1QTNF7	9	1	0	0	0.119374	45.0296	OK
ZFHX4-AS1	2	1	0	0	0.119296	44.9996	OK
RAC1	4	1	0	0	0.119077	44.9167	OK
CNTN3	9	1	0	0	0.118583	44.7322	OK
TBC1D2B	5	1	0	0	0.118522	44.7077	OK
KLHL13	11	1	0	0	0.11845	44.6841	OK
ENO1	4	1	0	0	0.11794	44.4894	OK
HIST1H2AC	3	1	0	0	0.117813	44.4415	OK
RAB27B	5	1	0	0	0.117813	44.4449	OK
STRBP	13	1	0	0	0.117586	44.3569	OK
FERMT2	18	1	0	0	0.11746	44.3077	OK
PDE4DIP	10	1	0	0	0.11743	44.2962	OK
GOLGA3	4	1	0	0	0.11742	44.2922	OK
SAR1A	12	1	0	0	0.117082	44.1651	OK
KHDRBS2	15	1	0	0	0.116839	44.0743	OK
SEMA6A	8	1	0	0	0.116763	44.0446	OK
LATS2	14	1	0	0	0.116485	43.9405	OK
ZNF618	2	1	0	0	0.116278	43.8617	OK
FAP	15	1	0	0	0.11616	43.8182	OK
EIF3H	1	1	0	0	0.115449	43.5495	OK
ATP2B1	4	1	0	0	0.115234	43.4684	OK
COPA	10	1	0	0	0.114823	43.3137	OK
CNN3	2	1	0	0	0.114741	43.2826	OK
ANK2	19	1	0	0	0.114624	43.2384	OK
SHROOM4	8	1	0	0	0.11446	43.1793	OK
PHACTR2	8	1	0	0	0.11436	43.1401	OK
GRIK1	6	1	0	0	0.114354	43.1403	OK
INHBA	16	1	0	0	0.113985	42.9984	OK
MSMO1	12	1	0	0	0.113817	42.9361	OK
ACTN1	18	1	0	0	0.113644	42.8692	OK
LIMA1	16	1	0	0	0.113445	42.7941	OK
STK3	8	1	0	0	0.113348	42.7583	OK
RND3	16	1	0	0	0.113242	42.718	OK
CRIM1	2	1	0	0	0.113173	42.6917	OK
NCL	17	1	0	0	0.113048	42.6445	OK
SSBP3	8	1	0	0	0.112631	42.4876	OK
GRIA1	6	1	0	0	0.11252	42.4497	OK
ADAMTS12	2	1	0	0	0.112478	42.4302	OK
STOX2	13	1	0	0	0.11227	42.3511	OK
SH3PXD2A	20	1	0	0	0.112239	42.3397	OK
SNX2	5	1	0	0	0.111835	42.1872	OK
RAB31	14	1	0	0	0.111537	42.075	OK
SRGAP1	11	1	0	0	0.11151	42.0648	OK
SLC2A13	10	1	0	0	0.111293	41.9833	OK
RAB2A	12	1	0	0	0.111009	41.8768	OK
FRMD6	10	1	0	0	0.110935	41.8482	OK
LRP1	4	1	0	0	0.110901	41.8355	OK
EPHA5	13	1	0	0	0.110585	41.7212	OK
ADAM22	6	1	0	0	0.11041	41.6505	OK
CORO1C	10	1	0	0	0.110386	41.6422	OK
TMEM108	8	1	0	0	0.110307	41.6143	OK
RNF130	3	1	0	0	0.110186	41.5658	OK
SEC23A	10	1	0	0	0.110157	41.5545	OK
DYNC2H1	15	1	0	0	0.110083	41.528	OK
CCNI	17	1	0	0	0.110037	41.5094	OK
ADD3	2	1	0	0	0.109732	41.3949	OK
PKNOX2	7	1	0	0	0.109596	41.3443	OK
ENOX1	2	1	0	0	0.109278	41.2249	OK
ZBTB16	14	1	0	0	0.108949	41.1015	OK
ELF2	1	1	0	0	0.108563	40.9547	OK
CDYL	11	1	0	0	0.108371	40.8816	OK
GAB1	10	1	0	0	0.10824	40.8335	OK
VPS13B	8	1	0	0	0.107853	40.6912	OK
RNF150	3	1	0	0	0.107675	40.6194	OK
ARFGAP3	12	1	0	0	0.107534	40.5665	OK
OAF	14	1	0	0	0.107334	40.4919	OK
RAPH1	10	1	0	0	0.107214	40.4453	OK
SLC9A9	10	1	0	0	0.107105	40.4049	OK
IRF2BP2	18	1	0	0	0.106803	40.2913	OK
PSIP1	16	1	0	0	0.106313	40.1059	OK
CCDC80	16	1	0	0	0.105783	39.9065	OK
SNX4	11	1	0	0	0.105688	39.8717	OK
CCDC144A	9	1	0	0	0.105591	39.8343	OK
PGAP1	5	1	0	0	0.105297	39.7235	OK
AP000787.1	2	1	0	0	0.105265	39.7117	OK
MSI2	11	1	0	0	0.104627	39.4708	OK
ADAM23	6	1	0	0	0.104496	39.4226	OK
EPN2	7	1	0	0	0.10447	39.4112	OK
CHSY1	1	1	0	0	0.104017	39.2413	OK
ZNF438	10	1	0	0	0.103344	38.9869	OK
SNX24	5	1	0	0	0.103119	38.902	OK
MPDZ	8	1	0	0	0.102879	38.8115	OK
ACBD3	12	1	0	0	0.102878	38.8112	OK
IQGAP1	18	1	0	0	0.102526	38.6786	OK
MIR924HG	7	1	0	0	0.102338	38.6104	OK
SMAD6	18	1	0	0	0.102245	38.5736	OK
SKIL	10	1	0	0	0.102234	38.5694	OK
SPART	9	1	0	0	0.102163	38.5418	OK
COX10-AS1	6	1	0	0	0.102047	38.4981	OK
SOBP	11	1	0	0	0.101862	38.4285	OK
MRTFB	8	1	0	0	0.101822	38.4134	OK
DNM3OS	13	1	0	0	0.101782	38.3988	OK
CAMK1D	5	1	0	0	0.101246	38.1961	OK
TPST1	15	1	0	0	0.101093	38.1402	OK
SLC44A1	15	1	0	0	0.101075	38.132	OK
GLS	2	1	0	0	0.100942	38.0817	OK
TET1	7	1	0	0	0.10088	38.0582	OK
SASH1	11	1	0	0	0.100714	37.9958	OK
RAB30	14	1	0	0	0.100642	37.9693	OK
REV3L	7	1	0	0	0.100579	37.9457	OK
EIF3A	17	1	0	0	0.100433	37.8899	OK
CADM2	8	1	0	0	0.100406	37.8879	OK
PGK1	4	1	0	0	0.100393	37.8773	OK
ROR2	15	1	0	0	0.100348	37.859	OK

## Sheet: full
	gene_short_name	id	q_value	p_value	morans_I	morans_test_statistic	status
1	SMPD3	SMPD3	0	0	0.851871	321.17	OK
2	CD36	CD36	0	0	0.773142	291.473	OK
3	CHAD	CHAD	0	0	0.742301	279.922	OK
4	MAMDC2	MAMDC2	0	0	0.734727	276.978	OK
5	COL22A1	COL22A1	0	0	0.726901	274.065	OK
6	IBSP	IBSP	0	0	0.723495	272.817	OK
7	COL11A2	COL11A2	0	0	0.716424	270.145	OK
8	RUNX2	RUNX2	0	0	0.70972	267.565	OK
9	SLC36A2	SLC36A2	0	0	0.707184	266.64	OK
10	IFITM5	IFITM5	0	0	0.698139	263.243	OK
11	ANO5	ANO5	0	0	0.695294	262.111	OK
12	SERPINF1	SERPINF1	0	0	0.693024	261.278	OK
13	MIR100HG	MIR100HG	0	0	0.681025	256.737	OK
14	SOX6	SOX6	0	0	0.675862	254.793	OK
15	BAMBI	BAMBI	0	0	0.673341	253.878	OK
16	COL12A1	COL12A1	0	0	0.668014	251.821	OK
17	SLC8A3	SLC8A3	0	0	0.667573	251.671	OK
18	RHBDL2	RHBDL2	0	0	0.66067	249.088	OK
19	CDH2	CDH2	0	0	0.658877	248.379	OK
20	ZFHX3	ZFHX3	0	0	0.657887	248.036	OK
21	PHOSPHO1	PHOSPHO1	0	0	0.65606	247.392	OK
22	CGREF1	CGREF1	0	0	0.648499	244.532	OK
23	MTSS1	MTSS1	0	0	0.644652	243.07	OK
24	SGMS2	SGMS2	0	0	0.637845	240.458	OK
25	NAV3	NAV3	0	0	0.631196	237.955	OK
26	COL3A1	COL3A1	0	0	0.629282	237.211	OK
27	COL1A2	COL1A2	0	0	0.616665	232.457	OK
28	PTPRZ1	PTPRZ1	0	0	0.614202	231.58	OK
29	COL13A1	COL13A1	0	0	0.607962	229.187	OK
30	PTPRD	PTPRD	0	0	0.606069	228.515	OK
31	SPARC	SPARC	0	0	0.602198	227.004	OK
32	PTN	PTN	0	0	0.602097	226.979	OK
33	FTL	FTL	0	0	0.588168	221.746	OK
34	PANX3	PANX3	0	0	0.586061	220.997	OK
35	COL1A1	COL1A1	0	0	0.582845	219.706	OK
36	ADAM12	ADAM12	0	0	0.579226	218.366	OK
37	CDH15	CDH15	0	0	0.578205	218.046	OK
38	CD63	CD63	0	0	0.578161	217.971	OK
39	RAMP1	RAMP1	0	0	0.575116	216.891	OK
40	PHEX	PHEX	0	0	0.5723	215.864	OK
41	ANGPT1	ANGPT1	0	0	0.571702	215.526	OK
42	FRMD4B	FRMD4B	0	0	0.571552	215.462	OK
43	MEG8	MEG8	0	0	0.568295	214.243	OK
44	COL11A1	COL11A1	0	0	0.565704	213.286	OK
45	BNC2	BNC2	0	0	0.560295	211.23	OK
46	GNAT3	GNAT3	0	0	0.556578	209.889	OK
47	CPE	CPE	0	0	0.549895	207.292	OK
48	PRRX1	PRRX1	0	0	0.547239	206.315	OK
49	SATB2	SATB2	0	0	0.545913	205.79	OK
50	COL5A2	COL5A2	0	0	0.541891	204.322	OK
51	GPRC5C	GPRC5C	0	0	0.537792	202.78	OK
52	FAT4	FAT4	0	0	0.530769	200.096	OK
53	BMP8B	BMP8B	0	0	0.524944	198.039	OK
54	ALCAM	ALCAM	0	0	0.524158	197.59	OK
55	GALNT3	GALNT3	0	0	0.519654	195.947	OK
56	GSTP1	GSTP1	0	0	0.518796	195.616	OK
57	INSC	INSC	0	0	0.517007	194.904	OK
58	S100A13	S100A13	0	0	0.513672	193.703	OK
59	BGN	BGN	0	0	0.505874	190.717	OK
60	PRSS35	PRSS35	0	0	0.502594	189.475	OK
61	BOC	BOC	0	0	0.499702	188.377	OK
62	PLXDC2	PLXDC2	0	0	0.497356	187.496	OK
63	TENT5A	TENT5A	0	0	0.495861	186.931	OK
64	SEMA3C	SEMA3C	0	0	0.495566	186.813	OK
65	DMP1	DMP1	0	0	0.49546	187.106	OK
66	THBS2	THBS2	0	0	0.495327	186.722	OK
67	TGFB1	TGFB1	0	0	0.495182	186.699	OK
68	TNC	TNC	0	0	0.494558	186.437	OK
69	ASPN	ASPN	0	0	0.493806	186.15	OK
70	EBF2	EBF2	0	0	0.492605	185.744	OK
71	TMEM119	TMEM119	0	0	0.492169	185.546	OK
72	FHOD3	FHOD3	0	0	0.490882	185.064	OK
73	NFIB	NFIB	0	0	0.490411	184.881	OK
74	SPECC1	SPECC1	0	0	0.490152	184.812	OK
75	LOXL4	LOXL4	0	0	0.489796	184.894	OK
76	SFRP2	SFRP2	0	0	0.486662	183.472	OK
77	FGFR2	FGFR2	0	0	0.486545	183.423	OK
78	ZEB2	ZEB2	0	0	0.483894	182.427	OK
79	PCOLCE	PCOLCE	0	0	0.483335	182.207	OK
80	CYFIP2	CYFIP2	0	0	0.482805	182.093	OK
81	RPLP1	RPLP1	0	0	0.481899	181.685	OK
82	UST	UST	0	0	0.481344	181.456	OK
83	ITGA10	ITGA10	0	0	0.477996	180.248	OK
84	SEMA4D	SEMA4D	0	0	0.477538	180.067	OK
85	RPS2	RPS2	0	0	0.477357	179.952	OK
86	FKBP11	FKBP11	0	0	0.47723	179.941	OK
87	MEF2C	MEF2C	0	0	0.477048	179.835	OK
88	HPCAL1	HPCAL1	0	0	0.4735	178.534	OK
89	LINC01122	LINC01122	0	0	0.47297	178.35	OK
90	KLF2	KLF2	0	0	0.46956	177.042	OK
91	CASC15	CASC15	0	0	0.468724	176.698	OK
92	B4GALNT3	B4GALNT3	0	0	0.468149	176.512	OK
93	RPL27A	RPL27A	0	0	0.468043	176.467	OK
94	SPP1	SPP1	0	0	0.461969	174.244	OK
95	TIMP1	TIMP1	0	0	0.457488	172.516	OK
96	NR5A2	NR5A2	0	0	0.456147	172.297	OK
97	RPLP0	RPLP0	0	0	0.455733	171.813	OK
98	HMCN1	HMCN1	0	0	0.455327	171.649	OK
99	ZNF521	ZNF521	0	0	0.454051	171.187	OK
100	MIR99AHG	MIR99AHG	0	0	0.45299	170.787	OK
101	ZBTB7C	ZBTB7C	0	0	0.449946	169.63	OK
102	LRRC4C	LRRC4C	0	0	0.444153	167.436	OK
103	HMGA2	HMGA2	0	0	0.443008	167.012	OK
104	NEAT1	NEAT1	0	0	0.441795	166.553	OK
105	CREB5	CREB5	0	0	0.441398	166.419	OK
106	FBXL7	FBXL7	0	0	0.440201	165.975	OK
107	RPS28	RPS28	0	0	0.43994	165.877	OK
108	THSD4	THSD4	0	0	0.439102	165.533	OK
109	AFF3	AFF3	0	0	0.436682	164.621	OK
110	SETBP1	SETBP1	0	0	0.436583	164.604	OK
111	SERPINH1	SERPINH1	0	0	0.43234	162.986	OK
112	RPL13	RPL13	0	0	0.431474	162.659	OK
113	JTB	JTB	0	0	0.430647	162.37	OK
114	RPL7A	RPL7A	0	0	0.430635	162.349	OK
115	TNFRSF19	TNFRSF19	0	0	0.430099	162.146	OK
116	TBX2	TBX2	0	0	0.426651	160.864	OK
117	PREB	PREB	0	0	0.425765	160.576	OK
118	ADAMTSL1	ADAMTSL1	0	0	0.424103	159.881	OK
119	COL5A1	COL5A1	0	0	0.4231	159.504	OK
120	BMP8A	BMP8A	0	0	0.422902	159.57	OK
121	NME2	NME2	0	0	0.422651	159.366	OK
122	DPT	DPT	0	0	0.422445	159.367	OK
123	NAV2	NAV2	0	0	0.421563	158.922	OK
124	MT-CO1	MT-CO1	0	0	0.420112	158.376	OK
125	RPS6	RPS6	0	0	0.419662	158.217	OK
126	GHR	GHR	0	0	0.418689	157.845	OK
127	SOX5	SOX5	0	0	0.418669	157.832	OK
128	ENTPD3	ENTPD3	0	0	0.418404	157.828	OK
129	RPL8	RPL8	0	0	0.417703	157.478	OK
130	SEMA3A	SEMA3A	0	0	0.417587	157.434	OK
131	RPL37A	RPL37A	0	0	0.41718	157.295	OK
132	DLX3	DLX3	0	0	0.417039	157.276	OK
133	COL2A1	COL2A1	0	0	0.416664	157.158	OK
134	SPNS2	SPNS2	0	0	0.416045	156.902	OK
135	SERF2	SERF2	0	0	0.41552	156.687	OK
136	DCLK1	DCLK1	0	0	0.412569	155.532	OK
137	EFNA5	EFNA5	0	0	0.412418	155.493	OK
138	RPLP2	RPLP2	0	0	0.411079	154.985	OK
139	EEF1B2	EEF1B2	0	0	0.41102	154.965	OK
140	PPIB	PPIB	0	0	0.410971	154.934	OK
141	LRRC59	LRRC59	0	0	0.41072	154.863	OK
142	RPL36A	RPL36A	0	0	0.410274	154.69	OK
143	EBF3	EBF3	0	0	0.410215	154.662	OK
144	MEG3	MEG3	0	0	0.409986	154.562	OK
145	SOST	SOST	0	0	0.409449	154.454	OK
146	ELMO1	ELMO1	0	0	0.409034	154.2	OK
147	RPL12	RPL12	0	0	0.408487	154.022	OK
148	FOXP1	FOXP1	0	0	0.407676	153.698	OK
149	SP7	SP7	0	0	0.406388	153.221	OK
150	RPL41	RPL41	0	0	0.406329	153.206	OK
151	RPS3A	RPS3A	0	0	0.405322	152.817	OK
152	AC093895.1	AC093895.1	0	0	0.40466	153.077	OK
153	DACH1	DACH1	0	0	0.40329	152.144	OK
154	ADAMTS18	ADAMTS18	0	0	0.402383	151.745	OK
155	RPL18A	RPL18A	0	0	0.400831	151.125	OK
156	DCN	DCN	0	0	0.399517	150.613	OK
157	SIPA1L1	SIPA1L1	0	0	0.399339	150.553	OK
158	EPHA7	EPHA7	0	0	0.396399	149.45	OK
159	CCN4	CCN4	0	0	0.396022	149.335	OK
160	RABAC1	RABAC1	0	0	0.395895	149.296	OK
161	PTH1R	PTH1R	0	0	0.395664	149.161	OK
162	RPS18	RPS18	0	0	0.395437	149.105	OK
163	ATP8A1	ATP8A1	0	0	0.395017	148.917	OK
164	LDB2	LDB2	0	0	0.394753	148.822	OK
165	NEURL1B	NEURL1B	0	0	0.394268	148.729	OK
166	RPL21	RPL21	0	0	0.393913	148.522	OK
167	ADGRL3	ADGRL3	0	0	0.393401	148.327	OK
168	FBN2	FBN2	0	0	0.39317	148.222	OK
169	PITX1	PITX1	0	0	0.391684	147.814	OK
170	ADGRD1	ADGRD1	0	0	0.391115	147.464	OK
171	BMP2	BMP2	0	0	0.39104	147.44	OK
172	RCN3	RCN3	0	0	0.390661	147.289	OK
173	LMO7	LMO7	0	0	0.390489	147.211	OK
174	SYTL2	SYTL2	0	0	0.38877	146.573	OK
175	KDELR2	KDELR2	0	0	0.387438	146.067	OK
176	RPL29	RPL29	0	0	0.387168	145.987	OK
177	PDE3A	PDE3A	0	0	0.386319	145.639	OK
178	RPL28	RPL28	0	0	0.385758	145.448	OK
179	NUPR1	NUPR1	0	0	0.384993	145.228	OK
180	CHMP4C	CHMP4C	0	0	0.38432	145.036	OK
181	P4HB	P4HB	0	0	0.383843	144.711	OK
182	COL4A2	COL4A2	0	0	0.383739	144.708	OK
183	SLC13A5	SLC13A5	0	0	0.383444	144.701	OK
184	GSN	GSN	0	0	0.381646	143.878	OK
185	PLAAT3	PLAAT3	0	0	0.381634	144.007	OK
186	ZNF536	ZNF536	0	0	0.381549	143.946	OK
187	CNTNAP2	CNTNAP2	0	0	0.38082	143.566	OK
188	LIMCH1	LIMCH1	0	0	0.37908	142.94	OK
189	SORCS3	SORCS3	0	0	0.378934	142.962	OK
190	AC092957.1	AC092957.1	0	0	0.37824	142.607	OK
191	RPL10	RPL10	0	0	0.377995	142.511	OK
192	HRC	HRC	0	0	0.377785	142.544	OK
193	FMN1	FMN1	0	0	0.377539	142.392	OK
194	EGFL6	EGFL6	0	0	0.374324	141.118	OK
195	TENM4	TENM4	0	0	0.373943	140.982	OK
196	CCBE1	CCBE1	0	0	0.373803	140.982	OK
197	DEC1	DEC1	0	0	0.372997	140.627	OK
198	RPS14	RPS14	0	0	0.372933	140.614	OK
199	RPS4X	RPS4X	0	0	0.371847	140.192	OK
200	PREX1	PREX1	0	0	0.371076	139.913	OK
201	RPS25	RPS25	0	0	0.370965	139.874	OK
202	LOX	LOX	0	0	0.370365	139.625	OK
203	ADGRL2	ADGRL2	0	0	0.370204	139.57	OK
204	ZFHX4	ZFHX4	0	0	0.369468	139.313	OK
205	ATRNL1	ATRNL1	0	0	0.36857	138.95	OK
206	PBX1	PBX1	0	0	0.368552	138.946	OK
207	CACNA1C	CACNA1C	0	0	0.368198	138.818	OK
208	KDELR3	KDELR3	0	0	0.367569	138.599	OK
209	RGS3	RGS3	0	0	0.366454	138.191	OK
210	FRMD4A	FRMD4A	0	0	0.365436	137.777	OK
211	PALLD	PALLD	0	0	0.365097	137.654	OK
212	RPS24	RPS24	0	0	0.363479	137.039	OK
213	KCNB2	KCNB2	0	0	0.363007	136.942	OK
214	RPL19	RPL19	0	0	0.362992	136.865	OK
215	CIB1	CIB1	0	0	0.361916	136.518	OK
216	GUK1	GUK1	0	0	0.361818	136.433	OK
217	GPC3	GPC3	0	0	0.36162	136.334	OK
218	SSBP2	SSBP2	0	0	0.360026	135.734	OK
219	TPT1	TPT1	0	0	0.359988	135.721	OK
220	AL137139.2	AL137139.2	0	0	0.359423	135.503	OK
221	SSR4	SSR4	0	0	0.358885	135.368	OK
222	PRDX4	PRDX4	0	0	0.358762	135.292	OK
223	ROR1	ROR1	0	0	0.35849	135.162	OK
224	LGR4	LGR4	0	0	0.357995	134.965	OK
225	RPS13	RPS13	0	0	0.357143	134.667	OK
226	MYO10	MYO10	0	0	0.356273	134.319	OK
227	KIAA1211	KIAA1211	0	0	0.355248	133.966	OK
228	COPZ2	COPZ2	0	0	0.35388	133.429	OK
229	OSTC	OSTC	0	0	0.353574	133.308	OK
230	RPSA	RPSA	0	0	0.35345	133.255	OK
231	MXRA8	MXRA8	0	0	0.353415	133.249	OK
232	AC062004.1	AC062004.1	0	0	0.35244	132.87	OK
233	LINC00513	LINC00513	0	0	0.352105	132.787	OK
234	ELL2	ELL2	0	0	0.351836	132.642	OK
235	SEC61B	SEC61B	0	0	0.351053	132.391	OK
236	BGLAP	BGLAP	0	0	0.350692	132.363	OK
237	CKAP4	CKAP4	0	0	0.350164	132.012	OK
238	RPL14	RPL14	0	0	0.349842	131.895	OK
239	MYDGF	MYDGF	0	0	0.349644	131.833	OK
240	PID1	PID1	0	0	0.349457	131.748	OK
241	KCNIP4	KCNIP4	0	0	0.349214	131.654	OK
242	NBEA	NBEA	0	0	0.348762	131.486	OK
243	GJA1	GJA1	0	0	0.348114	131.243	OK
244	RRBP1	RRBP1	0	0	0.34811	131.243	OK
245	CCDC85A	CCDC85A	0	0	0.347905	131.16	OK
246	RPL11	RPL11	0	0	0.347857	131.146	OK
247	THBS1	THBS1	0	0	0.347695	131.082	OK
248	PPDPF	PPDPF	0	0	0.347448	131.004	OK
249	STON2	STON2	0	0	0.3467	130.76	OK
250	EEF1G	EEF1G	0	0	0.34603	130.457	OK
251	ABRACL	ABRACL	0	0	0.345986	130.506	OK
252	RPL3	RPL3	0	0	0.345395	130.215	OK
253	LSAMP	LSAMP	0	0	0.344859	130.035	OK
254	LTBP1	LTBP1	0	0	0.344171	129.757	OK
255	SLC1A3	SLC1A3	0	0	0.34414	129.742	OK
256	TSHZ2	TSHZ2	0	0	0.341416	128.728	OK
257	FN1	FN1	0	0	0.340934	128.537	OK
258	DKK2	DKK2	0	0	0.340787	128.486	OK
259	CERCAM	CERCAM	0	0	0.340639	128.43	OK
260	AC138627.1	AC138627.1	0	0	0.340327	128.305	OK
261	MECOM	MECOM	0	0	0.340135	128.236	OK
262	ACTB	ACTB	0	0	0.339987	128.177	OK
263	RPS23	RPS23	0	0	0.339376	127.966	OK
264	SDK2	SDK2	0	0	0.338871	127.759	OK
265	CNTN1	CNTN1	0	0	0.338718	127.704	OK
266	SNHG29	SNHG29	0	0	0.338615	127.68	OK
267	DKK1	DKK1	0	0	0.338515	127.735	OK
268	GRAMD1B	GRAMD1B	0	0	0.338398	127.604	OK
269	PCDH10	PCDH10	0	0	0.337889	127.445	OK
270	GPC6	GPC6	0	0	0.337084	127.084	OK
271	AC004862.1	AC004862.1	0	0	0.336671	127.005	OK
272	SLC17A9	SLC17A9	0	0	0.336564	126.971	OK
273	SSR3	SSR3	0	0	0.335822	126.618	OK
274	LPAR3	LPAR3	0	0	0.334692	126.227	OK
275	MT-ATP6	MT-ATP6	0	0	0.333175	125.619	OK
276	RPS3	RPS3	0	0	0.332585	125.391	OK
277	TOX	TOX	0	0	0.33232	125.292	OK
278	PRR16	PRR16	0	0	0.330968	124.777	OK
279	PRDM6	PRDM6	0	0	0.330958	124.775	OK
280	WFDC1	WFDC1	0	0	0.330575	124.662	OK
281	MT-ND5	MT-ND5	0	0	0.32978	124.332	OK
282	DLC1	DLC1	0	0	0.329525	124.243	OK
283	RPS17	RPS17	0	0	0.329491	124.253	OK
284	GAPDH	GAPDH	0	0	0.328797	123.966	OK
285	SGCZ	SGCZ	0	0	0.328261	123.762	OK
286	LIFR	LIFR	0	0	0.328089	123.693	OK
287	RPL15	RPL15	0	0	0.325826	122.847	OK
288	CALD1	CALD1	0	0	0.32565	122.784	OK
289	RPL13A	RPL13A	0	0	0.32508	122.565	OK
290	FAT3	FAT3	0	0	0.324873	122.483	OK
291	CCDC3	CCDC3	0	0	0.324842	122.481	OK
292	ARHGAP28	ARHGAP28	0	0	0.32466	122.408	OK
293	HAND2-AS1	HAND2-AS1	0	0	0.324534	122.485	OK
294	RPL34	RPL34	0	0	0.324505	122.356	OK
295	PAX3	PAX3	0	0	0.324317	122.733	OK
296	BMPR1B	BMPR1B	0	0	0.324001	122.187	OK
297	RPL30	RPL30	0	0	0.323933	122.148	OK
298	RPS7	RPS7	0	0	0.323748	122.071	OK
299	AC131944.1	AC131944.1	0	0	0.323372	122.033	OK
300	EEF1A1	EEF1A1	0	0	0.322693	121.657	OK
301	HAND2	HAND2	0	0	0.322641	121.782	OK
302	FLRT2	FLRT2	0	0	0.322254	121.5	OK
303	COL14A1	COL14A1	0	0	0.322138	121.45	OK
304	CST3	CST3	0	0	0.321438	121.268	OK
305	PLD5	PLD5	0	0	0.320825	120.966	OK
306	ITGBL1	ITGBL1	0	0	0.320722	120.924	OK
307	DIRAS2	DIRAS2	0	0	0.320636	121.068	OK
308	RPS9	RPS9	0	0	0.320377	120.794	OK
309	FOXP2	FOXP2	0	0	0.320172	120.713	OK
310	MIR503HG	MIR503HG	0	0	0.319973	120.855	OK
311	UNC13C	UNC13C	0	0	0.319926	120.62	OK
312	PRTG	PRTG	0	0	0.319581	120.512	OK
313	POSTN	POSTN	0	0	0.319204	120.353	OK
314	EVI2A	EVI2A	0	0	0.318899	120.311	OK
315	MAMDC2-AS1	MAMDC2-AS1	0	0	0.318825	120.216	OK
316	UNC5B	UNC5B	0	0	0.318718	120.163	OK
317	RPL7	RPL7	0	0	0.318682	120.163	OK
318	RPL18	RPL18	0	0	0.318587	120.137	OK
319	MT-CO3	MT-CO3	0	0	0.31785	119.847	OK
320	CCN1	CCN1	0	0	0.317618	119.753	OK
321	OMD	OMD	0	0	0.317443	119.681	OK
322	MEIS2	MEIS2	0	0	0.316764	119.426	OK
323	MT-ND4	MT-ND4	0	0	0.316309	119.262	OK
324	ALPL	ALPL	0	0	0.315905	119.135	OK
325	MT-CO2	MT-CO2	0	0	0.315119	118.82	OK
326	ARPC1B	ARPC1B	0	0	0.314067	118.43	OK
327	LINC00871	LINC00871	0	0	0.313383	118.172	OK
328	PEAK1	PEAK1	0	0	0.313234	118.097	OK
329	NPR3	NPR3	0	0	0.312756	118.049	OK
330	EIF1	EIF1	0	0	0.312358	117.773	OK
331	MID1	MID1	0	0	0.312323	117.758	OK
332	CD24	CD24	0	0	0.312229	117.728	OK
333	LRRTM3	LRRTM3	0	0	0.311912	117.6	OK
334	RPS5	RPS5	0	0	0.311323	117.389	OK
335	TENM2	TENM2	0	0	0.311264	117.352	OK
336	LUM	LUM	0	0	0.310923	117.229	OK
337	OGN	OGN	0	0	0.310778	117.167	OK
338	RPL32	RPL32	0	0	0.310027	116.919	OK
339	MIR181A1HG	MIR181A1HG	0	0	0.309953	116.858	OK
340	PDE10A	PDE10A	0	0	0.309552	116.72	OK
341	RPS11	RPS11	0	0	0.309125	116.573	OK
342	KAZALD1	KAZALD1	0	0	0.308813	116.457	OK
343	ADAMTSL3	ADAMTSL3	0	0	0.30852	116.322	OK
344	RPL9	RPL9	0	0	0.308407	116.299	OK
345	KIF26B	KIF26B	0	0	0.308259	116.224	OK
346	COL16A1	COL16A1	0	0	0.307487	115.927	OK
347	RPL17	RPL17	0	0	0.307424	115.916	OK
348	ZNF804A	ZNF804A	0	0	0.307246	115.954	OK
349	DCX	DCX	0	0	0.307148	115.945	OK
350	PFN1	PFN1	0	0	0.307081	115.803	OK
351	COL6A3	COL6A3	0	0	0.306783	115.663	OK
352	PRICKLE1	PRICKLE1	0	0	0.306475	115.547	OK
353	CADM1	CADM1	0	0	0.306438	115.534	OK
354	FKBP10	FKBP10	0	0	0.30625	115.462	OK
355	AC096564.1	AC096564.1	0	0	0.306214	115.486	OK
356	MMP2	MMP2	0	0	0.305802	115.293	OK
357	ZNF608	ZNF608	0	0	0.305295	115.103	OK
358	PPIC	PPIC	0	0	0.305208	115.081	OK
359	KRTCAP2	KRTCAP2	0	0	0.305202	115.128	OK
360	NFIA	NFIA	0	0	0.30382	114.559	OK
361	KCNMA1	KCNMA1	0	0	0.302397	114.009	OK
362	CORIN	CORIN	0	0	0.302018	113.873	OK
363	GADD45B	GADD45B	0	0	0.301492	113.69	OK
364	NELL2	NELL2	0	0	0.300947	113.465	OK
365	GAS2	GAS2	0	0	0.300542	113.317	OK
366	CDH10	CDH10	0	0	0.299505	113	OK
367	MYO6	MYO6	0	0	0.299411	112.895	OK
368	JUN	JUN	0	0	0.298532	112.552	OK
369	FYN	FYN	0	0	0.29736	112.121	OK
370	NUDT1	NUDT1	0	0	0.297028	112.046	OK
371	STK33	STK33	0	0	0.296059	111.651	OK
372	FRAS1	FRAS1	0	0	0.295984	111.6	OK
373	SLC4A4	SLC4A4	0	0	0.295283	111.374	OK
374	FTH1	FTH1	0	0	0.29472	111.127	OK
375	AKIRIN1	AKIRIN1	0	0	0.294354	110.985	OK
376	TMEFF2	TMEFF2	0	0	0.294059	110.984	OK
377	TGFBI	TGFBI	0	0	0.293486	110.663	OK
378	COL8A2	COL8A2	0	0	0.293408	110.627	OK
379	ARPC5	ARPC5	0	0	0.292514	110.289	OK
380	MYO1B	MYO1B	0	0	0.292335	110.217	OK
381	BSG	BSG	0	0	0.291973	110.1	OK
382	RPL23	RPL23	0	0	0.29025	109.439	OK
383	EDNRA	EDNRA	0	0	0.290191	109.408	OK
384	RPS19	RPS19	0	0	0.290045	109.378	OK
385	ALX1	ALX1	0	0	0.289034	108.976	OK
386	MT-CYB	MT-CYB	0	0	0.288915	108.935	OK
387	SLC39A14	SLC39A14	0	0	0.288895	108.94	OK
388	DLGAP1	DLGAP1	0	0	0.288847	108.902	OK
389	NPAS3	NPAS3	0	0	0.288611	108.818	OK
390	COL24A1	COL24A1	0	0	0.287953	108.567	OK
391	CREB3L1	CREB3L1	0	0	0.287488	108.392	OK
392	MEIS1	MEIS1	0	0	0.287385	108.353	OK
393	PDLIM5	PDLIM5	0	0	0.287245	108.298	OK
394	NR2F1-AS1	NR2F1-AS1	0	0	0.286701	108.1	OK
395	EBF1	EBF1	0	0	0.286658	108.08	OK
396	A2M	A2M	0	0	0.286327	108.019	OK
397	RACK1	RACK1	0	0	0.286141	107.883	OK
398	SULT1E1	SULT1E1	0	0	0.286078	107.961	OK
399	ATF4	ATF4	0	0	0.285607	107.69	OK
400	SNTG1	SNTG1	0	0	0.285017	107.569	OK
401	COL25A1	COL25A1	0	0	0.284713	107.344	OK
402	CPED1	CPED1	0	0	0.284606	107.306	OK
403	SGCD	SGCD	0	0	0.284559	107.298	OK
404	RPS12	RPS12	0	0	0.284417	107.265	OK
405	PRSS23	PRSS23	0	0	0.283998	107.075	OK
406	SLC25A6	SLC25A6	0	0	0.282804	106.627	OK
407	FILIP1	FILIP1	0	0	0.282723	106.677	OK
408	COL6A2	COL6A2	0	0	0.282564	106.534	OK
409	VIM	VIM	0	0	0.282384	106.468	OK
410	LPL	LPL	0	0	0.282124	106.435	OK
411	RPL27	RPL27	0	0	0.281712	106.252	OK
412	MYORG	MYORG	0	0	0.281662	106.268	OK
413	INPP4A	INPP4A	0	0	0.28134	106.074	OK
414	RPS16	RPS16	0	0	0.281252	106.065	OK
415	AHCYL2	AHCYL2	0	0	0.281232	106.033	OK
416	AL109930.1	AL109930.1	0	0	0.281199	106.068	OK
417	CCSER1	CCSER1	0	0	0.280212	105.667	OK
418	YIF1A	YIF1A	0	0	0.279517	105.414	OK
419	RBMS3	RBMS3	0	0	0.279444	105.371	OK
420	LHX8	LHX8	0	0	0.279053	105.408	OK
421	MGAT5	MGAT5	0	0	0.278055	104.836	OK
422	CNTN4	CNTN4	0	0	0.277783	104.734	OK
423	NLGN1	NLGN1	0	0	0.277685	104.698	OK
424	RPL6	RPL6	0	0	0.277632	104.675	OK
425	TWIST1	TWIST1	0	0	0.2771	104.479	OK
426	PTPRM	PTPRM	0	0	0.276762	104.353	OK
427	ST6GALNAC3	ST6GALNAC3	0	0	0.27656	104.272	OK
428	PRKG1	PRKG1	0	0	0.276407	104.22	OK
429	TP53I11	TP53I11	0	0	0.276045	104.092	OK
430	HSPG2	HSPG2	0	0	0.275792	103.985	OK
431	ARHGAP24	ARHGAP24	0	0	0.275127	103.732	OK
432	DOCK10	DOCK10	0	0	0.274714	103.575	OK
433	TEAD1	TEAD1	0	0	0.274157	103.374	OK
434	FBN1	FBN1	0	0	0.273997	103.307	OK
435	NR2F1	NR2F1	0	0	0.273303	103.059	OK
436	SH3PXD2B	SH3PXD2B	0	0	0.273234	103.018	OK
437	EEF2	EEF2	0	0	0.272984	102.923	OK
438	RPL10A	RPL10A	0	0	0.272754	102.847	OK
439	PLTP	PLTP	0	0	0.271954	102.584	OK
440	FGF2	FGF2	0	0	0.271953	102.536	OK
441	ADK	ADK	0	0	0.271786	102.487	OK
442	TRPS1	TRPS1	0	0	0.271564	102.392	OK
443	LRP1B	LRP1B	0	0	0.271336	102.319	OK
444	SULF1	SULF1	0	0	0.271272	102.279	OK
445	ACTG1	ACTG1	0	0	0.270771	102.089	OK
446	MYBPC2	MYBPC2	0	0	0.269843	102.452	OK
447	OST4	OST4	0	0	0.269696	101.731	OK
448	PLSCR4	PLSCR4	0	0	0.26956	101.633	OK
449	NINJ1	NINJ1	0	0	0.269426	101.656	OK
450	EIF4A1	EIF4A1	0	0	0.269396	101.575	OK
451	PTCH1	PTCH1	0	0	0.268748	101.329	OK
452	GNAI1	GNAI1	0	0	0.26831	101.163	OK
453	IL1RAPL1	IL1RAPL1	0	0	0.268174	101.111	OK
454	NELL1	NELL1	0	0	0.267551	100.942	OK
455	IGFBP5	IGFBP5	0	0	0.267263	100.768	OK
456	AHNAK	AHNAK	0	0	0.267257	100.765	OK
457	AC016831.7	AC016831.7	0	0	0.267241	100.804	OK
458	KRT10	KRT10	0	0	0.266511	100.525	OK
459	RPL22	RPL22	0	0	0.265961	100.286	OK
460	FLVCR2	FLVCR2	0	0	0.265615	100.238	OK
461	SSR2	SSR2	0	0	0.265389	100.076	OK
462	EYA4	EYA4	0	0	0.265069	99.946	OK
463	NEBL	NEBL	0	0	0.263908	99.5114	OK
464	NRG3	NRG3	0	0	0.263752	99.4992	OK
465	NACA	NACA	0	0	0.263505	99.3568	OK
466	MEOX2	MEOX2	0	0	0.263205	99.2657	OK
467	FENDRR	FENDRR	0	0	0.262789	99.4962	OK
468	THRB	THRB	0	0	0.262461	98.9579	OK
469	PDK4	PDK4	0	0	0.262269	98.9979	OK
470	XBP1	XBP1	0	0	0.262202	98.8768	OK
471	KIAA1217	KIAA1217	0	0	0.26198	98.7806	OK
472	UBA52	UBA52	0	0	0.260896	98.4046	OK
473	SLC41A2	SLC41A2	0	0	0.260796	98.3405	OK
474	DLK1	DLK1	0	0	0.260348	98.2733	OK
475	ANK3	ANK3	0	0	0.259908	97.996	OK
476	LAMA2	LAMA2	0	0	0.259886	97.9898	OK
477	BMP2K	BMP2K	0	0	0.25928	97.759	OK
478	CHCHD2	CHCHD2	0	0	0.259013	97.696	OK
479	ALDH1A2	ALDH1A2	0	0	0.258858	97.6649	OK
480	RPL35A	RPL35A	0	0	0.258666	97.5573	OK
481	ZC3HAV1	ZC3HAV1	0	0	0.25838	97.4544	OK
482	BMP6	BMP6	0	0	0.257492	97.1071	OK
483	NR2F2	NR2F2	0	0	0.25643	96.6999	OK
484	ATP5MC2	ATP5MC2	0	0	0.25639	96.6782	OK
485	EMX2OS	EMX2OS	0	0	0.255795	96.4521	OK
486	RORA	RORA	0	0	0.255689	96.439	OK
487	ROBO2	ROBO2	0	0	0.255428	96.3324	OK
488	SELENOP	SELENOP	0	0	0.2554	96.3121	OK
489	SEMA3D	SEMA3D	0	0	0.25511	96.1868	OK
490	TOX3	TOX3	0	0	0.254635	96.0753	OK
491	EPHA3	EPHA3	0	0	0.253953	95.7515	OK
492	C1GALT1	C1GALT1	0	0	0.253839	95.7091	OK
493	PXDN	PXDN	0	0	0.253615	95.6234	OK
494	GRIP1	GRIP1	0	0	0.253428	95.5579	OK
495	ELN	ELN	0	0	0.253357	95.5337	OK
496	RPL4	RPL4	0	0	0.253176	95.4579	OK
497	CORT	CORT	0	0	0.252079	95.1957	OK
498	AOC2	AOC2	0	0	0.251841	95.0531	OK
499	SRM	SRM	0	0	0.251698	94.9155	OK
500	LHFPL2	LHFPL2	0	0	0.251602	94.865	OK
501	PTMA	PTMA	0	0	0.251291	94.748	OK
502	IGFBP4	IGFBP4	0	0	0.251225	94.7309	OK
503	COL21A1	COL21A1	0	0	0.250632	94.5001	OK
504	SEMA5A	SEMA5A	0	0	0.250297	94.3741	OK
505	CHST13	CHST13	0	0	0.249661	94.2726	OK
506	ERRFI1	ERRFI1	0	0	0.249038	93.9165	OK
507	RGCC	RGCC	0	0	0.248931	93.8818	OK
508	PARD6G	PARD6G	0	0	0.247903	93.4765	OK
509	KCNT2	KCNT2	0	0	0.247897	93.4684	OK
510	RPL35	RPL35	0	0	0.24754	93.3752	OK
511	SFRP4	SFRP4	0	0	0.247444	93.3206	OK
512	ADAMTS19	ADAMTS19	0	0	0.24728	93.2506	OK
513	SNCAIP	SNCAIP	0	0	0.247038	93.1463	OK
514	MATN4	MATN4	0	0	0.24693	93.1214	OK
515	HIF3A	HIF3A	0	0	0.246278	92.858	OK
516	AUTS2	AUTS2	0	0	0.24624	92.9057	OK
517	RPL26	RPL26	0	0	0.245852	92.735	OK
518	RPS15	RPS15	0	0	0.245373	92.5416	OK
519	EDIL3	EDIL3	0	0	0.245335	92.503	OK
520	ZNF385B	ZNF385B	0	0	0.245208	92.5594	OK
521	RPL5	RPL5	0	0	0.245192	92.4487	OK
522	PTGDS	PTGDS	0	0	0.244867	92.4501	OK
523	ADIRF	ADIRF	0	0	0.244488	92.3106	OK
524	ERC2	ERC2	0	0	0.2444	92.1873	OK
525	ANXA2	ANXA2	0	0	0.244245	92.0918	OK
526	LURAP1L	LURAP1L	0	0	0.244048	92.0286	OK
527	TCF4	TCF4	0	0	0.244033	92.0256	OK
528	TMEM132C	TMEM132C	0	0	0.243604	91.8526	OK
529	BTF3	BTF3	0	0	0.243297	91.7531	OK
530	FAM241A	FAM241A	0	0	0.243276	91.774	OK
531	ERBB4	ERBB4	0	0	0.242966	91.6103	OK
532	RPL24	RPL24	0	0	0.242472	91.4521	OK
533	FOXF2	FOXF2	0	0	0.24234	91.6709	OK
534	ZIC1	ZIC1	0	0	0.242282	91.3548	OK
535	LMNA	LMNA	0	0	0.242272	91.3494	OK
536	HSP90B1	HSP90B1	0	0	0.24182	91.1786	OK
537	BMP5	BMP5	0	0	0.241507	91.0715	OK
538	FGFR3	FGFR3	0	0	0.24149	91.0653	OK
539	ITGA8	ITGA8	0	0	0.241202	90.9825	OK
540	GPSM2	GPSM2	0	0	0.241046	90.8883	OK
541	CXCL12	CXCL12	0	0	0.240901	90.8602	OK
542	RPL23A	RPL23A	0	0	0.24032	90.6418	OK
543	PITPNC1	PITPNC1	0	0	0.24031	90.6088	OK
544	MAGI1	MAGI1	0	0	0.240169	90.5589	OK
545	MT-ND2	MT-ND2	0	0	0.239922	90.472	OK
546	TRIM2	TRIM2	0	0	0.239603	90.3431	OK
547	KAZN	KAZN	0	0	0.239073	90.1426	OK
548	ME1	ME1	0	0	0.238791	90.0638	OK
549	TAGLN2	TAGLN2	0	0	0.238744	90.0808	OK
550	NAALADL2	NAALADL2	0	0	0.238722	90.0179	OK
551	ACAN	ACAN	0	0	0.23866	89.9911	OK
552	LAMB1	LAMB1	0	0	0.238482	89.9228	OK
553	RCOR2	RCOR2	0	0	0.238013	89.7738	OK
554	SDC2	SDC2	0	0	0.237879	89.6931	OK
555	NCAM1	NCAM1	0	0	0.23782	89.6742	OK
556	ATP6V0B	ATP6V0B	0	0	0.237806	89.7266	OK
557	SLC26A7	SLC26A7	0	0	0.237743	89.7146	OK
558	COL27A1	COL27A1	0	0	0.23757	89.5762	OK
559	GAS5	GAS5	0	0	0.237462	89.5472	OK
560	BX322234.1	BX322234.1	0	0	0.237344	89.4944	OK
561	EYA2	EYA2	0	0	0.237284	89.4702	OK
562	NR2F2-AS1	NR2F2-AS1	0	0	0.237248	89.4581	OK
563	CLIC1	CLIC1	0	0	0.236738	89.3113	OK
564	TXNDC5	TXNDC5	0	0	0.236563	89.1999	OK
565	PARK7	PARK7	0	0	0.236522	89.1961	OK
566	TPM4	TPM4	0	0	0.236016	88.9927	OK
567	GRIK2	GRIK2	0	0	0.23588	88.9393	OK
568	IRX5	IRX5	0	0	0.235309	88.7401	OK
569	PCSK5	PCSK5	0	0	0.234937	88.5844	OK
570	AC079298.3	AC079298.3	0	0	0.234343	88.3628	OK
571	SNED1	SNED1	0	0	0.234309	88.406	OK
572	FARP2	FARP2	0	0	0.234191	88.3072	OK
573	LGALS1	LGALS1	0	0	0.23378	88.1877	OK
574	SESN3	SESN3	0	0	0.233765	88.1449	OK
575	FSTL1	FSTL1	0	0	0.233547	88.0599	OK
576	SEMA6D	SEMA6D	0	0	0.233133	87.9192	OK
577	HDLBP	HDLBP	0	0	0.23294	87.8315	OK
578	EIF5A	EIF5A	0	0	0.232933	87.8402	OK
579	ENPP2	ENPP2	0	0	0.232917	87.8281	OK
580	COX5A	COX5A	0	0	0.23272	87.7928	OK
581	RPL38	RPL38	0	0	0.232719	87.7834	OK
582	BCL11B	BCL11B	0	0	0.232679	87.7328	OK
583	AFAP1L2	AFAP1L2	0	0	0.232443	87.7883	OK
584	CD9	CD9	0	0	0.232054	87.5202	OK
585	DAPK2	DAPK2	0	0	0.23201	87.4928	OK
586	SAMD4A	SAMD4A	0	0	0.231746	87.3866	OK
587	AURKAIP1	AURKAIP1	0	0	0.231356	87.2749	OK
588	RYR2	RYR2	0	0	0.231351	87.2372	OK
589	THSD7A	THSD7A	0	0	0.231351	87.2324	OK
590	RPS8	RPS8	0	0	0.230772	87.0142	OK
591	COPE	COPE	0	0	0.230647	86.9783	OK
592	UQCRB	UQCRB	0	0	0.230328	86.8807	OK
593	GRM7	GRM7	0	0	0.230292	86.8483	OK
594	C1orf198	C1orf198	0	0	0.230216	86.811	OK
595	AK1	AK1	0	0	0.229843	86.6939	OK
596	TBC1D4	TBC1D4	0	0	0.229647	86.5914	OK
597	TCF7	TCF7	0	0	0.229641	86.6094	OK
598	FOXF1	FOXF1	0	0	0.229599	86.8854	OK
599	WWP2	WWP2	0	0	0.228932	86.3248	OK
600	RPS15A	RPS15A	0	0	0.228866	86.3317	OK
601	TMTC1	TMTC1	0	0	0.228854	86.2923	OK
602	GALNT5	GALNT5	0	0	0.228457	86.1476	OK
603	OPHN1	OPHN1	0	0	0.228349	86.1011	OK
604	PLCB1	PLCB1	0	0	0.228231	86.057	OK
605	HSPA1B	HSPA1B	0	0	0.227687	85.8644	OK
606	PDGFC	PDGFC	0	0	0.227094	85.6349	OK
607	LINC00511	LINC00511	0	0	0.227055	85.6345	OK
608	VIT	VIT	0	0	0.226611	85.4744	OK
609	MAML2	MAML2	0	0	0.226305	85.3327	OK
610	CLEC11A	CLEC11A	0	0	0.226173	85.2873	OK
611	SEC61A1	SEC61A1	0	0	0.226104	85.2579	OK
612	EZR	EZR	0	0	0.225975	85.2241	OK
613	RPS20	RPS20	0	0	0.225718	85.14	OK
614	DDIT4	DDIT4	0	0	0.225222	84.9371	OK
615	LMAN1	LMAN1	0	0	0.225199	84.9137	OK
616	SCN9A	SCN9A	0	0	0.224687	84.7714	OK
617	NCAM2	NCAM2	0	0	0.224679	84.7178	OK
618	DBI	DBI	0	0	0.224674	84.7727	OK
619	NKAIN3	NKAIN3	0	0	0.224528	84.6854	OK
620	TMED9	TMED9	0	0	0.224485	84.6524	OK
621	CLCN5	CLCN5	0	0	0.224181	84.5375	OK
622	COL6A1	COL6A1	0	0	0.223927	84.4341	OK
623	CECR2	CECR2	0	0	0.223912	84.4866	OK
624	YPEL2	YPEL2	0	0	0.223762	84.3804	OK
625	MINDY2	MINDY2	0	0	0.222586	83.9303	OK
626	YBX1	YBX1	0	0	0.222579	83.9276	OK
627	ASTN2	ASTN2	0	0	0.222462	83.8862	OK
628	CDH18	CDH18	0	0	0.222446	83.8918	OK
629	S100A11	S100A11	0	0	0.222188	83.7997	OK
630	MT-ND1	MT-ND1	0	0	0.22214	83.7734	OK
631	ZNF304	ZNF304	0	0	0.222013	83.7787	OK
632	PRUNE2	PRUNE2	0	0	0.221506	83.5645	OK
633	MELTF	MELTF	0	0	0.221488	83.561	OK
634	PDZD2	PDZD2	0	0	0.221421	83.49	OK
635	APP	APP	0	0	0.221323	83.4597	OK
636	LRIG3	LRIG3	0	0	0.221268	83.4333	OK
637	CDON	CDON	0	0	0.221249	83.4249	OK
638	PRDX5	PRDX5	0	0	0.220872	83.3075	OK
639	SLC38A1	SLC38A1	0	0	0.220862	83.2825	OK
640	PDZRN4	PDZRN4	0	0	0.220702	83.2193	OK
641	OPCML	OPCML	0	0	0.220297	83.084	OK
642	NOVA1	NOVA1	0	0	0.220102	82.9946	OK
643	BX284613.2	BX284613.2	0	0	0.2201	82.9958	OK
644	MGAT4C	MGAT4C	0	0	0.21969	82.9396	OK
645	EYA1	EYA1	0	0	0.219689	82.8373	OK
646	EMILIN1	EMILIN1	0	0	0.219166	82.6432	OK
647	APCDD1	APCDD1	0	0	0.218998	82.6003	OK
648	COL4A5	COL4A5	0	0	0.218657	82.4496	OK
649	CBLN2	CBLN2	0	0	0.218553	82.4948	OK
650	RUNX1T1	RUNX1T1	0	0	0.218425	82.3631	OK
651	DLG2	DLG2	0	0	0.218381	82.3519	OK
652	PREX2	PREX2	0	0	0.218206	82.2842	OK
653	COX4I1	COX4I1	0	0	0.218025	82.2453	OK
654	ROBO1	ROBO1	0	0	0.217944	82.2034	OK
655	FREM1	FREM1	0	0	0.217897	82.1631	OK
656	MRPS24	MRPS24	0	0	0.217845	82.1856	OK
657	GPC1	GPC1	0	0	0.217827	82.1403	OK
658	IL1RAPL2	IL1RAPL2	0	0	0.217796	82.1979	OK
659	CALM2	CALM2	0	0	0.217689	82.0869	OK
660	C1QTNF1	C1QTNF1	0	0	0.217462	82.0423	OK
661	CDKN1C	CDKN1C	0	0	0.217251	81.9238	OK
662	OAZ1	OAZ1	0	0	0.217241	81.9371	OK
663	EMID1	EMID1	0	0	0.217123	81.8722	OK
664	FAT1	FAT1	0	0	0.217076	81.8521	OK
665	CCPG1	CCPG1	0	0	0.217074	81.8554	OK
666	GALNTL6	GALNTL6	0	0	0.217034	81.8359	OK
667	ADAM10	ADAM10	0	0	0.21672	81.7182	OK
668	SOX4	SOX4	0	0	0.216498	81.635	OK
669	MAP2	MAP2	0	0	0.216498	81.6557	OK
670	TCF12	TCF12	0	0	0.2164	81.6223	OK
671	HDAC9	HDAC9	0	0	0.215838	81.3857	OK
672	OPN3	OPN3	0	0	0.215826	81.4251	OK
673	OLFML2B	OLFML2B	0	0	0.215615	81.3083	OK
674	GRK5	GRK5	0	0	0.21558	81.3009	OK
675	FMNL2	FMNL2	0	0	0.215482	81.2552	OK
676	PLS3	PLS3	0	0	0.215351	81.2021	OK
677	TJP1	TJP1	0	0	0.21506	81.0921	OK
678	VASN	VASN	0	0	0.214381	80.8455	OK
679	ARHGAP29	ARHGAP29	0	0	0.214306	80.8258	OK
680	TGFBR1	TGFBR1	0	0	0.214118	80.7383	OK
681	SDK1	SDK1	0	0	0.213926	80.6652	OK
682	AC012409.2	AC012409.2	0	0	0.213896	80.6686	OK
683	FKBP14	FKBP14	0	0	0.213891	80.6515	OK
684	PPP1R9A	PPP1R9A	0	0	0.213845	80.6376	OK
685	KDELR1	KDELR1	0	0	0.213227	80.4018	OK
686	KCNQ5	KCNQ5	0	0	0.212936	80.3036	OK
687	EMP3	EMP3	0	0	0.212819	80.2682	OK
688	HOXA3	HOXA3	0	0	0.212801	80.4943	OK
689	RARB	RARB	0	0	0.212673	80.1927	OK
690	WDR44	WDR44	0	0	0.21246	80.115	OK
691	EPDR1	EPDR1	0	0	0.212423	80.1125	OK
692	P4HA1	P4HA1	0	0	0.212421	80.1007	OK
693	TXN	TXN	0	0	0.212392	80.1478	OK
694	KLHL25	KLHL25	0	0	0.212286	80.0776	OK
695	PPP1R14B	PPP1R14B	0	0	0.211988	79.9674	OK
696	ARL4D	ARL4D	0	0	0.211974	79.9588	OK
697	AOPEP	AOPEP	0	0	0.211902	79.9087	OK
698	UTRN	UTRN	0	0	0.211637	79.8136	OK
699	HS6ST3	HS6ST3	0	0	0.211389	79.7155	OK
700	MLC1	MLC1	0	0	0.211387	79.7528	OK
701	CD81	CD81	0	0	0.211358	79.6994	OK
702	ZNF385D	ZNF385D	0	0	0.211332	79.7009	OK
703	HIVEP3	HIVEP3	0	0	0.211115	79.6206	OK
704	LINC01508	LINC01508	0	0	0.210804	79.5883	OK
705	LRFN5	LRFN5	0	0	0.21072	79.4574	OK
706	PDE7B	PDE7B	0	0	0.210718	79.4556	OK
707	IQGAP2	IQGAP2	0	0	0.210672	79.4617	OK
708	PAMR1	PAMR1	0	0	0.210406	79.378	OK
709	SELENOM	SELENOM	0	0	0.210307	79.3704	OK
710	BICC1	BICC1	0	0	0.210219	79.2811	OK
711	SOX11	SOX11	0	0	0.209895	79.1538	OK
712	GPC4	GPC4	0	0	0.20976	79.1001	OK
713	DLEU2	DLEU2	0	0	0.20973	79.0864	OK
714	RHOC	RHOC	0	0	0.208928	78.8109	OK
715	SEMA3B	SEMA3B	0	0	0.208905	78.7986	OK
716	TTC28	TTC28	0	0	0.208791	78.7528	OK
717	FAU	FAU	0	0	0.208725	78.7331	OK
718	LY6E	LY6E	0	0	0.208626	78.6885	OK
719	PRDX6	PRDX6	0	0	0.208618	78.6733	OK
720	FNDC3B	FNDC3B	0	0	0.208555	78.6644	OK
721	AC010991.1	AC010991.1	0	0	0.208068	78.5427	OK
722	EPHB1	EPHB1	0	0	0.207993	78.4697	OK
723	SLC29A1	SLC29A1	0	0	0.207961	78.4789	OK
724	TMEM208	TMEM208	0	0	0.20781	78.4026	OK
725	ABLIM1	ABLIM1	0	0	0.207641	78.2971	OK
726	AFDN	AFDN	0	0	0.207568	78.2695	OK
727	TBRG1	TBRG1	0	0	0.207518	78.2534	OK
728	NDST3	NDST3	0	0	0.2074	78.2088	OK
729	TENM3	TENM3	0	0	0.206853	78.0103	OK
730	GADL1	GADL1	0	0	0.206235	77.8994	OK
731	VCAN	VCAN	0	0	0.206202	77.7597	OK
732	TSPO	TSPO	0	0	0.20614	77.7411	OK
733	MT-ND3	MT-ND3	0	0	0.206109	77.7392	OK
734	ADGRV1	ADGRV1	0	0	0.20587	77.7251	OK
735	MSN	MSN	0	0	0.205661	77.5558	OK
736	VKORC1	VKORC1	0	0	0.20553	77.5264	OK
737	VCL	VCL	0	0	0.20551	77.4935	OK
738	SVEP1	SVEP1	0	0	0.205472	77.4787	OK
739	RPS27	RPS27	0	0	0.205457	77.5077	OK
740	PPP1R3C	PPP1R3C	0	0	0.205375	77.4613	OK
741	GLG1	GLG1	0	0	0.205334	77.4307	OK
742	FMNL3	FMNL3	0	0	0.205262	77.399	OK
743	EIF2AK3	EIF2AK3	0	0	0.204994	77.3005	OK
744	OSR1	OSR1	0	0	0.204879	77.3472	OK
745	BTG1	BTG1	0	0	0.204052	76.9434	OK
746	CDH11	CDH11	0	0	0.203912	76.9168	OK
747	MARCKS	MARCKS	0	0	0.20358	76.7687	OK
748	COL23A1	COL23A1	0	0	0.203484	76.7299	OK
749	COX6A2	COX6A2	0	0	0.203263	77.5199	OK
750	TSPAN13	TSPAN13	0	0	0.203149	76.7268	OK
751	ATP5PF	ATP5PF	0	0	0.203123	76.6374	OK
752	NUCB2	NUCB2	0	0	0.202946	76.5284	OK
753	L3MBTL4	L3MBTL4	0	0	0.20284	76.4869	OK
754	BARX1	BARX1	0	0	0.202505	76.4986	OK
755	SMOC2	SMOC2	0	0	0.202318	76.2898	OK
756	DSCAM	DSCAM	0	0	0.201806	76.2341	OK
757	NRXN1	NRXN1	0	0	0.201368	75.945	OK
758	ENAH	ENAH	0	0	0.201335	75.9252	OK
759	SFMBT2	SFMBT2	0	0	0.201275	75.921	OK
760	DYNC1I1	DYNC1I1	0	0	0.200831	75.7312	OK
761	MALAT1	MALAT1	0	0	0.200322	75.6212	OK
762	AC018563.1	AC018563.1	0	0	0.199768	75.6667	OK
763	ADARB1	ADARB1	0	0	0.199619	75.2745	OK
764	TMEM263	TMEM263	0	0	0.199474	75.2177	OK
765	STEAP3	STEAP3	0	0	0.199408	75.3169	OK
766	KCNIP4-IT1	KCNIP4-IT1	0	0	0.199115	75.1028	OK
767	TPST2	TPST2	0	0	0.19909	75.1034	OK
768	ARF4	ARF4	0	0	0.198959	75.0242	OK
769	SSR1	SSR1	0	0	0.198904	75.0044	OK
770	MTRNR2L12	MTRNR2L12	0	0	0.198702	74.9281	OK
771	RPS10	RPS10	0	0	0.198689	74.9588	OK
772	NHSL1	NHSL1	0	0	0.198314	74.7862	OK
773	CDH4	CDH4	0	0	0.198234	74.8576	OK
774	NPW	NPW	0	0	0.198056	74.7292	OK
775	AKAP12	AKAP12	0	0	0.19803	74.6746	OK
776	GXYLT2	GXYLT2	0	0	0.197783	74.5808	OK
777	S100A6	S100A6	0	0	0.197698	74.573	OK
778	TIAM1	TIAM1	0	0	0.197691	74.5533	OK
779	IFITM2	IFITM2	0	0	0.197658	74.599	OK
780	OSTN	OSTN	0	0	0.197649	74.5833	OK
781	FAM110B	FAM110B	0	0	0.197039	74.3008	OK
782	ADAMTS2	ADAMTS2	0	0	0.19696	74.2705	OK
783	ZFPM2	ZFPM2	0	0	0.196796	74.2089	OK
784	PAPSS2	PAPSS2	0	0	0.196647	74.1565	OK
785	PPIA	PPIA	0	0	0.196373	74.0639	OK
786	TRAM2	TRAM2	0	0	0.196278	74.0129	OK
787	NTM	NTM	0	0	0.196056	73.9454	OK
788	LITAF	LITAF	0	0	0.196022	73.9213	OK
789	HS3ST3A1	HS3ST3A1	0	0	0.196004	73.9112	OK
790	FKBP7	FKBP7	0	0	0.195825	73.854	OK
791	DNAH14	DNAH14	0	0	0.195812	73.8379	OK
792	NHS	NHS	0	0	0.195792	73.8306	OK
793	MIF	MIF	0	0	0.195763	73.8688	OK
794	PDGFD	PDGFD	0	0	0.195595	73.756	OK
795	TMTC2	TMTC2	0	0	0.195554	73.7441	OK
796	P4HA2	P4HA2	0	0	0.195391	73.6852	OK
797	ANO1	ANO1	0	0	0.195342	73.7203	OK
798	CTHRC1	CTHRC1	0	0	0.195241	73.6465	OK
799	CRABP2	CRABP2	0	0	0.195024	73.5591	OK
800	PLD3	PLD3	0	0	0.194966	73.5203	OK
801	PHLPP1	PHLPP1	0	0	0.194934	73.5067	OK
802	KCTD12	KCTD12	0	0	0.194549	73.3626	OK
803	RGS10	RGS10	0	0	0.194487	73.3978	OK
804	PCBP1	PCBP1	0	0	0.19443	73.3379	OK
805	HPSE2	HPSE2	0	0	0.194327	73.2931	OK
806	CHST15	CHST15	0	0	0.194218	73.2584	OK
807	FMOD	FMOD	0	0	0.194211	73.2414	OK
808	ISM1	ISM1	0	0	0.194034	73.1936	OK
809	IGF1	IGF1	0	0	0.194023	73.175	OK
810	SH3GL3	SH3GL3	0	0	0.193915	73.129	OK
811	GABARAP	GABARAP	0	0	0.193896	73.1317	OK
812	RPL37	RPL37	0	0	0.19376	73.0997	OK
813	GARS	GARS	0	0	0.193437	72.9466	OK
814	NNAT	NNAT	0	0	0.193421	72.9684	OK
815	GNG4	GNG4	0	0	0.193358	72.9572	OK
816	CALU	CALU	0	0	0.193331	72.9034	OK
817	PDGFRA	PDGFRA	0	0	0.193286	72.8866	OK
818	PDIA3	PDIA3	0	0	0.193247	72.8712	OK
819	FHL2	FHL2	0	0	0.193166	72.8417	OK
820	PABPC1	PABPC1	0	0	0.193035	72.7915	OK
821	LINC01568	LINC01568	0	0	0.192789	72.6996	OK
822	ELOB	ELOB	0	0	0.192774	72.7492	OK
823	PSMB5	PSMB5	0	0	0.192727	72.6972	OK
824	ATP6V1G1	ATP6V1G1	0	0	0.192641	72.6466	OK
825	SATB2-AS1	SATB2-AS1	0	0	0.192571	72.6608	OK
826	PLEKHA5	PLEKHA5	0	0	0.192491	72.5875	OK
827	CLIC3	CLIC3	0	0	0.192391	72.835	OK
828	AK5	AK5	0	0	0.192264	72.5307	OK
829	MYOF	MYOF	0	0	0.191982	72.3942	OK
830	EPS8	EPS8	0	0	0.191858	72.3474	OK
831	GRID2	GRID2	0	0	0.191536	72.2314	OK
832	ARPC3	ARPC3	0	0	0.191274	72.1398	OK
833	MAP3K8	MAP3K8	0	0	0.19108	72.0656	OK
834	GALNT14	GALNT14	0	0	0.190868	72.0236	OK
835	SLC17A5	SLC17A5	0	0	0.190695	71.9183	OK
836	PYCR1	PYCR1	0	0	0.190634	71.8916	OK
837	NDUFB9	NDUFB9	0	0	0.190581	71.8993	OK
838	PIEZO2	PIEZO2	0	0	0.190421	71.8122	OK
839	COL26A1	COL26A1	0	0	0.189949	71.6375	OK
840	PAX9	PAX9	0	0	0.18981	71.721	OK
841	TMED2	TMED2	0	0	0.18959	71.4987	OK
842	LINGO2	LINGO2	0	0	0.189542	71.4801	OK
843	NR4A1	NR4A1	0	0	0.189493	71.4603	OK
844	ACADVL	ACADVL	0	0	0.189311	71.4051	OK
845	SIX1	SIX1	0	0	0.18923	71.3582	OK
846	PDPN	PDPN	0	0	0.189149	71.3929	OK
847	HOMER2	HOMER2	0	0	0.188915	71.2535	OK
848	COL4A1	COL4A1	0	0	0.188903	71.2847	OK
849	PDZRN3	PDZRN3	0	0	0.188769	71.1895	OK
850	MT-ND4L	MT-ND4L	0	0	0.18871	71.1658	OK
851	BCL2	BCL2	0	0	0.188683	71.1509	OK
852	PDIA6	PDIA6	0	0	0.188671	71.1477	OK
853	AL445426.1	AL445426.1	0	0	0.188582	71.1344	OK
854	TESC	TESC	0	0	0.188073	71.4644	OK
855	GLIS1	GLIS1	0	0	0.18805	70.961	OK
856	SFRP1	SFRP1	0	0	0.187863	70.8441	OK
857	TPM1	TPM1	0	0	0.187857	70.84	OK
858	LMX1B	LMX1B	0	0	0.187541	70.7335	OK
859	MEF2C-AS2	MEF2C-AS2	0	0	0.187488	70.717	OK
860	EPHA4	EPHA4	0	0	0.187224	70.6008	OK
861	CFL1	CFL1	0	0	0.187126	70.57	OK
862	APRT	APRT	0	0	0.187002	70.5646	OK
863	ABCA1	ABCA1	0	0	0.186979	70.5134	OK
864	DYRK2	DYRK2	0	0	0.186911	70.4935	OK
865	DOK5	DOK5	0	0	0.186683	70.4018	OK
866	NME4	NME4	0	0	0.186623	70.3847	OK
867	EEF1D	EEF1D	0	0	0.186484	70.326	OK
868	C9orf16	C9orf16	0	0	0.18641	70.3418	OK
869	TES	TES	0	0	0.186251	70.2441	OK
870	LHX6	LHX6	0	0	0.18614	70.4339	OK
871	SYDE2	SYDE2	0	0	0.185373	69.9168	OK
872	GPR153	GPR153	0	0	0.185331	69.9066	OK
873	MTMR10	MTMR10	0	0	0.185307	69.883	OK
874	TMSB4X	TMSB4X	0	0	0.185153	69.8566	OK
875	EMP1	EMP1	0	0	0.184959	69.7489	OK
876	C5AR2	C5AR2	0	0	0.184886	69.8915	OK
877	NDRG1	NDRG1	0	0	0.184601	69.62	OK
878	SEC24D	SEC24D	0	0	0.184315	69.507	OK
879	ELAVL2	ELAVL2	0	0	0.18431	69.6733	OK
880	CFI	CFI	0	0	0.184194	69.638	OK
881	CCN2	CCN2	0	0	0.184074	69.4326	OK
882	SCN1A	SCN1A	0	0	0.183969	69.7009	OK
883	PDE4D	PDE4D	0	0	0.183812	69.3176	OK
884	GNAS	GNAS	0	0	0.1838	69.3131	OK
885	MYLK	MYLK	0	0	0.183788	69.3109	OK
886	AC083870.1	AC083870.1	0	0	0.183741	69.2885	OK
887	FMO1	FMO1	0	0	0.183728	69.3317	OK
888	HMGA2-AS1	HMGA2-AS1	0	0	0.183449	69.1988	OK
889	LINC00632	LINC00632	0	0	0.183326	69.1312	OK
890	TIMM13	TIMM13	0	0	0.183137	69.0846	OK
891	PCDH9	PCDH9	0	0	0.182613	68.8701	OK
892	DLX5	DLX5	0	0	0.182606	68.8641	OK
893	AL096799.1	AL096799.1	0	0	0.182502	68.894	OK
894	CTNND2	CTNND2	0	0	0.182381	68.7761	OK
895	PPM1L	PPM1L	0	0	0.182204	68.723	OK
896	PARVA	PARVA	0	0	0.182185	68.7022	OK
897	ALK	ALK	0	0	0.181921	68.6319	OK
898	INPP4B	INPP4B	0	0	0.18177	68.5452	OK
899	PALM2-AKAP2	PALM2-AKAP2	0	0	0.181732	68.5339	OK
900	EFNB2	EFNB2	0	0	0.181674	68.5135	OK
901	ISCU	ISCU	0	0	0.181627	68.5062	OK
902	COL4A4	COL4A4	0	0	0.181132	68.3973	OK
903	CHST11	CHST11	0	0	0.181122	68.3025	OK
904	SLC22A23	SLC22A23	0	0	0.18111	68.3242	OK
905	CDH8	CDH8	0	0	0.18098	68.2541	OK
906	EMX2	EMX2	0	0	0.18086	68.2143	OK
907	MAF	MAF	0	0	0.180582	68.0986	OK
908	LINC01798	LINC01798	0	0	0.180559	68.1534	OK
909	TSHZ1	TSHZ1	0	0	0.18038	68.0362	OK
910	BMP4	BMP4	0	0	0.180243	67.997	OK
911	CANX	CANX	0	0	0.180207	67.9565	OK
912	BASP1	BASP1	0	0	0.1799	67.8424	OK
913	HHIP	HHIP	0	0	0.17959	67.7329	OK
914	NRAP	NRAP	0	0	0.17922	68.3526	OK
915	CSPG4	CSPG4	0	0	0.179052	67.5416	OK
916	CD151	CD151	0	0	0.179051	67.5495	OK
917	MYO1E	MYO1E	0	0	0.178979	67.4939	OK
918	GPX4	GPX4	0	0	0.178769	67.4378	OK
919	ST6GALNAC5	ST6GALNAC5	0	0	0.178749	67.4101	OK
920	GULP1	GULP1	0	0	0.178718	67.3953	OK
921	DOCK9	DOCK9	0	0	0.178584	67.3489	OK
922	GLCCI1	GLCCI1	0	0	0.178465	67.2997	OK
923	SERPINE2	SERPINE2	0	0	0.178421	67.2884	OK
924	RPN2	RPN2	0	0	0.178362	67.2627	OK
925	MPST	MPST	0	0	0.17833	67.2812	OK
926	PCOLCE2	PCOLCE2	0	0	0.178106	67.1746	OK
927	SLIT2	SLIT2	0	0	0.177964	67.1113	OK
928	ANKRD50	ANKRD50	0	0	0.177727	67.0222	OK
929	LMAN2	LMAN2	0	0	0.177628	67.0057	OK
930	MRC2	MRC2	0	0	0.177432	66.9107	OK
931	ADGRB3	ADGRB3	0	0	0.177325	66.8763	OK
932	GLIS3	GLIS3	0	0	0.17731	66.9037	OK
933	UNC5D	UNC5D	0	0	0.177292	66.8638	OK
934	PLCG2	PLCG2	0	0	0.177267	66.8753	OK
935	GNAI2	GNAI2	0	0	0.177249	66.842	OK
936	PCNX2	PCNX2	0	0	0.177068	66.7788	OK
937	RPL36	RPL36	0	0	0.177046	66.8142	OK
938	CNPY2	CNPY2	0	0	0.176778	66.6711	OK
939	WDR1	WDR1	0	0	0.176673	66.6277	OK
940	COX8A	COX8A	0	0	0.176651	66.6593	OK
941	KLHL29	KLHL29	0	0	0.176416	66.5349	OK
942	ACTA2	ACTA2	0	0	0.17632	66.5181	OK
943	EPRS	EPRS	0	0	0.176275	66.4751	OK
944	GPX8	GPX8	0	0	0.17615	66.4275	OK
945	MLLT3	MLLT3	0	0	0.176145	66.4253	OK
946	GNG5	GNG5	0	0	0.175901	66.3683	OK
947	TSPAN7	TSPAN7	0	0	0.175855	66.329	OK
948	ID2	ID2	0	0	0.175854	66.3163	OK
949	PLCB4	PLCB4	0	0	0.17582	66.3031	OK
950	TMBIM6	TMBIM6	0	0	0.175579	66.2155	OK
951	RBM3	RBM3	0	0	0.175027	66.0051	OK
952	NRG1	NRG1	0	0	0.174885	66.0334	OK
953	CALCRL	CALCRL	0	0	0.174707	65.8919	OK
954	DGKH	DGKH	0	0	0.17455	65.8251	OK
955	ADAMTS20	ADAMTS20	0	0	0.174526	65.8782	OK
956	PSD3	PSD3	0	0	0.174472	65.7974	OK
957	CA3	CA3	0	0	0.174414	65.8249	OK
958	PDIA4	PDIA4	0	0	0.174352	65.7597	OK
959	LIN28B	LIN28B	0	0	0.174151	65.732	OK
960	RPS27A	RPS27A	0	0	0.174024	65.6584	OK
961	SLIT3	SLIT3	0	0	0.173972	65.6151	OK
962	ITGA9	ITGA9	0	0	0.173906	65.582	OK
963	CELF2	CELF2	0	0	0.173494	65.4398	OK
964	KCTD8	KCTD8	0	0	0.173474	65.4196	OK
965	ANXA5	ANXA5	0	0	0.173371	65.3799	OK
966	PFDN5	PFDN5	0	0	0.173357	65.4099	OK
967	MN1	MN1	0	0	0.173202	65.3161	OK
968	UFC1	UFC1	0	0	0.173143	65.311	OK
969	MYO1D	MYO1D	0	0	0.172632	65.1062	OK
970	NGEF	NGEF	0	0	0.172563	65.1398	OK
971	ATP5F1B	ATP5F1B	0	0	0.172536	65.0733	OK
972	OS9	OS9	0	0	0.172522	65.0646	OK
973	CDC42EP3	CDC42EP3	0	0	0.17232	64.9841	OK
974	RBFOX3	RBFOX3	0	0	0.172319	65.0889	OK
975	MYH10	MYH10	0	0	0.172236	64.954	OK
976	MEST	MEST	0	0	0.172217	64.9468	OK
977	PRKD1	PRKD1	0	0	0.172211	64.9439	OK
978	PTGFR	PTGFR	0	0	0.17205	64.8918	OK
979	CAVIN1	CAVIN1	0	0	0.171985	64.8618	OK
980	CACNA2D3	CACNA2D3	0	0	0.171802	64.7972	OK
981	UST-AS1	UST-AS1	0	0	0.171683	64.7934	OK
982	LINC00472	LINC00472	0	0	0.171666	64.7908	OK
983	NREP	NREP	0	0	0.171584	64.7065	OK
984	ANKRD44	ANKRD44	0	0	0.171556	64.6979	OK
985	ITM2B	ITM2B	0	0	0.171429	64.6482	OK
986	LUZP2	LUZP2	0	0	0.171115	64.5399	OK
987	NID2	NID2	0	0	0.171016	64.4983	OK
988	AC092691.1	AC092691.1	0	0	0.170978	64.4803	OK
989	ITGB1	ITGB1	0	0	0.170511	64.3027	OK
990	MICAL3	MICAL3	0	0	0.170479	64.2922	OK
991	PLCE1	PLCE1	0	0	0.170396	64.2588	OK
992	CACHD1	CACHD1	0	0	0.170363	64.2464	OK
993	RAN	RAN	0	0	0.170135	64.1762	OK
994	SVIL	SVIL	0	0	0.170056	64.1312	OK
995	PELI2	PELI2	0	0	0.169762	64.0217	OK
996	ANTXR1	ANTXR1	0	0	0.169332	63.8594	OK
997	TALDO1	TALDO1	0	0	0.169216	63.8351	OK
998	ATP6V0C	ATP6V0C	0	0	0.169179	63.8236	OK
999	ANOS1	ANOS1	0	0	0.169081	63.7681	OK
1000	IHH	IHH	0	0	0.168645	63.7035	OK
1001	FIGN	FIGN	0	0	0.168587	63.5827	OK
1002	MARCH1	MARCH1	0	0	0.168158	63.434	OK
1003	FLT1	FLT1	0	0	0.168099	63.8389	OK
1004	CHD7	CHD7	0	0	0.168075	63.4221	OK
1005	TEX41	TEX41	0	0	0.168062	63.3878	OK
1006	OSR2	OSR2	0	0	0.167879	63.3997	OK
1007	SNAI2	SNAI2	0	0	0.167869	63.3106	OK
1008	FAM155A	FAM155A	0	0	0.167783	63.2756	OK
1009	RAB11FIP4	RAB11FIP4	0	0	0.167782	63.3301	OK
1010	EML4	EML4	0	0	0.16777	63.2774	OK
1011	PGM3	PGM3	0	0	0.167691	63.2403	OK
1012	NRK	NRK	0	0	0.167624	63.224	OK
1013	NTRK2	NTRK2	0	0	0.167569	63.2083	OK
1014	RPL39	RPL39	0	0	0.167336	63.1448	OK
1015	OXR1	OXR1	0	0	0.167266	63.0799	OK
1016	HERPUD1	HERPUD1	0	0	0.167218	63.0809	OK
1017	ZEB1	ZEB1	0	0	0.167197	63.0608	OK
1018	SYT1	SYT1	0	0	0.167162	63.0986	OK
1019	RCN1	RCN1	0	0	0.16713	63.0284	OK
1020	PLPP3	PLPP3	0	0	0.166644	62.845	OK
1021	NORAD	NORAD	0	0	0.166613	62.833	OK
1022	PTPN14	PTPN14	0	0	0.166581	62.8234	OK
1023	ARHGAP20	ARHGAP20	0	0	0.16655	62.8109	OK
1024	MBP	MBP	0	0	0.166514	62.8931	OK
1025	PLXNA2	PLXNA2	0	0	0.166497	62.7911	OK
1026	EPHA6	EPHA6	0	0	0.166443	62.7718	OK
1027	SGIP1	SGIP1	0	0	0.16632	62.7911	OK
1028	ADAMTS9	ADAMTS9	0	0	0.166228	62.6881	OK
1029	ADCY2	ADCY2	0	0	0.165894	62.5659	OK
1030	ABCA8	ABCA8	0	0	0.165674	62.4895	OK
1031	PTPRK	PTPRK	0	0	0.165645	62.4695	OK
1032	PXDC1	PXDC1	0	0	0.165631	62.4694	OK
1033	FOS	FOS	0	0	0.165629	62.4662	OK
1034	RNASEK	RNASEK	0	0	0.165586	62.4815	OK
1035	RUNX1	RUNX1	0	0	0.165512	62.4187	OK
1036	CYP1B1	CYP1B1	0	0	0.165503	62.4159	OK
1037	TENM1	TENM1	0	0	0.165343	62.3701	OK
1038	TSC22D2	TSC22D2	0	0	0.164871	62.1778	OK
1039	ABTB2	ABTB2	0	0	0.164215	61.9308	OK
1040	SURF4	SURF4	0	0	0.164069	61.8756	OK
1041	AL357507.1	AL357507.1	0	0	0.163923	61.8363	OK
1042	LRRC1	LRRC1	0	0	0.163907	61.813	OK
1043	RHOQ	RHOQ	0	0	0.16384	61.7887	OK
1044	SRP14	SRP14	0	0	0.163815	61.7889	OK
1045	CACNB4	CACNB4	0	0	0.16367	61.7277	OK
1046	PRELID1	PRELID1	0	0	0.163553	61.7041	OK
1047	TBX15	TBX15	0	0	0.163461	61.6498	OK
1048	RSPO2	RSPO2	0	0	0.163457	61.664	OK
1049	FAM20C	FAM20C	0	0	0.163258	61.5795	OK
1050	CDKN2B	CDKN2B	0	0	0.162887	61.5826	OK
1051	VDR	VDR	0	0	0.162675	61.3836	OK
1052	INPP5A	INPP5A	0	0	0.162652	61.3421	OK
1053	LAMA4	LAMA4	0	0	0.162603	61.3215	OK
1054	DAD1	DAD1	0	0	0.162491	61.3106	OK
1055	FNBP1L	FNBP1L	0	0	0.162375	61.2358	OK
1056	PRKCA	PRKCA	0	0	0.162029	61.1084	OK
1057	MKX	MKX	0	0	0.161632	60.9563	OK
1058	HOXB3	HOXB3	0	0	0.161485	61.233	OK
1059	LRRC15	LRRC15	0	0	0.161464	60.9621	OK
1060	FBLN2	FBLN2	0	0	0.16145	60.8963	OK
1061	LDLRAP1	LDLRAP1	0	0	0.161421	60.8981	OK
1062	TGFB2	TGFB2	0	0	0.16134	60.846	OK
1063	PRDM16	PRDM16	0	0	0.16124	60.8178	OK
1064	NOX4	NOX4	0	0	0.161201	60.8143	OK
1065	AL512662.2	AL512662.2	0	0	0.16098	60.7563	OK
1066	MME	MME	0	0	0.160848	60.6608	OK
1067	CD44	CD44	0	0	0.160804	60.66	OK
1068	ATXN1	ATXN1	0	0	0.160798	60.6431	OK
1069	CALR	CALR	0	0	0.160792	60.6449	OK
1070	QPCT	QPCT	0	0	0.160656	60.6584	OK
1071	RERG	RERG	0	0	0.160561	60.5527	OK
1072	MT-ATP8	MT-ATP8	0	0	0.160547	60.5513	OK
1073	NDUFA4	NDUFA4	0	0	0.160526	60.6042	OK
1074	SLC52A2	SLC52A2	0	0	0.160456	60.5577	OK
1075	EIF4G1	EIF4G1	0	0	0.160418	60.5004	OK
1076	MSX1	MSX1	0	0	0.160362	60.4873	OK
1077	GRIA4	GRIA4	0	0	0.160354	60.4935	OK
1078	HLF	HLF	0	0	0.160297	60.4623	OK
1079	ENPEP	ENPEP	0	0	0.160117	60.3927	OK
1080	CCDC68	CCDC68	0	0	0.160098	60.3948	OK
1081	LDHA	LDHA	0	0	0.159815	60.2723	OK
1082	TUSC3	TUSC3	0	0	0.15981	60.269	OK
1083	TRAM1	TRAM1	0	0	0.159557	60.1732	OK
1084	H3F3A	H3F3A	0	0	0.159427	60.1239	OK
1085	AEBP1	AEBP1	0	0	0.159361	60.1043	OK
1086	TIAM2	TIAM2	0	0	0.159252	60.0612	OK
1087	NFE2L1	NFE2L1	0	0	0.15914	60.0181	OK
1088	ETFB	ETFB	0	0	0.158953	59.9821	OK
1089	MDK	MDK	0	0	0.158887	59.9285	OK
1090	NEGR1	NEGR1	0	0	0.158822	59.8988	OK
1091	DGKI	DGKI	0	0	0.158802	59.894	OK
1092	MYL6	MYL6	0	0	0.158764	59.9111	OK
1093	FAM189A2	FAM189A2	0	0	0.158515	59.8722	OK
1094	GABRG3	GABRG3	0	0	0.158492	59.7923	OK
1095	TGFBR3	TGFBR3	0	0	0.158449	59.7563	OK
1096	TMSB10	TMSB10	0	0	0.158273	59.7473	OK
1097	AFF2	AFF2	0	0	0.158195	59.6603	OK
1098	MEGF6	MEGF6	0	0	0.158138	59.6419	OK
1099	TMA7	TMA7	0	0	0.158064	59.6469	OK
1100	HINT1	HINT1	0	0	0.158038	59.6293	OK
1101	COL8A1	COL8A1	0	0	0.15794	59.5676	OK
1102	PRKCE	PRKCE	0	0	0.157904	59.5503	OK
1103	TMEM59	TMEM59	0	0	0.157851	59.5322	OK
1104	ARL15	ARL15	0	0	0.157776	59.5028	OK
1105	STARD13	STARD13	0	0	0.157731	59.4851	OK
1106	RASSF2	RASSF2	0	0	0.157696	59.5113	OK
1107	GPR149	GPR149	0	0	0.157403	59.5945	OK
1108	SPOCK3	SPOCK3	0	0	0.157194	59.2941	OK
1109	CDH13	CDH13	0	0	0.157145	59.3756	OK
1110	NPTX2	NPTX2	0	0	0.156878	59.2877	OK
1111	NRP2	NRP2	0	0	0.156735	59.1102	OK
1112	MYH9	MYH9	0	0	0.156712	59.1054	OK
1113	DLX6-AS1	DLX6-AS1	0	0	0.156708	59.1213	OK
1114	CRTAP	CRTAP	0	0	0.15665	59.0814	OK
1115	P3H1	P3H1	0	0	0.156538	59.0401	OK
1116	NID1	NID1	0	0	0.156491	59.019	OK
1117	RBPMS	RBPMS	0	0	0.156422	59.0223	OK
1118	AF117829.1	AF117829.1	0	0	0.156417	58.9896	OK
1119	NME1	NME1	0	0	0.156258	58.9625	OK
1120	ZDHHC14	ZDHHC14	0	0	0.156179	58.9074	OK
1121	SORCS2	SORCS2	0	0	0.155984	58.829	OK
1122	WDR86	WDR86	0	0	0.155702	58.7598	OK
1123	GALNT13	GALNT13	0	0	0.155544	58.6934	OK
1124	ASAP2	ASAP2	0	0	0.155523	58.6532	OK
1125	SEC11C	SEC11C	0	0	0.15544	58.6701	OK
1126	HNRNPA1	HNRNPA1	0	0	0.155307	58.5714	OK
1127	DCLK2	DCLK2	0	0	0.155261	58.5542	OK
1128	SLC24A3	SLC24A3	0	0	0.155237	58.5509	OK
1129	FGF1	FGF1	0	0	0.155183	58.6357	OK
1130	S100A10	S100A10	0	0	0.155178	58.5338	OK
1131	FRY	FRY	0	0	0.155125	58.5269	OK
1132	FBXO32	FBXO32	0	0	0.154851	58.4207	OK
1133	CALN1	CALN1	0	0	0.154706	58.3525	OK
1134	YIPF3	YIPF3	0	0	0.154658	58.3421	OK
1135	AC060834.2	AC060834.2	0	0	0.154563	58.3633	OK
1136	CEMIP2	CEMIP2	0	0	0.154486	58.2642	OK
1137	LRRFIP1	LRRFIP1	0	0	0.154409	58.2335	OK
1138	KIAA1549L	KIAA1549L	0	0	0.154396	58.26	OK
1139	CDH12	CDH12	0	0	0.154394	58.2431	OK
1140	HIPK1	HIPK1	0	0	0.154321	58.2018	OK
1141	MSRB3	MSRB3	0	0	0.154251	58.1734	OK
1142	CDC42EP1	CDC42EP1	0	0	0.154138	58.1566	OK
1143	MFAP4	MFAP4	0	0	0.154014	58.0949	OK
1144	LGR5	LGR5	0	0	0.153622	58.0354	OK
1145	EFEMP2	EFEMP2	0	0	0.153617	57.9438	OK
1146	ID4	ID4	0	0	0.153554	57.9147	OK
1147	SULF2	SULF2	0	0	0.153509	57.9037	OK
1148	PPFIA2	PPFIA2	0	0	0.153491	57.8879	OK
1149	DENND4A	DENND4A	0	0	0.153468	57.8785	OK
1150	AP000462.1	AP000462.1	0	0	0.153429	57.8704	OK
1151	MTHFD2	MTHFD2	0	0	0.153406	57.876	OK
1152	ENPP1	ENPP1	0	0	0.15338	57.8923	OK
1153	TMEM30A	TMEM30A	0	0	0.153329	57.8268	OK
1154	AC117461.1	AC117461.1	0	0	0.153043	57.7375	OK
1155	RMST	RMST	0	0	0.153041	58.0588	OK
1156	SAMD5	SAMD5	0	0	0.152971	57.6933	OK
1157	CLMAT3	CLMAT3	0	0	0.152812	57.6351	OK
1158	MYC	MYC	0	0	0.152771	57.6295	OK
1159	KLF6	KLF6	0	0	0.152706	57.5919	OK
1160	GAS1	GAS1	0	0	0.152583	57.556	OK
1161	NFIX	NFIX	0	0	0.152413	57.4806	OK
1162	MBNL2	MBNL2	0	0	0.15236	57.4667	OK
1163	BTG2	BTG2	0	0	0.152357	57.5179	OK
1164	PTPN4	PTPN4	0	0	0.152284	57.4322	OK
1165	LAMA3	LAMA3	0	0	0.152269	57.4325	OK
1166	PDGFA	PDGFA	0	0	0.152233	57.4691	OK
1167	AC002454.1	AC002454.1	0	0	0.152089	57.4751	OK
1168	LRRN2	LRRN2	0	0	0.15198	57.4291	OK
1169	NTN1	NTN1	0	0	0.151961	57.3699	OK
1170	GALNT17	GALNT17	0	0	0.151912	57.2988	OK
1171	PBX3	PBX3	0	0	0.151581	57.1683	OK
1172	GCNT1	GCNT1	0	0	0.151485	57.1434	OK
1173	ARID5B	ARID5B	0	0	0.151394	57.097	OK
1174	ANKH	ANKH	0	0	0.151388	57.1053	OK
1175	VLDLR-AS1	VLDLR-AS1	0	0	0.151338	57.0942	OK
1176	TNFAIP6	TNFAIP6	0	0	0.151227	57.1881	OK
1177	B2M	B2M	0	0	0.150591	56.8458	OK
1178	SLC39A7	SLC39A7	0	0	0.150587	56.7969	OK
1179	ASS1	ASS1	0	0	0.150378	56.7209	OK
1180	DRAP1	DRAP1	0	0	0.150377	56.7265	OK
1181	ADAMTS14	ADAMTS14	0	0	0.150344	56.7098	OK
1182	CTNNA3	CTNNA3	0	0	0.150301	56.6871	OK
1183	TMEM258	TMEM258	0	0	0.150244	56.732	OK
1184	XIST	XIST	0	0	0.150073	56.6046	OK
1185	ABI3BP	ABI3BP	0	0	0.149871	56.5242	OK
1186	SND1	SND1	0	0	0.149695	56.4583	OK
1187	DDOST	DDOST	0	0	0.149567	56.4199	OK
1188	FRMD3	FRMD3	0	0	0.149565	56.416	OK
1189	FLNB	FLNB	0	0	0.149549	56.4024	OK
1190	OSTF1	OSTF1	0	0	0.149453	56.3728	OK
1191	PCDH15	PCDH15	0	0	0.149275	56.3251	OK
1192	ST6GAL2	ST6GAL2	0	0	0.14911	56.2374	OK
1193	PLD1	PLD1	0	0	0.14904	56.2111	OK
1194	HIVEP2	HIVEP2	0	0	0.149034	56.2076	OK
1195	MDGA2	MDGA2	0	0	0.149014	56.2243	OK
1196	AC110015.1	AC110015.1	0	0	0.148865	56.2239	OK
1197	CRISPLD2	CRISPLD2	0	0	0.14885	56.1443	OK
1198	CDKN1A	CDKN1A	0	0	0.148578	56.1298	OK
1199	PHLDB2	PHLDB2	0	0	0.148508	56.0093	OK
1200	SIM2	SIM2	0	0	0.148429	56.1892	OK
1201	LDLRAD4	LDLRAD4	0	0	0.148222	55.9017	OK
1202	APLP2	APLP2	0	0	0.148083	55.8502	OK
1203	FGF13	FGF13	0	0	0.148004	55.8226	OK
1204	FAH	FAH	0	0	0.147992	55.8611	OK
1205	CD109	CD109	0	0	0.147977	55.811	OK
1206	BHLHE40	BHLHE40	0	0	0.147875	55.7824	OK
1207	EGFR	EGFR	0	0	0.147839	55.7577	OK
1208	GMDS	GMDS	0	0	0.147556	55.6519	OK
1209	SCN1A-AS1	SCN1A-AS1	0	0	0.147538	55.6958	OK
1210	TIMP3	TIMP3	0	0	0.1475	55.63	OK
1211	AL133346.1	AL133346.1	0	0	0.147468	55.617	OK
1212	PLPPR1	PLPPR1	0	0	0.147441	55.7271	OK
1213	CNTNAP4	CNTNAP4	0	0	0.147228	55.5489	OK
1214	AC090673.1	AC090673.1	0	0	0.147181	55.5592	OK
1215	FGFR1	FGFR1	0	0	0.147152	55.5015	OK
1216	DHRS3	DHRS3	0	0	0.146988	55.4386	OK
1217	ZMAT4	ZMAT4	0	0	0.146974	55.4395	OK
1218	OSBPL10	OSBPL10	0	0	0.146868	55.4185	OK
1219	ERG	ERG	0	0	0.146857	55.3874	OK
1220	GRIN2B	GRIN2B	0	0	0.146807	55.3771	OK
1221	FTX	FTX	0	0	0.146687	55.3403	OK
1222	CNTN5	CNTN5	0	0	0.146308	55.1938	OK
1223	PPP1CA	PPP1CA	0	0	0.146277	55.1928	OK
1224	NUAK1	NUAK1	0	0	0.146201	55.1427	OK
1225	KIFAP3	KIFAP3	0	0	0.146192	55.137	OK
1226	IER2	IER2	0	0	0.146012	55.0801	OK
1227	CAVIN3	CAVIN3	0	0	0.145694	54.9862	OK
1228	FIS1	FIS1	0	0	0.145584	54.9297	OK
1229	FGD3	FGD3	0	0	0.145422	54.8693	OK
1230	FST	FST	0	0	0.145309	54.8734	OK
1231	IGSF10	IGSF10	0	0	0.145195	54.7649	OK
1232	PABPC4	PABPC4	0	0	0.145188	54.7629	OK
1233	CSMD3	CSMD3	0	0	0.144888	54.6647	OK
1234	LZTS1	LZTS1	0	0	0.144801	54.6792	OK
1235	BCL11A	BCL11A	0	0	0.144584	54.5319	OK
1236	PWRN1	PWRN1	0	0	0.14453	54.5106	OK
1237	FNBP1	FNBP1	0	0	0.144383	54.4542	OK
1238	KLF4	KLF4	0	0	0.144116	54.356	OK
1239	ITGB8	ITGB8	0	0	0.144029	54.3227	OK
1240	EXOC6B	EXOC6B	0	0	0.144012	54.3185	OK
1241	SDF4	SDF4	0	0	0.143999	54.3165	OK
1242	SERINC5	SERINC5	0	0	0.143988	54.3062	OK
1243	DPP10	DPP10	0	0	0.143961	54.3217	OK
1244	NDUFB7	NDUFB7	0	0	0.143866	54.3037	OK
1245	MRPL17	MRPL17	0	0	0.143771	54.2524	OK
1246	PLCL2	PLCL2	0	0	0.143692	54.1939	OK
1247	AKAP13	AKAP13	0	0	0.143668	54.1881	OK
1248	SDCBP	SDCBP	0	0	0.143578	54.1513	OK
1249	TSPAN18	TSPAN18	0	0	0.143531	54.1332	OK
1250	CSRP2	CSRP2	0	0	0.143468	54.1107	OK
1251	MMP13	MMP13	0	0	0.143423	54.254	OK
1252	SELENOS	SELENOS	0	0	0.143333	54.0637	OK
1253	MTHFD1L	MTHFD1L	0	0	0.143309	54.0514	OK
1254	JUNB	JUNB	0	0	0.142941	53.9336	OK
1255	TNIK	TNIK	0	0	0.142808	53.8611	OK
1256	CDC42BPA	CDC42BPA	0	0	0.142751	53.8475	OK
1257	ALDH1L2	ALDH1L2	0	0	0.142658	53.8062	OK
1258	SLC39A11	SLC39A11	0	0	0.142646	53.8004	OK
1259	HSPA5	HSPA5	0	0	0.142514	53.7509	OK
1260	RHOA	RHOA	0	0	0.14238	53.701	OK
1261	DOK6	DOK6	0	0	0.142368	53.6949	OK
1262	MDFI	MDFI	0	0	0.142324	53.6832	OK
1263	PLOD2	PLOD2	0	0	0.142305	53.672	OK
1264	ITM2C	ITM2C	0	0	0.142129	53.6087	OK
1265	SLC2A3	SLC2A3	0	0	0.142106	53.6016	OK
1266	USP53	USP53	0	0	0.142073	53.5979	OK
1267	PAPPA	PAPPA	0	0	0.141758	53.4658	OK
1268	ATP5MC3	ATP5MC3	0	0	0.141723	53.4796	OK
1269	NDUFS5	NDUFS5	0	0	0.141536	53.4376	OK
1270	KCNN2	KCNN2	0	0	0.141519	53.3953	OK
1271	RNF125	RNF125	0	0	0.141472	53.4586	OK
1272	CTNNB1	CTNNB1	0	0	0.141425	53.341	OK
1273	RPL31	RPL31	0	0	0.141362	53.3571	OK
1274	HGF	HGF	0	0	0.14125	53.399	OK
1275	NR3C2	NR3C2	0	0	0.141194	53.2574	OK
1276	PHLDA1	PHLDA1	0	0	0.1411	53.3023	OK
1277	TBX3	TBX3	0	0	0.141062	53.2415	OK
1278	TRIB2	TRIB2	0	0	0.140898	53.1436	OK
1279	SLCO5A1	SLCO5A1	0	0	0.140785	53.1391	OK
1280	UQCRQ	UQCRQ	0	0	0.140656	53.1181	OK
1281	EVA1B	EVA1B	0	0	0.140571	53.0366	OK
1282	SELENOW	SELENOW	0	0	0.140414	52.9746	OK
1283	SLC25A4	SLC25A4	0	0	0.140351	52.9985	OK
1284	IL1R1	IL1R1	0	0	0.140279	52.9373	OK
1285	KLHL2	KLHL2	0	0	0.140232	52.9019	OK
1286	MAFB	MAFB	0	0	0.140087	52.8409	OK
1287	PMP22	PMP22	0	0	0.139908	52.7718	OK
1288	EPB41L2	EPB41L2	0	0	0.139822	52.7379	OK
1289	MYOM2	MYOM2	0	0	0.1398	52.8038	OK
1290	DNAJB9	DNAJB9	0	0	0.139784	52.7563	OK
1291	KLF3-AS1	KLF3-AS1	0	0	0.139491	52.6148	OK
1292	SLC25A3	SLC25A3	0	0	0.139465	52.6034	OK
1293	PLK2	PLK2	0	0	0.139244	52.5206	OK
1294	TMEM101	TMEM101	0	0	0.139154	52.5045	OK
1295	CD99	CD99	0	0	0.139069	52.4518	OK
1296	HTRA1	HTRA1	0	0	0.138883	52.3874	OK
1297	ATP5F1D	ATP5F1D	0	0	0.138713	52.3318	OK
1298	GRM8	GRM8	0	0	0.138699	52.334	OK
1299	TRIO	TRIO	0	0	0.138683	52.3113	OK
1300	CRYAB	CRYAB	0	0	0.138679	52.3416	OK
1301	PLXNB1	PLXNB1	0	0	0.138616	52.3068	OK
1302	HOTAIRM1	HOTAIRM1	0	0	0.138445	52.4038	OK
1303	CSMD1	CSMD1	0	0	0.138348	52.1885	OK
1304	PSAP	PSAP	0	0	0.138272	52.1525	OK
1305	RPL36AL	RPL36AL	0	0	0.138262	52.19	OK
1306	SHROOM3	SHROOM3	0	0	0.138142	52.1113	OK
1307	WNT16	WNT16	0	0	0.138078	52.2079	OK
1308	CADPS2	CADPS2	0	0	0.137811	51.979	OK
1309	THEM6	THEM6	0	0	0.13759	52.0084	OK
1310	ARPC2	ARPC2	0	0	0.137575	51.8889	OK
1311	LRRFIP2	LRRFIP2	0	0	0.137394	51.8206	OK
1312	PRICKLE2	PRICKLE2	0	0	0.137347	51.8032	OK
1313	FABP3	FABP3	0	0	0.137239	51.8414	OK
1314	CHID1	CHID1	0	0	0.136985	51.68	OK
1315	MAP4K4	MAP4K4	0	0	0.136846	51.6145	OK
1316	ATP5PD	ATP5PD	0	0	0.136799	51.6297	OK
1317	IL17RD	IL17RD	0	0	0.136683	51.5627	OK
1318	MT-ND6	MT-ND6	0	0	0.136621	51.5508	OK
1319	LRIG1	LRIG1	0	0	0.136522	51.5006	OK
1320	LURAP1L-AS1	LURAP1L-AS1	0	0	0.136366	51.4549	OK
1321	MMP16	MMP16	0	0	0.136354	51.4301	OK
1322	CACNB2	CACNB2	0	0	0.136214	51.3765	OK
1323	LAPTM4A	LAPTM4A	0	0	0.136134	51.3482	OK
1324	TMEM117	TMEM117	0	0	0.136066	51.3201	OK
1325	DPP7	DPP7	0	0	0.135885	51.2877	OK
1326	MPPED2	MPPED2	0	0	0.135744	51.1989	OK
1327	MERTK	MERTK	0	0	0.135733	51.1988	OK
1328	AC008591.1	AC008591.1	0	0	0.135695	51.1922	OK
1329	PAPLN	PAPLN	0	0	0.135467	51.1147	OK
1330	PPP1R1A	PPP1R1A	0	0	0.135438	51.219	OK
1331	PTPN13	PTPN13	0	0	0.135345	51.0502	OK
1332	CAMK2D	CAMK2D	0	0	0.135344	51.052	OK
1333	SMAD3	SMAD3	0	0	0.135331	51.0435	OK
1334	FGFBP2	FGFBP2	0	0	0.135322	51.062	OK
1335	LINC01622	LINC01622	0	0	0.135303	51.2656	OK
1336	NDUFB11	NDUFB11	0	0	0.135239	51.0597	OK
1337	LRP4	LRP4	0	0	0.135234	51.0091	OK
1338	SORBS2	SORBS2	0	0	0.135169	50.985	OK
1339	CACNA2D1	CACNA2D1	0	0	0.135139	50.9721	OK
1340	EFEMP1	EFEMP1	0	0	0.13512	50.9796	OK
1341	BZW1	BZW1	0	0	0.135114	50.9628	OK
1342	TMEFF1	TMEFF1	0	0	0.134998	50.9225	OK
1343	COX7C	COX7C	0	0	0.134693	50.8424	OK
1344	TECR	TECR	0	0	0.134587	50.7749	OK
1345	LINC01829	LINC01829	0	0	0.134563	50.8193	OK
1346	GLI3	GLI3	0	0	0.134478	50.7222	OK
1347	TRAPPC5	TRAPPC5	0	0	0.134312	50.7033	OK
1348	STARD4-AS1	STARD4-AS1	0	0	0.134256	50.6379	OK
1349	TNS3	TNS3	0	0	0.134198	50.6176	OK
1350	DMD	DMD	0	0	0.134091	50.581	OK
1351	PCDH7	PCDH7	0	0	0.134083	50.5746	OK
1352	P3H4	P3H4	0	0	0.134083	50.574	OK
1353	CHRM3	CHRM3	0	0	0.133964	50.6594	OK
1354	FAM207A	FAM207A	0	0	0.133834	50.4999	OK
1355	FBN3	FBN3	0	0	0.133689	50.4308	OK
1356	ADAMTS3	ADAMTS3	0	0	0.133442	50.3399	OK
1357	SSPN	SSPN	0	0	0.133397	50.3156	OK
1358	TMEM131L	TMEM131L	0	0	0.133269	50.2662	OK
1359	EPHA2	EPHA2	0	0	0.133222	50.2676	OK
1360	BMP3	BMP3	0	0	0.133159	50.2298	OK
1361	DAP	DAP	0	0	0.133116	50.208	OK
1362	NPM1	NPM1	0	0	0.1329	50.1264	OK
1363	ARF1	ARF1	0	0	0.132893	50.1242	OK
1364	CHSY3	CHSY3	0	0	0.132833	50.1014	OK
1365	VGLL3	VGLL3	0	0	0.132783	50.0877	OK
1366	ASXL3	ASXL3	0	0	0.132695	50.0497	OK
1367	SH3BGRL3	SH3BGRL3	0	0	0.132648	50.0651	OK
1368	TPM2	TPM2	0	0	0.132602	50.021	OK
1369	AC091885.2	AC091885.2	0	0	0.132506	50.0834	OK
1370	MLEC	MLEC	0	0	0.132447	49.9562	OK
1371	NDNF	NDNF	0	0	0.132291	49.9009	OK
1372	ERGIC3	ERGIC3	0	0	0.132208	49.8733	OK
1373	PVT1	PVT1	0	0	0.13217	49.8523	OK
1374	KCNE4	KCNE4	0	0	0.132169	49.8828	OK
1375	PSMB1	PSMB1	0	0	0.132128	49.8487	OK
1376	NFATC2	NFATC2	0	0	0.132105	49.8293	OK
1377	CNKSR3	CNKSR3	0	0	0.131986	49.7857	OK
1378	AKT3	AKT3	0	0	0.131975	49.7789	OK
1379	SERBP1	SERBP1	0	0	0.131973	49.7773	OK
1380	HSP90AB1	HSP90AB1	0	0	0.131961	49.7727	OK
1381	LINC01828	LINC01828	0	0	0.131954	49.8503	OK
1382	RTL8C	RTL8C	0	0	0.131823	49.7338	OK
1383	VAV2	VAV2	0	0	0.131704	49.679	OK
1384	COLEC12	COLEC12	0	0	0.131552	49.619	OK
1385	IL11RA	IL11RA	0	0	0.131499	49.6032	OK
1386	SERP1	SERP1	0	0	0.131498	49.5984	OK
1387	SNHG16	SNHG16	0	0	0.131449	49.5829	OK
1388	ADAMTS17	ADAMTS17	0	0	0.131438	49.5762	OK
1389	LINC01505	LINC01505	0	0	0.131351	49.5456	OK
1390	JCAD	JCAD	0	0	0.131293	49.5246	OK
1391	ITGB5	ITGB5	0	0	0.131274	49.5144	OK
1392	KCND2	KCND2	0	0	0.131097	49.4821	OK
1393	ARHGDIA	ARHGDIA	0	0	0.13103	49.4341	OK
1394	AL353586.1	AL353586.1	0	0	0.130846	49.3757	OK
1395	ARHGAP42	ARHGAP42	0	0	0.130765	49.3226	OK
1396	PPFIBP2	PPFIBP2	0	0	0.130757	49.3203	OK
1397	HNRNPAB	HNRNPAB	0	0	0.130738	49.3151	OK
1398	ARCN1	ARCN1	0	0	0.130685	49.2927	OK
1399	PSMD8	PSMD8	0	0	0.130663	49.2984	OK
1400	AC109466.1	AC109466.1	0	0	0.130661	49.2834	OK
1401	GPAT3	GPAT3	0	0	0.130658	49.6063	OK
1402	SLC44A5	SLC44A5	0	0	0.130574	49.2715	OK
1403	AL033504.1	AL033504.1	0	0	0.130567	49.2511	OK
1404	ARNT2	ARNT2	0	0	0.130527	49.2416	OK
1405	EIF2S2	EIF2S2	0	0	0.130395	49.1837	OK
1406	KCNMB2	KCNMB2	0	0	0.130345	49.167	OK
1407	PIK3R3	PIK3R3	0	0	0.130333	49.1699	OK
1408	RPL22L1	RPL22L1	0	0	0.130299	49.2175	OK
1409	PLXNA4	PLXNA4	0	0	0.130293	49.15	OK
1410	ASTN1	ASTN1	0	0	0.130268	49.1755	OK
1411	CUTA	CUTA	0	0	0.130213	49.1538	OK
1412	ATP8B2	ATP8B2	0	0	0.130209	49.1168	OK
1413	COX5B	COX5B	0	0	0.130151	49.1441	OK
1414	SHOX	SHOX	0	0	0.129962	49.2079	OK
1415	CLEC2L	CLEC2L	0	0	0.129892	49.2403	OK
1416	FOXO1	FOXO1	0	0	0.129817	48.966	OK
1417	FLNA	FLNA	0	0	0.129699	48.922	OK
1418	PROM1	PROM1	0	0	0.12969	48.9411	OK
1419	MCC	MCC	0	0	0.129549	48.8641	OK
1420	PAPPA2	PAPPA2	0	0	0.129413	48.8184	OK
1421	HIPK2	HIPK2	0	0	0.129411	48.8121	OK
1422	SLC25A5	SLC25A5	0	0	0.129379	48.818	OK
1423	ABR	ABR	0	0	0.129372	48.7987	OK
1424	CHML	CHML	0	0	0.129226	48.7497	OK
1425	CNKSR2	CNKSR2	0	0	0.129209	48.7398	OK
1426	LRRC7	LRRC7	0	0	0.129131	48.718	OK
1427	PEG3	PEG3	0	0	0.129012	48.6686	OK
1428	SPATS2L	SPATS2L	0	0	0.128988	48.655	OK
1429	HSPA1A	HSPA1A	0	0	0.128902	48.6339	OK
1430	TWIST2	TWIST2	0	0	0.128538	48.5098	OK
1431	BACE2	BACE2	0	0	0.12839	48.4273	OK
1432	DIPK2A	DIPK2A	0	0	0.128366	48.418	OK
1433	RPS26	RPS26	0	0	0.128346	48.4492	OK
1434	GTDC1	GTDC1	0	0	0.128096	48.3166	OK
1435	CORO2B	CORO2B	0	0	0.127982	48.2919	OK
1436	CSDC2	CSDC2	0	0	0.127969	48.3817	OK
1437	SLC22A3	SLC22A3	0	0	0.127946	48.2872	OK
1438	SMIM10	SMIM10	0	0	0.127886	48.2855	OK
1439	HLA-A	HLA-A	0	0	0.127874	48.2567	OK
1440	UBB	UBB	0	0	0.12782	48.2409	OK
1441	DSTN	DSTN	0	0	0.127809	48.2076	OK
1442	FIBIN	FIBIN	0	0	0.127775	48.1992	OK
1443	EIF4EBP1	EIF4EBP1	0	0	0.127748	48.2041	OK
1444	VEGFC	VEGFC	0	0	0.127737	48.2166	OK
1445	RGL1	RGL1	0	0	0.127699	48.1661	OK
1446	OCA2	OCA2	0	0	0.127688	48.1824	OK
1447	LHFPL3	LHFPL3	0	0	0.127678	48.3023	OK
1448	CDK6	CDK6	0	0	0.127591	48.1254	OK
1449	SORT1	SORT1	0	0	0.127402	48.0671	OK
1450	DCC	DCC	0	0	0.127392	48.0754	OK
1451	CD164	CD164	0	0	0.12736	48.0389	OK
1452	MXRA5	MXRA5	0	0	0.127303	48.0196	OK
1453	AL139260.1	AL139260.1	0	0	0.127262	48.0105	OK
1454	RIPOR3	RIPOR3	0	0	0.127189	48.0031	OK
1455	PTPRJ	PTPRJ	0	0	0.127172	47.9715	OK
1456	ERN1	ERN1	0	0	0.127141	47.9675	OK
1457	CGNL1	CGNL1	0	0	0.127063	47.9308	OK
1458	CRABP1	CRABP1	0	0	0.127057	47.9417	OK
1459	IGFBP2	IGFBP2	0	0	0.126986	47.9536	OK
1460	CA10	CA10	0	0	0.126951	47.9055	OK
1461	SYNE2	SYNE2	0	0	0.126825	47.8372	OK
1462	HS6ST2	HS6ST2	0	0	0.126768	47.8388	OK
1463	UNC5C	UNC5C	0	0	0.12676	47.8131	OK
1464	BTBD3	BTBD3	0	0	0.12672	47.7988	OK
1465	ITGA11	ITGA11	0	0	0.126684	47.7842	OK
1466	TCEA3	TCEA3	0	0	0.126553	47.736	OK
1467	MYL9	MYL9	0	0	0.126534	47.7339	OK
1468	CHD4	CHD4	0	0	0.126415	47.6828	OK
1469	KIF5C	KIF5C	0	0	0.12634	47.7256	OK
1470	RERE	RERE	0	0	0.126337	47.6604	OK
1471	JUND	JUND	0	0	0.126333	47.6537	OK
1472	FAM114A1	FAM114A1	0	0	0.126329	47.6497	OK
1473	MAGI2	MAGI2	0	0	0.126293	47.6381	OK
1474	MAP1B	MAP1B	0	0	0.126258	47.6233	OK
1475	PCSK9	PCSK9	0	0	0.12624	47.6322	OK
1476	PFDN2	PFDN2	0	0	0.126226	47.6443	OK
1477	C12orf57	C12orf57	0	0	0.126176	47.6243	OK
1478	BRINP3	BRINP3	0	0	0.126129	47.6836	OK
1479	ANTXR2	ANTXR2	0	0	0.126104	47.5666	OK
1480	EGR3	EGR3	0	0	0.126068	47.6468	OK
1481	CCDC171	CCDC171	0	0	0.125968	47.5142	OK
1482	DAB1	DAB1	0	0	0.125961	47.5199	OK
1483	BMP1	BMP1	0	0	0.125942	47.5075	OK
1484	PRKCSH	PRKCSH	0	0	0.125871	47.4852	OK
1485	COPB2	COPB2	0	0	0.125781	47.4433	OK
1486	PLXNA3	PLXNA3	0	0	0.125535	47.3623	OK
1487	ADAMTS6	ADAMTS6	0	0	0.125535	47.3508	OK
1488	IMPAD1	IMPAD1	0	0	0.125498	47.3389	OK
1489	SRPX	SRPX	0	0	0.12547	47.3352	OK
1490	MAP1A	MAP1A	0	0	0.125459	47.3278	OK
1491	ACSL3	ACSL3	0	0	0.125428	47.3119	OK
1492	GOLGB1	GOLGB1	0	0	0.125345	47.2786	OK
1493	P4HA3	P4HA3	0	0	0.125262	47.2513	OK
1494	TIMP2	TIMP2	0	0	0.124997	47.1485	OK
1495	TAB2	TAB2	0	0	0.124978	47.141	OK
1496	PDE8A	PDE8A	0	0	0.124925	47.1207	OK
1497	PLEKHA2	PLEKHA2	0	0	0.124898	47.1165	OK
1498	CAP1	CAP1	0	0	0.124806	47.0803	OK
1499	SHISA4	SHISA4	0	0	0.124805	47.1713	OK
1500	UBE2J1	UBE2J1	0	0	0.124758	47.0605	OK
1501	C4orf3	C4orf3	0	0	0.124724	47.0572	OK
1502	AC005100.2	AC005100.2	0	0	0.124659	47.1469	OK
1503	IER3IP1	IER3IP1	0	0	0.124657	47.0285	OK
1504	CHRM2	CHRM2	0	0	0.124612	47.014	OK
1505	RASD1	RASD1	0	0	0.124544	47.0639	OK
1506	CDR1	CDR1	0	0	0.124372	46.9337	OK
1507	SNTB1	SNTB1	0	0	0.124336	46.9062	OK
1508	IFITM3	IFITM3	0	0	0.124278	46.9348	OK
1509	SBK1	SBK1	0	0	0.124208	46.8894	OK
1510	CAPNS1	CAPNS1	0	0	0.124173	46.8493	OK
1511	PPP1CB	PPP1CB	0	0	0.124074	46.8002	OK
1512	PDS5B	PDS5B	0	0	0.12403	46.7891	OK
1513	NFIC	NFIC	0	0	0.123993	46.7695	OK
1514	PRRX2	PRRX2	0	0	0.123916	46.7417	OK
1515	PSMA7	PSMA7	0	0	0.12384	46.7139	OK
1516	LINC02789	LINC02789	0	0	0.123666	46.7243	OK
1517	ALX4	ALX4	0	0	0.12365	46.6414	OK
1518	KCNQ1OT1	KCNQ1OT1	0	0	0.123577	46.6201	OK
1519	KITLG	KITLG	0	0	0.123572	46.6203	OK
1520	CSRNP3	CSRNP3	0	0	0.123376	46.5376	OK
1521	CD320	CD320	0	0	0.123363	46.5662	OK
1522	LHFPL6	LHFPL6	0	0	0.123362	46.5319	OK
1523	SLC39A13	SLC39A13	0	0	0.123321	46.5313	OK
1524	OSBPL3	OSBPL3	0	0	0.123302	46.5148	OK
1525	MEIS1-AS3	MEIS1-AS3	0	0	0.123295	46.6272	OK
1526	METRNL	METRNL	0	0	0.12327	46.508	OK
1527	KLF13	KLF13	0	0	0.123267	46.5012	OK
1528	TMED7	TMED7	0	0	0.123218	46.4807	OK
1529	ZBTB20	ZBTB20	0	0	0.123	46.3955	OK
1530	LEF1	LEF1	0	0	0.12294	46.3734	OK
1531	LINC02466	LINC02466	0	0	0.122906	46.388	OK
1532	GOLGA2	GOLGA2	0	0	0.122904	46.3589	OK
1533	P3H2	P3H2	0	0	0.122892	46.3595	OK
1534	MMP14	MMP14	0	0	0.122769	46.3112	OK
1535	AC105941.1	AC105941.1	0	0	0.122644	46.3472	OK
1536	CNTLN	CNTLN	0	0	0.122497	46.2067	OK
1537	TAFA2	TAFA2	0	0	0.122467	46.2019	OK
1538	MYL12A	MYL12A	0	0	0.122462	46.2065	OK
1539	TCF7L1	TCF7L1	0	0	0.122404	46.1704	OK
1540	KANK4	KANK4	0	0	0.122394	46.2388	OK
1541	ALKBH7	ALKBH7	0	0	0.122281	46.1634	OK
1542	ETV6	ETV6	0	0	0.12224	46.1106	OK
1543	EXT1	EXT1	0	0	0.122226	46.1091	OK
1544	CFD	CFD	0	0	0.122208	46.227	OK
1545	TACC1	TACC1	0	0	0.122074	46.0469	OK
1546	DACH2	DACH2	0	0	0.121878	45.9855	OK
1547	ERLEC1	ERLEC1	0	0	0.121774	45.9336	OK
1548	APBB2	APBB2	0	0	0.121763	45.9296	OK
1549	INTU	INTU	0	0	0.121647	45.8854	OK
1550	NLGN4X	NLGN4X	0	0	0.121632	45.8857	OK
1551	SYNE1	SYNE1	0	0	0.121617	45.8755	OK
1552	CSNK2B	CSNK2B	0	0	0.121418	45.8209	OK
1553	SEC31A	SEC31A	0	0	0.121398	45.7981	OK
1554	PEG10	PEG10	0	0	0.121337	45.7691	OK
1555	LGR6	LGR6	0	0	0.121224	45.8276	OK
1556	RGMB	RGMB	0	0	0.121202	45.7465	OK
1557	FLRT3	FLRT3	0	0	0.121199	45.7171	OK
1558	FRZB	FRZB	0	0	0.120904	45.6256	OK
1559	ARHGAP6	ARHGAP6	0	0	0.120882	45.5998	OK
1560	NCALD	NCALD	0	0	0.120852	45.5916	OK
1561	GSTO1	GSTO1	0	0	0.120829	45.6416	OK
1562	DDAH1	DDAH1	0	0	0.120764	45.5535	OK
1563	EGR1	EGR1	0	0	0.120758	45.5618	OK
1564	REXO2	REXO2	0	0	0.120725	45.5429	OK
1565	TRABD2B	TRABD2B	0	0	0.120722	45.545	OK
1566	MSX2	MSX2	0	0	0.120664	45.5249	OK
1567	DPYD	DPYD	0	0	0.120645	45.5101	OK
1568	LINC01515	LINC01515	0	0	0.120515	45.4584	OK
1569	NRP1	NRP1	0	0	0.120416	45.4257	OK
1570	SUPT3H	SUPT3H	0	0	0.120372	45.4073	OK
1571	FOXC1	FOXC1	0	0	0.12036	45.4064	OK
1572	SMAD7	SMAD7	0	0	0.120338	45.3932	OK
1573	S1PR1	S1PR1	0	0	0.120323	45.4137	OK
1574	DOCK4	DOCK4	0	0	0.120289	45.3738	OK
1575	NDUFA11	NDUFA11	0	0	0.120253	45.4018	OK
1576	SNHG32	SNHG32	0	0	0.120241	45.363	OK
1577	ETV5	ETV5	0	0	0.120216	45.3764	OK
1578	TLL1	TLL1	0	0	0.1202	45.3441	OK
1579	TUT4	TUT4	0	0	0.120131	45.3164	OK
1580	LGI4	LGI4	0	0	0.120117	45.3229	OK
1581	LINC02465	LINC02465	0	0	0.120053	45.3072	OK
1582	PTPRS	PTPRS	0	0	0.11993	45.2384	OK
1583	AP003555.2	AP003555.2	0	0	0.119898	45.3553	OK
1584	PSMB6	PSMB6	0	0	0.119887	45.2606	OK
1585	NPB	NPB	0	0	0.119823	45.268	OK
1586	HS3ST4	HS3ST4	0	0	0.119727	45.3345	OK
1587	COTL1	COTL1	0	0	0.119672	45.1601	OK
1588	PIEZO1	PIEZO1	0	0	0.119664	45.1485	OK
1589	CHN1	CHN1	0	0	0.119563	45.1007	OK
1590	DOCK11	DOCK11	0	0	0.119538	45.0979	OK
1591	SORL1	SORL1	0	0	0.119524	45.1162	OK
1592	ZSWIM6	ZSWIM6	0	0	0.119469	45.0646	OK
1593	SEPTIN11	SEPTIN11	0	0	0.119414	45.0447	OK
1594	USO1	USO1	0	0	0.119375	45.0288	OK
1595	C1QTNF7	C1QTNF7	0	0	0.119374	45.0296	OK
1596	AC139720.1	AC139720.1	0	0	0.119351	45.0395	OK
1597	ZFHX4-AS1	ZFHX4-AS1	0	0	0.119296	44.9996	OK
1598	CD59	CD59	0	0	0.119256	45.003	OK
1599	RAC1	RAC1	0	0	0.119077	44.9167	OK
1600	RCAN2	RCAN2	0	0	0.118949	44.8829	OK
1601	MZT2B	MZT2B	0	0	0.118943	44.8846	OK
1602	KREMEN1	KREMEN1	0	0	0.118821	44.8224	OK
1603	CNTN3	CNTN3	0	0	0.118583	44.7322	OK
1604	TBC1D2B	TBC1D2B	0	0	0.118522	44.7077	OK
1605	SORCS1	SORCS1	0	0	0.118501	44.7545	OK
1606	KLHL13	KLHL13	0	0	0.11845	44.6841	OK
1607	SPRY1	SPRY1	0	0	0.118394	44.6687	OK
1608	ING1	ING1	0	0	0.118192	44.5874	OK
1609	PSMC3	PSMC3	0	0	0.118048	44.5498	OK
1610	MRPL51	MRPL51	0	0	0.117956	44.5302	OK
1611	ENO1	ENO1	0	0	0.11794	44.4894	OK
1612	CRLF1	CRLF1	0	0	0.117872	44.581	OK
1613	HIST1H2AC	HIST1H2AC	0	0	0.117813	44.4415	OK
1614	RAB27B	RAB27B	0	0	0.117813	44.4449	OK
1615	C1QBP	C1QBP	0	0	0.117711	44.4172	OK
1616	AL590807.1	AL590807.1	0	0	0.117679	44.5042	OK
1617	SPCS1	SPCS1	0	0	0.117672	44.4036	OK
1618	STRBP	STRBP	0	0	0.117586	44.3569	OK
1619	ECRG4	ECRG4	0	0	0.117522	44.3503	OK
1620	FERMT2	FERMT2	0	0	0.11746	44.3077	OK
1621	AC006115.2	AC006115.2	0	0	0.117433	44.3146	OK
1622	PDE4DIP	PDE4DIP	0	0	0.11743	44.2962	OK
1623	GOLGA3	GOLGA3	0	0	0.11742	44.2922	OK
1624	RSPO3	RSPO3	0	0	0.117174	44.2234	OK
1625	SAR1A	SAR1A	0	0	0.117082	44.1651	OK
1626	FGF10-AS1	FGF10-AS1	0	0	0.11702	44.1814	OK
1627	KHDRBS2	KHDRBS2	0	0	0.116839	44.0743	OK
1628	MCTP1	MCTP1	0	0	0.116804	44.0804	OK
1629	SEMA6A	SEMA6A	0	0	0.116763	44.0446	OK
1630	MARCKSL1	MARCKSL1	0	0	0.116743	44.0451	OK
1631	TBX2-AS1	TBX2-AS1	0	0	0.11665	44.0378	OK
1632	ALDH6A1	ALDH6A1	0	0	0.116581	43.9864	OK
1633	SLC35F3	SLC35F3	0	0	0.116567	44.0557	OK
1634	SYT12	SYT12	0	0	0.116562	44.2512	OK
1635	LATS2	LATS2	0	0	0.116485	43.9405	OK
1636	ZNF618	ZNF618	0	0	0.116278	43.8617	OK
1637	ID1	ID1	0	0	0.116161	43.8508	OK
1638	FAP	FAP	0	0	0.11616	43.8182	OK
1639	TMEM147	TMEM147	0	0	0.116147	43.8413	OK
1640	RNF165	RNF165	0	0	0.11609	43.8112	OK
1641	FOSB	FOSB	0	0	0.116012	43.7702	OK
1642	GAB3	GAB3	0	0	0.115817	43.7063	OK
1643	PHACTR3	PHACTR3	0	0	0.115769	43.6774	OK
1644	HMX1	HMX1	0	0	0.115699	43.7549	OK
1645	PHPT1	PHPT1	0	0	0.115617	43.6419	OK
1646	AC096576.2	AC096576.2	0	0	0.115611	43.624	OK
1647	CITED2	CITED2	0	0	0.115466	43.5684	OK
1648	EIF3H	EIF3H	0	0	0.115449	43.5495	OK
1649	SYNPO2	SYNPO2	0	0	0.115404	43.5503	OK
1650	PRELP	PRELP	0	0	0.115278	43.4932	OK
1651	ATP2B1	ATP2B1	0	0	0.115234	43.4684	OK
1652	ICA1	ICA1	0	0	0.114999	43.3841	OK
1653	TRPV4	TRPV4	0	0	0.114955	43.3817	OK
1654	LINC02224	LINC02224	0	0	0.114925	43.4008	OK
1655	H19	H19	0	0	0.114836	43.3506	OK
1656	COPA	COPA	0	0	0.114823	43.3137	OK
1657	NETO1	NETO1	0	0	0.114791	43.4893	OK
1658	OLFML3	OLFML3	0	0	0.114746	43.2899	OK
1659	CNN3	CNN3	0	0	0.114741	43.2826	OK
1660	SRPRA	SRPRA	0	0	0.114659	43.2549	OK
1661	ANK2	ANK2	0	0	0.114624	43.2384	OK
1662	GAS7	GAS7	0	0	0.114533	43.207	OK
1663	FAM102A	FAM102A	0	0	0.114492	43.199	OK
1664	MROH9	MROH9	0	0	0.114474	43.1932	OK
1665	SHROOM4	SHROOM4	0	0	0.11446	43.1793	OK
1666	PHACTR2	PHACTR2	0	0	0.11436	43.1401	OK
1667	GRIK1	GRIK1	0	0	0.114354	43.1403	OK
1668	FAM135B	FAM135B	0	0	0.114316	43.2047	OK
1669	TXNIP	TXNIP	0	0	0.11431	43.1235	OK
1670	COX6A1	COX6A1	0	0	0.114304	43.1647	OK
1671	CLMN	CLMN	0	0	0.114273	43.1195	OK
1672	YIPF5	YIPF5	0	0	0.114255	43.1011	OK
1673	DPY19L2	DPY19L2	0	0	0.114098	43.0495	OK
1674	PIGT	PIGT	0	0	0.114053	43.0339	OK
1675	HFM1	HFM1	0	0	0.114033	43.0255	OK
1676	INHBA	INHBA	0	0	0.113985	42.9984	OK
1677	AL596451.1	AL596451.1	0	0	0.11387	43.1824	OK
1678	MSMO1	MSMO1	0	0	0.113817	42.9361	OK
1679	KIFC3	KIFC3	0	0	0.113804	42.9422	OK
1680	JAG2	JAG2	0	0	0.11374	43.0277	OK
1681	CLU	CLU	0	0	0.113726	42.9208	OK
1682	SRPRB	SRPRB	0	0	0.113664	42.8836	OK
1683	ENPP6	ENPP6	0	0	0.113646	42.9287	OK
1684	ACTN1	ACTN1	0	0	0.113644	42.8692	OK
1685	LIMA1	LIMA1	0	0	0.113445	42.7941	OK
1686	EIF3G	EIF3G	0	0	0.113374	42.7814	OK
1687	STK3	STK3	0	0	0.113348	42.7583	OK
1688	RND3	RND3	0	0	0.113242	42.718	OK
1689	CRIM1	CRIM1	0	0	0.113173	42.6917	OK
1690	ALKAL2	ALKAL2	0	0	0.113143	42.8329	OK
1691	NCL	NCL	0	0	0.113048	42.6445	OK
1692	CARMN	CARMN	0	0	0.112842	42.5739	OK
1693	CYCS	CYCS	0	0	0.112808	42.5847	OK
1694	ESRRG	ESRRG	0	0	0.112669	42.5329	OK
1695	SSBP3	SSBP3	0	0	0.112631	42.4876	OK
1696	GRIA1	GRIA1	0	0	0.11252	42.4497	OK
1697	ADAMTS12	ADAMTS12	0	0	0.112478	42.4302	OK
1698	NCKAP5	NCKAP5	0	0	0.112392	42.4112	OK
1699	CTSK	CTSK	0	0	0.112367	42.3962	OK
1700	SAMD3	SAMD3	0	0	0.112347	42.3878	OK
1701	STOX2	STOX2	0	0	0.11227	42.3511	OK
1702	SH3PXD2A	SH3PXD2A	0	0	0.112239	42.3397	OK
1703	AC112487.1	AC112487.1	0	0	0.112122	42.4781	OK
1704	CNTNAP3B	CNTNAP3B	0	0	0.112088	42.3147	OK
1705	ITPR1	ITPR1	0	0	0.111983	42.2468	OK
1706	CA12	CA12	0	0	0.111883	42.2164	OK
1707	SNX2	SNX2	0	0	0.111835	42.1872	OK
1708	RHOJ	RHOJ	0	0	0.11175	42.1654	OK
1709	PCDH17	PCDH17	0	0	0.111677	42.1406	OK
1710	SRPX2	SRPX2	0	0	0.111671	42.1316	OK
1711	RAB31	RAB31	0	0	0.111537	42.075	OK
1712	SRGAP1	SRGAP1	0	0	0.11151	42.0648	OK
1713	RPN1	RPN1	0	0	0.111489	42.0628	OK
1714	ANGPTL2	ANGPTL2	0	0	0.111359	42.0115	OK
1715	SLC2A13	SLC2A13	0	0	0.111293	41.9833	OK
1716	TLN1	TLN1	0	0	0.111151	41.9308	OK
1717	CPXM2	CPXM2	0	0	0.111021	41.8881	OK
1718	TSKU	TSKU	0	0	0.111013	41.8934	OK
1719	RAB2A	RAB2A	0	0	0.111009	41.8768	OK
1720	FRMD6	FRMD6	0	0	0.110935	41.8482	OK
1721	LRP1	LRP1	0	0	0.110901	41.8355	OK
1722	TUFM	TUFM	0	0	0.110884	41.8418	OK
1723	CTTNBP2	CTTNBP2	0	0	0.110843	41.8195	OK
1724	CDH20	CDH20	0	0	0.110657	41.7508	OK
1725	AL137017.1	AL137017.1	0	0	0.110654	41.8855	OK
1726	COPRS	COPRS	0	0	0.110587	41.7437	OK
1727	MXD4	MXD4	0	0	0.110585	41.7194	OK
1728	EPHA5	EPHA5	0	0	0.110585	41.7212	OK
1729	UQCRH	UQCRH	0	0	0.110524	41.7129	OK
1730	BCAP31	BCAP31	0	0	0.110431	41.6773	OK
1731	POLR2L	POLR2L	0	0	0.110428	41.7288	OK
1732	ADAM22	ADAM22	0	0	0.11041	41.6505	OK
1733	ADAM33	ADAM33	0	0	0.110395	41.6518	OK
1734	CORO1C	CORO1C	0	0	0.110386	41.6422	OK
1735	C5orf66	C5orf66	0	0	0.110344	41.6526	OK
1736	TMEM108	TMEM108	0	0	0.110307	41.6143	OK
1737	NDUFC2	NDUFC2	0	0	0.110279	41.6349	OK
1738	POMP	POMP	0	0	0.110259	41.6175	OK
1739	RNF130	RNF130	0	0	0.110186	41.5658	OK
1740	SEC23A	SEC23A	0	0	0.110157	41.5545	OK
1741	CCND1	CCND1	0	0	0.110084	41.5287	OK
1742	DYNC2H1	DYNC2H1	0	0	0.110083	41.528	OK
1743	PLAC1	PLAC1	0	0	0.11005	41.8101	OK
1744	MTCL1	MTCL1	0	0	0.110047	41.5225	OK
1745	AC092445.1	AC092445.1	0	0	0.110044	41.5409	OK
1746	CCNI	CCNI	0	0	0.110037	41.5094	OK
1747	AC002460.2	AC002460.2	0	0	0.109992	41.5138	OK
1748	GABRB2	GABRB2	0	0	0.109906	41.4673	OK
1749	MMP23B	MMP23B	0	0	0.109902	41.4896	OK
1750	AP001528.1	AP001528.1	0	0	0.109893	41.4615	OK
1751	C1QTNF3	C1QTNF3	0	0	0.109826	41.4391	OK
1752	COX6B1	COX6B1	0	0	0.109795	41.4655	OK
1753	ADD3	ADD3	0	0	0.109732	41.3949	OK
1754	WIPI1	WIPI1	0	0	0.109628	41.3704	OK
1755	FGF10	FGF10	0	0	0.10961	41.3764	OK
1756	PKNOX2	PKNOX2	0	0	0.109596	41.3443	OK
1757	HSBP1	HSBP1	0	0	0.109559	41.354	OK
1758	LAMB2	LAMB2	0	0	0.109555	41.3354	OK
1759	VIPR2	VIPR2	0	0	0.109462	41.4567	OK
1760	ITGA4	ITGA4	0	0	0.109459	41.2962	OK
1761	ENOX1	ENOX1	0	0	0.109278	41.2249	OK
1762	CACNA1D	CACNA1D	0	0	0.109087	41.1676	OK
1763	CADPS	CADPS	0	0	0.109011	41.1312	OK
1764	FAM89B	FAM89B	0	0	0.109009	41.1383	OK
1765	ZBTB16	ZBTB16	0	0	0.108949	41.1015	OK
1766	HLA-C	HLA-C	0	0	0.108931	41.1518	OK
1767	ZNF804B	ZNF804B	0	0	0.108856	41.1045	OK
1768	MARK1	MARK1	0	0	0.108826	41.0572	OK
1769	MDH2	MDH2	0	0	0.108771	41.0435	OK
1770	FRRS1L	FRRS1L	0	0	0.108747	41.0267	OK
1771	FAM50A	FAM50A	0	0	0.10874	41.0454	OK
1772	ANAPC11	ANAPC11	0	0	0.108597	40.9929	OK
1773	ELF2	ELF2	0	0	0.108563	40.9547	OK
1774	CPM	CPM	0	0	0.108486	41.1214	OK
1775	TOB1	TOB1	0	0	0.108477	40.9311	OK
1776	GPC5	GPC5	0	0	0.108399	40.9183	OK
1777	CDYL	CDYL	0	0	0.108371	40.8816	OK
1778	OLFML1	OLFML1	0	0	0.108313	40.8643	OK
1779	STRA6	STRA6	0	0	0.108292	40.9323	OK
1780	GAB1	GAB1	0	0	0.10824	40.8335	OK
1781	SLC16A3	SLC16A3	0	0	0.108229	40.8386	OK
1782	MOSPD2	MOSPD2	0	0	0.108186	40.8145	OK
1783	GOLGA8B	GOLGA8B	0	0	0.108062	40.7733	OK
1784	ATP1B1	ATP1B1	0	0	0.107934	40.7351	OK
1785	VPS13B	VPS13B	0	0	0.107853	40.6912	OK
1786	DKK3	DKK3	0	0	0.107828	40.6803	OK
1787	WIPF3	WIPF3	0	0	0.107827	40.7656	OK
1788	SEC61G	SEC61G	0	0	0.107793	40.6993	OK
1789	PLOD1	PLOD1	0	0	0.107745	40.6506	OK
1790	RNF150	RNF150	0	0	0.107675	40.6194	OK
1791	SCD	SCD	0	0	0.107569	40.5893	OK
1792	ARFGAP3	ARFGAP3	0	0	0.107534	40.5665	OK
1793	CDH9	CDH9	0	0	0.107464	40.6795	OK
1794	CFH	CFH	0	0	0.107359	40.5066	OK
1795	OAF	OAF	0	0	0.107334	40.4919	OK
1796	RAPH1	RAPH1	0	0	0.107214	40.4453	OK
1797	SLC9A9	SLC9A9	0	0	0.107105	40.4049	OK
1798	ZFAS1	ZFAS1	0	0	0.107082	40.4022	OK
1799	AC110296.1	AC110296.1	0	0	0.107013	40.3844	OK
1800	IRF2BP2	IRF2BP2	0	0	0.106803	40.2913	OK
1801	TRMT112	TRMT112	0	0	0.106714	40.2911	OK
1802	PEBP1	PEBP1	0	0	0.106634	40.2288	OK
1803	CDHR3	CDHR3	0	0	0.106632	40.2611	OK
1804	KCTD5	KCTD5	0	0	0.106527	40.207	OK
1805	ITGA2	ITGA2	0	0	0.106519	40.271	OK
1806	ERP29	ERP29	0	0	0.106472	40.178	OK
1807	LINC00924	LINC00924	0	0	0.106353	40.4731	OK
1808	POGLUT3	POGLUT3	0	0	0.106348	40.1204	OK
1809	PPEF1	PPEF1	0	0	0.106324	40.1178	OK
1810	PSIP1	PSIP1	0	0	0.106313	40.1059	OK
1811	ST3GAL1	ST3GAL1	0	0	0.106132	40.0407	OK
1812	MRFAP1	MRFAP1	0	0	0.106128	40.0416	OK
1813	AL357054.2	AL357054.2	0	0	0.106099	40.0686	OK
1814	SEMA3E	SEMA3E	0	0	0.10587	39.9478	OK
1815	ZFP36	ZFP36	0	0	0.105842	39.9569	OK
1816	CCDC80	CCDC80	0	0	0.105783	39.9065	OK
1817	CDV3	CDV3	0	0	0.105734	39.8904	OK
1818	MANF	MANF	0	0	0.105728	39.906	OK
1819	CD276	CD276	0	0	0.105718	39.8866	OK
1820	SNX4	SNX4	0	0	0.105688	39.8717	OK
1821	CCDC144A	CCDC144A	0	0	0.105591	39.8343	OK
1822	TMED10	TMED10	0	0	0.10557	39.8275	OK
1823	ZIC4	ZIC4	0	0	0.105477	39.8077	OK
1824	NDUFA13	NDUFA13	0	0	0.105469	39.8312	OK
1825	PGAP1	PGAP1	0	0	0.105297	39.7235	OK
1826	REEP5	REEP5	0	0	0.10527	39.7175	OK
1827	AP000787.1	AP000787.1	0	0	0.105265	39.7117	OK
1828	TOMM20	TOMM20	0	0	0.105236	39.7007	OK
1829	LRPAP1	LRPAP1	0	0	0.105048	39.6404	OK
1830	SPCS3	SPCS3	0	0	0.105045	39.6294	OK
1831	TMEM173	TMEM173	0	0	0.105019	39.6397	OK
1832	RANBP3L	RANBP3L	0	0	0.104946	39.6006	OK
1833	GDPD5	GDPD5	0	0	0.104922	39.6279	OK
1834	B3GALT2	B3GALT2	0	0	0.104804	39.5734	OK
1835	AC078842.2	AC078842.2	0	0	0.104789	39.5349	OK
1836	SNU13	SNU13	0	0	0.104779	39.5463	OK
1837	MYL12B	MYL12B	0	0	0.104764	39.5358	OK
1838	TRH	TRH	0	0	0.10469	39.7421	OK
1839	CCT7	CCT7	0	0	0.10464	39.4822	OK
1840	MSI2	MSI2	0	0	0.104627	39.4708	OK
1841	MIEN1	MIEN1	0	0	0.104595	39.518	OK
1842	TOMM6	TOMM6	0	0	0.104594	39.4985	OK
1843	LINC01102	LINC01102	0	0	0.104548	39.4442	OK
1844	SLC9A7	SLC9A7	0	0	0.10454	39.4977	OK
1845	ADAM23	ADAM23	0	0	0.104496	39.4226	OK
1846	AC002074.1	AC002074.1	0	0	0.104493	39.4236	OK
1847	EPN2	EPN2	0	0	0.10447	39.4112	OK
1848	PPP2R5A	PPP2R5A	0	0	0.104399	39.3867	OK
1849	ANKS1A	ANKS1A	0	0	0.104387	39.3819	OK
1850	SLC25A48	SLC25A48	0	0	0.104167	39.4026	OK
1851	CIAO2B	CIAO2B	0	0	0.10414	39.3115	OK
1852	PDGFRL	PDGFRL	0	0	0.104123	39.2879	OK
1853	CHSY1	CHSY1	0	0	0.104017	39.2413	OK
1854	FAM98A	FAM98A	0	0	0.103904	39.202	OK
1855	NDUFAF3	NDUFAF3	0	0	0.103872	39.2125	OK
1856	ITPR2	ITPR2	0	0	0.103792	39.1602	OK
1857	MRAS	MRAS	0	0	0.103739	39.1435	OK
1858	PCDH19	PCDH19	0	0	0.103722	39.1363	OK
1859	COL6A6	COL6A6	0	0	0.103693	39.155	OK
1860	PITX2	PITX2	0	0	0.103682	39.1235	OK
1861	TPI1	TPI1	0	0	0.103672	39.1157	OK
1862	CHMP2A	CHMP2A	0	0	0.10362	39.1148	OK
1863	UXT	UXT	0	0	0.103583	39.122	OK
1864	GABRA2	GABRA2	0	0	0.103396	39.0183	OK
1865	SEC11A	SEC11A	0	0	0.103373	39.0018	OK
1866	ZNF438	ZNF438	0	0	0.103344	38.9869	OK
1867	CHST6	CHST6	0	0	0.103329	39.007	OK
1868	SCUBE1	SCUBE1	0	0	0.103322	38.9987	OK
1869	MEGF10	MEGF10	0	0	0.103153	38.9359	OK
1870	SNX24	SNX24	0	0	0.103119	38.902	OK
1871	COX7A2	COX7A2	0	0	0.103092	38.942	OK
1872	RPS6KA5	RPS6KA5	0	0	0.103071	38.8851	OK
1873	PLEC	PLEC	0	0	0.103016	38.866	OK
1874	PSMB4	PSMB4	0	0	0.102974	38.8725	OK
1875	MPDZ	MPDZ	0	0	0.102879	38.8115	OK
1876	ACBD3	ACBD3	0	0	0.102878	38.8112	OK
1877	SF3B5	SF3B5	0	0	0.102564	38.7395	OK
1878	TBX1	TBX1	0	0	0.102558	38.9458	OK
1879	IQGAP1	IQGAP1	0	0	0.102526	38.6786	OK
1880	ECEL1	ECEL1	0	0	0.102393	38.7619	OK
1881	MIR924HG	MIR924HG	0	0	0.102338	38.6104	OK
1882	EBP	EBP	0	0	0.10229	38.6069	OK
1883	PAWR	PAWR	0	0	0.102248	38.5824	OK
1884	SMAD6	SMAD6	0	0	0.102245	38.5736	OK
1885	SKIL	SKIL	0	0	0.102234	38.5694	OK
1886	SPART	SPART	0	0	0.102163	38.5418	OK
1887	TRIB1	TRIB1	0	0	0.102109	38.6125	OK
1888	HIC1	HIC1	0	0	0.102065	38.5717	OK
1889	COX10-AS1	COX10-AS1	0	0	0.102047	38.4981	OK
1890	LDHB	LDHB	0	0	0.101989	38.4786	OK
1891	GANAB	GANAB	0	0	0.101962	38.4722	OK
1892	TRPM3	TRPM3	0	0	0.10195	38.5117	OK
1893	ZNF385D-AS2	ZNF385D-AS2	0	0	0.101864	38.5299	OK
1894	SOBP	SOBP	0	0	0.101862	38.4285	OK
1895	MED8	MED8	0	0	0.101826	38.4396	OK
1896	MRTFB	MRTFB	0	0	0.101822	38.4134	OK
1897	C8orf34	C8orf34	0	0	0.10179	38.4203	OK
1898	DNM3OS	DNM3OS	0	0	0.101782	38.3988	OK
1899	CNTN6	CNTN6	0	0	0.101779	38.4297	OK
1900	TP53I13	TP53I13	0	0	0.10175	38.3986	OK
1901	UBE2D1	UBE2D1	0	0	0.101678	38.3657	OK
1902	TAF10	TAF10	0	0	0.101581	38.3357	OK
1903	GREB1L	GREB1L	0	0	0.10135	38.2544	OK
1904	MAP7D1	MAP7D1	0	0	0.101305	38.2318	OK
1905	CAMK1D	CAMK1D	0	0	0.101246	38.1961	OK
1906	TPST1	TPST1	0	0	0.101093	38.1402	OK
1907	SLC44A1	SLC44A1	0	0	0.101075	38.132	OK
1908	CREB3	CREB3	0	0	0.101048	38.1532	OK
1909	GLS	GLS	0	0	0.100942	38.0817	OK
1910	GLT8D1	GLT8D1	0	0	0.100923	38.0782	OK
1911	AC098617.1	AC098617.1	0	0	0.100899	38.203	OK
1912	TET1	TET1	0	0	0.10088	38.0582	OK
1913	AC005550.2	AC005550.2	0	0	0.100777	38.0682	OK
1914	MPG	MPG	0	0	0.100726	38.0144	OK
1915	SLC7A1	SLC7A1	0	0	0.100724	38.0104	OK
1916	SASH1	SASH1	0	0	0.100714	37.9958	OK
1917	RAB30	RAB30	0	0	0.100642	37.9693	OK
1918	REV3L	REV3L	0	0	0.100579	37.9457	OK
1919	HSPA8	HSPA8	0	0	0.100513	37.9271	OK
1920	UBE2QL1	UBE2QL1	0	0	0.100472	37.9858	OK
1921	EIF3A	EIF3A	0	0	0.100433	37.8899	OK
1922	CADM2	CADM2	0	0	0.100406	37.8879	OK
1923	PGK1	PGK1	0	0	0.100393	37.8773	OK
1924	MRPL57	MRPL57	0	0	0.100386	37.9035	OK
1925	ROR2	ROR2	0	0	0.100348	37.859	OK
1926	MICOS10	MICOS10	0	0	0.100345	37.8833	OK
1927	MPC2	MPC2	0	0	0.10033	37.8681	OK
1928	BUD31	BUD31	0	0	0.100246	37.8472	OK
1929	FKBP9	FKBP9	0	0	0.100213	37.8086	OK
1930	ISOC2	ISOC2	0	0	0.100129	37.7961	OK
1931	TOMM5	TOMM5	0	0	0.100097	37.7962	OK
1932	AC096576.3	AC096576.3	0	0	0.0999856	37.7451	OK
1933	LINC02384	LINC02384	0	0	0.0999296	37.7054	OK
1934	LINC02268	LINC02268	0	0	0.0998892	37.7748	OK
1935	RCBTB2	RCBTB2	0	0	0.0998802	37.6823	OK
1936	NOP53	NOP53	0	0	0.0998655	37.6782	OK
1937	GNB2	GNB2	0	0	0.0997655	37.6542	OK
1938	FRMPD4	FRMPD4	0	0	0.0997444	37.6378	OK
1939	CDK2AP1	CDK2AP1	0	0	0.0997117	37.6282	OK
1940	AC068587.4	AC068587.4	0	0	0.0997074	37.62	OK
1941	PLP2	PLP2	0	0	0.0996867	37.6328	OK
1942	DAAM2	DAAM2	0	0	0.0996608	37.5989	OK
1943	WNT5A	WNT5A	0	0	0.0996591	37.6012	OK
1944	DISP1	DISP1	0	0	0.0995458	37.5556	OK
1945	PTGER3	PTGER3	0	0	0.099507	37.6036	OK
1946	TRHDE	TRHDE	0	0	0.0994862	37.5476	OK
1947	MAPK8	MAPK8	0	0	0.099456	37.5216	OK
1948	NKAIN2	NKAIN2	4.64636777054586e-307	4.74352728736615e-308	0.0993893	37.4992	OK
1949	ATP5PO	ATP5PO	6.87057172285933e-307	7.01784198304744e-308	0.0993036	37.4888	OK
1950	LINC02664	LINC02664	1.68356776569818e-306	1.72053725858784e-307	0.099271	37.4649	OK
1951	PKDCC	PKDCC	5.93000021254968e-306	6.06643279434882e-307	0.0992116	37.4312	OK
1952	PRMT1	PRMT1	4.46299104290449e-306	4.56333290954702e-307	0.0992	37.4388	OK
1953	STIM1	STIM1	1.28863640622224e-305	1.31963499699085e-306	0.0991535	37.4105	OK
1954	RELT	RELT	7.41786244633717e-306	7.59241410706802e-307	0.099038	37.4252	OK
1955	ATP6AP2	ATP6AP2	1.63601981398501e-304	1.67708964737419e-305	0.0989716	37.3425	OK
1956	MORC4	MORC4	3.60630904369731e-304	3.69873004481717e-305	0.0989233	37.3213	OK
1957	ADGRE5	ADGRE5	1.50407039249787e-304	1.54103957724088e-305	0.0988745	37.3448	OK
1958	PCDH11X	PCDH11X	3.84010884395106e-304	3.94053410012902e-305	0.0988626	37.3196	OK
1959	PARD3B	PARD3B	9.22154355308293e-304	9.46753515040588e-305	0.0988518	37.2962	OK
1960	NFKBIA	NFKBIA	3.78726089249816e-303	3.89027375362737e-304	0.098749	37.2583	OK
1961	CPQ	CPQ	1.50669384859938e-302	1.5484652990427e-303	0.0986586	37.2212	OK
1962	PLCL1	PLCL1	1.85938796417695e-302	1.91191194681368e-303	0.0986381	37.2156	OK
1963	FOSL2	FOSL2	2.34053764353258e-302	2.40787977268197e-303	0.0986161	37.2094	OK
1964	TSBP1-AS1	TSBP1-AS1	9.1900585632503e-302	9.45929197538053e-303	0.0985298	37.1726	OK
1965	AC046134.2	AC046134.2	9.62959547487235e-302	9.91675232331858e-303	0.0985179	37.1713	OK
1966	HSPB1	HSPB1	1.38781430248015e-301	1.42992658596299e-302	0.0984439	37.1615	OK
1967	PNRC1	PNRC1	5.89265257096765e-301	6.07454934599516e-302	0.0983975	37.1226	OK
1968	TANC1	TANC1	8.71905417561106e-301	8.99276695016119e-302	0.0983685	37.112	OK
1969	SNTB2	SNTB2	1.76419649674927e-300	1.82235275671758e-301	0.0983179	37.093	OK
1970	SMOX	SMOX	1.19780926927355e-300	1.23666697786745e-301	0.0982784	37.1034	OK
1971	DTNA	DTNA	3.49628721560356e-300	3.61337371687554e-301	0.0982661	37.0745	OK
1972	RNF145	RNF145	7.25312525904248e-299	7.49982502808596e-300	0.0980521	36.9927	OK
1973	ST5	ST5	2.34461629279066e-298	2.42682101475895e-299	0.0979667	36.961	OK
1974	GNPTAB	GNPTAB	1.22846475006051e-297	1.27282365225598e-298	0.0978436	36.9161	OK
1975	CCDC186	CCDC186	1.66368408979407e-297	1.72463032839613e-298	0.0978253	36.9079	OK
1976	ZNF593	ZNF593	1.36155854413216e-298	1.40858265610654e-299	0.0978101	36.9757	OK
1977	S100A1	S100A1	9.16589227471022e-301	9.45843608244035e-302	0.0977499	37.1107	OK
1978	GAP43	GAP43	3.60183064297646e-297	3.73755289193092e-298	0.0977438	36.887	OK
1979	RNF19A	RNF19A	6.93004514597348e-297	7.19481129614458e-298	0.0977251	36.8692	OK
1980	POLR3D	POLR3D	7.04772614727066e-297	7.32437553065234e-298	0.097715	36.8687	OK
1981	HAPLN1	HAPLN1	7.02039763193463e-297	7.29229500890647e-298	0.097705	36.8689	OK
1982	NDUFA6	NDUFA6	2.06538634453892e-297	2.14213069327735e-298	0.0977012	36.902	OK
1983	PTPRF	PTPRF	1.38567290557342e-296	1.44151811622202e-297	0.0976745	36.8504	OK
1984	LNCAROD	LNCAROD	2.42886776041261e-298	2.51529935253672e-299	0.0976195	36.96	OK
1985	CTSC	CTSC	3.33853607683333e-296	3.47483499218647e-297	0.097543	36.8265	OK
1986	GPAA1	GPAA1	5.17667622276661e-296	5.39073196092304e-297	0.0975324	36.8146	OK
1987	HECA	HECA	2.22193512751851e-295	2.31614117113061e-296	0.0974648	36.775	OK
1988	CACNA1G	CACNA1G	3.35750840034048e-295	3.50162031165953e-296	0.0974416	36.7638	OK
1989	CYC1	CYC1	1.79711023428441e-295	1.87236263600304e-296	0.0974201	36.7808	OK
1990	SKAP2	SKAP2	9.70948335965805e-297	1.00957051441547e-297	0.0974198	36.86	OK
1991	MDFIC	MDFIC	2.29616751990658e-294	2.3983343992316e-295	0.0973055	36.7114	OK
1992	FCGRT	FCGRT	2.18297809484289e-294	2.27896460611448e-295	0.0972716	36.7128	OK
1993	HS3ST3B1	HS3ST3B1	4.57683899773264e-294	4.78288190423924e-295	0.0972442	36.6927	OK
1994	CSF1	CSF1	1.88169885453842e-294	1.96345182086159e-295	0.0971738	36.7169	OK
1995	MBNL3	MBNL3	1.78943940442961e-293	1.87187309430402e-294	0.0971391	36.6555	OK
1996	TUBB	TUBB	2.21210426239611e-293	2.31516807924376e-294	0.0971274	36.6497	OK
1997	TMEM205	TMEM205	4.66180563722025e-294	4.87411678960977e-295	0.0971242	36.6921	OK
1998	TCEAL8	TCEAL8	3.30482285919115e-293	3.46226135712128e-294	0.0970921	36.6387	OK
1999	NDUFB2	NDUFB2	2.9617839028425e-293	3.10132814730848e-294	0.09705	36.6417	OK
[truncated: 17,082 more rows]
