# Supplementary material for: A multi-omic atlas of human embryonic skeletal development
Source: Nature. 2024 Nov 20;635(8039):657–67. doi: 10.1038/s41586-024-08189-z (PMC11578895; doi:10.1038/s41586-024-08189-z)
Supplement: Supplementary file 4 — Supplementary Tables [file 41586_2024_8189_MOESM4_ESM.zip › 2023-10-17784B-s4/2023-10-17784B-Supplementary Data Table 2.xlsx]

## Sheet: Whole
	ArticularChon1_n	ArticularChon1_l	ArticularChon1_s	ArticularChon1_p	ArticularChon2_n	ArticularChon2_l	ArticularChon2_s	ArticularChon2_p	ChondroPro1_n	ChondroPro1_l	ChondroPro1_s	ChondroPro1_p	ChondroPro2_n	ChondroPro2_l	ChondroPro2_s	ChondroPro2_p	CyclingChon_n	CyclingChon_l	CyclingChon_s	CyclingChon_p	DLK1hiChon_n	DLK1hiChon_l	DLK1hiChon_s	DLK1hiChon_p	FacialChon_n	FacialChon_l	FacialChon_s	FacialChon_p	HypertrophicChon_n	HypertrophicChon_l	HypertrophicChon_s	HypertrophicChon_p	MandibularChon_n	MandibularChon_l	MandibularChon_s	MandibularChon_p	MaturingChon_n	MaturingChon_l	MaturingChon_s	MaturingChon_p	InterzoneChon_n	InterzoneChon_l	InterzoneChon_s	InterzoneChon_p	PAX7hiChon_n	PAX7hiChon_l	PAX7hiChon_s	PAX7hiChon_p	LimbMes_n
0	ACAN	4.40829	134.392	0	COL9A1	5.98742	70.0606	0	COL9A1	4.05733	124.776	0	SORBS2	3.61645	124.546	0	COL9A1	5.50266	117.338	0	COL2A1	6.61228	118.722	0	SORBS2	4.77261	70.9199	0	ACAN	4.43761	69.5147	0	SORBS2	5.00929	94.9004	0	COL9A1	6.2004	142.849	0	SPOCK3	2.9834	76.0306	0	COL9A1	4.4445	61.8737	0	CDH2
1	COL11A2	4.78199	131.348	0	CSGALNACT1	4.8133	69.6046	0	ACAN	2.98631	116.449	0	COL9A1	4.68168	123.866	0	ACAN	4.30632	114.666	0	COL9A1	5.87336	114.931	0	HAPLN1	5.05549	68.9138	0	HAPLN1	4.69645	69.2636	0	UNC5C	4.38362	89.1718	0	WWP2	4.70831	136.716	0	SOX9	2.63311	73.7538	0	HAPLN1	3.52243	58.444	0	COL25A1
2	COL9A1	5.31224	131.014	0	EDIL3	4.28768	68.2005	0	WWP2	2.72789	113.577	0	HAPLN1	3.96013	123.255	0	WWP2	3.90613	110.458	0	COL11A2	5.37329	114.181	0	COL9A1	5.50061	67.8725	0	PTH1R	4.16249	67.4774	0	COL9A1	5.48085	87.8068	0	HAPLN1	5.18757	135.418	0	PITX1	3.22592	69	0	WWP2	3.09865	58.1196	0	LRP1B
3	COL2A1	5.50997	130.868	0	COL11A2	5.10538	68.1839	0	HAPLN1	2.9716	113.2	0	WWP2	3.30817	118.626	0	HAPLN1	4.3366	109.762	0	ACAN	4.83623	113.948	0	EPYC	4.94698	67.3689	0	ZNF385B	4.49702	67.46	0	DYNC1I1	4.40933	85.454	0	CSGALNACT1	4.59758	134.018	0	COL2A1	2.15131	58.4516	0	MEGF10	2.66676	56.0731	0	CDH10
4	WWP2	4.10976	130.564	0	ZNF385B	5.14928	67.5989	0	CSGALNACT1	2.70565	111.61	0	EPYC	3.84396	118.158	0	COL2A1	5.07868	105.539	0	COL9A2	5.06484	112.741	0	WWP2	4.3317	67.3562	0	COL2A1	5.36747	65.7912	0	HAPLN1	4.3516	79.7831	0	SORBS2	4.63505	132.782	0	COL9A2	1.96972	57.1637	0	ACAN	3.0838	55.2726	0	CCBE1
5	COL9A2	4.26932	125.285	0	WWP2	4.50918	67.3925	0	EDIL3	2.47153	105.882	0	UNC5C	3.2403	117.69	0	COL11A2	4.23957	103.987	0	HAPLN1	5.04791	110.82	0	ACAN	4.09261	63.7699	0	COL11A2	4.13269	64.6956	0	EPYC	4.695	79.4897	0	EPYC	5.24725	131.571	0	COL9A1	1.6455	54.9068	0	CSGALNACT1	2.97585	55.152	0	NKAIN3
6	EDIL3	3.52105	119.792	0	ACAN	4.62116	67.2658	0	ZNF385B	2.91938	104.772	0	CSGALNACT1	3.13229	113.656	0	EDIL3	3.47484	103.638	0	COL9A3	5.1991	109.914	0	CNMD	4.22721	63.2356	0	WWP2	3.36667	62.1879	0	WWP2	3.88822	79.2083	0	COL2A1	5.78851	131.516	0	NKAIN3	1.8496	53.9398	0	SORBS2	2.96266	54.1926	0	SPOCK3
7	HAPLN1	3.94384	119.747	0	HAPLN1	4.91762	66.9839	0	ENPP1	2.24437	100.874	0	ACAN	3.20143	112.735	0	APOLD1	4.4979	103.336	0	WWP2	4.39039	109.644	0	CSGALNACT1	4.03862	63.0528	0	COL9A1	4.34373	60.317	0	EDIL3	3.302	74.3407	0	ACAN	4.44932	128.883	0	GPC5	2.27854	53.7012	0	PAX7	3.26648	53.5015	0	CNTN5
8	COL9A3	4.08224	117.225	0	COL9A2	4.80313	66.9381	0	COL11A2	2.78535	96.0338	0	EDIL3	2.8275	108.04	0	CSGALNACT1	3.5713	102.872	0	MATN1	5.52226	105.616	0	COL2A1	4.98722	62.6844	0	CSGALNACT1	3.34339	59.95	0	COL9A2	3.78115	74.2686	0	COL9A2	4.62897	128.587	0	SHOX	2.78137	52.698	0	EDIL3	2.74082	53.3138	0	PLCL1
9	CNMD	4.03757	116.249	0	EPYC	4.86968	65.6041	0	SORBS2	2.30876	95.985	0	COL9A2	3.11021	107.9	0	COL9A2	3.85186	100.449	0	CSGALNACT1	4.14893	104.29	0	EDIL3	3.65711	61.5108	0	COL9A2	3.60327	59.9207	0	CSGALNACT1	3.35949	70.1383	0	UNC5C	4.15946	127.59	0	RPL3	1.36647	52.5377	0	ZNF385B	2.97463	49.6349	0	RPL13A
10	CSGALNACT1	3.35252	110.164	0	COL2A1	5.56799	64.4481	0	LINC00511	2.28511	95.8201	0	PAPSS2	2.6487	105.442	0	SORBS2	3.44831	96.9539	0	CNMD	4.55374	103.074	0	UNC5C	3.68929	60.8802	0	SLC8A3	4.59169	59.3754	0	COL11A2	3.73458	69.7108	0	EDIL3	3.88916	124.731	0	SFRP2	1.55648	50.792	0	COL11A2	3.01889	48.6249	0	RPL10
11	MATN3	4.5952	109.876	0	CADM2	4.37286	60.6508	0	COL9A2	2.4759	91.4004	0	COL11A2	3.08535	101.955	0	MATN1	4.40333	94.6708	0	EPYC	4.63845	102.702	0	COL11A2	3.97199	59.3324	0	MEF2C	2.92656	58.799	0	COL2A1	4.20945	68.2496	0	COL11A2	4.57506	123.672	0	ACTB	1.34438	48.7016	0	COL2A1	3.50955	47.2609	0	TRHDE
12	SORBS2	3.49844	108.047	0	UNC5C	3.69298	60.3939	0	MEG8	1.36786	91.3818	0	CNMD	2.83827	96.706	0	LINC00511	3.33355	94.2696	0	EDIL3	3.506	96.7495	0	COL9A2	3.70017	59.0813	0	EDIL3	3.09339	58.7025	0	ACAN	3.2645	68.1726	0	CNMD	4.52055	122.415	0	COL9A3	1.76804	46.6109	0	MEG8	1.50665	47.1338	0	CDH12
13	UCMA	4.85407	105.283	0	MEG8	2.24386	60.0429	0	PFKFB4	2.40412	90.5047	0	COL2A1	3.49358	92.2292	0	CNMD	3.57827	93.2536	0	SORBS2	3.73602	94.0078	0	PAPSS2	3.64575	58.7848	0	PRKG2	3.76335	56.4979	0	PAPSS2	3.00727	63.5738	0	COL9A3	3.83415	105.852	0	LINC00511	1.49817	41.7351	0	COL9A2	2.7433	46.7496	0	BRINP1
14	SOX9	3.1014	102.057	0	PAPSS2	3.76773	59.8693	0	PAPSS2	2.0505	90.1018	0	DYNC1I1	2.34784	86.6302	0	COL9A3	3.75945	92.5326	0	SOX9	3.78827	92.1401	0	MATN1	4.01211	53.1845	0	MATN3	4.19393	54.1227	0	PDE4B	3.01784	61.7202	0	MATN1	4.28537	102.661	0	EEF1G	1.00743	41.2413	0	EPYC	2.91336	46.5595	0	RPS3
15	LINC00511	3.42957	101.17	0	PRKG2	4.43181	59.7673	0	COL2A1	3.02129	89.8021	0	LINC00511	2.11612	84.9075	0	ASPM	3.46138	92.3714	0	PAPSS2	3.24387	86.2503	0	COL9A3	3.52432	52.5919	0	SGMS2	3.7257	52.8987	0	MATN1	3.71799	56.6591	0	PAPSS2	3.26552	101.919	0	GAPDH	1.269	40.7919	0	CNMD	2.6949	46.3733	0	RPL3
16	MEG8	1.76606	100.5	0	CNMD	4.08511	59.6551	0	CNMD	2.26855	86.1581	0	SOX9	2.15512	84.7195	0	ZNF385B	3.52456	87.5305	0	UNC5C	3.2087	85.1147	0	HPSE2	3.56419	50.8741	0	NRCAM	3.89092	52.7588	0	CADM2	2.79108	54.1311	0	LINC00511	3.14237	92.099	0	EEF1A1	1.30256	39.5831	0	RBFOX1	2.41144	45.5336	0	RPS27A
17	ENPP1	3.01234	100.468	0	COL9A3	4.16305	59.6292	0	ADGRG6	1.8968	84.9345	0	ZNF385B	2.45442	83.595	0	PAPSS2	2.86219	87.2056	0	MATN4	3.4397	76.2497	0	MEG8	1.62975	48.1649	0	COL9A3	3.29708	52.697	0	FAM155A	2.87703	51.1142	0	ZNF385B	3.53684	90.4715	0	WFDC2	4.47908	39.1716	0	PAPSS2	2.26996	45.5305	0	CSMD3
18	ADGRG6	2.94311	99.3266	0	ENPP1	3.51664	59.0568	0	ABI3BP	1.82574	79.6792	0	COL9A3	2.57111	81.5914	0	UNC5C	2.91322	85.2349	0	ZNF385B	3.13008	68.1658	0	SOX9	2.76557	45.9034	0	BMP6	4.33336	51.7795	0	CNMD	2.74095	50.0207	0	MEG8	1.48963	83.15	0	WWP2	1.246	39.1465	0	SOX9	2.27766	44.4152	0	NOX4
19	MATN1	4.02539	98.1109	0	SHOX	4.38444	58.6778	0	EPYC	2.12923	79.5395	0	PRKG2	2.26801	78.5884	0	EPYC	3.34128	85.0969	0	SNORC	4.984	67.0552	0	PRKG2	3.16039	42.6804	0	MATN1	3.6327	50.2647	0	MEG8	1.28759	48.526	0	SOX9	2.69656	77.7443	0	TAFA2	1.71647	38.9671	0	DLG2	2.06471	44.1652	0	CRABP1
20	NEBL	3.24178	96.2202	0	MATN3	4.55289	58.3321	0	SOX9	1.79648	78.8872	0	MATN1	2.80643	73.838	0	SOX9	2.93047	83.5159	0	MATN3	3.58598	66.5456	0	RUNX1	2.34798	39.3806	0	PAPSS2	2.61246	49.8042	0	SEMA3D	2.87053	46.714	0	UCMA	3.87979	68.2512	0	RPSA	1.00642	38.4714	0	LINC00511	2.23724	43.9294	0	RPS4X
21	PFKFB4	3.55659	92.8578	0	SORBS2	3.6734	56.8241	0	UNC5C	1.76876	78.1903	0	LRP1B	1.82512	69.0345	0	ENPP1	2.54577	77.6148	0	LINC00511	2.66258	63.912	0	GPC5	3.10159	39.1853	0	UNC5C	2.50945	48.1176	0	COL9A3	2.49671	46.5963	0	MATN3	3.22598	66.3377	0	RPS3	1.03648	37.7617	0	AL589740.1	2.39525	43.332	0	SFRP2
22	ZNF385B	3.3874	87.8332	0	MATN1	4.15227	55.0327	0	CADM2	2.01601	77.9606	0	PRDM6	1.68189	68.2625	0	PFKFB4	3.16679	76.7316	0	DLK1	2.91882	60.8276	0	AC084816.1	3.70194	37.8923	0	PDE4DIP	2.26406	47.8339	0	LINC00511	2.32794	45.2142	0	PRKG2	2.89648	65.7261	0	RPS4X	1.0207	36.4704	2.2842515243757527e-289	UNC5C	2.18959	42.7399	0	TAFA2
23	PAPSS2	2.59528	84.528	0	PDE4DIP	2.51368	49.4074	0	NEBL	1.82738	76.9043	0	FAM155A	1.89161	66.9631	0	KIF14	3.30003	67.6619	0	ENPP1	2.29767	59.9016	0	ZNF385B	2.93997	37.6118	1.6537084701826804e-307	SCIN	4.35118	47.1528	0	ENPP1	2.09604	43.3895	0	ENPP1	1.86945	53.6513	0	TPI1	1.39372	35.6179	4.825127998261523e-276	ENPP1	1.98469	42.2267	0	BRINP3
24	EPYC	2.92445	84.1105	0	ITPR2	2.65685	48.3115	0	COL9A3	2.05913	72.5862	0	ENPP1	1.43996	65.1466	0	MEG8	1.23496	61.6817	0	TPT1	2.07278	55.3519	0	MDGA2	2.75023	36.9208	2.471635588508147e-296	GBE1	2.61658	47.0038	0	LEF1	1.9667	39.8519	0	PDE4DIP	1.59541	52.4236	0	UNC5C	1.13498	35.5313	1.032328122887505e-274	NEB	1.96937	41.5386	0	GRID2
25	GALNT18	2.82624	80.3476	0	PFKFB4	3.21665	45.5289	0	GALNT18	1.62377	69.7361	0	MEG8	1.09748	63.9401	0	ANKRD36C	1.39856	61.4409	0	UCMA	3.79245	52.8295	0	LINC00511	2.21611	34.6952	9.979913941989304e-262	LINC00511	2.58386	46.1097	0	SOX9	1.87983	37.6861	0	AP003464.1	3.33771	50.4925	0	RPS9	0.9688	34.9568	6.243735130430723e-266	PDE1C	2.76242	40.3916	0	LUZP2
26	SLC2A1	2.63991	70.7555	0	HSPG2	2.29568	43.3381	0	MATN3	2.41176	68.4425	0	MDGA2	1.83773	63.611	0	SLC2A1	2.25215	58.4028	0	S100B	3.79282	51.8505	0	SCIN	3.85885	34.5378	2.1756181792309998e-259	HSPG2	2.23208	45.9306	0	KIF21A	2.12865	37.1148	1.0355457719779773e-299	MATN4	2.27438	50.0793	0	RPL10	0.968882	33.696	3.814613221254328e-247	CDH13	1.98933	39.6813	0	GALNTL6
27	COMP	4.88549	70.3042	0	SOX9	2.29254	40.3799	0	SHOX	2.20191	67.8746	0	PCAT1	1.99631	58.0439	0	GBE1	2.26875	56.6618	0	HSPG2	1.80257	51.4733	0	COL4A2	1.45116	33.3992	1.3628844762263616e-242	NEAT1	2.4665	45.7741	0	CHST9	3.03	37.1018	1.6401370391383792e-299	FAM155A	1.9889	48.9569	0	TUBA1A	1.12219	33.3314	7.538721164089108e-242	LINC01266	1.98716	39.1042	0	RPS16
28	AL139383.1	2.62921	66.0883	0	LRRTM4	2.70507	36.97	3.1599861201497947e-297	MATN1	2.14201	67.4559	0	CADM2	1.53456	57.9394	0	MATN3	2.73939	55.245	0	S100A1	5.23863	50.409	0	ENPP1	1.96459	33.204	8.839062779873138e-240	PCSK6	4.08041	45.6927	0	PRKG2	2.43021	37.0502	1.0680029255640008e-298	PCAT1	2.68323	48.594	0	CNMD	1.38069	33.0999	1.6282932087599143e-238	COL9A3	2.4375	38.6293	0	GRM7
29	DLGAP2	3.02574	65.2728	0	SNED1	2.56894	36.1346	5.403874164219476e-284	FNDC1	1.65308	64.6515	0	AC084816.1	2.41466	56.438	0	MATN4	1.96735	48.1949	0	H19	1.73481	48.3251	0	MYO5B	3.00484	32.0194	5.1638631851910225e-223	EPYC	2.64679	44.6306	0	AL139383.1	2.1717	36.439	5.709655977100563e-289	HSPG2	1.31753	44.447	0	C5orf66	2.27623	32.4592	2.0788897275877267e-229	PEG10	1.5546	38.2877	0	AC073050.1
30	SNED1	2.51335	63.4461	0	MATN4	2.3579	33.9844	3.073227911858496e-251	COL6A6	1.50478	64.5226	0	RUNX1	1.19508	56.1304	0	KIF24	2.56331	47.7241	0	MIA	4.52699	46.6742	0	MATN3	2.4796	31.8519	1.0632897249044413e-220	PFKFB4	2.66594	43.6652	0	ZNF804B	2.97552	34.8911	5.251935466078215e-265	PRDM6	1.53729	41.8451	0	IGFBP2	0.803409	31.4775	8.551541105258618e-216	CADM2	2.11321	38.2571	0	GALNT13
31	MATN4	2.18441	61.2933	0	GRIK2	1.89602	32.8182	2.4927633950434212e-234	SLC2A1	1.46261	61.6814	0	MYO5B	2.03901	56.0578	0	KIF21A	1.75698	44.4165	0	CADM2	2.03885	45.4957	0	MATN4	1.97	30.7971	2.0949850066223378e-206	VAV3	3.25673	43.5224	0	GRB10	1.56337	32.1416	4.8206927675069484e-225	TPD52L1	1.92402	37.2692	1.327001646308592e-302	NEGR1	1.32597	31.2512	1.0244183969296763e-212	MATN1	2.72989	37.3361	3.990603534993546e-303	RPL34
32	HSPG2	1.57993	59.7878	0	GRIA2	3.49323	32.3016	4.9779455151182415e-227	DLGAP2	1.79077	60.2553	0	MATN4	1.75757	55.3227	0	CADM2	1.74759	43.8613	0	SLC2A1	2.35038	45.0444	0	ALX1	2.38677	30.7716	4.487278063408198e-206	SOX9	2.23602	42.8813	0	PCAT1	2.4245	30.9317	1.747323699977746e-208	AL139383.1	1.74277	36.0113	1.2842261247180122e-282	ARL15	0.628456	30.2958	5.750829286516995e-200	HS6ST2	1.66503	33.5547	6.999523401116919e-245	RPL15
33	H19	1.86455	57.9899	0	ITGA6	1.90289	30.4885	2.414914074037162e-202	UCMA	2.37474	59.6314	0	CNTNAP2	1.60497	55.2149	0	ITGA6	1.56644	43.1393	0	PRKG2	2.44529	43.4909	0	KIF21A	2.0696	29.1497	5.61244776559674e-185	NDRG1	2.44691	41.7466	0	ADGRG6	1.53874	30.8709	1.1296900010129359e-207	S100B	2.83043	35.5228	4.751243888557214e-275	ID3	1.48776	30.2283	4.376825545576885e-199	H19	1.60841	33.3851	1.993395876038508e-242	RPS14
34	UNC5C	1.72563	56.8425	0	MDGA2	2.08222	29.5794	1.6832643024399473e-190	SNED1	1.48117	59.162	0	SCIN	2.67361	55.0439	0	UCMA	2.65104	42.5582	0	GAPDH	1.6763	42.9206	0	PAX3	3.71174	29.0816	3.998492398255817e-184	ENPP1	2.07774	41.4856	0	SNED1	1.87567	30.2941	4.959239563026406e-200	CMYA5	1.23823	33.8345	1.1571234918843222e-249	EDIL3	0.947069	30.0768	4.173660184754387e-197	MATN3	2.35061	33.0645	8.25662618832928e-238	ACTB
35	PDE4DIP	1.41926	51.0352	0	LMCD1	2.04441	29.5583	3.0783674499162755e-190	AL139383.1	1.4559	56.9833	0	KIF21A	1.3415	54.1343	0	PRKG2	1.92256	39.2543	0	MEG8	0.944686	42.7164	0	PPP2R2B	2.61329	27.7647	6.953392218790112e-168	ERRFI1	2.96465	40.1824	0	ZNF385B	1.85182	28.8191	3.903438969572148e-181	SLC2A1	1.5163	33.4561	3.810984228804503e-244	AC073050.1	1.5313	29.8563	3.0329121483315585e-194	DMD	1.32496	32.4203	1.1843869594315922e-228	TMEFF2
36	KCND2	2.08048	43.364	0	LINC00511	1.98331	29.337	2.0602127878099884e-187	APOLD1	1.64683	56.3858	0	GPC5	1.51118	51.4775	0	HSPG2	1.12033	37.9123	0	EEF1A1	1.50232	41.4116	0	GRB10	1.53029	26.1249	9.667697461077213e-149	ELL2	2.10228	39.8908	0	SCIN	3.104	28.5538	7.785839385096584e-178	SCIN	2.95254	33.2265	7.825369293638824e-241	GRIA2	2.25791	29.2712	9.919101813677077e-187	CHRM3	1.91252	31.8783	4.3334722157060007e-221	TMEM132C
37	GRIK2	1.46523	43.1575	0	SLC2A1	1.94564	28.8953	7.469021933907772e-182	ITPR2	1.03541	54.297	0	AL139383.1	1.32972	51.4159	0	DLGAP2	1.94382	37.8232	0	PDE4DIP	1.48708	41.0593	0	PCAT1	2.32447	23.4304	8.273427213665882e-120	ADGRG6	2.29943	38.8001	0	AP003464.1	2.69816	27.5171	3.2228200517398527e-165	MYO5B	2.15519	31.8729	1.0068177672692537e-221	RPL13A	0.844915	28.963	7.701911872273604e-183	HSPG2	1.15894	30.517	1.2241859454091674e-202	RPS9
38	SHOX	2.1658	41.86	0	HPSE2	2.13462	28.78	2.043609425736516e-180	LRRTM4	1.5569	52.7969	0	AP003464.1	2.26922	50.9777	0	FAM155A	1.52857	37.2303	7.056722458482121e-302	MT-CO3	1.53665	39.9669	0	S100B	2.66385	22.7306	8.470595644643034e-113	MELTF	3.76826	37.749	0	MATN4	1.74112	26.7296	5.919538595772543e-156	LMCD1	1.75553	31.6528	1.0797050303617081e-218	SGIP1	1.49067	28.2976	1.3869071987833828e-174	NTN4	2.53664	30.425	1.9752738845766335e-201	RPL11
39	PEG10	0.926434	41.7161	0	AC011586.2	2.92151	28.7157	1.2805813810906251e-179	AC011586.2	1.99042	52.7718	0	SPOCK3	1.18134	49.894	0	KCTD16	1.89733	34.7587	2.9208206369806154e-263	MT-ATP6	1.36796	38.2594	0	CADM2	1.73786	22.1468	3.904501370997794e-107	MYO5B	2.88167	37.7143	0	AC084816.1	2.6112	26.626	9.337016162311219e-155	CADM2	1.28891	30.67	2.0812304611778485e-205	CNTN5	1.3475	28.2349	8.078968009699286e-174	CCNG2	1.1841	29.3232	3.941005873010762e-187	RPS23
40	CADM2	1.65194	41.3896	0	RBM20	3.17344	28.4153	6.775937863806724e-176	CMYA5	0.97965	52.4363	0	MATN3	1.59669	49.2418	0	AC084816.1	2.41832	34.7434	4.927960309169445e-263	PEG10	1.13399	37.8299	0	GRIK2	1.4417	22.1276	5.862772818053975e-107	JPH1	2.61578	36.9531	4.75899389855385e-297	LRP1B	1.26829	24.2017	4.857075067088382e-128	ITGA6	1.42088	30.4889	5.278795346098036e-203	KCND2	1.69786	26.7775	1.9927637675836026e-156	CELF2	1.25047	29.0843	4.1505926548997224e-184	RPS20
41	PAPPA2	1.9792	41.0881	0	MEF2C	1.36043	27.9762	1.5551927551627122e-170	GBE1	1.18933	51.952	0	TAFA1	1.47403	48.7351	0	CCNB1	2.21698	32.5466	6.001595235494271e-231	AP003464.1	2.9744	35.6301	2.2834256844597323e-276	COBL	2.28433	21.9097	7.00185125735444e-105	GRIK2	1.72119	36.2851	1.9834223146207084e-286	RNF217-AS1	1.94985	22.7606	2.2696776595186922e-113	KCTD16	1.92913	30.3538	3.119063331515223e-201	RPS2	0.603583	26.7055	1.3551060734009055e-155	SCN7A	1.34192	28.8435	4.3642147895584465e-181	CA10
42	AC011586.2	2.71007	39.1659	0	GBE1	1.829	27.7514	8.104350645752111e-168	KCTD16	1.51842	51.2949	0	MT-ND2	1.27985	48.6211	0	ADGRG6	1.081	32.3291	6.945684630328063e-228	MGP	2.31596	35.4981	2.464848019836151e-274	HSPG2	1.04964	21.5327	2.482655823137624e-101	SLC2A1	1.98164	35.7977	8.363996880727313e-279	ARHGEF28	1.83009	22.5083	6.662496552825305e-111	DOCK8	1.70038	29.898	2.8123439358864616e-195	FRAS1	0.889838	26.5877	3.0725909224454826e-154	PFKFB4	1.77821	28.4176	8.53921474422293e-176	PITX1
43	SIM2	2.34218	38.8879	0	CMYA5	1.55082	27.675	6.647950718271954e-167	PDE4DIP	0.884107	50.97	0	LEF1	1.0255	48.0052	0	EGLN1	0.948195	31.9398	1.8086719182281327e-222	MT-ND3	1.54827	35.3714	2.1365486290100656e-272	DLGAP2	1.92244	21.4835	7.082211068164542e-101	BMP2	3.14016	35.2151	8.001330441353505e-270	RUNX1	1.16357	22.4071	6.370929865123618e-110	LINC01876	1.95579	29.5635	5.85101822222173e-191	RPL11	0.701487	26.5843	3.32596970511389e-154	PRKG2	1.82624	27.8897	2.4224082668864297e-169	NRG3
44	PCSK2	3.00276	38.0931	0	COMP	3.92548	26.8942	1.1161256968039494e-157	PRKG2	1.47667	48.277	0	LINC01876	1.64425	46.9709	0	GALNT18	1.39896	31.3961	5.4090051108655e-215	MT-CYB	1.24152	35.0055	8.175254233320293e-267	PTPRZ1	1.4909	21.2771	5.840141865997876e-99	DYNC1I1	1.66783	34.5098	3.8140655286353205e-259	PCLO	1.31942	22.169	1.250659923268072e-107	NR4A2	2.6073	26.9417	8.389486268973775e-159	CHST9	2.18812	26.4324	1.8351484287263505e-152	MSC-AS1	1.56559	27.6484	1.904611561815151e-166	RPS11
45	TTN	0.749076	37.9056	0	PTH1R	1.68863	25.9941	2.3416851918531527e-147	NRG1	1.15713	47.657	0	PDE4DIP	0.811056	46.3925	0	ITPR2	1.03768	30.8367	1.9315477557444867e-207	RPL15	1.39442	34.2418	2.438311242665705e-255	AP003464.1	2.5878	20.7308	5.476543828561665e-94	CMTM8	2.67635	33.9843	2.480298319161266e-251	LINC01876	1.86955	21.6254	1.7762302044931055e-102	AC084816.1	2.13356	26.2701	4.8226918988603664e-151	SNHG29	0.979261	26.2236	4.4262659274713263e-150	ZNF106	1.06894	27.4837	1.7546029532762702e-164	SGCZ
46	CMYA5	1.24042	37.239	4.160971604117671e-302	NRG1	1.79461	25.902	2.530850629898149e-146	SCN7A	1.26619	47.5331	0	MT-ND4	1.24533	45.017	0	GLIS3	1.28534	30.7244	6.055267766808214e-206	PFKFB4	2.1944	33.7149	1.4364302038541054e-247	NECTIN3	1.15519	20.5051	5.5966053542139666e-92	PANX3	4.83392	33.6249	4.638577627793447e-246	TMEM163	1.92839	21.1689	3.0294388791345785e-98	SNORC	2.59948	25.3592	7.679804763493483e-141	CADM2	1.20922	25.6945	3.920495288569293e-144	SLC2A1	1.44297	27.2732	5.507041942895213e-162	SORCS3
47	SNORC	3.17495	36.8107	3.113097095183497e-295	ANKH	1.79762	25.856	8.223406336381997e-146	GRIK2	0.940177	47.4231	0	DLGAP2	1.30691	45.0097	0	CASC17	3.13202	29.8798	7.661987666043854e-195	RPL32	1.89423	33.6476	1.3539720998701842e-246	ITGA6	1.39342	19.4823	4.0494844066815044e-83	NEBL	1.85319	32.5246	2.990013860073767e-230	TAFA1	1.57216	21.0065	9.28416112203419e-97	DLGAP2	1.53382	25.3393	1.2676759878824068e-140	SHROOM3	1.08453	25.612	3.235064477600413e-143	FGD4	1.0996	27.0147	6.077069650125926e-159	FRAS1
48	ZNF804B	2.25012	36.7674	1.5211334617668702e-294	KCTD16	2.26478	24.5253	2.803111461543004e-131	ASPM	1.10278	45.7332	0	SNED1	1.17553	44.7249	0	PDE4DIP	0.841979	29.2435	1.0857784552159447e-186	MT-ND4	1.20394	33.1868	6.507534085518765e-240	SLC2A1	1.48012	19.3295	7.775368667118679e-82	SMPD3	3.79448	32.2841	7.163263548095417e-227	NRXN3	1.33644	20.3613	5.612789268605758e-91	PFKFB4	1.47375	25.2242	2.3218179299939203e-139	RPL7A	0.654593	25.1882	1.4701131750785542e-138	ZNF536	1.3092	26.6796	4.866244473759509e-155	RPL23
49	LMCD1	1.52852	36.1206	2.6092558111010372e-284	EPHB1	1.99826	24.4882	6.874785118792107e-131	KCND2	1.21221	44.3339	0	EPHA6	1.09663	44.4299	0	MELTF	2.5819	29.0832	1.1336271041111526e-184	RPS24	1.24644	32.4114	7.102747647850612e-229	LMCD1	1.64718	18.5534	1.7956978563968895e-75	CNMD	1.75281	31.4028	1.1116092433388275e-214	MYO5B	1.90113	20.2518	5.1660378449580695e-90	RUNX1	0.933096	22.5402	1.5657951785318685e-111	RPL5	0.585098	24.5987	3.4647127690936954e-132	MT-CO1	1.29666	26.5912	5.040846503887375e-154	TUBB2B
50	KCTD16	1.98731	35.4638	4.0085965931299707e-274	CDH19	2.66906	23.8717	1.9653687098511246e-124	MEGF10	0.66899	44.3335	0	PDE4B	1.09566	44.1316	0	KCNN2	1.44801	28.721	3.941416403880875e-180	ITM2A	1.33319	32.4109	7.129748982634218e-229	PDE4DIP	0.947127	18.3434	8.597811362072015e-74	SNORC	4.26962	30.7968	1.700331702339703e-206	PDE4DIP	0.941495	20.0326	4.127202514733629e-88	DLG2	0.520786	22.4847	5.423596220230036e-111	HPSE2	1.07287	24.5707	6.841646738453981e-132	ADGRG6	1.16848	26.0705	4.548165909815507e-148	DPP10
51	DOCK8	1.7614	35.0378	1.3176519219389e-267	PPP1R14C	3.35918	23.4358	5.9485810834528066e-120	MATN4	1.02132	43.8822	0	COL8A1	1.17289	43.7188	0	DLG2	0.781214	28.6027	1.1434995548007286e-178	MT-CO1	0.999214	30.9099	3.064520655337028e-208	COL25A1	0.985924	17.9391	1.2612135999396621e-70	MIR181A1HG	1.37518	30.3967	3.502036962723797e-201	S100B	2.44621	19.445	4.421071790161644e-83	NECTIN3	0.818608	21.0605	1.561266823567596e-97	RPL8	0.592012	24.318	3.301861443359487e-129	DLGAP2	1.65144	25.4625	2.9069001394690644e-141	EEF1A1
52	S100B	2.2906	34.8308	1.7567984531672115e-264	CCN1	1.06182	21.7692	1.2520370698264855e-103	DCC	0.987885	43.6823	0	GRB10	0.848939	43.0091	0	AGBL4	1.7851	28.5736	2.619941587975525e-178	ADGRG6	1.365	30.7588	3.1771121273287916e-206	DCC	1.56386	17.7999	1.506886090300888e-69	KIF21A	1.62258	30.2543	2.595591900502294e-199	DOCK8	1.58172	19.0216	1.4999051765270916e-79	KIF21A	1.15512	21.0119	4.342290831207426e-97	CCN1	0.66175	24.2972	5.420703316589532e-129	CDH15	1.76901	25.1556	6.823846874585185e-138	HPSE2
53	ITPR2	1.19659	34.0368	1.2413272110962437e-252	MSR1	2.31721	21.5262	2.4119684907921735e-101	PRR16	0.811908	43.6188	0	CMYA5	0.818671	42.6111	0	BHLHE40	1.56043	27.6422	5.871588567065566e-167	RPS6	1.19621	29.9772	6.419691823585759e-196	TPD52L1	1.58837	17.027	1.0153429148125804e-63	BHLHE40	2.12854	29.2418	3.175771434922709e-186	LINC01776	2.96934	18.988	2.8221270832473165e-79	RNF217-AS1	1.57189	20.8935	5.099483075089824e-96	COL25A1	0.813374	23.8172	5.587382901762483e-124	COL4A2	0.922805	24.8839	6.06339648176278e-135	RALYL
54	DCC	1.57517	33.8012	3.5992846100162425e-249	DLGAP2	1.95478	20.6869	1.1457214068028677e-93	HSPG2	0.745039	43.1778	0	LMCD1	1.2339	42.5453	0	CMYA5	0.913914	26.7386	2.7297443610950384e-156	SPARC	0.91044	29.64	1.4578944120814713e-191	SNORC	2.34952	16.9898	1.9050274574391933e-63	COMP	3.86511	28.5914	4.686880899362393e-178	COBL	1.73619	18.252	2.4736935608797733e-73	PAPPA2	1.27689	20.4091	1.1310132248402459e-91	ADGRG6	1.05147	23.7946	9.426760664214907e-124	ESRRG	1.45603	24.787	6.638826537913031e-134	RPL10A
55	ITGA6	1.28798	33.0383	4.274906767408043e-238	TPD52L1	1.66071	20.537	2.516166803175144e-92	PAPPA2	1.23262	42.7692	0	NFATC2	1.2421	42.5028	0	AL139383.1	1.20635	26.5133	1.085345012905151e-153	RPL12	1.52296	28.3899	8.158060178980865e-176	DOCK8	1.61617	16.9347	4.7064774048667144e-63	ANKH	1.59952	28.4288	4.772409958087557e-176	CMYA5	0.912214	17.9799	3.415276231929417e-71	S100A1	2.95223	20.308	8.816476523906558e-91	STMN1	0.893656	23.7789	1.358016775684731e-123	CAP2	1.02258	24.1078	1.0903633094765218e-126	GPC5
56	PTPRZ1	1.40741	32.3742	1.0984301917145529e-228	CCN2	1.6969	19.6217	2.3475516149656948e-84	SIM2	1.43799	42.588	0	GRIK2	0.950455	42.4822	0	PCAT1	1.66663	26.2295	1.9230200416020123e-150	MT-ND2	1.14136	28.2288	7.541166937008702e-174	CDH19	2.19831	16.9105	7.057074455408378e-63	CDH19	2.39949	28.4126	7.435380350760006e-176	SPOCK3	0.96647	16.8866	6.227285634341833e-63	AC011586.2	1.81429	19.8324	1.2254243191087423e-86	SLC2A1	1.19494	23.4404	3.944285548521158e-120	UCMA	2.17973	23.6498	6.034053687653375e-122	FGF7
57	DLK1	1.69963	30.9771	1.7117132535851108e-209	SNORC	2.97067	19.3967	1.828705884112893e-82	TLL1	0.916669	42.5266	0	PTH1R	0.770636	42.4816	0	SHOX	1.88001	25.9578	2.294895792970082e-147	PCLO	1.58618	28.2159	1.076155094751071e-173	SPOCK3	1.29201	16.6856	3.0125638269033793e-61	IHH	6.24557	27.7069	2.9848180005854404e-167	TPD52L1	1.27836	16.2941	1.1555497907284116e-58	CHAD	2.31771	18.6282	1.4091709922684663e-76	PCDH11X	1.44478	23.2314	5.101068524699528e-118	LAMA2	0.963005	23.6022	1.8298842615928153e-121	TUBA1A
58	MSR1	2.13675	30.664	2.62850984855249e-205	ADGRG6	1.49292	19.2582	2.61934071891476e-81	ITGA6	0.707293	42.2347	0	AC109466.1	1.13351	42.4597	0	ZNF804B	1.66379	25.5444	9.370488260210422e-143	RPS14	1.31503	28.0052	3.9320514810648835e-171	DYNC1I1	1.01089	16.6506	5.31898402053742e-61	CMYA5	1.19846	27.5222	4.848058295782994e-165	ANKRD36C	0.539728	16.2766	1.5328985370990207e-58	LEF1	0.770475	16.602	4.4611649218186934e-61	SNED1	1.10105	23.0447	3.8368099972536467e-116	MCAM	1.27764	23.3267	1.1689500211628182e-118	RPS3A
59	MEF2C	0.640509	30.0058	1.2135881301005286e-196	LGMN	1.69885	19.1002	5.244071766175575e-80	MSR1	1.42689	41.9622	0	MT-ND1	1.1462	42.1854	0	LEF1	0.922761	25.2155	3.926567855766035e-139	RPL6	0.901317	27.8439	3.5169708214917496e-169	AL139383.1	1.41985	16.3285	1.0365065592135183e-58	LGMN	1.864	26.9763	1.400803384259173e-158	PRDM6	0.691605	15.4003	1.6120646988764545e-52	CASC17	2.31623	15.6818	1.2489279985837293e-54	HS6ST2	1.1003	22.6719	1.901506941483247e-112	MUSK	1.23428	23.0511	6.940609616209994e-116	DPP6
60	GBE1	1.28274	29.5953	2.457038544740538e-191	AC002066.1	3.15145	19.0127	2.752941264200064e-79	HPSE2	0.956226	41.8258	0	NECTIN3	0.785494	42.0504	0	LMCD1	1.07196	24.5426	7.304041492538026e-132	RPL13A	1.15513	27.6968	2.078807133367247e-167	LRP1B	0.976523	16.303	1.5568473667629438e-58	SNED1	1.50339	26.6635	6.0403379554668204e-155	HSPG2	0.623815	15.1255	1.0614421770699345e-50	LRMDA	0.704548	15.6634	1.6614455094147662e-54	FRMPD4	1.5427	22.5183	6.0205770781746166e-111	AC110023.1	2.17215	23.0144	1.5928361190270479e-115	EEF1G
61	OBSCN	1.26163	29.4947	4.785117244068467e-190	LEF1	1.16576	18.7563	3.488126552909084e-77	UST	0.70745	41.509	0	SATB2	0.960836	41.9378	0	GP1BB	2.10223	24.0345	1.6693377203182628e-126	RPS13	1.5171	27.6433	8.829778515266585e-167	PRDM6	0.861908	16.221	5.9033741236236526e-58	KLF5	1.9692	26.1842	1.9137435607565964e-149	SEMA3E	1.42193	13.8819	7.046390561073331e-43	MIA	2.32975	15.589	5.293387086854433e-54	TLL1	1.26679	21.2117	1.4881608100275908e-98	TACR3	2.92312	22.7549	6.021249735963488e-113	RPL7A
62	PRR16	0.906492	27.8429	1.732873500375982e-169	MELTF	2.72168	18.4591	8.814773202931711e-75	LAMA2	0.757372	41.4579	0	TPD52L1	1.12419	41.8428	0	WIPF3	2.00575	24.0145	2.6667607199080263e-126	TPD52L1	1.71926	27.0142	2.534561568030261e-159	COL4A1	0.641909	15.9914	2.354305143616294e-56	LOXL4	4.07996	25.6593	1.5592329908749136e-143	ITGA6	0.786089	13.7483	4.4427481048477375e-42	CDH19	1.54919	15.5332	1.2575916311027198e-53	MIA	3.10563	21.1114	1.2413532843678416e-97	COBL	1.59529	22.6865	2.8088250556044654e-112	RPS19
63	EGLN1	0.851288	27.2273	3.9774504385254964e-162	NFATC2	1.28279	18.0347	2.0134862400118136e-71	EGLN1	0.675776	41.4553	0	RNF217-AS1	1.32184	41.7472	0	SCIN	2.08947	23.5452	1.8762138833004174e-121	RPL5	0.946859	26.7142	7.922685149741956e-156	SNED1	1.15873	15.7413	1.206516240264876e-54	MIR4300HG	3.58812	25.6304	3.2294769247882736e-143	MYLK4	2.1817	13.4044	4.737628062328908e-40	GP1BB	1.82193	15.0859	1.182355862142156e-50	TUBA1B	1.25292	20.9416	4.413673372371268e-96	TNC	1.11075	22.6568	5.429996562166825e-112	KIRREL3
64	PLAC1	3.26791	26.7666	9.724504931786343e-157	MYO5B	1.88613	17.4981	2.7432492004487672e-67	H19	0.977995	41.3086	0	LRMDA	0.789054	41.4838	0	KLF5	1.26712	23.5254	2.9769876126276253e-121	RPL37A	1.27478	25.8761	2.852990452003784e-146	CMYA5	0.963717	15.4445	1.2201041197395813e-52	ITPR2	0.99749	25.5928	8.343861194463388e-143	CDH19	1.60316	12.5291	3.990863291197938e-35	LRRTM4	0.76187	14.4929	7.620712316258169e-47	RPL15	0.556249	20.8558	2.648480808862259e-95	MATN4	1.26846	22.4991	1.8667847216805593e-110	VWC2
65	CCN1	0.610696	26.2437	9.897170780671091e-151	EPB41L4A	1.1711	16.8456	1.9384821623015337e-62	PEG10	0.689079	41.1386	0	TIMP3	0.822582	41.097	0	TPD52L1	1.15669	23.277	9.813518707318111e-119	MT-ND1	1.08658	25.7048	2.3303081355458357e-144	ANKH	1.0536	14.4888	1.8680535985403654e-46	TIMP3	1.21637	24.9038	2.98835952574203e-135	GPC5	0.896825	12.4482	1.0858978138942578e-34	PTH1R	0.652357	14.3423	6.676414830615497e-46	CD24	1.31169	20.7034	6.209663704758457e-94	ASPM	1.23789	22.336	7.188497168784002e-109	WT1
66	NDUFA4L2	3.27005	24.3608	4.75194880922112e-130	OPCML	1.5772	16.6747	3.3361561586247616e-61	ZNF804B	1.37185	39.9988	0	ZNF804B	1.75187	40.8048	0	COMP	2.62681	22.6975	5.874541492815291e-113	RPL17	1.13854	25.7011	2.5407835236137522e-144	AC011586.2	1.9373	14.4871	1.9071294357505587e-46	AP003464.1	2.28728	24.6575	1.3300777372867473e-132	LRMDA	0.680717	12.2715	9.668137246706315e-34	SOX2-OT	1.1788	13.9874	1.0151184367784989e-43	DDIT4	1.01135	20.6612	1.4700650408504372e-93	SLC24A3	1.14701	22.2784	2.5639540629806622e-108	RPL28
67	BMP6	2.01793	23.9916	3.523200616250714e-126	DYNC1I1	0.978852	16.3387	8.263150357943539e-59	SPAG17	1.16477	39.8157	0	GLIS3	0.905645	40.7192	0	TFRC	0.991207	22.6123	4.032117885312307e-112	CCN2	1.63794	25.5481	1.2793136211067376e-142	LRRTM3	1.42718	14.2006	1.1541942789027745e-44	ITGA6	1.25308	24.6261	2.8450956032086e-132	NPNT	1.27525	11.9258	6.386485073935817e-32	AC092957.1	0.864054	13.9231	2.4838389136618286e-43	MATN4	1.4665	20.3748	5.21788624949274e-91	COL4A1	0.767225	22.0893	1.6938538002489072e-106	KCND2
68	MIA	2.79958	22.3438	1.3385756233647404e-109	S100B	2.00136	15.7142	1.7616729327759883e-54	NEGR1	0.779239	39.3252	0	DOCK8	1.08485	38.8922	0	SNORC	2.4414	22.0854	5.243414928786356e-107	FGFBP2	3.57529	25.3676	1.2691230136668944e-140	ERBB3	1.43274	13.8865	9.526533629148135e-43	WDR44	1.05784	24.4799	1.0214167528638352e-130	GRIK2	0.669399	11.5878	3.347548745210689e-30	MSR1	1.30486	13.076	2.291564999138147e-38	RPL4	0.407975	20.1823	2.5962365741080986e-89	GBE1	1.02353	21.6598	2.0453198711074678e-102	ARL15
69	GRIA2	1.97398	22.1167	2.0728225886155277e-107	DLG2	0.711544	15.5035	4.73568807624054e-53	LMCD1	0.761888	38.9482	0	SLC4A4	0.931479	38.4959	0	ADAMTS20	1.89492	21.6523	6.752764694322926e-103	SPINT2	2.09779	25.3394	2.577572100759772e-140	S100A1	2.81128	13.3294	1.8442384376809785e-39	LEF1	1.10148	24.4277	3.615584215468457e-130	ANO3	1.61512	11.5453	5.4671798676589595e-30	FAM135B	2.45089	13.0638	2.687173818669376e-38	CHRM3	1.35439	20.0646	2.7196942469270247e-88	KIF21A	1.11085	21.4525	1.7795437911243774e-100	RPL30
70	TFRC	1.15345	22.0383	1.160659924390337e-106	KIF21A	1.14919	15.4072	2.082162054859775e-52	LEF1	0.686715	37.6786	0	MT-CO1	0.995463	38.1336	0	NEBL	0.96553	20.7123	2.978583476941711e-94	RPS25	1.22722	25.2488	2.535141910467165e-139	TTN	0.242403	13.1873	1.2026998727930343e-38	UNC5B	1.57654	24.3605	1.843868767091645e-129	DLGAP2	0.968556	11.3069	8.400402248674523e-29	GLIS3	0.573489	12.9637	9.88981256923645e-38	WIF1	1.45698	20.0018	9.54133008969989e-88	APOLD1	1.38476	21.3892	6.822322297027055e-100	SDK1
71	NDRG1	1.19104	21.8769	3.9695477822734304e-105	JPH1	1.50149	15.2854	1.3353218256690371e-51	TFPI	0.583158	37.5642	2.1956561512895694e-307	PDZRN4	0.927843	37.9449	0	GRIK2	0.664527	19.6736	3.8627473364739227e-85	KIF21A	1.42726	25.2373	3.3701742799466115e-139	NFATC2	1.28902	13.1124	3.1903113736931683e-38	SLC7A5	2.73879	24.0975	1.076984804158774e-126	CASC17	2.15378	11.0717	1.1754850677852126e-27	MCTP2	1.43296	12.9356	1.4202373798714082e-37	ZNF804A	1.40378	19.9658	1.9505639966218932e-87	COL19A1	1.64856	20.9893	3.285468364127219e-96	SPOCK1
72	CPA6	2.13069	21.7971	2.2541260964585985e-104	LRMDA	0.963498	15.1541	9.796393424258289e-51	COL4A2	0.621081	37.3644	3.8881729864599955e-304	KCTD8	1.02717	37.89	0	S100B	1.52247	19.3569	1.85744429739434e-82	LMCD1	1.51576	25.0029	1.2087118241262194e-136	TAFA1	1.35814	12.9863	1.644105473704521e-37	CA12	2.24967	24.0491	3.411511661875439e-126	ITPR2	0.528108	10.8988	7.87558644604389e-27	SNED1	0.801859	11.9423	3.3957085953568385e-32	HAPLN1	0.705115	19.9625	2.070225532363123e-87	SNED1	1.1078	20.9873	3.379207151002519e-96	RPS12
73	AP003464.1	1.82505	21.273	1.808765491029821e-99	PDZRN4	1.02295	14.9274	2.9021978432811636e-49	HS6ST2	0.708935	37.2366	4.47472503884295e-302	MT-ATP6	1.07604	37.8534	0	BAMBI	1.37532	19.2668	1.0478468025595788e-81	EEF2	0.791392	25.0025	1.2144271018457792e-136	GBE1	0.87051	12.6267	1.6172928089024345e-35	GPC5	1.1906	23.9375	4.927688198582212e-125	AC021504.1	1.93483	10.4267	1.2164272672274357e-24	BMP2	1.56307	11.9171	4.5819323398534843e-32	EFNB2	0.842509	19.6601	8.362837733103854e-85	NRG1	1.15483	20.9576	6.227081926073088e-96	ZNF804A
74	MEGF10	0.443605	21.1849	1.1744219644351016e-98	NRCAM	1.4446	14.5913	4.0748984500225155e-47	PLCL1	0.694155	36.9449	2.233751114926312e-297	AC073050.1	0.966913	37.56	2.6361970297727337e-307	LINC01876	1.36765	19.0743	4.17413768205208e-80	RPL13	0.990941	24.9457	4.924357189466555e-136	LEF1	0.823856	12.3077	8.787930573858533e-34	PCLO	1.16962	23.7652	2.981651035132242e-123	BMP2	1.51322	10.0148	8.117173635377607e-23	LOXL4	2.16003	11.8845	6.76728105673972e-32	NNAT	0.743771	19.1145	3.1685495885873234e-80	PTCHD1-AS	1.44425	20.8586	4.894243846730416e-95	ALDH1A2
75	CASC17	2.80062	20.403	1.3328510650566458e-91	CHAD	2.538	14.255	5.164108171361806e-45	MARCH1	0.849451	36.2958	4.556620208190382e-287	DOK5	0.755989	37.5303	7.98306626069522e-307	NDRG1	0.835645	18.9671	3.198730654058783e-79	SCIN	2.71489	24.9433	5.189598323957011e-136	ARHGEF28	1.32835	12.2542	1.685583702428759e-33	PRDM6	0.960804	23.5047	1.3519490367433361e-120	GP1BB	1.6163	9.92074	2.0669911814765745e-22	BAMBI	1.33229	11.7928	1.9956852412720437e-31	RPS27A	0.751432	18.5598	1.0739400981845721e-75	GRIK2	0.943897	20.8173	1.1468842739839418e-94	KCNIP4
76	IGSF11	1.63588	20.053	1.5608321680587254e-88	GLIS3	0.916126	13.9888	2.1478124580810617e-43	LIX1-AS1	0.837763	36.0166	1.0967521915309456e-282	ITGBL1	0.945872	36.6846	3.386778142013474e-293	NEURL1B	1.2728	18.665	9.373759000325873e-77	CHAD	3.16045	24.9058	1.314304136400342e-135	VWC2	2.01643	11.9888	4.1948013793992415e-32	SORBS2	1.04322	23.2291	8.362320023133402e-118	COL4A2	0.32064	9.8769	3.1648877037837097e-22	OBSCN	0.702035	11.4852	7.226961854780676e-30	RPL23	0.474401	18.4226	1.3585843109157051e-74	SPARCL1	1.06816	20.6257	6.046071865384932e-93	RPSA
77	TPD52L1	1.17159	19.9866	5.890837937389515e-88	EGLN1	0.688714	13.554	8.593675270342122e-41	SPARCL1	0.614236	35.8199	1.2683794077140833e-279	COL25A1	0.727012	36.3715	3.109673729080271e-288	AC011586.2	1.37912	18.4491	5.126898756731287e-75	RPS2	0.943974	24.8484	5.4523425731856545e-135	TRHDE	1.14909	11.7714	5.4987709857667225e-31	MATN4	1.48683	23.0778	2.7628865627680583e-116	MOXD1	0.899446	9.58925	5.1991249105575634e-21	DCC	0.644482	11.4022	1.8711695738618276e-29	PRR16	0.658211	16.8548	1.3504680266029549e-62	MT-ND2	0.98192	20.508	6.770732858693398e-92	RPS2
78	BHLHE40	1.38905	19.8498	8.965524540535273e-87	NEBL	0.76802	13.3363	1.576386747844732e-39	GRIA2	1.50589	35.8109	1.7385488313696313e-279	HSPG2	0.522928	36.1617	6.238697510541684e-285	NOSTRIN	1.57979	18.3249	4.98793267261815e-74	SERF2	1.53365	24.7548	5.469924514786949e-134	CMTM8	1.46015	11.7606	6.226619867563018e-31	CA2	3.86902	22.5378	6.094911366259132e-111	CSMD3	0.772863	9.48534	1.404619775252082e-20	FBXO2	2.84508	11.3559	3.1540870645866794e-29	KCNN2	0.970951	16.6564	3.6902708619399614e-61	RUNX1	0.791968	20.4378	2.8231769770134913e-91	RPL18
79	DLG2	0.430895	19.4342	3.1279229998591125e-83	ESR1	3.01435	13.2322	6.235355077755583e-39	TAFA1	0.810732	35.535	3.246779100163269e-275	MT-CYB	0.996816	36.1052	4.7853254611794714e-284	MYO5B	1.2416	17.9907	2.15301550567621e-71	RPS7	1.08424	24.3117	2.835317106408841e-129	STK32A	2.31335	11.5731	5.510319359689824e-30	FGFBP2	4.01479	22.376	2.273533544707905e-109	POU3F4	2.55577	9.29903	8.083698751144634e-20	PCLO	0.718353	11.3362	3.9335284191908365e-29	COL11A2	0.50999	16.565	1.6777600715875825e-60	OLFML2A	1.40195	20.2035	3.298159336125843e-89	ITGA8
80	PTPRE	0.99783	18.0165	1.0455556631166113e-71	LOXL4	2.83122	13.1596	1.6284579391655845e-38	ITGA1	0.740146	35.5063	8.938965651377162e-275	SEMA3D	0.852022	35.9974	2.3163018166883894e-282	LRMDA	0.588642	17.8298	3.84490220785654e-70	MYO5B	1.96932	24.2121	3.14784196912654e-128	ADGRG6	0.687737	11.3165	1.038579355738816e-28	TPD52L1	1.2623	21.794	8.43884666296909e-104	PRUNE2	0.773437	8.66157	2.483847338881546e-17	ZNF804B	0.933849	10.3134	2.6009148324487916e-24	CD63	0.442528	15.9267	5.217225498090475e-56	PRUNE2	1.15617	20.1809	5.1454655251780894e-89	MGAT4C
81	GP1BB	1.86182	17.9687	2.4732361945185417e-71	ERRFI1	1.33513	12.9545	2.349068873560303e-37	KIF21A	0.720788	35.1032	1.318668495437468e-268	CHST9	1.49615	35.9653	7.296158454473664e-282	TPD52	1.32738	17.3545	1.6292416082370395e-66	RPLP2	1.00874	24.1368	1.9263313732053814e-127	MSR1	1.52111	11.257	2.023341714770405e-28	CADPS	1.91458	21.7483	2.2644107987545843e-103	DLG2	0.259629	8.4808	1.175077522048802e-16	ANO3	1.31209	10.2063	7.851436541796456e-24	RPS16	0.548166	15.8956	8.501611884589475e-56	LMCD1	1.01294	20.073	4.486102921418118e-88	HS6ST3
82	KIF21A	0.953864	17.9547	3.1729354018113295e-71	LANCL1-AS1	1.47117	12.8741	6.629932409567716e-37	CSMD3	0.715863	34.9908	6.75413444187847e-267	NTRK3	1.04784	35.4422	9.339651539137776e-274	NDUFA4L2	2.58628	16.2414	2.1115960870165503e-58	DLGAP2	1.5696	23.5632	1.6432421407598845e-121	LINC01876	1.42325	11.2203	3.0566812982178603e-28	PRUNE2	1.40317	21.6791	9.985230143457536e-103	MATN3	0.476662	8.10669	2.663029630420616e-15	NFATC2	0.870695	10.0294	4.702553565710928e-23	NOL4	1.97836	15.8618	1.4382600811102543e-55	PDE4DIP	0.746583	20.0174	1.3551357496468538e-87	RPL5
83	PRUNE2	1.15043	17.7865	6.361676318219817e-70	SCIN	2.23677	12.581	2.768528465839631e-35	ADAM22	0.671909	34.6637	5.988922190369028e-262	NEDD9	0.70162	35.3229	6.324934187849602e-272	CALM2	0.551414	16.2182	3.0657759403852557e-58	RPL21	1.07786	23.309	6.381967692857952e-119	KLF5	1.18683	10.9144	8.863941843944545e-27	BAMBI	1.85186	21.6238	3.2811900106832994e-102	UCMA	0.784544	8.02732	5.039910731624245e-15	SPAG17	0.864565	9.16924	1.8953345371606354e-19	ADGRV1	0.751375	15.7401	9.523076559201775e-55	AC011586.2	1.77413	20.0065	1.668587519089616e-87	RPL13
84	RNF217-AS1	1.35518	17.6038	1.6037357448707393e-68	UCMA	1.55598	12.4753	1.0320294988568323e-34	PDZRN4	0.743772	34.3415	3.979661724369073e-257	ITGA6	0.646019	35.2368	1.2991929560752369e-270	NEK10	1.50152	15.8053	2.2831544655151107e-55	RPS15A	1.35076	22.8365	3.372638287732955e-114	BMP2	1.75575	10.5474	4.592030050318755e-25	ANGPT1	1.25653	21.6134	4.073961771282145e-102	DMD	0.310878	7.85314	2.0186212957543838e-14	AL589740.1	0.571049	9.00358	8.522778159190805e-19	PFN1	0.543593	15.5395	2.169449817638723e-53	GALNT18	0.993022	19.9797	2.821622784022625e-87	RPL8
85	MYO16	1.14361	16.8229	1.1223319526959592e-62	AP003464.1	1.7583	12.4197	2.0575240988481783e-34	CCN3	1.0641	34.2835	2.8972886857674436e-256	DCC	0.930985	35.0397	1.312900870886148e-267	SPAG17	0.937188	15.6988	1.2159704602804429e-54	RPS3A	1.04507	22.7398	3.0168990977494395e-113	TMEM108	0.819738	10.525	5.780657854365271e-25	FAM155A	1.00674	21.2667	6.8596051019589345e-99	GLIS3	0.428793	7.79232	3.2622240994167463e-14	COL4A2	0.201983	8.9572	1.2924987411533095e-18	CDH2	0.554243	15.4827	5.217591711498539e-53	JPH1	1.28305	19.7652	2.002241164187746e-85	FN1
86	SPINT2	1.25853	16.7479	3.943111534607315e-62	FAM155A	0.841603	12.415	2.175136216183391e-34	FSTL5	0.873115	34.2477	9.844463116548801e-256	UCMA	1.47752	34.9003	1.6723661154310917e-265	CFAP54	1.62921	15.67	1.9043898605107604e-54	RPLP1	1.10962	22.7004	7.310819835965817e-113	SOX2-OT	1.24629	10.3293	4.39978379152716e-24	SPECC1	1.16361	21.2294	1.5039840830423117e-98	PPP2R2B	0.721511	7.55565	1.9973698954534752e-13	AC021504.1	1.50943	7.96451	5.982160579115251e-15	LEF1	0.687662	15.4531	8.230634422618055e-53	AP001825.1	1.3477	19.6105	4.196781466344095e-84	NRG1
87	LOXL4	2.2392	16.5758	6.91648743658234e-61	SLC8A3	1.89727	11.8948	1.2029086312909878e-31	NDRG1	0.729634	33.7256	5.001777920730176e-248	DLG2	0.761866	34.856	7.797505393794807e-265	DOCK8	0.738135	15.471	4.266555398360701e-53	S100A13	2.65448	22.6931	8.506596104396645e-113	DLG2	0.418513	9.97676	1.5371144659866173e-22	DOK5	0.9658	21.212	2.1560036369191315e-98	CHAD	1.31419	7.46457	3.941996449283473e-13	GRB10	0.430531	7.53839	1.663707154100939e-13	SPHKAP	1.77281	14.869	5.6979818765659525e-49	AC084816.1	1.83228	19.3732	4.287113880245826e-82	CHRM2
88	SCRG1	2.04723	16.4773	3.4907264896102085e-60	GP1BB	1.70721	11.7854	4.3639427297031e-31	TWIST2	0.662324	33.7047	1.006810018781397e-247	RSPO2	1.1248	34.2009	5.088325409341882e-255	RUNX1	0.504593	15.3517	2.690295968997407e-52	RPL10	0.952329	21.923	2.447739139754215e-105	ANO3	2.09335	9.926	2.5466584880242764e-22	PTCHD1-AS	1.4321	21.2028	2.5949158412421863e-98	NEK10	1.33018	7.41728	5.61268821103564e-13	ASIC2	1.10242	7.30282	9.639486578797617e-13	RACK1	0.244625	14.793	1.7612381868985415e-48	AL139383.1	1.05422	19.3204	1.180417537680194e-81	RPS5
89	SPAG17	1.19218	16.4061	1.1229157098691585e-59	BAMBI	1.50587	11.7622	5.711541843171608e-31	GPC5	0.665788	33.4206	1.3871887206596107e-243	JUN	0.703169	33.8261	1.73738455971393e-249	H19	0.516662	15.1643	4.699595488414097e-51	RPL18A	0.9587	21.7661	7.48734799029625e-104	AC073050.1	0.907694	9.91482	2.8334549226656052e-22	DGKI	1.56908	21.0957	2.4908041368319636e-97	FGF12	0.787528	7.39607	6.564856823225923e-13	CFAP54	1.23919	7.14357	3.0584143376435172e-12	DPP10	0.748858	14.727	4.616953610801922e-48	MSTN	2.35428	19.3006	1.71278924762017e-81	RPL18A
90	S100A1	2.25297	15.7941	2.1529111205998386e-55	UST	0.538477	11.5905	4.212334800502792e-30	GLIS3	0.597427	33.2252	9.319923930999887e-241	PAPPA2	0.890125	33.7653	1.349175065324584e-248	GPC5	0.701271	14.9239	1.733191479888901e-49	PCAT1	1.70318	21.439	8.685007868443751e-101	PCLO	0.727949	9.42033	3.3726304733313716e-20	TFRC	1.08545	21.0391	8.142789361052936e-97	NR4A2	1.18035	7.20442	2.6822188254077633e-12	MDGA2	0.509383	6.96848	1.0585406071406315e-11	LINC00536	2.36773	14.7032	6.542864995863298e-48	MOXD1	1.08056	19.2958	1.8592826595546627e-81	GJA1
91	COL25A1	0.522653	15.7143	7.589235595150211e-55	RSPO2	1.11716	11.4754	1.5840676940621952e-29	AL590807.1	1.36471	33.2087	1.604061876878946e-240	NR2F1	0.616474	33.7602	1.5888031234672038e-248	CCNG2	0.430143	14.8405	6.0002218174006385e-49	FTL	0.914554	21.3689	3.880770974981302e-100	PLXNA4	0.757056	9.39614	4.223923111936273e-20	MEG8	0.725857	20.7566	2.9442371588124393e-94	PTCHD1-AS	0.919121	7.08684	6.255929349805953e-12	AF279873.3	2.60026	6.93148	1.3699426313128877e-11	CSMD1	0.991679	14.6987	6.965623908611998e-48	MYO5B	1.47342	19.2454	4.8680094090315745e-81	RMST
92	GLIS3	0.797344	15.6964	1.0047692474123641e-54	TTN	0.262568	11.4312	2.621728394545618e-29	FAM155A	0.59237	33.0216	7.861625665783306e-238	KCTD16	1.07145	33.6492	6.680793501832441e-247	NECTIN3	0.432509	14.723	3.3905859659787994e-48	RPL39	1.70366	21.2962	1.8113979438028883e-99	RNF217-AS1	1.17873	9.33892	7.226941359071504e-20	PHOSPHO1	3.91439	20.6991	9.631518942448513e-94	ADAMTS20	1.30165	6.96178	1.5203144702376492e-11	PPP2R2B	0.502828	6.84469	2.4992139896251463e-11	CALM2	0.384916	14.2274	6.366039418946001e-45	PDLIM3	1.27622	19.2434	5.010966456987181e-81	HTR7
93	KCNH5	2.11259	15.6522	1.9968512056011717e-54	CLEC3A	5.11968	11.3556	6.231342106005285e-29	IL1RAPL2	1.01484	32.7521	5.486418213114595e-234	AC092957.1	1.1892	33.2555	3.473845907268064e-241	LOXL4	1.94456	14.7123	3.9627916923209216e-48	AC011586.2	2.04609	21.249	4.930451103875861e-99	CHAD	1.94886	9.11888	5.513725650073937e-19	DLGAP2	1.23707	20.558	1.7498962905296712e-92	MCTP2	1.07725	6.96011	1.536137134396361e-11	DYNC1I1	0.398649	6.76109	4.4564042943153854e-11	ID1	1.14599	14.0943	4.1856444318970523e-44	ITGA6	0.749616	18.9905	6.323792583242513e-79	DCC
94	FOS	0.514866	15.1389	5.434109186940938e-51	MEGF10	0.327836	11.343	7.171243666469532e-29	DLG2	0.648811	32.5968	8.767638231652592e-232	UNC5D	0.632182	33.1905	2.969665072886371e-240	S100A1	2.31048	14.3637	6.285780415824495e-46	CCN1	0.819856	21.1836	1.969425739276574e-98	DGKI	1.14339	8.78974	1.0531998927679725e-17	RIMS2	2.20023	20.2916	4.048786314841489e-90	AC092957.1	0.503475	6.90515	2.2556841331544416e-11	VWC2	1.07128	6.56011	1.7141476308033554e-10	GRIA4	1.09409	13.9578	2.829638968793569e-43	RBM20	1.5537	18.9726	8.791736572022226e-79	RPL7
95	CCL28	2.80768	15.1238	6.82106965476205e-51	LINC01876	1.5115	11.2405	2.2770047621302197e-28	AGTR1	1.22681	32.4	5.248224753456584e-229	CSMD3	0.912142	32.4556	8.90232883493836e-230	SNED1	0.69846	14.2364	3.8826180721121266e-45	ITGA6	1.10025	20.996	1.0234740138703574e-96	FBXO2	2.76081	8.3049	6.660345469698913e-16	SEMA3E	1.2688	20.2452	1.0302624948632273e-89	MELTF	1.29165	6.861	3.052586490028592e-11	NEDD9	0.422382	6.50312	2.494876535042109e-10	SERPINE2	0.782653	13.7068	9.179366523184294e-42	PCAT1	1.39176	18.737	7.497310887100582e-77	NNAT
96	PPP1R14C	1.92217	14.8957	2.0680542574932886e-49	TRIM67	3.84319	10.9722	4.380431477007531e-27	MAN1A1	0.277233	32.1335	2.836144803221677e-225	NRXN3	0.730452	32.321	6.912197720305837e-228	PRUNE2	0.772879	14.0818	3.44254566229987e-44	MIF	2.00024	20.855	1.9610502382877212e-95	LOXL4	2.04749	7.9922	8.424665543659057e-15	CHST15	1.49996	19.928	5.964038536394182e-87	PTPRZ1	0.44034	6.81009	4.3414747079375465e-11	TRIM67	2.60527	6.475	3.0035000841590926e-10	IGFBP5	0.352645	13.581	5.08736451190899e-41	RYR1	0.946013	18.5283	3.6646050288760387e-75	LUM
97	MELTF	1.75546	14.8367	4.9388099307154414e-49	TLL1	0.663015	10.3979	2.044943222919725e-24	PITX1	0.616366	31.9245	2.2905960743239367e-222	OPCML	0.982929	32.2088	2.5737457002690342e-226	STC1	1.31469	14.0292	7.177815134310271e-44	LEF1	0.990217	20.7284	2.7064603260955074e-94	NEDD9	0.626709	7.88882	1.922602324055267e-14	GRB10	0.884354	19.7549	1.8503368157551947e-85	SPHKAP	1.26127	6.78274	5.2330666213264215e-11	BHLHE40	0.747263	6.42403	4.177804219970347e-10	UCHL1	0.963035	13.3981	5.966503046411051e-40	LINC01876	1.38355	18.5061	5.474127242234625e-75	STMN1
98	ANO3	1.44732	13.4972	8.701923885348554e-41	AGL	0.438019	10.3616	2.9665119420790862e-24	ABCA10	1.23048	31.6787	5.690231335997317e-219	ELL2	0.54308	31.8904	6.921727762133411e-222	MOXD1	0.678276	13.6235	1.9602512455451538e-41	MT-CO2	0.685577	20.7263	2.8123145200337936e-94	NRCAM	0.838303	7.83459	2.930793176980479e-14	SEMA3D	0.798703	19.7212	3.5789619572335395e-85	RAPGEF5	0.473096	6.72312	7.824270243210403e-11	AC073050.1	0.518074	6.36477	6.118474879122725e-10	DMD	0.552751	13.244	4.613586838337862e-39	MT-CYB	0.870479	18.4127	3.0541151002891536e-74	RPL27A
99	NR4A2	1.43219	13.2199	3.541383270347253e-39	CCDC170	2.37398	10.3226	4.410264923622554e-24	MOXD1	0.681474	31.6028	6.225543544557748e-218	SERPINE2	0.605182	31.8438	3.042999035380022e-221	DSG2	0.96013	13.4318	2.643412048390822e-40	RPL9	1.12342	20.5768	6.121428716034505e-93	GLIS3	0.509108	7.66733	1.0751895735114068e-13	CHAD	2.76985	19.2986	1.3694994503280101e-81	NECTIN3	0.394369	6.65566	1.2208808928838927e-10	GBE1	0.450912	6.35605	6.469153026100629e-10	AC068759.1	2.99023	12.8981	4.234262561391141e-37	LIX1-AS1	1.01729	18.2807	3.433964695735353e-73	RPS6
100	NEDD9	0.578684	13.0217	4.789551724053719e-38	PCAT1	1.24033	10.206	1.445110509859563e-23	PCSK2	1.53411	31.2764	1.789279310080735e-213	NR4A2	1.64876	31.7409	7.995168132737233e-220	DYNC1I1	0.647688	13.3963	4.2343931245159325e-40	AC105402.3	1.94407	20.087	1.3073886794982097e-88	DPP10	0.720382	7.62225	1.5170235326985154e-13	FGF14	2.21489	19.1498	2.3704233630693518e-80	GALNT3	1.35263	6.55188	2.42457113344283e-10	ITPR2	0.288995	6.21585	1.5788263218538354e-09	CDH10	1.06115	12.6034	1.8048685880811802e-35	ITPR2	0.701037	18.2736	3.8726016746367526e-73	WIF1
101	BAMBI	1.18176	12.8617	3.796831760717673e-37	SOX2-OT	1.20595	10.1884	1.7270060115024034e-23	CNTNAP4	0.813202	30.8417	1.315586884950101e-207	GRID2	0.868675	31.626	3.0383530042236314e-218	OBSCN	0.557241	13.2894	1.767360830830474e-39	RPL34	0.906769	20.0312	3.9822892707080093e-88	CHST9	1.08391	7.44443	5.807141001255091e-13	NECTIN3	0.751648	18.8173	1.2974739805084189e-77	LMCD1	0.647642	6.53646	2.680597579950946e-10	COMP	1.06256	6.18675	1.895541476809343e-09	DACH1	0.543214	12.5899	2.1367226729994522e-35	MT-ATP6	0.876754	17.9448	1.5058655009609728e-70	AC109466.1
102	KLF5	0.850349	12.677	4.0141793448328675e-36	AC084816.1	1.43081	10.1477	2.617283691514303e-23	ABCA9	1.17015	30.7729	1.0707511128507893e-206	THBS2	0.625326	31.4561	6.368377114343778e-216	MSR1	0.89842	13.2053	5.354692273948031e-39	RPL24	1.16833	19.8592	1.2283801815860406e-86	LRMDA	0.492054	7.2157	3.0897244719186194e-12	MDGA2	0.974066	18.4014	2.888876888026749e-74	CRYM	1.79633	6.43198	5.329391159077903e-10	KLF2	0.819102	5.72573	3.041058784298212e-08	NOX4	0.735833	12.4435	1.3187403939240742e-34	MDGA2	0.98964	17.6692	2.050383705927144e-68	RPL19
103	PCLO	0.79104	12.6313	7.145390726402379e-36	GALNT18	0.743909	10.0795	5.22259758441404e-23	AL357507.1	0.81896	30.6111	1.535670907156882e-204	ANKH	0.498902	31.454	6.778945013538335e-216	ATP8A2	1.0971	12.9372	1.7764216494723436e-37	RPL4	0.690744	19.7088	2.3956485950493006e-85	PTH1R	0.404707	7.10944	6.632680075598607e-12	DACH1	0.818526	17.8298	9.014951532220653e-70	ZBBX	2.04641	6.33701	9.857088889823606e-10	ARHGEF28	0.471149	5.71308	3.266480507290037e-08	GLIS3	0.644875	12.4325	1.5098673650075316e-34	MT-ND4	0.826388	17.6276	4.238045845804449e-68	ISL1
104	KIF1A	1.37308	12.5741	1.4687160363989835e-35	TFRC	0.717349	10.0578	6.476514395853919e-23	FGF14	1.13515	30.5733	4.8671265516576826e-204	SLC2A1	0.546637	31.3818	6.519158662714463e-215	STMN1	0.476906	12.601	1.3064178999623596e-35	RPL26	1.43432	19.469	2.6146447549483998e-83	ROCR	2.85375	7.05846	9.49379700577674e-12	RASGRF2	1.74474	17.7648	2.8572070276143786e-69	AC002066.1	1.58571	6.30554	1.2050222701340494e-09	ZBBX	1.76205	5.67397	4.087763650678195e-08	CCSER1	0.664299	12.388	2.6174792506239605e-34	LINC00882	0.874393	17.4581	8.225902570982383e-67	RPL9
105	ANKRD36C	0.266926	12.4919	4.100355854967313e-35	DOCK8	0.926116	9.91413	2.724042462428972e-22	PCAT1	0.903402	30.5433	1.2091168084780538e-203	GBE1	0.554244	30.9901	1.2994964885748416e-209	LRRTM4	0.441815	12.5764	1.7804559806276456e-35	RPS23	0.938969	19.2278	2.7535476874161004e-81	ZNF804B	1.14959	6.81447	5.17948617550006e-11	SERPINE2	1.01173	17.6427	2.481080705329927e-68	ERBB3	0.59759	6.23548	1.8637200892387006e-09	COBL	0.551031	4.97719	1.7594994607587948e-06	AC138305.1	1.68816	11.7535	5.477359454777692e-31	ARHGAP29	0.50745	17.3842	2.9383432632324496e-66	NPR3
106	ABI3BP	0.274863	12.1307	3.529395521206092e-33	ANKRD36C	0.393887	9.78702	9.553704635606229e-22	SEMA6D	0.368733	30.4439	2.501145338514282e-202	TAFA2	0.587914	30.6089	1.637232010438334e-204	CHST9	1.03127	12.3831	1.986370498406037e-34	RUNX1	0.920304	19.1317	1.727485280494222e-80	MCTP2	1.19276	6.73927	8.651486446172688e-11	LMCD1	0.954854	17.5728	8.463349554279844e-68	ERBB4	0.446924	5.66823	5.650620423128587e-08	PRUNE2	0.463049	4.96032	1.914182539056422e-06	RPS5	0.450152	11.6297	2.341480842185534e-30	ITGA8	0.768726	17.3822	3.0133021441241747e-66	NEGR1
107	RUNX1	0.439989	11.9046	5.348930362149255e-32	AL139383.1	0.7582	9.54099	1.0301476348218561e-20	COMP	2.33943	30.3629	2.9248143008223787e-201	SGCZ	0.902748	30.563	6.619995832953806e-204	PLAC1	1.96574	12.3151	4.5887115689489e-34	RACK1	0.655078	19.1187	2.2072610543259155e-80	AC002066.1	1.72183	6.39625	8.29361493434333e-10	AC084816.1	1.53945	17.5705	8.751747288465078e-68	SHANK2	0.670472	5.55153	1.0808476077509765e-07	LINC02315	1.47489	4.89241	2.6897393594802287e-06	COL4A2	0.233702	11.4644	1.568254596033579e-29	HSPH1	0.616444	17.376	3.3275321617639533e-66	RPL17
108	NEGR1	0.359337	11.3652	2.8599421224059783e-29	SATB1-AS1	1.65518	9.25963	1.4549538776224508e-19	TPD52L1	0.656546	30.3019	1.8523511177112904e-200	PCLO	0.546695	30.4097	7.0898914568179715e-202	CHAD	1.41536	12.0162	1.7495830086207975e-32	RPS29	1.49534	19.059	6.890993312951452e-80	KLF2	0.986977	6.31099	1.4365242107985997e-09	TPD52	1.51841	17.5467	1.3229906690957941e-67	PTH1R	0.296868	5.53905	1.1563572558094959e-07	NR4A3	0.958014	4.86239	3.1149228114060704e-06	KIF21A	0.650703	11.3721	4.4867928458240037e-29	NRCAM	1.00303	17.2188	5.0468160415213394e-65	RPS18
109	APOLD1	0.473886	11.0413	1.0793250299595385e-27	LPL	2.199	9.24041	1.7333994885393131e-19	STAC	0.846929	30.2307	1.5860413918802312e-199	SOX2-OT	0.922216	30.005	1.4395481601787941e-196	SPOCK3	0.381768	12.0097	1.8887439374088432e-32	RPS12	1.17862	18.9621	4.313819366317941e-79	DCDC1	0.99918	6.23456	2.3153743172633807e-09	LRMDA	0.578528	17.499	3.0145426676667055e-67	MIA	1.41923	5.51253	1.3381333421487649e-07	ERRFI1	0.717558	4.8307	3.6410872809417268e-06	SPINT2	1.01667	11.3004	1.0043849675958147e-28	WDR44	0.637838	17.0856	4.94492390141387e-64	ADAMTS20
110	PITX1	0.368024	10.8406	9.762965029917933e-27	PRDM6	0.393598	9.22767	1.9478381020150459e-19	ANKH	0.48784	29.9161	2.0225625206455627e-195	ANKRD36C	0.534829	29.7308	5.179338084597353e-193	RNF217-AS1	0.82131	11.93	4.904892216715243e-32	BAMBI	1.94705	18.8807	2.0111695833250665e-78	RSPO2	0.6016	6.16642	3.53390744873933e-09	LINC01876	1.27492	17.4067	1.5068863011713208e-66	SNORC	1.03865	5.46365	1.7557395402550202e-07	MIR4300HG	1.29793	4.21921	6.152771840436494e-05	MAPK4	1.54508	11.207	2.8890799025546342e-28	MT-CO3	1.00611	17.0852	4.94492390141387e-64	RPL35A
111	SOX2-OT	0.966453	10.6178	1.0707637569431262e-25	AC073050.1	0.853351	9.19489	2.6249837932552466e-19	SHROOM3	0.459324	29.797	7.034714355729671e-194	AC008415.1	0.950909	29.6686	3.2698680755195282e-192	NR4A2	1.14649	11.8626	1.0916203836763647e-31	CMYA5	0.858521	18.6787	8.933823252482805e-77	CFAP54	1.31565	6.16061	3.6597611346689424e-09	CADM2	0.758201	17.1482	1.2885605152712691e-64	CMTM8	0.745288	5.33745	3.499952194370569e-07	ADGRG6	0.392238	4.18792	7.020433070261457e-05	AC109466.1	0.502356	10.9363	5.7669049404442774e-27	ARPP21	0.917286	17.0342	1.1746476958699491e-63	TPM1
112	INPP4B	0.232595	10.2667	4.273215751985719e-24	MIR4300HG	2.34761	9.09384	6.608304522449003e-19	COL4A1	0.407757	29.7739	1.3887308945991472e-193	TMEM163	1.13729	29.5482	1.155360337155368e-190	DCDC1	0.914568	11.0012	2.0672543700164118e-27	S100A10	1.08371	18.2883	1.2116562097834077e-73	HSPA1A	0.319824	6.12808	4.462047390062595e-09	NFATC2	0.865656	16.9113	7.185440706930694e-63	LINC02315	1.6927	5.26668	5.113416978205542e-07	MYL3	0.761161	4.05229	0.000124614	KCNJ3	1.59121	10.9274	6.348684567311535e-27	HPSE2	0.940235	16.8748	1.7373470077170241e-62	LGR5
113	DSG2	0.947548	9.89668	1.8029417209335908e-22	DNAI1	3.8611	8.92542	3.013626517930537e-18	CPA6	1.40149	29.7096	9.356356775015056e-193	OBSCN	0.505641	29.3564	3.279755766651242e-188	JPH1	0.656759	10.955	3.4358134931005865e-27	RPS4X	0.741943	18.223	3.970114776435661e-73	RGS7	1.06086	6.07818	6.057523875756385e-09	SATB2	1.39544	16.7282	1.5518980559871747e-61	GBE1	0.345752	5.21857	6.572810844986366e-07	CCDC170	1.18591	3.92559	0.000210335	BEX1	1.47789	10.8594	1.3265843731039117e-26	EGLN1	0.576896	16.8296	3.7023496025964993e-62	PGM5
114	FGFBP2	1.74377	9.832	3.4156563108130325e-22	HECW1	1.79542	8.92113	3.111628935939537e-18	PTPRZ1	0.413188	29.4843	7.304700701254112e-190	ANO3	1.49236	29.0558	2.122186358829763e-184	AP003464.1	0.904142	10.8059	1.7384660864829637e-26	COMP	2.64491	18.0335	1.2268619884895657e-71	GP1BB	1.1742	6.04061	7.587962631515702e-09	CLEC3A	5.65048	16.5268	4.358840071564931e-60	CFAP54	1.07518	5.18317	7.894227136406407e-07	AC007432.1	1.89461	3.69857	0.000505007	PPP4R4	2.42497	10.682	8.933681523820331e-26	SCIN	1.90906	16.7881	7.3965688028886095e-62	RPL21
115	ENPP3	2.01091	9.51969	7.108751214065708e-21	FLVCR2	1.89325	8.91107	3.3996150065725048e-18	LINGO2	0.539193	29.4584	1.560476794232064e-189	TTN-AS1	0.416947	29.0417	3.1775685278937254e-184	PCLO	0.431601	10.5902	1.7450436935777588e-25	RPL37	1.01848	17.8947	1.468990363983841e-70	SATB2	0.384634	5.86757	2.150225971972729e-08	NRG1	0.878811	16.1408	2.3690659508023215e-57	SLC2A1	0.245488	5.06552	1.4546053852831258e-06	SERPINE2	0.370161	3.57365	0.000803731	RPS3A	0.273114	10.6267	1.6149731162510729e-25	INPP4B	0.643898	16.7424	1.5828597799062713e-61	UNC5B
116	SPOCK3	0.408535	9.43053	1.6541874014377063e-20	CASC17	2.0897	8.47914	1.463626172279941e-16	ANKRD36C	0.483343	29.4576	1.5905118187840995e-189	ADGRG6	0.43734	28.8837	3.089051305957766e-182	NRG1	0.503139	10.5806	1.9297803005689842e-25	RPL28	0.832528	17.7154	3.5576024178605505e-69	TMEM232	0.888956	5.80542	3.08683512327787e-08	GALNT18	0.706236	15.7877	6.596164101206202e-55	NFATC2	0.436918	4.89142	3.475993002146709e-06	MELTF	0.825379	3.40461	0.00147791	KCNH5	1.6804	10.3758	2.244274877110739e-24	NES	0.873085	16.6942	3.521975244330854e-61	AC068759.1
117	SFRP5	3.2565	9.39396	2.3363249964398965e-20	BHLHE40	0.80922	8.04763	5.17862280416233e-15	CCN4	0.885077	29.4506	1.9418711847220655e-189	CA12	0.805852	28.7646	9.543214220760939e-181	CDKN2D	1.34609	10.096	2.934858386387369e-23	RPL35A	0.968806	17.7126	3.723636039323683e-69	FGFBP2	1.33763	5.75776	4.071822494775204e-08	COL13A1	1.19618	15.7385	1.411125579337161e-54	MDGA2	0.418355	4.88118	3.6488909389472105e-06	EPHB1	0.426126	3.25623	0.00246868	RPS6	0.201559	10.3355	3.389732388882364e-24	AP003464.1	1.58728	16.6922	3.6109302783079e-61	RPS7
118	SHROOM3	0.447044	9.34942	3.553546418072015e-20	S100A1	2.13171	7.99813	7.702479862700578e-15	PRSS35	0.50115	29.3779	1.6449722721821302e-188	BMP2	1.33579	28.348	1.405705129710526e-175	PEG10	0.181086	10.0242	6.003241964409503e-23	AC084816.1	1.75079	17.5248	9.999807141837609e-68	LINC01776	1.67469	5.64274	7.845396390054674e-08	AGBL4	0.946522	15.6017	1.1940736731396294e-53	MAP6	0.978504	4.78891	5.742923638770532e-06	LINC01776	0.975734	3.14838	0.003546	SEMA3E	1.02511	10.0865	4.3043971144458874e-23	LEF1	0.682384	16.6194	1.2016673385989876e-60	CNTNAP5
119	CHAD	1.28491	9.33947	3.898647405152387e-20	KLF5	0.714038	7.92248	1.3913926286889961e-14	TFRC	0.462965	29.1497	1.309507983147981e-185	ALX1	1.00766	28.3451	1.5205457840844118e-175	ITGA1	0.268157	9.78282	6.551637964124844e-22	COL4A2	0.484563	17.5114	1.2617953122194008e-67	CASC17	1.57654	5.63727	8.086040542651253e-08	DAPK2	1.54729	15.5299	3.6509661375051486e-53	NKAIN3	0.210692	4.68342	9.57440266813089e-06	AC016074.2	1.38911	3.11807	0.00392322	PLPPR3	1.38697	10.0646	5.363780640840058e-23	MT-ND1	0.903909	16.583	2.1846358107257888e-60	SULT1E1
120	FBXO2	2.31762	9.14733	2.3187769783079025e-19	PLAC1	2.1738	7.85678	2.327636962023365e-14	KLF5	0.661308	29.0343	3.7548437518632653e-184	NR4A3	1.67633	28.3221	2.899375044444411e-175	WDR66	1.72538	9.69837	1.4943803070158347e-21	RPL30	0.88222	17.136	8.335409182569043e-65	COL8A1	0.36503	5.47014	2.065929237776895e-07	SHOX	1.45703	15.1865	7.204569049235839e-51	DCDC1	0.75074	4.66847	1.0274875135928402e-05	COL8A1	0.203955	3.09404	0.00424019	POMC	2.93327	10.0628	5.452205541519822e-23	VGLL2	1.75927	16.5486	3.840958707631725e-60	FAU
121	CDH19	0.856885	8.61358	2.7236583761360264e-17	ABCA10	0.839055	7.83971	2.6564107006295165e-14	MYO5B	0.969842	28.9492	4.419401327076351e-183	FOSB	1.1392	28.2987	5.607339312739171e-175	TAFA1	0.48883	9.66367	2.0881724401712588e-21	RPS20	0.983136	16.9392	2.3512334995666734e-63	ZBBX	1.99733	5.00814	2.392924373053396e-06	S100A1	3.25143	14.984	1.5307469128751966e-49	SOX2-OT	0.562339	4.16272	9.931023939345104e-05	DGKI	0.551464	3.09105	0.00428008	SPATA16	2.68583	9.96702	1.410499347536871e-22	KCTD16	1.10466	16.1493	2.611834106746433e-57	MAN1A1
122	BGN	0.482354	8.48068	8.534086703225303e-17	CMTM8	1.05666	7.73557	5.973506341146e-14	CDH13	0.44054	28.9484	4.498995758991345e-183	PTCHD1-AS	0.94522	27.9482	1.0784257989355934e-170	CCL28	1.95062	9.56743	5.260817375894334e-21	GRIK2	0.758119	16.8398	1.26358029585199e-62	SATB1-AS1	1.0639	4.75621	8.334871068602914e-06	ALPL	2.51466	14.9056	4.944654678367836e-49	PAPPA2	0.437531	4.1618	9.960610293832308e-05	SPX	1.35963	2.74441	0.012295970190891565	NETO2	0.940569	9.96297	1.4659502162189167e-22	ZNF804B	1.24629	16.1328	3.382972827147119e-57	SIPA1L2
123	NFATC2	0.418704	8.38532	1.9162966627560404e-16	PCLO	0.641405	7.64476	1.1939621278534637e-13	LGR5	0.843669	28.8029	3.004811783224361e-181	GREB1L	0.770909	27.8047	5.888845214801423e-169	CDH19	0.584575	9.45133	1.5905176605846757e-20	RPL27	1.15509	16.7993	2.4935797080501674e-62	LINC01748	1.08616	4.70555	1.0623184285851024e-05	PHEX	1.98962	14.8463	1.1929783419490896e-48	UNC5D	0.352338	4.14568	0.000106541	FOSB	0.333418	2.68561	0.014576535040099316	RPS11	0.352052	9.88683	3.0899985221043107e-22	MSR1	1.20753	15.3661	5.967765771025727e-52	SORCS1
124	CCN2	-0.00820973	8.37109	2.1569103572924451e-16	MIA	1.8775	7.60441	1.613919754941616e-13	LINC01478	1.43256	28.7921	4.0834681518551525e-181	AC069277.1	0.884975	27.7831	1.0672439424953998e-168	BBOX1-AS1	1.21149	9.36484	3.5982408531249476e-20	GPC5	0.924758	16.7553	5.1935173138471215e-62	UCMA	0.665401	4.69721	1.1019722365450204e-05	MCTP2	1.30979	14.8409	1.284470210948396e-48	SAT1	0.275991	4.09527	0.000132047	SFRP5	1.82756	2.62195	0.017462803538040333	NKAIN2	0.66928	9.88396	3.1591229419026483e-22	ANK2	0.524285	14.9699	2.4053562996446734e-49	COL1A1
125	WDR66	1.68175	7.99678	4.6953359892934215e-15	CAV2	1.13139	7.5729	2.0543074055229445e-13	PLAC1	2.09751	28.7361	2.039820224176158e-180	CCSER1	0.477107	27.7374	3.7824120054668704e-168	COL8A1	0.249757	9.20506	1.6006783099820033e-19	RPL29	0.986758	16.7388	6.839139403555583e-62	MYLK4	1.0688	4.68912	1.1448575452877147e-05	EGLN1	0.447442	14.6939	1.1259756935980254e-47	TMEM232	0.697038	4.04374	0.000163372	FGFBP2	0.525063	2.39437	0.031914373917523706	NEFM	1.00548	9.75606	1.1091488272962275e-21	KIF14	1.23394	14.7653	5.038424949808203e-48	LRRTM4
126	SCIN	1.10748	7.98591	5.109494447062776e-15	SPAG17	0.822628	7.38231	8.658568683579996e-13	EPB41L4A	0.474889	28.2368	3.0239080889589325e-174	PREX2	0.472295	27.6856	1.585089821911035e-167	CFAP221	2.14467	9.10568	3.9997486284609565e-19	RPS18	0.903879	16.5859	8.692851744768078e-61	FAM135B	1.68955	4.54642	2.251724094530338e-05	TF	3.92193	14.622	3.2267509551464396e-47	AC002069.2	1.26906	3.99426	0.000200327	AL358335.2	2.47639	2.3581	0.0349664	ANO3	1.22602	9.72302	1.5287697424929975e-21	AL591501.1	1.15681	14.719	9.937971475099823e-48	TRPM3
127	AC084816.1	0.854931	7.63153	8.245914750450649e-14	PPP2R2B	0.732649	7.37251	9.28499913726993e-13	BHLHE40	0.792801	27.9489	9.813881803747578e-171	PPP2R2B	0.819177	27.3668	1.0323907927221703e-163	ROCR	1.99556	8.90237	2.5114208304740435e-18	RPL41	0.899809	16.4579	7.242802145290815e-60	AC005165.1	1.23483	4.4766	3.0997818428843666e-05	PCAT1	0.988619	14.5553	8.447946689900616e-47	GATA3	0.759864	3.95779	0.000232763	FOS	0.330119	2.30997	0.0395141	GALNTL6	0.811553	9.64839	3.140413725510507e-21	PROX1	1.17455	14.6555	2.4973580517377846e-47	FRMPD4
128	AGL	0.257543	7.43188	3.7478426582667913e-13	LINC02377	3.84287	7.36145	1.0051287362528367e-12	RNF217-AS1	0.792815	27.8829	6.1736710333995254e-170	NKAIN3	0.3647	27.347	1.7655541193457432e-163	EZR	0.452875	8.89516	2.6758407539795022e-18	RPS3	0.599182	16.1268	1.6007443087799006e-57	MIR4300HG	1.79509	4.39716	4.428426347746359e-05	AC005165.1	1.88646	14.3706	1.2055006962731275e-45	USH1C	1.51047	3.87732	0.000320359	CA12	0.374841	2.30616	0.0398897	RPL10A	0.249521	9.6061	4.709191397751621e-21	DOCK8	0.788523	14.6552	2.4973580517377846e-47	PCOLCE
129	PCAT1	0.84255	7.21691	1.8233845526292756e-12	KY	1.90132	7.25774	2.1353565462187764e-12	ANK2	0.44283	27.7145	6.602740556832931e-168	APOLD1	0.879498	27.2893	8.49103092296222e-163	LINC02694	1.91073	8.67811	1.8126202049602887e-17	SNHG29	1.07931	15.9591	2.3465360748911005e-56	NR4A2	0.808973	4.22622	9.344101069787954e-05	RGCC	1.48338	14.2033	1.317864524091496e-44	MIR4300HG	1.4081	3.83716	0.000375273	AC024382.1	1.29449	2.28253	0.0422145	AC011586.2	1.09771	9.50149	1.2851037324155463e-20	XPO4	0.478582	14.3388	2.4223358562484302e-45	CDH9
130	RAPGEF5	0.349722	7.20137	2.0414373265690303e-12	FOS	0.281348	7.18074	3.707757716054898e-12	KIF14	0.924067	27.5285	1.128515187017592e-165	COL4A2	0.433432	27.1721	2.0522235548810825e-161	RAPGEF5	0.138767	8.66384	2.0516366136956247e-17	FOS	1.01891	15.9406	3.1444504056611548e-56	TM4SF1	0.525775	4.13261	0.000139016	PDZRN4	0.706476	14.1485	2.832256976901978e-44	NEDD9	0.30179	3.7532	0.000521167	MAP6	0.613715	2.25281	0.045169805503848595	SCN1A	1.8906	9.18864	2.38706931205636e-19	CMYA5	0.514193	14.3331	2.6134379405174142e-45	RPLP2
131	EPAS1	0.602985	7.19136	2.1869453950768757e-12	RNF217-AS1	0.909671	7.01652	1.2034725858483385e-11	ITGBL1	0.46778	27.4946	2.8519614934996046e-165	GRIK1	0.712925	27.0854	2.1515435393254212e-160	PTPRZ1	0.188546	8.43737	1.4340086026490865e-16	SCRG1	2.01869	15.8062	2.6529606866722588e-55	UGT2B7	2.97277	4.04856	0.00019669	NR4A2	1.32961	14.0678	8.85147212057814e-44	AC073050.1	0.405481	3.60263	0.000925612	SPOCK3	0.147295	2.1656	0.0558787	JUN	0.280267	9.15416	3.267452579698583e-19	TPD52L1	0.789109	14.2952	4.4777302645509103e-45	IGFBP5
132	TPD52	0.956641	7.17454	2.4649895904999584e-12	TPD52	1.10428	6.99182	1.4255901488165749e-11	HSPH1	0.39168	27.4899	3.2345039724861205e-165	VWC2	1.47507	26.9618	6.04710754511605e-159	CFAP43	1.48965	8.43008	1.5239979047527485e-16	RPLP0	0.73144	15.3651	2.5119246644015345e-52	DLK1	0.0254987	4.04228	0.00020178	COL10A1	3.20887	13.7267	1.0281207038184075e-41	LINC02197	3.24051	3.52391	0.00123612	KY	0.912738	1.96352	0.0877097	RALYL	0.767499	9.01022	1.2073523513695408e-18	RNF217-AS1	0.938937	14.2501	8.494534043964498e-45	PRR16
133	TLL1	0.3171	6.93967	1.3144206486572404e-11	DCC	0.436106	6.92048	2.3525712654334352e-11	PRUNE2	0.581297	27.3833	6.024295729233519e-164	ITPR2	0.333938	26.8658	7.999297249423044e-158	AC007432.1	2.53953	8.4217	1.6322739093201854e-16	MSR1	1.43465	14.7552	2.449454973484533e-48	MELTF	0.990617	3.96036	0.000279934	FLVCR2	1.93141	13.3465	1.7405972958211863e-39	ANKH	0.26401	3.4164	0.00180787	CCN4	0.287116	1.89124	0.10231526394900993	KRT10	0.796024	8.99632	1.3649565441011837e-18	SYTL3	1.31996	14.1548	3.2325270877445556e-44	SYT1
134	ATP8A2	0.787747	6.84323	2.5667528060274226e-11	OBSCN	0.543521	6.89025	2.900849063231455e-11	NRXN1	0.44543	27.3581	1.196383312932237e-163	C8orf34	1.16128	26.8327	1.9352564212514435e-157	IGSF11	0.732245	8.35022	2.9883933145996387e-16	RPS27	0.88826	14.5811	3.158312351115954e-47	TPD52	0.71458	3.93611	0.000308999	DOCK8	0.506024	13.2758	4.441216606950322e-39	SATB2	0.16499	3.37227	0.0021097	MIR548A1HG	2.03919	1.88316	0.10403048044097825	KCNB2	0.848765	8.95902	1.9045986712474393e-18	PTPRZ1	0.468847	14.0725	1.019841217568384e-43	NEFM
135	GMPR	0.901409	6.65446	9.272177272643717e-11	PRUNE2	0.590428	6.87857	3.1432316707367915e-11	SLCO3A1	0.553356	27.3296	2.5987498746000107e-163	ARHGEF28	0.644154	26.4812	2.2776055456548348e-153	CD226	1.69791	8.23537	7.782842141959645e-16	KLF2	1.68907	14.4613	1.8020820921907235e-46	SPX	2.14598	3.90263	0.000351988	AC002066.1	1.85317	12.9326	3.982780557978443e-37	KCNN2	0.501934	3.27652	0.00292032	AC011586.1	0.991961	1.87155	0.10661652009817367	BRINP1	0.923586	8.9301	2.464990572871026e-18	TTN	0.533112	14.0409	1.5633814966925186e-43	SPATA16
136	PTH1R	0.326763	6.61753	1.185846149036434e-10	NECTIN3	0.315069	6.86175	3.5304389705456026e-11	OBSCN	0.382576	27.2106	6.663020864015035e-162	DGKI	0.797569	26.4675	3.266392515486396e-153	MIA	1.35638	7.74672	3.939815070798193e-14	RPL8	0.600386	13.8852	6.331054475814153e-43	LMX1A	0.902108	3.8329	0.000463323	MAMDC2	1.21239	12.8907	6.828939719872457e-37	RASGEF1B	0.809407	3.26681	0.0030129	GMPR	0.560977	1.84792	0.11204831817070462	UNC5B	0.820267	8.84439	5.269010455771203e-18	ERBB4	0.528081	14.0148	2.2468989530196335e-43	AC009264.1
137	LINC01876	0.900317	6.52416	2.1894350022775477e-10	ARL15	0.285416	6.83668	4.192314214488856e-11	LRMDA	0.266069	26.9317	1.2644469269888166e-158	NKAIN2	0.486219	26.3603	5.514991671438288e-152	DIO2	1.58569	7.62531	1.0073541323699927e-13	RPL23A	0.809732	13.8727	7.513309307093953e-43	PRUNE2	0.337993	3.81498	0.000497049	F13A1	1.45314	12.8841	7.409537787676563e-37	ROCR	1.58379	3.24788	0.0032178	KRTDAP	1.56974	1.83648	0.11481644955341143	LRRIQ1	0.984703	8.73533	1.3777761161362208e-17	MYO18B	0.961133	13.8012	4.322912733830652e-42	NR2F1
138	CFAP54	1.07514	6.39765	5.003672726474021e-10	WDR66	1.95476	6.81696	4.7933027026330405e-11	SLC2A3	0.333883	26.8801	5.0454456009333e-158	PTPRZ1	0.338435	26.356	6.140643064129675e-152	SIM2	0.622562	7.51165	2.40611786822988e-13	RPL7A	0.536094	13.8443	1.1139193172941372e-42	JPH1	0.522591	3.80112	0.000525064	SPAG17	0.708448	12.868	9.085983521114604e-37	MYL3	0.657415	3.2455	0.00324181	AC002066.1	0.768799	1.79394	0.12541187668241455	CSGALNACT1	0.29055	8.60603	4.225552630102474e-17	NECTIN3	0.445635	13.6904	1.9761137231084561e-41	IL1RAPL2
139	ANKH	0.404748	6.22189	1.5286184340234411e-09	CCL28	2.17807	6.68617	1.1531236410284137e-10	MELTF	1.31951	26.8769	5.4815416243457035e-158	CACNA2D1	0.418767	26.2875	3.698352694997727e-151	ERRFI1	0.496289	7.47363	3.1928919571076564e-13	AL139383.1	0.940532	13.7962	2.165959012447063e-42	PTGFR	0.186988	3.78757	0.000551747	ALPK3	1.14115	12.8641	9.51966887246172e-37	RBM47	0.281319	3.21218	0.00361571	TEAD4	0.774295	1.69653	0.15175105225460692	TOMM7	0.581595	8.51182	9.460063549721114e-17	TFRC	0.553764	13.6712	2.5569614874083143e-41	PLPPR3
140	SLC9B2	0.742589	6.0312	4.992123544164445e-09	C5orf17	1.71427	6.5125	3.6666940966745317e-10	INPP4B	0.42962	26.8503	1.1150379771364771e-157	CDH19	1.11304	26.2327	1.5586489747598e-150	GMPR	0.856736	7.45215	3.7483011198617513e-13	BHLHE40	1.35388	13.6949	8.640105357887171e-42	CTNNA3	0.198471	3.66629	0.000879962	BMP8B	3.72883	12.8358	1.3601432886342351e-36	ARHGAP18	0.258265	3.09639	0.00529909	FSTL4	0.75415	1.64331	0.16813225107430615	PTPRZ1	0.531132	8.47517	1.292161604155387e-16	DYNC1I1	0.609484	13.5209	1.9408208212081876e-40	ZMAT4
141	AC011586.1	1.68715	6.01569	5.477710013983132e-09	GPC5	0.354579	6.32393	1.23782208723341e-09	AC073050.1	0.513955	26.7806	7.156949955789187e-157	CMTM8	0.826175	25.7393	5.817918372720653e-145	SPINT2	0.545895	7.42433	4.601467739435019e-13	RPL23	0.569592	13.6133	2.6148760314898826e-41	FSTL4	1.18293	3.52569	0.00147512	DGKG	3.12026	12.8349	1.3698323585453613e-36	LOXL4	1.03207	3.062	0.00590494	PDZRN4	0.040337	1.54227	0.202983	RPL18	0.264304	8.41889	2.080649505811863e-16	CFL2	0.665319	13.4585	4.490786373812951e-40	UCHL1
142	AC007432.1	2.26326	5.62249	5.596436175594422e-08	SLC45A4	1.01478	5.80382	2.9643151726503753e-08	DOCK8	0.458909	26.5642	2.3066858354323558e-154	AC007389.1	1.15807	25.739	5.8376692217870524e-145	EPHB1	0.434375	7.41747	4.83956690119095e-13	CST3	1.00795	13.442	2.637190882513274e-40	FOS	0.336461	3.45002	0.00192629	SKAP2	0.63174	12.8166	1.727519900020265e-36	AC044810.2	0.932493	2.99473	0.00727955	KRT7	2.19189	1.41685	0.25246417058478304	EEF2	0.170853	8.3458	3.8582814947765825e-16	AKAP6	0.420443	13.2494	7.216401096055305e-39	RPS25
143	DCX	0.473689	5.53038	9.379934125647819e-08	CCDC26	1.39189	5.77041	3.573670873425623e-08	PTH1R	0.29422	26.547	3.6246003573512404e-154	SPAG17	0.712237	25.5707	4.387307173196467e-143	RSPO2	0.360791	7.35412	7.70802191911732e-13	RPL27A	0.705795	13.3641	7.477926661128292e-40	FREM2	0.434547	3.4306	0.00205781	INSC	1.32022	12.7285	5.288367571436481e-36	GALNT13	0.457881	2.67457	0.018520952069295507	CHST9	0.388673	1.36479	0.27521618691154287	SELENOW	0.215222	8.24779	8.721395977268436e-16	TMEM132D	1.29765	13.2382	8.340641468870742e-39	ID3
144	LINC01844	1.7236	5.52754	9.514259530559468e-08	NRXN3	0.444052	5.60782	9.106481357664559e-08	TMEM108	0.424448	26.4605	3.583289210825518e-153	DCDC1	0.95468	25.4454	1.0735091513691786e-141	AL021918.5	1.27272	7.27315	1.3973162910384143e-12	GP1BB	1.95972	13.3288	1.1948103599586657e-39	BMP6	0.723793	3.24141	0.00392112	CASC17	2.10581	12.6394	1.6347007785030528e-35	LINC02694	1.33257	2.578	0.024159233480840668	CMTM8	0.460783	1.17391	0.3714149397828294	RPL13	0.0381373	8.24091	9.204781937638335e-16	ERBB3	0.805289	13.1832	1.722574306177198e-38	PCDH17
145	MARCH1	0.478377	5.50039	1.1037239906226683e-07	DSG2	0.613678	5.45518	2.136441222931778e-07	ITGA2	0.788715	26.4035	1.6172252920282957e-152	EGR1	0.93687	25.4432	1.130063763220481e-141	PPP1R14C	1.05427	7.20514	2.2948064820611655e-12	CASC17	2.30829	13.2465	3.5708670770508246e-39	KY	1.29517	3.21677	0.00422744	AC069277.1	0.656574	12.5858	3.213354040602585e-35	CD226	1.16369	2.55379	0.025822010841541055	LINC02328	0.486029	1.15465	0.3811156443744626	FTL	0.00815209	8.21799	1.1086398426165627e-15	AC069277.1	0.975684	12.9464	3.807240870464559e-37	SKAP2
146	ITGA1	0.250804	5.4165	1.7616822038342243e-07	TEAD4	1.20299	5.42738	2.4936985978232766e-07	BMP6	1.14731	26.3458	7.344230834185708e-152	ATP1A2	1.46038	25.3581	9.809309911883446e-141	FOS	0.152726	7.15149	3.3884694836572263e-12	FBXO2	3.15235	13.17	9.74747447230951e-39	GRIN2A	1.25939	3.17025	0.0049397	ABCA1	0.287563	12.107	1.2024629438107366e-32	OBSCN	0.258604	2.51703	0.028403592594679908	LYN	0.331091	1.14002	0.3892014858844023	CMTM8	0.802545	8.11186	2.6145998691859156e-15	RYR2	0.55268	12.6618	1.466628036743248e-35	KCNJ3
147	MOXD1	0.329246	5.36056	2.395489493015955e-07	SCML4	2.47205	5.39866	2.919215184306065e-07	ENOX2	0.525854	26.3017	2.3412331377981625e-151	TRHDE	0.621224	25.3185	2.662269791597608e-140	ANKS1B	0.339567	7.13151	3.89315244256301e-12	RPS28	0.637037	13.1438	1.3719234767578607e-38	PAPPA2	0.364977	3.12082	0.00580517	ARL15	0.457743	12.0974	1.3459994748314856e-32	LYN	0.500321	2.48131	0.030994472736326918	CCDC190	1.7248	1.13755	0.3901795115538421	ITPR2	0.444953	8.07593	3.49988855616678e-15	PITX2	0.89352	12.6027	3.074600047143425e-35	SIM1
148	AL645568.1	0.466311	5.30914	3.1409407339787835e-07	APOLD1	0.190818	5.33355	4.13939393014643e-07	BGN	0.684056	26.2395	1.1975720219604679e-150	LRRTM4	0.575551	25.2209	3.1212401075192582e-139	AC069277.1	0.928106	7.12497	4.077215753330216e-12	LOXL4	2.47714	13.1138	2.033779657821965e-38	IGSF11	0.659125	3.11016	0.00599952	ERBB4	0.466577	12.0783	1.6918275628745944e-32	GATA2	1.09547	2.47017	0.0318759	RCAN3AS	1.51128	0.962224	0.4935411445941909	PLXNA4	0.6951	7.82274	2.6324954511882362e-14	GLIS3	0.416856	12.5936	3.4354438763761724e-35	RPL6
149	PIM3	0.791299	5.18849	5.988874402914835e-07	PAPPA2	0.570294	5.28332	5.405983766630553e-07	PPP1R14C	1.47138	26.2071	2.7939307415566706e-150	ZIC2	1.16332	25.1199	3.9710025590624477e-138	AC013652.1	1.13828	7.03561	7.699263576894402e-12	RPL38	0.804186	13.1072	2.2131991808689324e-38	PTCHD1-AS	0.577598	3.10519	0.00609476	DLX6-AS1	1.58271	11.987	5.089311812320355e-32	AC013652.1	0.947225	2.39162	0.0387989	ROCR	0.517417	0.912243	0.5257642951553704	RPL19	0.242483	7.73917	5.037054584064323e-14	CHRNA1	1.36792	12.5635	5.002410641375469e-35	PCDH15
150	EPHA5	0.311833	5.00927	1.5176599628498952e-06	DLX6-AS1	1.32858	5.27313	5.707123203561474e-07	COL1A2	0.778773	25.9849	9.253651725557376e-148	SLC25A37	0.196122	24.8809	1.5636923752862897e-135	DCC	0.202676	6.93605	1.5568664968316646e-11	RPL19	0.662345	12.966	1.3986029489196731e-37	MYL3	0.355728	3.09344	0.00633466	CPEB2	0.47095	11.9221	1.0932461685007954e-31	STK32A	0.769842	2.36253	0.0416938	C5orf49	1.54633	0.894283	0.537886	AC011586.1	2.23049	7.61927	1.25671815447222e-13	DNAJB1	0.616818	12.5613	5.116704470703238e-35	TOMM7
151	S100A13	0.658428	4.54935	1.4299283287949927e-05	DGKI	0.707298	5.25935	6.142868196748885e-07	COL8A1	0.461664	25.9186	5.136612491555334e-147	GP1BB	1.16153	24.7752	2.1531543151273562e-134	FBXO2	1.67761	6.80058	3.97714029871312e-11	RPL36	1.13347	12.9417	1.9098774542878817e-37	LINC00871	0.697793	3.02288	0.00789025	CCN4	0.995627	11.7473	8.650495485051858e-31	LYPD1	1.32102	2.34282	0.043566992569487845	CASC9	1.76859	0.862543	0.557763	TUBB2B	0.315983	7.59281	1.53960810358568e-13	KLHL14	1.20531	12.5293	7.631656253338729e-35	LINC01695
152	MCTP2	0.667044	4.18407	7.316913628795056e-05	NDRG1	0.522303	5.24784	6.503375400553291e-07	ETS1	0.276818	25.7028	1.3478827074843223e-144	ANGPT2	0.464337	24.7713	2.365229482131101e-134	SFRP5	2.58563	6.77018	4.884521307171698e-11	NECTIN3	0.579221	12.8562	5.779570198990214e-37	BAMBI	0.338314	3.01833	0.00799736	FNDC1	0.630027	11.6824	1.8444964382164953e-30	AC007432.1	1.58919	2.30525	0.04782	CLIC6	0.533248	0.852337	0.5642389852869819	SCRG1	1.25991	7.55434	2.053663195868341e-13	PCLO	0.477038	12.4284	2.682360302884561e-34	MAP1B
153	TM4SF1	0.442625	4.14581	8.608673916472601e-05	COL4A2	0.167847	5.18035	9.318414260664443e-07	SPOCK3	0.333576	25.6881	1.9604435376702596e-144	GALNT13	0.710708	24.7297	6.608333804641796e-134	SCRG1	0.790123	6.45238	4.0430131230491265e-10	RPS9	0.574219	12.6588	7.192871649835021e-36	SPAG17	0.40367	2.81206	0.0148268	INPP4B	0.426285	11.5188	1.2382924785397302e-29	FAM135B	0.868921	2.23516	0.057093699184870464	C1orf116	1.67188	0.811326	0.5914632777679864	CHRNA7	0.868406	7.11465	5.226452434509702e-12	SIM2	1.06825	12.397	3.952543029409698e-34	ANGPT1
154	DOK5	0.3388	4.0585	0.000124403	TAFA1	0.367975	5.14389	1.1259557447834748e-06	CASC17	1.94136	25.618	1.182724901435024e-143	COBL	0.756037	24.677	2.4139987971825407e-133	TUBA1B	0.352635	6.32415	9.225985784526064e-10	KLF5	1.08666	12.3745	2.5226234927946395e-34	SPATA17	0.757371	2.80988	0.014912824558466264	EPHB1	0.480098	11.417	3.9694593923552427e-29	S100A1	0.541003	2.12554	0.0735733	ANGPT2	0.375486	0.789546	0.6050578593284954	RPS19	0.174971	7.00237	1.1579523466516679e-11	SNRK	0.38232	12.3537	6.74623231880868e-34	RPLP1
155	MIR4300HG	1.28174	3.84791	0.000292462	MCTP2	0.795309	5.12476	1.2413286486693672e-06	HS6ST3	0.532753	25.5704	3.984630774588207e-143	MCTP2	1.06531	24.2422	1.0072694314448472e-128	PTH1R	0.104627	6.19393	2.100736090127735e-09	DYNC1I1	0.747447	12.2875	7.344829937952508e-34	PFKFB4	0.335838	2.79753	0.015463881019520908	AC100801.1	5.06304	11.3388	9.64962481150122e-29	KRTDAP	1.67728	2.1206	0.0744102	LINC02211	0.979124	0.779809	0.611662	RPL18A	0.156056	6.98476	1.3089475248540636e-11	PAPPA2	0.668654	12.3488	7.127922063961959e-34	PRSS12
156	PENK	0.149846	3.55064	0.000902804	VAV3	0.426502	5.09576	1.445244905805841e-06	CD34	0.430685	25.5324	1.0503844496206764e-142	CCN1	0.663742	24.2107	2.1527024663730076e-128	DLK1	0.409379	6.02895	5.811006031430018e-09	ID1	1.11203	12.0996	7.24836992933268e-33	FOSB	0.332491	2.76921	0.016807331425732392	ATP8B1	0.329041	11.2902	1.673448618153049e-28	SPAG17	0.398183	2.10178	0.0776685	ADGRL4	0.235781	0.772049	0.6166543476891971	ATP8A2	0.755413	6.98207	1.3301430135614486e-11	NEXN	0.326249	12.2257	3.2389148146331e-33	AC008415.1
157	CYP2W1	1.58146	3.3443	0.00188192	TFPI	0.00165607	5.06211	1.7181561412873802e-06	DPP6	0.495803	25.5272	1.1934981943130127e-142	SLC44A5	0.706861	24.1492	9.52244924358885e-128	ANO3	0.519821	5.90714	1.2017092916346393e-08	RPL10A	0.545128	11.9657	3.631818186848457e-32	CAV2	0.685638	2.68021	0.021618722224804758	AL139383.1	0.384865	11.2676	2.1545687616320025e-28	RCAN3AS	2.35259	2.09564	0.0787369	KIAA2012	0.772967	0.744746	0.6351002657902817	CDH12	0.482537	6.97832	1.3640620146170396e-11	AC092958.1	1.38582	12.175	5.9511165816591946e-33	SLC35F3
158	ITM2A	0.127069	3.15048	0.00361961	PCSK6	0.797205	5.06044	1.7308369506714106e-06	LINC01876	0.786809	25.3981	3.204304617910283e-141	S100B	1.4256	23.9751	6.301833997375272e-126	EPB41L4A	0.167408	5.86291	1.5665551486720443e-08	RPS26	0.967029	11.9097	7.089640955940343e-32	LYN	0.543223	2.66516	0.0224566	CCDC170	1.89693	11.2665	2.174387996623319e-28	AC100801.1	2.53324	1.95251	0.10718634274868118	AC100801.1	1.37111	0.734068	0.6417036412843439	DCX	0.471486	6.91005	2.1955105332539572e-11	DCC	0.549583	12.1223	1.1276063845436065e-32	RPL4
159	AC007906.2	1.87607	3.02963	0.00533442	FBXO2	1.93097	5.00763	2.2598353561290826e-06	CCNG2	0.250643	25.3745	5.810820698476755e-141	GRM7	0.479992	23.9267	2.0023848878609272e-125	ARHGEF28	0.134572	5.67355	4.730607792556078e-08	RPL7	0.633844	11.8912	8.810689041695717e-32	TTC22	0.518055	2.65093	0.023356808158100602	RGS6	0.580953	11.2462	2.7165156106419226e-28	CCDC170	0.964714	1.94612	0.10856437850027066	AC090993.1	1.83379	0.71157	0.6551501490513612	AGBL4	0.579787	6.89973	2.3574801167499426e-11	KLF5	0.618305	12.0663	2.2011263077086973e-32	COX4I1
160	LINC00609	2.42512	2.98214	0.0061913	SHROOM3	0.127097	4.95888	2.878209880690981e-06	NFATC2	0.261892	25.2899	4.947618489210239e-140	LRRTM3	0.577157	23.8513	1.2116053335752928e-124	MYH11	0.755602	5.66637	4.9275503586572514e-08	RPL18	0.66066	11.8495	1.4406110404900362e-31	LINC01152	2.32367	2.61522	0.025821807288099553	KHDRBS2	0.677018	11.2178	3.7312639015469036e-28	SNCA	0.300684	1.86708	0.12783271554860348	AC009271.1	1.10464	0.698973	0.6628851405342363	FTH1	0.00478818	6.77367	5.5392650330422337e-11	ENC1	0.637209	11.9749	6.58827711541995e-32	RPS15
161	CCDC170	1.00172	2.96713	0.00646899	CA8	1.25207	4.89931	3.877891322166944e-06	MEF2C	0.227034	25.07	1.2565847090154703e-137	SNTG2	0.61546	23.4969	5.3474626364568395e-121	PRDM6	0.00603994	5.64142	5.665996635679536e-08	DOCK8	0.951524	11.8316	1.7757606118296649e-31	BHLHE40	0.486978	2.56178	0.029725528895407444	GALNT3	1.62681	11.2093	4.092098205917772e-28	ERICH3	1.74277	1.7287	0.16839830538020265	CLEC3A	1.17706	0.587026	0.7429152268609863	KLF5	0.745299	6.70333	8.92209758285209e-11	NKAIN3	0.340556	11.9234	1.219412267157722e-31	ADAMTS18
162	SLC25A37	0.103998	2.90567	0.00780264	FGFBP2	1.46587	4.63791	1.3856548625180437e-05	HHIP	0.614329	24.956	2.1807376022799797e-136	WDR44	0.282766	23.4697	1.0109715498158966e-120	CCDC170	1.18759	5.53217	1.0496327082431539e-07	PAPPA2	0.953938	11.7901	2.895587426753384e-31	MOXD1	0.218929	2.55288	0.030437664382529577	GP1BB	1.02858	11.2028	4.391798965454126e-28	AC007091.1	0.768948	1.66205	0.19122035422426162	AC018680.1	1.10407	0.566617	0.7579305094552596	AP001636.3	1.43465	6.51702	3.043232445213899e-10	AGL	0.235823	11.7241	1.283882395156288e-30	RPL23A
163	KIAA2012	1.29315	2.80994	0.010351676105197105	AC011586.1	1.74195	4.61229	1.5617790564661135e-05	ABCA6	1.24395	24.9342	3.743963355309421e-136	PLXNA4	0.329687	23.2465	1.868192960722401e-118	CA8	0.836448	5.52901	1.0675174085435173e-07	CDH19	1.31042	11.7832	3.1337090431907033e-31	LYPD1	1.13997	2.51524	0.033507173270051004	LINC01478	1.21664	10.6245	2.4650369587304614e-25	FBXO2	1.07932	1.5948	0.21450723902095456	DUSP2	0.650399	0.473239	0.8267449725747941	RPS14	0.156282	6.50035	3.390697119736717e-10	BHLHE40	0.791921	11.5755	7.219385933260356e-30	SIM2
164	STK32A	0.856005	2.79798	0.010735692708690793	CA12	0.738853	4.4405	3.425513281688147e-05	AC069277.1	0.674926	24.8146	7.342811668992655e-135	LINC01776	1.76876	23.217	3.6940609358449557e-118	PIM3	0.602842	5.52324	1.1008106141680449e-07	BMP2	1.55601	11.5496	4.783980999893551e-30	MT-ATP6	-0.279669	2.44613	0.040110765079233744	CRYBG1	2.06803	10.5153	7.83955873940017e-25	COL8A1	0.11819	1.59388	0.2147670087884844	AC079160.1	0.775616	0.395562	0.875417	MSR1	0.846877	6.49806	3.4379427826567864e-10	DEC1	0.613375	11.5627	8.30269770952851e-30	PCDH11X
165	GASK1B	0.0366037	2.76338	0.011876808222055692	SPINT2	0.49531	4.38741	4.3505592677377856e-05	CDH18	0.56303	24.8073	8.758221494019618e-135	CA10	0.618725	23.1268	2.9772460155422522e-117	CMTM8	0.491559	5.49022	1.31905168447559e-07	FAM155A	0.741969	11.4962	8.851477249435299e-30	AC011586.1	1.31354	2.35768	0.0503824	ZNF804B	0.910619	10.511	8.1808486322268615e-25	KCNH5	0.761139	1.43983	0.2781378369981487	SLPI	0.514449	0.325391	0.9150921946123799	PCLO	0.359356	6.24251	1.7769260153395085e-09	CASC17	1.98415	11.5541	9.144668283026665e-30	DACH1
166	FSTL4	0.876352	2.60199	0.018812878465715867	ANGPT1	0.226894	4.33916	5.383719175998475e-05	ABCC9	0.495954	24.7867	1.457429448179934e-134	AGBL4	0.69542	23.1191	3.544638624546467e-117	PLXND1	0.0837334	5.31167	3.5039707473033e-07	PTPRZ1	0.667451	11.4857	9.97794241915536e-30	MAP6	0.481377	2.32152	0.0550505	DSG2	0.461295	10.4726	1.223228311458167e-24	SPATA17	0.496496	1.4153	0.28945410821743384	AC011029.1	0.834537	0.297789	0.9305766099678732	HLA-A	0.684985	6.21236	2.1362185841394423e-09	GPC5	0.650037	11.5506	9.47870740384246e-30	TWIST2
167	ZBBX	1.0982	2.59116	0.0193892	INPP4B	0.118374	4.16125	0.000117515	MGAT4C	0.763366	24.5148	1.1895288036980011e-131	SEMA3E	0.691789	23.1176	3.648655381488849e-117	MIR4300HG	1.06899	5.26662	4.46275462603893e-07	SNED1	0.755686	11.3734	3.5681209716209927e-29	DNAH7	0.85033	2.30206	0.0573946	KCTD16	0.469085	10.2685	1.0212681284779196e-23	BBOX1-AS1	0.635017	1.34602	0.32217889252445053	BMP6	0.592346	0.292467	0.9333644901568657	RPL28	0.0297973	5.99006	8.357198178215378e-09	IGFBP5	0.376798	11.5457	9.996496795639828e-30	UNC5D
168	DUSP2	1.79273	2.57829	0.020058952481769823	ZNF804B	0.561194	4.01957	0.000212277	NECTIN3	0.267789	24.3039	2.055776520690509e-129	KCNIP4	0.525409	23.0787	8.912727089955636e-117	NEDD9	0.0869169	5.26645	4.46275462603893e-07	HPSE2	0.646633	11.0543	1.2798907643609587e-27	CNTNAP2	0.135672	2.20145	0.0723696	LINC00923	1.21084	10.2618	1.0911879278304819e-23	AC018680.1	1.58228	1.33899	0.3253578381747961	SERPINI2	0.826345	0.27771	0.9404917206458318	PRKCH	0.639408	5.9607	9.979904110649571e-09	SPAG17	0.686231	11.5188	1.3547150885589476e-29	LGALS1
169	STC1	0.451665	2.52039	0.023366861525687458	AC092958.4	2.66594	3.90678	0.000335652	AC084816.1	0.854071	24.2875	3.0505535502204644e-129	CEMIP	1.09582	22.6194	3.275873527887201e-112	MT-ND2	0.225359	4.86317	3.5544597051461702e-06	TM4SF1	1.4484	10.9894	2.5932776158289124e-27	EGLN1	0.130428	2.07001	0.0973454	DENND3	1.26969	10.1545	3.272986183284481e-23	ATP1A2	0.1221	1.32588	0.33132280445045653	KRT19	-0.509511	0.272137	0.9439558260013392	FGFBP2	1.96576	5.90076	1.4339465895507329e-08	CCDC26	1.50448	11.5072	1.5358622915925596e-29	EPHA6
170	COL7A1	1.00755	2.40207	0.0318	KIAA1211L	1.6348	3.84307	0.00042986	AP003464.1	1.02688	24.2206	1.5413653092855812e-128	KLF5	0.554416	22.5117	3.7104990284956066e-111	GRIA2	0.368762	4.83069	4.148170708931343e-06	PRDX6	0.569219	10.7172	4.9994204406631456e-26	DOK5	0.144158	2.05757	0.0999941	MT-ND2	0.580435	10.0832	6.758326435865199e-23	AC007402.1	1.21521	1.29954	0.34334381783716017	LINC02694	0.674118	0.222941	0.964476	ASIC2	1.28749	5.77641	2.970951162126268e-08	GABRB3	0.88233	11.2817	2.0208782831220735e-28	KCTD8
171	PRG4	1.07452	2.38021	0.033645666489017116	S100A13	0.890881	3.74898	0.000617946	MED12L	0.391856	24.0764	4.998796115497068e-127	LINC02328	1.39068	22.4606	1.1678076595389712e-110	WDR44	0.0860885	4.82498	4.264388838693726e-06	TPI1	0.595225	10.4752	6.481498058478312e-25	AC007906.2	1.9667	1.98321	0.11738040129922414	PDE8B	0.579123	10.0774	7.147176677955104e-23	LINC02328	0.568671	1.25926	0.36608829508803886	AC132153.1	0.559772	0.221785	0.964476	MEGF10	0.0671531	5.71652	4.181725449795242e-08	SHROOM3	0.319415	11.2524	2.7930976749914637e-28	GABRA2
172	ARFGEF3	0.77694	2.34315	0.0369148	RASGRF2	0.632996	3.72917	0.000664751	AL591501.1	0.619602	24.0127	2.3113849327243357e-126	HPSE2	0.78003	22.3091	3.468146446843272e-109	VWC2	0.56614	4.73021	6.769247243828422e-06	RPS5	0.560041	10.3309	2.9032240087762756e-24	USP6	0.55455	1.97678	0.11907421618783817	CCN2	0.843934	10.0413	1.027055499021907e-22	LINC02211	1.20676	1.17685	0.4129821250174568	FOXA2	1.20439	0.221246	0.964476	C4orf48	1.03412	5.70654	4.428709370058611e-08	NFATC2	0.442005	11.0942	1.6457812082079794e-27	VEGFC
173	SPOCK1	0.27898	2.29092	0.0420304	BMP2	0.777231	3.69476	0.000755057	DEPTOR	0.378485	23.6366	1.8153924809873653e-122	LUZP2	0.58267	22.2976	4.465873675618196e-109	DNAH11	0.756577	4.72463	6.9367977585285426e-06	GBE1	0.766035	10.2803	4.8933760866847226e-24	LINC01478	0.686207	1.94139	0.1276547303350371	GALNT13	0.523361	10.016	1.3234624450180229e-22	CASC9	2.12009	1.17123	0.4156711165472073	AP001626.1	0.602682	0.200459	0.9758718032483198	BAMBI	0.771349	5.6923	4.8022638583607523e-08	TMEM108	0.445317	11.0591	2.4242073947433596e-27	RPS10
174	LINC01965	1.56685	2.24831	0.0466856	ADGRL4	0.389658	3.64738	0.000906263	SGCZ	0.242636	23.5838	6.273476933281788e-122	ASPM	0.546014	22.1671	8.110522411563207e-108	GNRH1	1.46078	4.68327	8.42797439505487e-06	RPS21	1.18116	10.2154	9.54006061271025e-24	WDR44	0.12804	1.93611	0.1288081425803136	LPAR3	1.92486	10.008	1.4291714716793208e-22	HOPX	1.45776	1.13878	0.43554730640775335	AC092958.4	0.662245	0.183634	0.9798743989064291	PCDH15	0.578614	5.63726	6.56957037485041e-08	EPHB1	0.449094	10.9235	1.0853194050849953e-26	RBP1
175	CSMD3	0.246499	2.22454	0.049517573164524036	ADAMTS20	0.809339	3.64446	0.000915548	AL645568.1	0.345433	23.5076	3.7753200158168074e-121	BAMBI	0.815164	22.1638	8.700615686253973e-108	TEAD4	0.720662	4.5041	1.9604781949898143e-05	PTH1R	0.688671	10.1407	2.040581122649554e-23	SERPINE2	0.0761254	1.89423	0.14034066093840702	KLF2	0.959552	9.95831	2.3510280572233426e-22	DPYS	1.02517	1.07301	0.47714428157651473	AC007906.2	0.821473	0.175541	0.9798743989064291	ADAMTS20	0.622	5.59068	8.545829870666097e-08	MAMSTR	1.0611	10.9143	1.1962025405467874e-26	KCNIP1
176	ROCR	0.804504	2.19748	0.052836880576130514	AC008050.1	1.10941	3.62713	0.000975884	SERPINE2	0.290004	23.4169	3.1705750769718506e-120	TPM1	0.239936	21.8271	1.4362270012523816e-104	KCND2	0.293458	4.4502	2.5159038295919676e-05	SFRP5	3.87847	10.0618	4.520818813321768e-23	OBSCN	0.151197	1.80173	0.16739199881004638	MT-CO1	0.543433	9.91487	3.6233872090624963e-22	PDE8B	0.316234	1.05248	0.49145607854572326	KLHL31	0.445092	0.163668	0.9863859606192206	SCML4	2.20432	5.49451	1.4618916623281291e-07	SRL	0.452838	10.9019	1.3658112696008118e-26	HS3ST5
177	AC002066.1	0.777864	2.19369	0.0532496	AC099520.1	2.40237	3.60763	0.00104986	NR3C2	0.270298	23.2451	1.7504585726751308e-118	GABRG3	0.782203	21.6551	6.050952756206436e-103	LYN	0.423332	4.35787	3.799540429922783e-05	TOMM7	0.9648	10.0372	5.776890140256414e-23	RIMS2	0.421302	1.77293	0.17648261812087712	SOX2-OT	0.523613	9.8437	7.322025288321451e-22	AC006148.1	1.0634	0.981634	0.5372342337680578	AADACL2-AS1	0.799555	0.161645	0.9869137710242194	EPHA6	0.481136	5.39999	2.453176890838773e-07	PPM1L	0.313533	10.8241	3.1766760036859673e-26	RPL41
178	EGR1	0.358174	2.16523	0.056979028745747916	LIX1-AS1	0.386444	3.60521	0.0010585	FST	0.553059	23.1946	5.652553192054742e-118	TMEM232	0.714896	21.5783	3.178737442751075e-102	MDGA2	0.179576	4.2604	5.835771930769732e-05	PCOLCE	0.190539	9.82335	4.863355914903201e-22	NEK10	0.511902	1.77029	0.1772244130663303	MOXD1	0.502884	9.70948	2.747405739340254e-21	MIR548A1HG	1.43903	0.969221	0.544975	CSE1L-AS1	1.01962	0.156939	0.9879154040081329	IQCM	1.71086	5.33494	3.4839418391342047e-07	BLCAP	0.301325	10.7737	5.433479171687469e-26	KCNK2
179	RIT2	1.4446	1.84547	0.11438146447137851	SLC9B2	0.522229	3.487	0.0016228	CDHR3	0.472878	23.0164	3.484470047747364e-116	KHDRBS2	0.380839	21.3766	2.404712173110295e-100	COL22A1	0.13034	4.21987	6.944508619161111e-05	RPS19	0.505738	9.80964	5.551683677357046e-22	GATA3	0.251409	1.75587	0.18214091778081132	BMP8A	2.96129	9.59997	7.865732222238553e-21	NECTIN3-AS1	0.572378	0.949574	0.5575386603735577	AC022784.2	1.66845	0.154973	0.988177	SNORC	0.985984	5.19864	7.161339263847096e-07	NR4A2	1.06769	10.7685	5.727779983959368e-26	NRXN3
180	C2CD4D-AS1	1.04367	1.8302	0.11813663291458135	RIMS2	0.803488	3.48005	0.00166368	FGF7	0.375185	22.9974	5.378678278629808e-116	CASC17	1.68955	21.3221	7.703597689107415e-100	AC002066.1	0.74362	4.10424	0.000113415	RPS27A	0.561039	9.7951	6.387926539090445e-22	MT-ND3	-0.466036	1.62736	0.2317311136421821	MGP	1.27698	9.57306	1.0175381807502746e-20	DGKI	0.298761	0.916273	0.5777029405589315	MTRNR2L6	0.897384	0.151133	0.9897305226089459	SORBS2	0.230045	5.19429	7.322081049117832e-07	LINC01091	0.696112	10.7078	1.0968269902131918e-25	LINC01697
181	PTPN22	1.16445	1.79381	0.12705318642131375	SFRP5	2.35726	3.43128	0.00198045	EPHB1	0.397043	22.9895	6.431855642178985e-116	FGF12	0.536345	21.3023	1.1675495219057767e-99	AC132803.1	0.780633	4.03759	0.000149733	RPS11	0.582696	9.6415	2.8506166557956167e-21	AC008050.1	0.611241	1.60209	0.24180697982079438	ACSL1	0.45843	9.4562	3.09044805452404e-20	CLIC6	0.482328	0.832371	0.6361064539551771	FABP1	1.56378	0.143395	0.9916493827488788	ENPP3	1.44904	5.18371	7.73146571777546e-07	AC073050.1	0.463569	10.6884	1.3459699649658446e-25	CD63
182	SLC9A3R1	0.801218	1.74068	0.14141963498539878	CEMIP	0.372715	3.37093	0.00244553	SNTB1	0.209012	22.7168	3.2980561289371944e-113	ANGPT1	0.373919	21.2667	2.4810595004507788e-99	STXBP5L	1.21041	3.9955	0.000177843	COL8A1	0.622186	9.27643	9.111917354045006e-20	RAB27B	0.4576	1.56487	0.25754575587275164	SERPINA1	5.90365	9.35298	8.167734733410394e-20	FGD4	-0.025366	0.787155	0.6678234714612423	LINC01192	0.537749	0.139259	0.9916493827488788	EPYC	0.525563	5.1793	7.907073020488106e-07	SOX2-OT	0.734985	10.6839	1.4084201666695876e-25	CDHR3
183	KRT19	-0.338888	1.68342	0.1578576741825887	AC007432.1	2.16448	3.28421	0.00327782	PPARGC1A	0.618908	22.6738	8.747789807629961e-113	CFAP54	1.10862	21.0477	2.554462291806618e-97	COL4A2	-0.0101289	3.98977	0.000182027	RPS16	0.480038	9.27077	9.592386261529016e-20	TFAP2B	-0.0984453	1.52039	0.2777022193740227	DACH2	0.743502	9.19324	3.61882940838089e-19	C2CD4D-AS1	0.796652	0.753661	0.6893321049045418	LINC00609	0.801027	0.11659	0.9950287076061448	AL445255.1	3.27065	4.99974	1.9887420018910447e-06	LRMDA	0.258665	10.6336	2.3999663200126415e-25	PREX2
184	CROCC2	2.19104	1.67051	0.16189975069663445	MYO16	0.0440573	3.27826	0.00334421	RSPO2	0.530339	22.6498	1.5026319147072795e-112	ERBB4	0.369574	20.9105	4.540941592204495e-96	PPP1R1C	0.731049	3.97784	0.000191231	CD63	0.504643	9.1483	2.971102472977986e-19	GADL1	1.07438	1.43383	0.3192918165767155	FMN1	0.200577	9.16277	4.787130198331595e-19	WIPF3	0.344539	0.73146	0.7040586640829258	CST1	1.43648	0.114561	0.9950287076061448	RPS23	0.125006	4.98003	2.1896571491758367e-06	ENOX2	0.500889	10.5998	3.432373515796074e-25	PTPRT
185	KY	0.656963	1.64984	0.16826622357332904	RBM47	0.283153	3.19793	0.00437574	NR4A2	0.906236	22.5404	1.7790699883495423e-111	SNCA	0.441801	20.8772	9.088767115515754e-96	SYBU	0.399986	3.89032	0.000272043	SPOCK3	0.449523	8.96885	1.5132774386333037e-18	ENPP3	0.882976	1.41178	0.3305739451152766	RASGEF1B	0.683826	9.14281	5.722377590732506e-19	AC008050.1	0.480983	0.721295	0.7099509989330522	LINC00395	1.01299	0.100374	0.9988132739254814	RAPGEF5	0.161071	4.81662	4.916235123451176e-06	NDRG1	0.451672	10.5226	7.756988697086881e-25	TPT1
186	LIX1-AS1	0.401198	1.64407	0.1700539134636498	NDUFA4L2	0.873031	3.16219	0.00489341	OPCML	0.535388	22.5278	2.359560697570986e-111	PAX3	1.50825	20.7276	2.0422280720515822e-94	RAB3B	0.806661	3.84438	0.00032605	MYH3	0.162772	8.87973	3.345528495468518e-18	AC024382.1	1.20532	1.38563	0.3433946639415771	CCL28	2.02097	9.12306	6.846554953435246e-19	PACRG	0.357017	0.712617	0.7151973758696661	TENT5B	0.607265	0.0993398	0.9991339892715326	RAB3B	1.18604	4.78628	5.68863992079953e-06	HSPA1A	0.416888	10.4614	1.4658810059245545e-24	RPS17
187	AC073050.1	0.295654	1.55648	0.1999896643805361	SCRG1	0.8722	3.07043	0.00659056	SPOCK1	0.337289	22.5037	4.0450915488738916e-111	TMEM108	0.28883	20.7177	2.5002518689658714e-94	PCBP3	0.400626	3.70247	0.000565332	AC073050.1	0.640864	8.81542	5.883563224389418e-18	GATA2	0.164232	1.38217	0.34511321543492923	GLIS3	0.173953	9.03738	1.485794463303859e-18	NOL4	0.317746	0.711261	0.7161	OR2B11	0.5396	0.0955705	0.9997259859550562	AC093772.1	1.78496	4.77015	6.1567181986226726e-06	IKZF2	0.438329	10.4435	1.763092281030629e-24	RACK1
188	CCDC190	1.95488	1.52917	0.21037157881330398	FAM135B	1.14095	2.90749	0.0109852	SOX2-OT	0.535794	22.4254	2.34865378499259e-110	SYN3	0.503097	20.6796	5.487602526418042e-94	PRCP	0.0368796	3.68254	0.000608223	RPL11	0.33155	8.80891	6.224865043094504e-18	ERBB4	0.200095	1.35583	0.3596578245991575	MMP13	4.45001	8.90751	4.788093169707814e-18	AC024382.1	0.804624	0.706738	0.7181581132157353	PKIB	0.518954	0.0902742	0.9997259859550562	APLP1	1.1232	4.71713	7.92030011016935e-06	GP1BB	1.036	10.3573	4.30833371886412e-24	GLIS3
189	SNTG2	0.365869	1.4352	0.24914171122412979	PKIB	1.25365	2.87976	0.011909999476961945	DSCAM	0.871766	22.39	5.1907472464255054e-110	NRCAM	0.518744	20.6051	2.557369787991084e-93	AC010996.1	1.072	3.50827	0.00115747	RPL36A	0.412784	8.77133	8.655505275170432e-18	AC132153.1	0.578208	1.33992	0.3684035531705297	HHIP	0.536101	8.89187	5.495901845518005e-18	SGCA	0.142892	0.686394	0.7335618089732191	ATP13A5	0.622057	0.0842513	0.9997259859550562	ROCR	2.11539	4.66042	1.0335246353846853e-05	ANKH	0.272232	10.2536	1.257437031543194e-23	RPS28
190	SEMA3E	0.239927	1.3551	0.28167001159814015	NR4A2	0.320941	2.75115	0.017330950792037527	GP1BB	0.889842	22.3075	3.268168323712758e-109	EGLN1	0.21004	20.574	4.8382504111075705e-93	MCTP2	0.302728	3.40054	0.00169685	NR4A2	1.27197	8.7121	1.443395155345165e-17	NECTIN3-AS1	0.566475	1.33924	0.3686031871342758	UCMA	0.587461	8.8854	5.807912070007515e-18	JPH1	0.143612	0.674834	0.7418822928744851	VTCN1	0.677965	0.0797047	0.9997259859550562	SPAG17	0.56978	4.63582	1.1593000839935955e-05	ZNF556	1.6939	10.209	1.964552007411078e-23	GRM5
191	KRT7	2.06577	1.33596	0.2900354364079747	CFAP54	0.72949	2.67523	0.0216044	ANO3	0.93881	22.2779	6.279674947298313e-109	RAPGEF5	0.34107	20.4521	5.9142624015231724e-92	HECW1	0.432965	3.3825	0.00180776	KRT10	0.877301	8.47237	1.1377584914388183e-16	LINC02377	1.79091	1.33602	0.3702428851114322	NEK10	0.792786	8.78905	1.3588131318070322e-17	AC008825.1	0.852484	0.614124	0.7847646036643234	OR10G3	1.03334	0.0785253	0.9997259859550562	RPS20	0.117173	4.59388	1.4110651038847343e-05	TEAD4	1.02741	10.1894	2.3950636780966738e-23	AC109492.1
192	KRTDAP	1.0415	1.33347	0.2911817913640832	KIAA2012	1.397	2.61214	0.025683102555158186	TNC	0.422387	22.216	2.491067963728111e-108	AHR	0.300914	20.3753	2.8350702382070804e-91	KIAA2012	1.03615	3.33988	0.00209713	DDIT4	0.554834	8.34592	3.3019052440155755e-16	MT-ND2	-0.378181	1.32446	0.37647356045868724	NR4A3	0.984706	8.6986	3.0088911329444547e-17	MIR137HG	-0.145935	0.608116	0.7886409824277503	MSMP	0.462889	0.0603909	0.9997259859550562	ISL1	0.783734	4.28072	5.7615394372632075e-05	SHOX	0.911799	10.1441	3.786836289794838e-23	CUX2
193	LINC01478	0.464645	1.3091	0.30254034520253514	TWIST2	-0.298421	2.61072	0.025741	LINC00882	0.204583	22.1852	4.9220786006434236e-108	CRYM	2.02467	20.3093	1.0860782219155137e-90	ZBBX	0.988326	3.2562	0.00279259	SERPINE2	0.652755	8.26741	6.357851830048013e-16	KIAA2012	1.02818	1.31544	0.3812994633955563	TGM2	1.94595	8.45782	2.396697557504379e-16	CDS1	0.30888	0.597552	0.7965334033024486	AC069114.1	1.10778	0.0584616	0.9997259859550562	CAV3	0.606862	4.25198	6.539896022866844e-05	STON2	0.482307	10.079	7.327915670996867e-23	BTF3
194	RCAN3AS	1.51946	1.30608	0.30400714617059393	ANO3	0.595756	2.59144	0.027100391810034926	EPHA5	0.367241	22.1636	7.921278348247268e-108	CTNNA3	0.115821	20.2566	3.161528054359221e-90	SPECC1	-0.00930004	3.24599	0.00288999	ATP5F1E	0.767928	8.11656	2.199945984190471e-15	USH1C	0.582068	1.31467	0.3815646181123772	AC002069.2	1.48005	8.45373	2.4748371040336943e-16	AC132153.1	0.456255	0.591206	0.7999746742369741	SCGN	1.1376	0.0516564	0.9997259859550562	CCNB1	0.55883	4.2486	6.612050749372685e-05	LINC00472	0.774666	10.0105	1.4536350651821668e-22	STAC
195	SGCA	0.106251	1.29276	0.3102773388636409	SLC7A5	0.670974	2.52778	0.032093333463965416	ANGPT1	0.186344	22.1133	2.4102950954474213e-107	SLC24A3	0.210879	20.0412	2.4322160691286307e-88	SLC8A3	0.303676	3.19808	0.00338803	TFRC	0.696873	8.10141	2.4882122634814024e-15	LINC01844	1.09893	1.31086	0.3828735790158576	MT-ND4	0.614429	8.37526	4.805345270588499e-16	SGIP1	0.10672	0.583999	0.8057419225489726	HTR3E-AS1	0.868149	0.051135	0.9997259859550562	HINT1	0.421453	4.24259	6.770758656135734e-05	S100B	1.0307	9.86863	5.910529506157409e-22	AC098617.1
196	HPSE2	0.0788352	1.24871	0.3333221465344485	SEPTIN4-AS1	1.53509	2.51153	0.0335469	THBS2	0.205821	21.9908	3.5997109857009825e-106	POU3F4	2.64324	19.999	5.661784774142622e-88	AC010343.3	1.24212	3.09549	0.00474613	ITPR2	0.372387	7.99335	5.960029926534552e-15	AADACL2-AS1	1.60585	1.26319	0.40895522510227517	TNC	0.764728	8.36008	5.434230438385365e-16	LINC01965	0.689297	0.573435	0.8129430835008014	OR1I1	0.465719	0.048045	0.9997259859550562	LINC01446	1.77855	4.23856	6.886352472484976e-05	LRRTM4	0.350282	9.86528	6.090147421924297e-22	CALM2
197	FOXA2	2.52318	1.19023	0.3644152188827538	WIPF3	0.465789	2.49338	0.0351224	GUCY1A2	0.370975	21.9454	9.743408815662736e-106	HS3ST5	0.6961	19.7548	7.288288136644774e-86	AF279873.3	1.50672	3.08585	0.00489477	RPS15	0.354643	7.89463	1.3018563964706883e-14	C2CD4D-AS1	1.01298	1.26057	0.4102780438572109	SLC4A4	0.0907972	8.29787	9.137358362530763e-16	TTN-AS1	0.0539845	0.532569	0.8424012213662954	ALB	0.700188	0.0407292	0.9997259859550562	UBB	0.269951	4.09161	0.000128005	CALCR	2.60086	9.80741	1.0785676560664312e-21	HINT1
198	AC233296.1	0.602417	1.16045	0.38020172695806215	ART3	0.994152	2.46584	0.037759938531706054	GABRB2	0.873593	21.6869	2.761429733009433e-103	ATP8B1	0.158232	19.5971	1.6218214693182447e-84	SH3TC2	1.04025	3.08468	0.00491015	BTF3	0.539842	7.87857	1.4761392696775976e-14	BBOX1-AS1	0.648513	1.25993	0.4104639909965261	SLC45A4	0.781941	8.29084	9.666082276004374e-16	OTOL1	1.1831	0.512657	0.8566608912050713	AC099567.1	0.697718	0.0370966	0.9997259859550562	HTR7	0.9066	4.07142	0.000139207	ANKRD36C	0.347314	9.80624	1.0873620097050195e-21	CNTNAP4
199	C9orf24	1.1597	1.15727	0.38181427608058033	IHH	2.09533	2.44677	0.039672	ERRFI1	0.490612	21.5442	6.045191214872257e-102	NDRG1	0.170306	19.5321	5.781272808409546e-84	GREB1L	0.200804	3.06207	0.00528387	EGLN1	0.424966	7.83022	2.1486348809245058e-14	AC044810.2	0.16551	1.22907	0.42782026359711783	TNFRSF19	0.152866	8.25326	1.321132107597586e-15	LPAR3	0.37329	0.501645	0.8638395584093934	C1orf158	0.65033	0.0352079	0.9997259859550562	AC008415.1	0.308109	4.03743	0.000159879	AC063944.1	0.637101	9.79929	1.1608992398737096e-21	KCNN2
200	MYL3	-0.111519	1.15461	0.3832991862716562	SCHLAP1	1.86644	2.44403	0.0399142	LINC01091	0.314288	21.385	1.842582301128229e-100	THSD7B	0.506882	19.4976	1.131579902993471e-83	AC138305.1	0.65382	3.04332	0.00560211	NDUFA4L2	1.92287	7.65232	8.54468947498542e-14	XPO4	0.0825689	1.2023	0.4425608501590446	LINC01508	2.32978	8.23026	1.5967020092774753e-15	PKIB	0.454672	0.492387	0.8697426824608425	UGT2B11	0.4272	0.0279379	0.9997259859550562	NEAT1	0.0124735	4.02726	0.000166789	NTRK3	0.439269	9.76454	1.6309326637871297e-21	SYT10
201	KLHL14	0.29249	1.08443	0.4246912901109603	LINC00923	0.662755	2.38292	0.0463382	SLC9B2	0.573033	21.3667	2.7168697798839266e-100	NEK10	0.894963	19.2868	6.795968568715765e-82	PAPPA2	0.085752	3.00937	0.0062529	UBA52	0.685221	7.53946	2.0171119578369607e-13	CEBPD	-0.107153	1.19705	0.4451559332221388	ANO5	1.38869	8.22584	1.651933779905939e-15	C9orf24	0.834114	0.440854	0.8991509169428039	HTN3	0.645029	0.0261811	0.9997259859550562	ZNF536	0.341185	4.02533	0.000167998	AC002069.2	1.62793	9.74701	1.931951827754079e-21	FST
202	KIAA1211L	0.691784	1.05962	0.43813827303132685	CROCC2	2.94779	2.32809	0.0529916	LINC01340	1.24336	21.301	1.1028928601006173e-99	EPHB1	0.309149	19.2284	2.0933836978373742e-81	SCG5	0.437564	2.98467	0.00675906	RPL31	0.831725	7.34915	8.404560198247787e-13	SFRP5	1.13783	1.17453	0.45836538589468917	AGL	-0.0480424	8.20112	2.024047524032869e-15	AC099560.1	0.783857	0.439497	0.8997300548916379	IL25	0.627852	0.0201172	0.9997259859550562	FABP5	0.283465	4.00959	0.000178892	SPOCK3	0.245243	9.61223	7.171139881595695e-21	NTN1
203	SCML4	0.723559	1.00436	0.4716261305345256	DIO2	0.757937	2.2791	0.0598739	ZNF106	0.192149	21.2039	8.703206407736571e-99	FOS	0.787604	19.1645	7.133229351547783e-81	CDS1	0.484409	2.92392	0.00812673	UBC	0.452171	7.30248	1.1886535691306083e-12	CFAP43	0.362448	1.0929	0.5120076775911855	MSN	0.10935	8.17267	2.5563578691479162e-15	AL136418.1	0.696904	0.426943	0.9078945552307602	LINC00929	1.0227	0.0191892	0.9997259859550562	ATP1A2	0.610992	3.95719	0.000221741	EZR	0.304361	9.59629	8.343024705573198e-21	LYPD6B
204	AC132803.1	0.560838	0.97293	0.48951855996482485	LCP2	0.836305	2.27682	0.0600979	MITF	0.274576	21.2014	9.152860603984928e-99	BLCAP	0.0431573	19.0351	8.475686099010733e-80	ENPP3	0.736215	2.87072	0.00955377	LRRTM4	0.367029	7.23787	1.9044604131300503e-12	PKIB	0.734253	1.07307	0.5248379827331408	TRHDE	0.259211	8.1538	2.9719844986681778e-15	SCGN	2.35585	0.419429	0.9135170447130861	OR6N1	1.09577	0.01806	0.9997259859550562	NFATC2	0.285873	3.86771	0.000316916	COMP	1.69145	9.58499	9.277853848375513e-21	RASGRF2
205	BEX5	0.828786	0.966307	0.49342768406014603	MOXD1	0.173228	2.26272	0.0622991	KHDRBS2	0.377373	21.1025	7.419501074159054e-98	MELTF	1.03503	18.9975	1.7323917910742377e-79	USP31	0.132943	2.79764	0.0118887	RPSA	0.230483	7.00099	1.0416226171945474e-11	AC007402.1	1.15699	1.06144	0.5316161327899942	PTPRZ1	0.453726	8.05915	6.455903951450515e-15	ENPP3	0.353698	0.385578	0.9351568967165337	C5orf46	0.534104	0.0176426	0.9997259859550562	COL10A1	0.734224	3.72703	0.000547307	CCNB1	0.949859	9.49346	2.234939727511826e-20	LINC00923
206	MSMP	3.5593	0.933412	0.512833	VWC2	0.602998	2.23477	0.0665779	WDR44	0.183746	20.9595	1.5062391103313786e-96	PFKFB4	0.201559	18.8408	3.3625690464329844e-78	MYO16	-0.0971578	2.64298	0.018551394871754483	AC011586.1	2.04309	6.71297	7.628022043632372e-11	CLEC3A	2.02129	1.05773	0.5327615698555555	EZR	0.190026	8.02531	8.462609853814218e-15	AP000146.1	2.17488	0.369215	0.9438909819694362	AL161937.1	0.830144	0.0173246	0.9997259859550562	AMTN	6.83509	3.71291	0.00057716	NEBL	0.446815	9.47951	2.5463962813198736e-20	RXFP2
207	NOL4	0.490696	0.922259	0.5196248453755283	ROCR	1.13125	2.23394	0.066603	RUNX1	0.0981458	20.8735	9.105598903984747e-96	XPO4	0.225561	18.8198	4.982167389398835e-78	SLC7A5	0.37217	2.62454	0.019556635950048824	DBI	0.784544	6.68069	9.459409042659334e-11	SNTG2	0.112139	1.04862	0.5371432640896749	MTURN	0.164201	7.96564	1.365967756025568e-14	RAB11FIP1	0.241195	0.365113	0.9453859720089226	AC111000.4	0.135452	0.0167626	0.9997259859550562	LINC01152	2.38784	3.67099	0.000677422	CDH19	0.666905	9.47121	2.747900632875217e-20	PITX2
208	LINC02643	0.362391	0.904366	0.5309166062118068	MYLK4	0.573015	2.22865	0.0674019	NEDD9	0.115679	20.8713	9.519161121195851e-96	PTGFR	0.258412	18.8057	6.481792653057026e-78	PCSK2	0.316503	2.59828	0.020991449305499732	RPL3	0.207186	6.55028	2.249125367126848e-10	KRTDAP	1.23288	1.03031	0.5463603422350518	CCNG2	0.0598398	7.93311	1.7614687958008522e-14	AL021918.5	0.44655	0.3576	0.9490463328505686	SIRPG	0.746282	0.0132014	0.9997259859550562	TEX15	1.02145	3.51275	0.00120845	OBSCN	0.222789	9.42106	4.406777522037533e-20	RPS27
209	LRRTM4	-0.186262	0.884382	0.5443232600329048	SAT1	-0.0742254	2.21196	0.0701714	AC097528.1	1.29534	20.8182	2.872515783235683e-95	AC021504.1	1.37694	18.7859	9.355285394898375e-78	AC079209.2	1.47537	2.5797	0.022056577439523842	ZNF804B	0.801067	6.51222	2.88114833650581e-10	RETREG1	0.169071	1.02336	0.5502776506130246	RBM20	0.835481	7.91824	1.974503861846369e-14	CCSER1	-0.0302331	0.320133	0.9750875976460285	GNRH1	0.482068	0.0109582	0.9997259859550562	CUX2	0.619023	3.4812	0.00135402	NEURL1B	0.593026	9.41609	4.605138004182877e-20	RGS7BP
210	C5orf49	1.34068	0.811026	0.5950822345931025	AL163541.1	1.4812	2.11831	0.0869991	AC024230.1	1.66399	20.804	3.854638866569035e-95	AC138627.1	0.476192	18.6979	4.87597251735755e-77	AC011586.1	0.677493	2.5786	0.0221104	NFATC2	0.587892	6.42784	5.010313380532194e-10	TEAD4	0.353395	0.979205	0.5796081034552967	WDR66	1.47074	7.91758	1.9796504198046477e-14	SPX	0.333754	0.308769	0.9800162908161622	OR10H1	0.417899	0.0107922	0.9997259859550562	AP003464.1	0.873274	3.46961	0.00141122	SDK1	0.241933	9.36233	7.621728159529754e-20	MIR181A1HG
211	AL391117.1	0.606175	0.784476	0.6141358365853392	AADACL2-AS1	1.8856	2.02272	0.10784514692067639	PACRG	0.610259	20.7204	2.189423724189381e-94	SHANK2	0.681285	18.4739	3.1380688773152005e-75	PTPN22	1.19903	2.57125	0.022568499442702273	CCNG2	0.311152	6.39219	6.297729523834277e-10	ADGRF1	2.21236	0.925266	0.6160198087616248	SLC9B2	0.354787	7.88517	2.5606498674497525e-14	CDKL4	0.700299	0.29147	0.9880003254523431	OR2V1	1.16781	0.0102975	0.9997259859550562	KIF14	0.3479	3.44851	0.00152074	KIF24	0.624015	9.3528	8.286813188770862e-20	C7
212	MIR548A1HG	1.29504	0.740582	0.6441316659377527	KLHL31	0.354723	2.01526	0.10960172424912308	SCIN	1.07526	20.7157	2.4027935977557367e-94	CACNA1A	0.37303	18.4371	6.173044475970887e-75	CCN4	0.0561538	2.46604	0.029828472430259604	MELTF	1.32438	6.33685	8.973618601268004e-10	CDS1	0.303851	0.92288	0.617819	FAM241A	0.35111	7.88389	2.5799711311434163e-14	TBX20	0.616939	0.29122	0.9880003254523431	TCN1	0.555193	0.00985129	0.9997259859550562	RPS7	0.0989867	3.43283	0.00160716	MELTF	1.06538	9.33341	9.921413512404062e-20	KCNH1
213	CDKL4	1.06781	0.734603	0.6475710264545922	GALNT13	0.294887	1.91817	0.1345827464185526	DOK5	0.231579	20.7057	2.940605170345403e-94	RIMS1	0.281279	18.276	1.1837131335400414e-73	AC073050.1	0.00932198	2.46183	0.030137477866135923	MYL1	0.0551406	5.90091	1.3290220946494684e-08	MIA	0.190947	0.906213	0.6301249291588581	MEGF10	0.00996775	7.76891	6.401661415146575e-14	AC079209.2	0.746015	0.278379	0.9945495474340904	FBXW10	0.410827	0.00857752	0.9997259859550562	MYL6B	-0.00740771	3.39992	0.00180226	EEF2	0.314272	9.32774	1.0432776174697618e-19	RAPGEF4-AS1
214	CDS1	0.364576	0.716231	0.6593440606494363	ENPP3	0.885277	1.91709	0.1347000084395471	DMD	0.186547	20.3667	3.136975919643572e-91	CPEB2	0.198954	18.2691	1.3378861488746582e-73	C9orf24	1.34502	2.4522	0.0308437	DSG2	0.865534	5.88375	1.4727496823480435e-08	PCSK6	0.335324	0.889765	0.6417988986048969	LPL	1.40004	7.73605	8.22628281995933e-14	DACH2	0.195722	0.271197	0.9973438557731973	LINC01467	0.481515	0.00793483	0.9997259859550562	DSG2	0.500187	3.37864	0.00193804	ANKFN1	1.25928	9.30067	1.3419767850242207e-19	CPA6
215	WFDC2	0.119144	0.700958	0.6697402595696815	BMP6	0.511359	1.90899	0.13689381707412707	DSG2	0.450289	20.3576	3.7658829662936074e-91	AC011586.2	0.644609	18.103	2.761027590775068e-72	STK32A	0.384673	2.43896	0.0319052	MYH8	0.270672	5.84578	1.84009372575287e-08	SLC9B2	0.327941	0.867563	0.6558395434885731	IFRD1	-0.00935059	7.72153	9.195270684780238e-14	CFAP221	0.429577	0.238508	0.9998939473791444	AC092958.2	0.218892	0.00781901	0.9997259859550562	BTF3	0.144666	3.32556	0.00233233	AL645568.1	0.299425	9.2668	1.8385071979349889e-19	UNC5C
216	C1orf116	1.35841	0.691333	0.675596	EPAS1	-0.0630663	1.8709	0.14808977309778695	ARHGAP18	0.110267	20.2745	2.038959258779974e-90	PTPRJ	0.0161874	17.9898	2.136987398904206e-71	MT-ND4	0.150442	2.39208	0.0360027	NEDD9	0.412854	5.80919	2.2772802968873645e-08	KLHL31	0.383911	0.860762	0.6591661431993363	PPP2R2C	3.19612	7.70469	1.0465049676851998e-13	GABRA2	0.0660628	0.235457	0.9998939473791444	OR6C4	1.24011	0.0077591	0.9997259859550562	AL163541.1	1.20628	3.31928	0.00238128	AL445250.1	1.23789	9.23582	2.4488837032662052e-19	NRXN1
217	DCDC1	0.299855	0.678568	0.68514	MYL3	0.117912	1.8539	0.15272851939348597	WIF1	0.36903	20.2274	5.285416009774029e-90	ANKS1B	0.222244	17.8444	2.9036104382777705e-70	SLC47A1	0.209614	2.38471	0.036653220845968684	RPL35	0.452753	5.7508	3.1988829292854334e-08	MEGF10	-0.265934	0.860409	0.6591661431993363	AC105941.1	3.39134	7.65088	1.584212666376766e-13	LINC01192	0.666583	0.218056	0.9998939473791444	KRT6B	0.0267384	0.00383361	0.9997259859550562	BMX	2.10234	3.3051	0.00249848	ALPK3	0.694935	9.22273	2.7497353974292947e-19	ID1
218	TEX26	1.38924	0.653618	0.7009897310723988	PANX3	1.04132	1.84896	0.15397194146229218	CCBE1	0.434006	20.1887	1.1541886503444009e-89	DACH1	0.221736	17.8216	4.357169503886243e-70	FAM135B	0.664017	2.37953	0.037092436701322784	UBB	0.419672	5.46632	1.6122233498142108e-07	CCDC170	0.439799	0.842412	0.6719016718119848	BAG3	0.387723	7.63005	1.847749633736635e-13	STEAP4	0.204124	0.206158	0.9998939473791444	AL445070.1	0.48647	0.0035131	0.9997259859550562	PRDX6	0.0335048	3.19894	0.00354887	SCN9A	0.397614	9.1913	3.6616546127391935e-19	GRIA2
219	MSLN	1.605	0.646528	0.7057573597398445	GNRH1	1.05142	1.76188	0.18177423669455173	PTCH2	0.58919	20.1696	1.6917008020826076e-89	SLC9B2	0.461144	17.6919	4.375474777336629e-69	NFATC2	0.0882397	2.36902	0.038055393199122774	PPP2R2B	0.35966	5.29148	4.1934061411113416e-07	SCGN	2.75626	0.818307	0.6894023868711419	DEC1	0.530663	7.57702	2.762262526890242e-13	AC073941.1	0.759886	0.195752	0.9998939473791444	CEACAM4	-0.0264062	0.00207913	0.9997259859550562	UPK3BL1	1.06152	3.06442	0.00548433	LINC01606	2.45976	9.18148	3.998752123459044e-19	RPL27
220	RHEX	1.12475	0.635013	0.7138857412946829	AC007906.2	1.8457	1.74633	0.1869276907234518	THBS4	1.10464	20.0644	1.4084164437728096e-88	KCND2	0.309409	17.5896	2.6641087027131306e-68	RAPGEF4-AS1	0.0215888	2.26915	0.048897510650972684	LINC01876	0.781054	5.2893	4.238742322448829e-07	ATP13A5	1.82713	0.817384	0.6895154132974024	ADGRL4	0.208451	7.5511	3.34560366553464e-13	CLEC3A	1.06076	0.183705	0.9998939473791444	DAOA-AS1	0.227491	-0.000125454	0.9998999023543769	ASPM	0.283818	3.02986	0.00612693	PDE4B	0.131641	9.17168	4.365881164563082e-19	HDAC2-AS2
221	AP001626.1	1.16273	0.597071	0.742861	KLHL32	1.32802	1.73927	0.18920232596904588	NRCAM	0.34807	19.997	5.415097359895368e-88	GABRA2	0.770063	17.5868	2.7917884509359987e-68	C2CD4D-AS1	1.08139	2.17249	0.061524044336796146	SGCA	0.74782	5.27808	4.491249153185211e-07	SH3TC2-DT	1.38387	0.809541	0.6956287474008945	DIO2	1.76284	7.5262	4.0288127334505613e-13	KRT7	0.0435542	0.180685	0.9998939473791444	OR6C2	0.719488	-0.000550356	0.9998941778334978	HSPA1A	-0.0924818	3.00913	0.00652823	ANO3	1.00081	9.15143	5.250995263378614e-19	MTUS2
222	FLVCR2	0.512042	0.582708	0.751798	CRYBG1	0.647633	1.73125	0.19218437961934098	SGMS2	0.426296	19.8709	6.713287791657636e-87	NEGR1	0.139404	17.542	6.132589990224855e-68	BMP6	0.330026	2.15312	0.0643335	AK1	0.641234	5.24458	5.352189491663529e-07	ATP8B1	0.0119115	0.761723	0.7299217900986749	SATB1-AS1	0.62381	7.52218	4.1440027496248994e-13	OTOG	0.214338	0.169601	0.9998939473791444	EGR4	-0.257646	-0.00095766	0.9998941778334978	NELL1	0.502726	2.88787	0.00942943	MYO16	0.598472	9.11165	7.5594724791246e-19	GASK1B
223	UST	0.0037496	0.572406	0.7590988196091198	NEK10	0.47756	1.66618	0.2159467980359756	COL25A1	0.218914	19.7705	4.921439287508579e-86	RYR2	0.318832	17.4324	4.16960686788794e-67	NKAIN3	-0.0892045	2.13507	0.0670401	CMTM8	0.737716	5.15147	8.760946561506993e-07	CA12	0.0515479	0.753023	0.7356370298037179	NPR3	0.515554	7.50526	4.691935001185542e-13	FBXW10	0.838362	0.169397	0.9998939473791444	OR4K1	-13.7052	-0.0015964	0.9997259859550562	ZBBX	1.03856	2.86054	0.010231914132263858	FSTL4	1.56936	9.11018	7.638700324426859e-19	HTR2C
224	KLHL4	0.513305	0.551965	0.7722271647050495	KRTDAP	1.57493	1.64424	0.22500437737728485	GASK1B	0.0221171	19.7529	6.954886455835924e-86	SULT1E1	0.464887	17.4322	4.172321616774496e-67	MYH9	-0.110855	2.0761	0.0766891	KCTD16	0.663271	5.11303	1.0722678849863788e-06	NKAIN3	-0.0175348	0.701162	0.7722996551616358	WNT4	2.42307	7.49625	5.012921470587423e-13	PKN2-AS1	0.275422	0.16271	0.9998939473791444	LINC01100	0.481892	-0.00196628	0.9997259859550562	DNAH6	0.885691	2.79352	0.012463281640762254	MAMDC2	0.190702	9.02564	1.6540864370650737e-18	TTC22
225	CLEC3A	0.811498	0.531983	0.7866906587250969	AC105941.1	1.99594	1.60328	0.24229749139101772	NEAT1	0.11244	19.7441	8.243956146328517e-86	PKN2-AS1	0.634688	17.3758	1.1128419421412183e-66	AC013391.2	1.46835	2.00001	0.0910589	NDRG1	0.562475	5.10796	1.100189878559542e-06	MORN5	1.05447	0.680413	0.7885217301691778	FBXO32	1.22986	7.47836	5.730131581237739e-13	LINC01152	0.503967	0.162119	0.9998939473791444	IL17A	-14.758	-0.0023946	0.9997259859550562	RPLP2	-0.0852828	2.79228	0.012491144435656694	CMTM8	0.515038	8.98374	2.408452595236e-18	PPP2R2B
226	LINC00536	0.329139	0.518328	0.7960859004064547	AC009478.1	2.74884	1.59621	0.2447026152330339	TPD52	0.642077	19.6767	3.1172048847403725e-85	USP6	0.855213	17.3705	1.218435404560866e-66	CLEC3A	1.29432	1.93389	0.10471695271145735	ANO3	0.961935	5.08171	1.2580116200948267e-06	AC092100.1	0.70177	0.65996	0.8028573918778377	SLC36A2	2.42052	7.44991	7.094061563715717e-13	AC012405.1	0.690476	0.160356	0.9998939473791444	NPS	-14.2833	-0.0023946	0.9997259859550562	AC109492.1	1.17249	2.7485	0.014203506012423013	SGCA	1.06777	8.9295	3.9260485417734605e-18	IGFBP2
227	AL162713.2	0.729783	0.494689	0.812591	AL512603.2	0.993514	1.59378	0.24546502565413797	DCX	0.324528	19.617	1.0069447276578441e-84	MYLK4	0.963243	17.307	3.662127845927836e-66	HPSE2	-0.00881323	1.93019	0.10554933897707208	TXN	0.599167	5.07367	1.3108800173324497e-06	PCSK2	0.447393	0.609911	0.8373771578902813	LINC02789	2.83806	7.34624	1.5327367174214327e-12	LINC00395	0.934882	0.156287	0.9998939473791444	FGG	-14.1204	-0.00359189	0.9997259859550562	DCDC1	0.525814	2.73556	0.014710636425456829	RBM24	0.575283	8.87347	6.4848550905804015e-18	FBLN2
228	MUC1	0.762077	0.483256	0.8206512187618836	DGKG	1.12473	1.59357	0.24546502565413797	DNAJB1	0.247091	19.5272	5.844815279638886e-84	GUCY1A1	0.489158	17.2814	5.696398826993377e-66	KCNH5	0.363801	1.91789	0.10813691619211176	HINT1	0.573298	5.04666	1.507007317737935e-06	HSPH1	-0.192463	0.600455	0.8442315390642061	LIX1-AS1	0.110492	7.30305	2.1045473186421743e-12	AC099567.1	0.929529	0.153482	0.9998939473791444	TRIM51	-14.9749	-0.00359189	0.9997259859550562	NSG1	0.780359	2.69328	0.016582540728869943	ATP2A2	0.0910549	8.87162	6.573672066558406e-18	COL1A2
229	COL22A1	-0.264397	0.41308	0.8697287141979326	PAFAH2	0.31158	1.58119	0.25098722500541154	CCDC102B	0.644481	19.5057	8.876524761167108e-84	ATP8A2	0.414286	17.1269	8.15659748100004e-65	ATP13A5	1.62058	1.87286	0.11884880520077296	KRT19	0.757642	4.97425	2.1785104686916107e-06	TTN-AS1	-0.00613379	0.579721	0.8594841241211209	NRXN3	0.0127792	7.26816	2.7127213504538093e-12	C1orf116	0.328665	0.151657	0.9998939473791444	OR9G1	-15.0129	-0.00439009	0.9997259859550562	COL18A1	0.0273454	2.64266	0.019144487286197606	LRRN1	0.0742758	8.75304	1.8766854398505864e-17	LRRIQ1
230	DIO2	0.33775	0.405501	0.8749241099127415	STC1	0.0166922	1.5725	0.25477029877036805	SEMA5B	0.530672	19.4972	1.0449992031177806e-83	NELL1	0.684476	17.0896	1.5427124121051753e-64	KIAA1211L	0.519388	1.86568	0.12071090795025716	ERRFI1	0.73615	4.88663	3.3521821130533136e-06	LINC01508	0.768393	0.532636	0.8905373726040936	ABCA10	0.234228	7.16054	5.9671699603891545e-12	AC022784.2	1.90128	0.138044	0.9998939473791444	OR4E1	-15.2222	-0.00518829	0.9997259859550562	TBXAS1	0.279045	2.63998	0.019266959004790044	PAX3	0.992386	8.69001	3.2649941645315674e-17	RPL24
231	TFCP2L1	0.991607	0.399002	0.8792160978216189	SEZ6L	0.572034	1.56051	0.2607472721940712	MSC-AS1	0.316551	19.4893	1.2150365889362988e-83	KLF2	0.778226	17.0445	3.328058161156066e-64	PKIB	0.434704	1.81465	0.13344772147928954	STK32A	1.13112	4.88021	3.4594504251128237e-06	INPP4B	-0.0312498	0.511263	0.9029149242448956	GRIA2	0.475148	7.15359	6.262093711840307e-12	AC007906.2	0.318598	0.13695	0.9998939473791444	IGLC3	-15.2384	-0.00558739	0.9997259859550562	BGLAP	0.7312	2.59135	0.022095426455897495	FAM155A	0.305065	8.66728	3.963387967628131e-17	RSPO2
232	AC093655.1	0.715503	0.386875	0.8876150818024678	DMRT3	2.12945	1.50996	0.2842806523517179	XPO4	0.207781	19.3461	1.967738473912742e-82	PAX9	1.09092	17.0232	4.761130787276922e-64	SOX2-OT	0.08826	1.78038	0.14306612926029738	MDGA2	0.372745	4.74668	6.648945803490363e-06	RCAN3AS	1.18023	0.507161	0.9062813552561708	PRR16	0.044687	7.14473	6.663087430734757e-12	AL162713.2	0.437992	0.136305	0.9998939473791444	AFP	0.75964	-0.0058076	0.9997259859550562	ENC1	0.292582	2.51833	0.026838991803102046	BARX2	1.41188	8.65381	4.447015607183931e-17	SLC26A7
233	AC129507.2	1.05584	0.382643	0.8896233267919971	SPATA17	0.452681	1.50479	0.28653022808603823	STXBP6	0.217953	19.3165	3.487004530510674e-82	PDE8B	0.350034	16.9485	1.6958438270582626e-63	SMPD3	-0.377057	1.76285	0.14758807259735152	ERBB3	0.495108	4.74474	6.6987215140070116e-06	AC099567.1	1.87138	0.494155	0.91487	S100B	0.472106	7.14157	6.784620095831914e-12	AL358335.2	0.385677	0.124863	0.9998939473791444	TFF1	-15.2609	-0.00678469	0.9997259859550562	AC005165.1	0.738979	2.47284	0.0300773	DDIT4	0.109978	8.4763	2.0675521509717704e-16	CD24
234	ARMC3	0.574361	0.380937	0.8896233267919971	AC079160.1	1.61753	1.45911	0.307739	SGIP1	0.227357	19.2945	5.32286825165498e-82	ERBB3	0.248589	16.9239	2.5686093086856243e-63	TMEM163	0.103794	1.74343	0.1528374423948996	GLIS3	0.212234	4.46522	2.4636323759584296e-05	NR4A3	0.025881	0.483012	0.9224152894550243	PTPRE	0.206914	7.12905	7.412996031600704e-12	KIAA2012	0.361397	0.122649	0.9998939473791444	OR9G4	-15.2876	-0.00718379	0.9997259859550562	PCP4	0.567412	2.39459	0.0368386	TPD52	0.692623	8.47551	2.071306541660015e-16	C5orf66
235	VTCN1	0.896834	0.376846	0.8896866706370877	AC016074.2	0.934218	1.43556	0.3190607459718171	APCDD1	0.319902	19.281	6.889714668907837e-82	HS6ST3	0.25448	16.8176	1.5415168668760398e-62	AC092958.4	1.0387	1.72991	0.15713089209424924	NDUFA4	0.750479	4.45974	2.524944438405335e-05	CFAP53	0.481351	0.457241	0.9345757897651729	DDIT4	0.480985	7.0725	1.1080165269641601e-11	DNAH12	0.312847	0.120979	0.9998939473791444	CAPSL	0.260445	-0.00724612	0.9997259859550562	RPLP0	-0.0281317	2.38333	0.0379295	SGIP1	0.336502	8.43717	2.8686711648814112e-16	SNHG29
236	SLPI	0.58319	0.37668	0.8896866706370877	KRT19	-0.371482	1.43064	0.3213508266450919	TMEFF2	0.286022	19.2098	2.7092643397804993e-81	PCDH15	0.674264	16.8102	1.7407328765638773e-62	RCAN3AS	1.38855	1.70349	0.16506637135534097	C4orf48	0.76168	4.39301	3.418789036038226e-05	LCMT1-AS1	0.295503	0.456756	0.9345757897651729	ITGB3	1.31825	7.02193	1.5856285846061454e-11	CFAP43	0.291232	0.119381	0.9998939473791444	KRTAP4-4	-1.20797	-0.007265	0.9997259859550562	HHIP	0.375209	2.11605	0.0726013	MT-CO2	0.445932	8.35025	5.906046353157617e-16	CHRM3
237	MYO5B	0.209783	0.372866	0.8916484969840084	AC012405.1	1.57136	1.38904	0.3429023615459001	SNTG2	0.42788	19.1382	1.0676121023077834e-80	KCNN2	0.249385	16.5571	1.1997075477197355e-60	LINC02377	1.16434	1.68437	0.17120933987824566	RNF217-AS1	0.680113	4.1229	0.000110689	PAX7	-0.47776	0.448114	0.939518	SLC22A23	0.111365	7.01631	1.642877270700692e-11	CSE1L-AS1	1.20476	0.118628	0.9998939473791444	XCL2	-0.459541	-0.00814135	0.9997259859550562	XACT	1.03177	2.06742	0.080839	RAPSN	0.922625	8.32758	7.13349849609417e-16	GRM8
238	DOCK2	-0.258678	0.363427	0.8968520072698585	IGSF11	0.280626	1.35299	0.36250968055830934	BRINP3	0.633903	18.9087	8.491553372425198e-79	CLSTN2	0.514101	16.5155	2.3845080682989138e-60	MT-ND1	0.157378	1.66996	0.1762281447847935	GSTP1	0.412726	4.03319	0.000160736	AL358335.2	1.38193	0.422717	0.9516539060282172	ERVMER61-1	1.63189	7.01179	1.692756450313765e-11	GNRH1	0.396964	0.11678	0.9998939473791444	TMEM78	0.244892	-0.00817308	0.9997259859550562	RMST	0.537376	2.05584	0.0829704	SLC35F3	1.15624	8.31787	7.720368749643835e-16	AC007422.1
239	DEPTOR	0.205679	0.352305	0.9046311672225792	ZNF106	-0.100474	1.33678	0.37226871724118615	ELN	0.137749	18.7082	3.702809862785984e-77	LINC02315	1.59245	16.5139	2.4436467773297352e-60	SNTG2	0.151537	1.64731	0.18401973645883976	CEBPD	0.590463	4.02324	0.000167191	AL136418.1	0.51544	0.415315	0.9562492003082929	SYN3	0.281619	6.99852	1.856524759024137e-11	AC105941.1	0.632362	0.113082	0.9998939473791444	SERPINB4	-0.258754	-0.00853847	0.9997259859550562	OTOG	1.32261	2.04943	0.0842094	CHAD	1.0744	8.31314	7.988765639950902e-16	TPI1
240	AC018680.1	0.872553	0.329955	0.9195125632859056	MIR548A1HG	2.00684	1.30138	0.3933085146017628	CDH19	0.526604	18.6927	4.9403714293110496e-77	TMEM182	0.22947	16.5118	2.5224699814223817e-60	MORN5	1.67265	1.59848	0.2015961208490885	COX7A1	1.3579	3.97864	0.000200815	MUC15	0.102473	0.410254	0.958678	SERPINI2	3.64626	6.97084	2.2504254615979065e-11	AC092100.1	0.439578	0.112632	0.9998939473791444	SPRR2A	-15.4493	-0.00878018	0.9997259859550562	CYFIP2	0.471642	2.02213	0.0896109	ZBTB18	0.588136	8.25969	1.2447955335545276e-15	SLC5A7
241	KLHL31	0.300194	0.303878	0.9363107545021606	AC007402.1	0.363232	1.30065	0.3933085146017628	BAMBI	0.410157	18.6705	7.461115389447481e-77	SPATA17	0.765796	16.413	1.2871581375139205e-59	AC021504.1	0.297134	1.58061	0.20809582723331355	BGN	0.18048	3.97171	0.000206442	OTOL1	1.87796	0.403745	0.9626931746918485	MPP7	0.0861464	6.96966	2.2638884222931822e-11	ALB	0.811189	0.108539	0.9998939473791444	LINC02222	-15.7361	-0.00878018	0.9997259859550562	CD74	0.617051	2.00247	0.093202	SLC9B2	0.540826	8.23153	1.570809346513191e-15	THSD7B
242	SERPINA1	1.19305	0.275375	0.949125	AC132803.1	0.542544	1.25142	0.4224090555353628	ESRRG	0.19846	18.5494	7.135767525198848e-76	CHAD	1.04931	16.4085	1.3789354131657384e-59	EGR1	0.113319	1.51614	0.234292	SHOX	0.591953	3.92704	0.000247122	AC002069.2	0.666537	0.398751	0.9642428959302722	DYSF	0.590175	6.96606	2.3170537496435445e-11	F11-AS1	0.142187	0.105759	0.9998939473791444	CD207	-15.8527	-0.00997748	0.9997259859550562	AC132803.1	0.632144	1.9951	0.0946515	ITGA1	0.0658031	8.17713	2.4564330271934986e-15	CSMD2
243	CFAP221	0.469285	0.198823	0.9851428332509458	CCNG2	-0.0315716	1.24345	0.42690367768660614	FRMPD4	0.467439	18.5183	1.2666829232752872e-75	MSX1	0.663573	16.3755	2.3657650391904304e-59	NR4A3	0.297518	1.50355	0.23952360105267032	TIMP1	0.0920442	3.91927	0.000254491	AC007432.1	0.470575	0.394828	0.9655874073009317	TMEM119	0.805091	6.86082	4.832982390935612e-11	C5orf49	0.256985	0.101815	0.9998939473791444	LINC02092	-0.143044	-0.0101257	0.9997259859550562	EPHA5	0.347496	1.96467	0.10114923433385581	FREM2	0.63635	8.1281	3.674823814035851e-15	KRT10
244	AC027601.1	0.681885	0.182076	0.988663	ZBBX	0.672478	1.21159	0.44598660890081854	PDE1C	0.351119	18.4217	7.505255346376445e-75	TLL1	0.185103	16.1329	1.2344147087319548e-57	C5orf17	0.566097	1.46757	0.2557919804548674	S100A6	0.216174	3.84207	0.000346589	MIR548A1HG	1.02641	0.394365	0.9656153207375122	RNF217-AS1	0.192934	6.7786	8.505808710839684e-11	AANAT	0.663776	0.101591	0.9998939473791444	MMP7	0.49159	-0.0109251	0.9997259859550562	PTCH2	0.39535	1.96459	0.10114923433385581	COL6A6	-0.132498	8.11735	4.00403805159387e-15	ELAVL2
245	AC112770.1	0.91501	0.180212	0.9890943082715034	GPAT3	-0.139719	1.20327	0.4506119831479197	PCLO	0.11735	18.2769	1.0737329043647892e-73	SYBU	0.626371	16.0293	6.559131099363615e-57	PKN2-AS1	0.225537	1.46082	0.25879859592382604	PIM3	0.900503	3.77893	0.000443254	PKN2-AS1	0.268398	0.379909	0.9764502529511673	TEX41	0.966859	6.77757	8.546523995792952e-11	AC069114.1	0.744143	0.0785273	0.9998939473791444	S100A7	-16.0345	-0.0111748	0.9997259859550562	SLC5A7	1.36662	1.93924	0.1064338438943074	WIPF3	0.78795	8.10735	4.335470433545994e-15	MIR137HG
246	PURPL	1.19592	0.172663	0.9918579299261242	SERPINI2	1.78909	1.17348	0.4690115590613805	IGSF11	0.527704	18.0988	2.7506127812920516e-72	MT-ND3	0.370044	16.0014	1.0239721330284413e-56	ZMYND10	1.45275	1.44624	0.2657450265384396	LGMN	0.32992	3.6398	0.000753032	AC002072.1	0.579938	0.363588	0.9821682265451699	ETS1	-0.106075	6.68059	1.6526049869090633e-10	ATP6V0D2	0.575683	0.0765945	0.9998939473791444	AC023302.2	0.226649	-0.0113261	0.9997259859550562	FKBP1B	0.900427	1.93496	0.10742314828801901	PPARGC1A	0.572272	7.97786	1.237316941286562e-14	RPS29
247	LINC02113	1.42481	0.171133	0.9928600743077035	AC112770.1	2.79737	1.1531	0.4816820834721603	LRRC7	0.137653	18.0863	3.4405968497402716e-72	PGM2L1	0.102139	15.9711	1.660318323683216e-56	AC018680.1	1.12156	1.43789	0.2696519241230954	RPS10	0.269561	3.56438	0.000998321	EPHB1	0.0368139	0.36242	0.9821682265451699	PRKCH	-0.0248351	6.46247	7.007196369966952e-10	TTLL10	0.67084	0.0763005	0.9998939473791444	OR9K2	-16.2809	-0.0115739	0.9997259859550562	CDS1	0.587242	1.93377	0.10764591926537351	SATB1-AS1	0.792256	7.97639	1.2487165570820417e-14	EPHB1
248	SPX	0.479337	0.166805	0.9944862036477615	CCDC190	1.74048	1.08414	0.5280858000672537	RBM20	0.516249	17.7553	1.306704791246323e-69	FAM135B	1.56148	15.9359	2.911725094892251e-56	AL358335.2	1.59344	1.43197	0.2721880728117267	PRDM6	0.06192	3.50943	0.00121808	SLC47A1	-0.0803569	0.349342	0.9892293207489834	NEDD9	-0.0918015	6.44204	7.964643252506735e-10	AC002072.1	0.424125	0.0762136	0.9998939473791444	RD3L	-16.0576	-0.011973	0.9997259859550562	RPL7	0.0112009	1.91267	0.11240477084437567	DSG2	0.442922	7.96745	1.3387310903985447e-14	FGF12
249	AC007422.1	0.412204	0.1653	0.9950160228188522	NEAT1	-0.038344	1.07578	0.5337998531722429	LOXL4	1.14231	17.7119	2.8212692921473864e-69	BMP6	0.652032	15.9329	3.0471970581783837e-56	LINC01152	0.798102	1.37811	0.29711811497830787	ALX1	0.243772	3.4922	0.00129357	AC105941.1	1.19075	0.339938	0.9931496048727827	ANKS1B	0.107963	6.42165	9.087877382471042e-10	AC011029.1	0.558016	0.075971	0.9998939473791444	PF4	-1.45403	-0.012797	0.9997259859550562	TTN-AS1	0.158546	1.90166	0.11504507667742417	BAMBI	0.591602	7.92821	1.8274153747466468e-14	LINC02296
250	LINC02346	0.871493	0.15948	0.9967614931495239	CFAP299	0.4612	1.06475	0.5403435340401862	SORCS3	0.321649	17.7086	2.9837105673009406e-69	IFRD1	0.060574	15.9218	3.6273057203751383e-56	SCN1A	0.237326	1.37221	0.2996423945475593	MYL3	0.553448	3.42902	0.00161823	AC010967.1	0.905862	0.326327	0.9980017453207494	SAT1	0.0748947	6.35594	1.3810647537065914e-09	AC005703.2	1.08009	0.0607693	0.9998939473791444	MPO	-0.258633	-0.013294	0.9997259859550562	MIR4300HG	0.778908	1.88936	0.11792254058730675	FNDC5	0.508138	7.92203	1.9152168175347444e-14	CDH18
251	EDN2	0.497372	0.156277	0.9967614931495239	LINC02694	0.697306	1.04681	0.5514116527300504	AC110023.1	0.548645	17.6761	5.278701327331838e-69	PRSS35	0.0450892	15.7214	8.680862671779941e-55	AC093655.1	0.966797	1.36616	0.3024424393742286	FAU	0.251714	3.36121	0.00204573	C1orf116	1.18209	0.320064	0.9998854824776026	LINC02055	1.13283	6.34221	1.5066280817709248e-09	UMOD	1.32591	0.0577802	0.9998939473791444	G6PC	-0.0803944	-0.0138796	0.9997259859550562	AC093898.1	0.912077	1.88869	0.11802298956329568	CTNNA3	0.0571541	7.89946	2.2834783472937668e-14	KIF5C
252	TMEM212	0.659965	0.152287	0.9976846809619335	UNC5B	-0.00132242	1.02184	0.5661537432589795	SLC25A37	0.0310958	17.6223	1.3656048503037445e-68	IGSF11	0.595009	15.6244	3.9808636410755785e-54	MIR548A1HG	1.33075	1.35852	0.3054279011749589	MCTP2	0.616667	3.32839	0.00228865	KRT7	0.79003	0.319899	0.9998854824776026	OSTN	2.34603	6.23046	3.039707315470473e-09	FOXA2	0.850628	0.0492779	0.9998939473791444	OR2T10	-16.7395	-0.0147667	0.9997259859550562	SORCS3	0.180843	1.87978	0.12011530108464076	FLNC	0.422689	7.87611	2.7457662677464432e-14	ELMOD1
253	APOBEC3A	0.471274	0.142022	0.9998905351561437	AC013652.1	0.443515	1.00484	0.5768767993779763	CCDC26	0.780746	17.3381	1.9713134038980806e-66	NPNT	0.285014	15.6235	4.0307471458164506e-54	APLN	0.668759	1.33046	0.3188980546503826	ARHGEF28	0.301835	3.31065	0.00242816	AC128685.1	1.48095	0.279463	0.9998854824776026	C5orf17	0.832008	6.22293	3.1822779659598184e-09	HTR3E-AS1	0.485094	0.0475151	0.9998939473791444	AC006960.2	0.128586	-0.0160778	0.9997259859550562	PCDH17	0.307074	1.84558	0.12895361859621166	STK32A	1.21186	7.87307	2.8057899240335504e-14	CACNA1E
254	DNAI1	0.524167	0.141987	0.9998905351561437	MYBPC2	1.61678	0.995177	0.5836585072732989	AC002066.1	1.14569	17.2466	9.625298219410917e-66	DPP10	0.170043	15.5076	2.451085052988232e-53	NWD1	1.21574	1.25537	0.3566367695904823	B2M	0.049005	3.27943	0.00269938	APOBEC3A	0.956945	0.273709	0.9998854824776026	SEMA6D	-0.0875202	6.20269	3.6121166414425125e-09	LINC01571	1.5962	0.0430421	0.9998939473791444	GSTA5	-16.2129	-0.0163631	0.9997259859550562	SDK1	0.111422	1.84531	0.12895361859621166	SLC25A37	0.0033675	7.86326	3.0263830637767113e-14	FTH1
255	AC096992.3	0.862518	0.141771	0.9998905351561437	PEG10	-0.0952928	0.99236	0.5847392742621725	CALCRL	0.105867	17.1113	9.887944135327168e-65	TRPM3	0.695527	15.4291	8.241243851918232e-53	LINC01776	0.360359	1.25423	0.35673500447793327	LRMDA	0.133185	3.24559	0.00301821	MT1E	-0.854297	0.258505	0.9998854824776026	LINC00871	0.620955	6.10353	6.665117594270894e-09	C9orf135	0.54821	0.0408238	0.9998939473791444	AL160411.1	-0.034059	-0.0168945	0.9997259859550562	ADARB2	0.608769	1.83674	0.13101699707944375	TAFA1	0.319744	7.78745	5.499338968805681e-14	SLC44A5
256	CASC9	0.701913	0.141512	0.9998905351561437	AL049830.3	0.583495	0.981553	0.5918748341834513	RGS6	0.343636	17.0269	4.1851087253860025e-64	GATA3	0.957435	15.2943	6.558734105185596e-52	CDKL4	1.28422	1.24004	0.36507653578432686	CHST9	0.516323	3.03421	0.00595482	LINC02694	0.53338	0.255514	0.9998854824776026	IKZF2	-0.0730228	6.09013	7.20124525106525e-09	XCL1	1.20919	0.0402599	0.9998939473791444	AC112172.2	-0.214041	-0.016917	0.9997259859550562	C9orf135	1.99755	1.82772	0.1334919522953046	EXOC6	0.0127345	7.7663	6.482312105043528e-14	RPLP0
257	PCK1	0.886606	0.137152	0.9998905351561437	CDKL4	1.42668	0.966723	0.6030405323708686	CMTM8	0.348962	17.0232	4.4435284560880094e-64	LINGO2	0.171735	15.2726	9.100421784481864e-52	AC007906.2	0.964031	1.23985	0.36507653578432686	ANKH	0.315482	3.00238	0.00657092	DUSP2	0.186412	0.249358	0.9998854824776026	MIA	1.30387	6.06902	8.197132911870449e-09	PLEKHS1	0.753462	0.0398438	0.9998939473791444	KRTAP4-11	-16.8797	-0.0183586	0.9997259859550562	AL356295.1	1.38044	1.80716	0.13870141454536764	ANKS1B	0.168327	7.73422	8.32315645514911e-14	BEX1
258	TENT5B	0.849875	0.131693	0.9998905351561437	C2CD4D-AS1	0.805616	0.8899	0.6622688979093123	ATP8A2	0.422469	16.9483	1.589537442944702e-63	NR3C2	0.0887089	15.207	2.4708610240327858e-51	LINC01844	0.480087	1.21066	0.381951	SIM2	0.587904	2.98679	0.00690429	AL591501.1	0.296335	0.245103	0.9998854824776026	CAV2	0.249978	6.05798	8.76106198630964e-09	JADRR	1.30059	0.0389243	0.9998939473791444	OR10A6	-17.0728	-0.0183586	0.9997259859550562	CFAP221	0.759086	1.80154	0.14015226731632605	COL8A1	0.0913497	7.73193	8.4517870757779e-14	SCG5
259	AC099567.1	0.868863	0.113561	0.9998905351561437	AL157944.1	0.55182	0.886355	0.6648634810153681	GRID2	0.113237	16.93	2.162370729039622e-63	SLC35F4	0.818429	15.1903	3.177769616527121e-51	TRIM67	0.500329	1.17873	0.39817310722684085	COBL	0.278942	2.92071	0.00846277	MT-CYB	-0.390563	0.223275	0.9998854824776026	ESR1	1.34708	6.04853	9.271286830097049e-09	AC005863.1	0.0699484	0.0388972	0.9998939473791444	AL157373.1	-0.248959	-0.0185116	0.9997259859550562	KRT8	0.45394	1.78568	0.14473341869448855	LRRTM3	0.321823	7.71974	9.27584504816316e-14	HS3ST4
260	SSMEM1	0.897026	0.113006	0.9998905351561437	C9orf24	0.960223	0.875307	0.673071	EZR	0.122249	16.8409	9.764762293125248e-63	AL645568.1	0.0932291	14.9848	7.11898069119304e-50	DNAI1	0.649951	1.08496	0.45563924923506194	AC002066.1	0.956682	2.8404	0.010761879295343222	EPAS1	-0.3203	0.22325	0.9998854824776026	PRCP	-0.0020101	6.04197	9.635730782494793e-09	C1orf167	0.659183	0.0346902	0.9998939473791444	OR5AN1	-17.1241	-0.0191568	0.9997259859550562	AL391117.1	0.898471	1.69989	0.1706799100617677	HES1	0.204483	7.6723	1.3408003856752895e-13	SEMA5B
261	PYHIN1	0.518293	0.111923	0.9998905351561437	LINC01844	0.680268	0.873956	0.6739721268082391	AGBL4	0.351591	16.7342	5.877518238837212e-62	TMEM132C	-0.0577255	14.9722	8.582182035362704e-50	AC132153.1	0.353601	1.05788	0.47223382726667407	CCDC170	1.04613	2.75011	0.014039669092484339	CST1	2.06404	0.223064	0.9998854824776026	NEURL1B	0.0570993	6.03155	1.0256468909399149e-08	CCN4	0.0896946	0.0344633	0.9998939473791444	OR52N5	-16.5427	-0.0191568	0.9997259859550562	MPZ	0.317664	1.69548	0.17216400516146935	BMP6	0.792035	7.55527	3.265554255395352e-13	SYNPO2
262	LINC02292	0.951974	0.108906	0.9998905351561437	AL391117.1	0.820075	0.834253	0.7040734146709898	UNC5D	0.183385	16.7329	5.994279288541545e-62	HHIP	0.260664	14.8685	4.0409039572266145e-49	CROCC2	1.40599	1.03902	0.4842713350086528	SPAG17	0.493584	2.73375	0.014722169412031963	KIAA1211L	-0.0962883	0.213836	0.9998854824776026	LRRTM4	0.0838157	6.03073	1.0286688902253523e-08	ATP13A5	0.248335	0.0326542	0.9998939473791444	SMIM28	-0.530659	-0.0197133	0.9997259859550562	GNG3	1.14133	1.68675	0.17513149005250084	ERRFI1	0.295362	7.39264	1.1100736227001893e-12	C4orf48
263	NPFF	0.301544	0.0790429	0.9998905351561437	DCDC1	0.156177	0.816003	0.7191991556262932	CELF2	0.214673	16.6719	1.6599319846251218e-61	MYOM1	-0.190533	14.8016	1.0918042018145696e-48	FSTL4	0.183117	1.03318	0.4884263660156051	PENK	0.369127	2.69214	0.016626415267949255	DNAH12	-0.0647518	0.210496	0.9998854824776026	SPP1	2.01393	6.01308	1.140053483234705e-08	AC111000.4	0.473178	0.0322219	0.9998939473791444	AC019193.4	0.58753	-0.0204511	0.9997259859550562	AC007422.1	1.18963	1.66645	0.18202508258466255	MTUS2	0.152219	7.34588	1.560371378237709e-12	PPM1L
264	AF196972.1	0.359364	0.0765818	0.9998905351561437	TTC29	0.748943	0.803264	0.7260681176222938	MYH9	-0.106744	16.656	2.16126310598753e-61	ABCA10	0.198141	14.782	1.4577489261319622e-48	KRT19	-0.593281	1.02249	0.494699	MIR4300HG	1.07531	2.68079	0.017147687732683162	TBX20	0.104135	0.193902	0.9998854824776026	NPNT	0.117061	5.99524	1.2699088483673551e-08	IL25	-0.242975	0.0318129	0.9998939473791444	SPERT	-16.8728	-0.0207532	0.9997259859550562	AC084816.1	0.198878	1.62119	0.19788792951306378	C4orf54	0.824929	7.21147	4.1720573756415315e-12	KCNH5
265	AC126121.2	0.945344	0.0740384	0.9998905351561437	FOSB	0.180049	0.794983	0.7330297794160531	CCL28	1.74445	16.6491	2.418067383577087e-61	KIF14	0.567318	14.7698	1.74116838423006e-48	KY	0.138229	1.01517	0.4994191051540102	SOX2-OT	0.465866	2.54131	0.0250234	AC018680.1	0.458401	0.190974	0.9998854824776026	SEPTIN4-AS1	2.2872	5.99446	1.273396015585516e-08	AC120498.4	0.525678	0.0307679	0.9998939473791444	OR5A1	-16.9047	-0.0211523	0.9997259859550562	AL589693.1	0.279732	1.57819	0.21419464881767172	PPP2R2B	0.320311	7.18263	5.128633455440912e-12	TMEM108
266	C1orf158	1.0749	0.0728015	0.9998905351561437	FOXA2	2.34723	0.791338	0.7349946025538845	CA10	0.2834	16.5632	1.0089312276911584e-60	MAMDC2	-0.0926885	14.7024	4.699028061774746e-48	AC024382.1	0.436544	0.986094	0.5185390993892594	AC007432.1	1.63053	2.47385	0.029970024306928182	FABP1	0.909073	0.188077	0.9998854824776026	ITGA8	0.0451154	5.96416	1.5304850168541027e-08	FCER1A	0.638258	0.0304807	0.9998939473791444	MS4A1	-0.378527	-0.0213085	0.9997259859550562	BMP2	0.535074	1.5517	0.22483035493875073	PITX1	-0.120115	7.18042	5.199360836932699e-12	SERF2
267	HNF1A	0.77573	0.0698483	0.9998905351561437	ANKS1B	-0.0143546	0.788452	0.7370421740334387	KIF24	0.361511	16.4716	4.601543010495595e-60	ITGA8	0.210211	14.6627	8.423340291602768e-48	ERVMER61-1	0.739499	0.971087	0.5278743985687928	CCL28	1.24458	2.43052	0.033499312476718286	AC093725.2	1.37346	0.180729	0.9998854824776026	AC132153.1	0.656067	5.87059	2.6750632390519016e-08	LINC01543	0.29102	0.0303625	0.9998939473791444	CYP4F2	-16.9186	-0.0219505	0.9997259859550562	GP1BB	0.701855	1.55032	0.22530607697878838	AC016074.2	2.02851	7.13228	7.348977051585009e-12	TEX15
268	HTR1E	0.443502	0.0668337	0.9998905351561437	CYP2W1	0.750456	0.758187	0.758183	ABCA1	-0.0493273	16.4597	5.58565393858428e-60	GATA2	1.53895	14.6281	1.3953063814810311e-47	FOXA2	1.92164	0.953172	0.5401952101932036	CSTB	0.218721	2.35735	0.0403348	C9orf135	0.424627	0.162616	0.9998854824776026	FBXO2	1.29801	5.83168	3.366472520065805e-08	SIRPG	0.318742	0.0298111	0.9998939473791444	OR10K2	-16.8645	-0.0223496	0.9997259859550562	AC097511.1	1.77849	1.5342	0.23172933899231665	BBOX1-AS1	1.09212	7.05856	1.2462078112977397e-11	AC021351.1
269	FCN1	-0.0257787	0.0637875	0.9998905351561437	CAPS	0.338533	0.734195	0.7739626243415989	AGL	-0.1526	16.4288	9.266601925429755e-60	AGL	-0.16207	14.6187	1.596197838701506e-47	SEPTIN4-AS1	0.350069	0.931168	0.5554208174351484	ROCR	1.07234	2.23959	0.053708011877795975	IFRD1	-0.0217282	0.159735	0.9998854824776026	PAFAH2	0.304159	5.80715	3.8825351629547876e-08	GC	0.750831	0.0274902	0.9998939473791444	MUC22	0.430058	-0.023699	0.9997259859550562	NOSTRIN	0.37091	1.4915	0.25014715707038715	CABLES1	0.121257	7.00954	1.7538589513361263e-11	AC012501.2
270	LINC01324	0.694451	0.0636467	0.9998905351561437	LINC01170	0.765256	0.732003	0.7753338354772615	AL589740.1	-0.0717086	16.4157	1.1470229956989825e-59	VAV3	0.0950036	14.6142	1.702235842679681e-47	AADACL2-AS1	0.883427	0.928661	0.5560073581598146	IHH	2.09952	2.20257	0.0586526	AC022784.2	1.79645	0.156378	0.9998854824776026	MYL3	0.53851	5.79192	4.2430770211664214e-08	GCKR	-0.0643729	0.0225778	0.9998939473791444	KRT6C	-0.367421	-0.024421	0.9997259859550562	MIF	0.278257	1.41553	0.28529512446305083	GRIA2	0.703983	7.00438	1.8152689963526135e-11	SLC7A11
271	OTOGL	0.280595	0.0625596	0.9998905351561437	AC010519.1	1.33694	0.730288	0.7766514298926404	JPH1	0.0971485	16.4098	1.2623697738812603e-59	CDH6	0.244795	14.6065	1.8998378793750616e-47	C5orf49	1.18217	0.917058	0.5624998148363787	FAM135B	1.03608	2.1891	0.060485355200575686	LRRIQ1	0.127994	0.150591	0.9998854824776026	FRMPD4	0.119748	5.73451	5.9389399621961835e-08	HTN3	2.31271	0.0201899	0.9998939473791444	ADGRF1	0.235089	-0.0246588	0.9997259859550562	OTOA	1.40452	1.41256	0.28653677050864695	BDKRB2	1.48639	7.00276	1.8318619348121128e-11	GABRG3
272	AC005703.2	0.688372	0.0547073	0.9998905351561437	NOL4	0.496303	0.685448	0.8091810948870993	NTN1	0.13884	16.2923	8.591418923185141e-59	ERRFI1	0.21194	14.5599	3.750913413848414e-47	COBL	-0.138844	0.909618	0.5672253206131544	TTN	-0.0206828	2.17244	0.062872	DKK4	2.71317	0.149556	0.9998854824776026	CFAP54	0.396939	5.69004	7.666713250848653e-08	AC093898.1	0.477059	0.0187271	0.9998939473791444	LGALS9B	-16.6567	-0.0247442	0.9997259859550562	RAPGEF4-AS1	0.346657	1.39373	0.29486	AC015522.1	0.879248	6.99303	1.958886285455651e-11	PTCH2
273	SPINK1	1.12044	0.0500278	0.9998905351561437	NEDD9	-0.120001	0.683088	0.8102967817886548	ARL15	0.287591	16.2624	1.3958038287683574e-58	CEBPD	0.233117	14.5291	5.867271929075419e-47	AC129507.2	1.50347	0.902928	0.5718629604049463	CLEC3A	2.26626	2.14538	0.0667367	AL033527.4	1.4465	0.14481	0.9998854824776026	IBSP	2.59676	5.61702	1.1679962533883266e-07	MS4A1	0.142194	0.0171139	0.9998939473791444	OR5K1	-17.0536	-0.0251433	0.9997259859550562	GPM6A	0.321396	1.34702	0.31780920451623196	NEDD9	0.00299244	6.95106	2.627239150036305e-11	CBLN2
274	GHRH	1.54875	0.0475112	0.9998905351561437	BMP8B	0.590455	0.657168	0.8287881834330247	TAFA2	0.0615643	16.216	2.967213342780449e-58	EPB41L4A	-0.0159037	14.439	2.173385750164026e-46	LINC01933	0.266446	0.877072	0.588017	S100A11	0.1837	2.11297	0.0715924	RASGEF1B	0.391417	0.139167	0.9998854824776026	FOXA2	4.74214	5.61538	1.176787482002316e-07	CLCA4	0.452206	0.0169924	0.9998939473791444	AL390718.1	-16.9643	-0.0251433	0.9997259859550562	AL157778.1	2.24875	1.32532	0.32890891966185115	CHST9	0.465678	6.9456	2.724322998041426e-11	POMC
275	AC022784.2	0.884454	0.0474164	0.9998905351561437	XPO4	-0.0733694	0.622765	0.8521460625987511	ITM2A	0.433243	16.1194	1.4201565095431675e-57	DACH2	0.441204	14.4351	2.293574107777066e-46	LINC00609	1.04644	0.823818	0.6253830237760039	BMP6	0.677233	2.10242	0.0732806	RAB3B	0.134665	0.136738	0.9998854824776026	ADAMTS20	0.64779	5.57793	1.4545504065851024e-07	CCDC13-AS1	-0.217359	0.0138554	0.9998939473791444	AC005280.2	0.318551	-0.0266105	0.9997259859550562	CDH9	0.5703	1.29164	0.34612491775239423	MYLK4	0.794083	6.88292	4.208470816797181e-11	SGIP1
276	AC010609.1	0.545925	0.0425336	0.9998905351561437	ROPN1L	1.36005	0.610241	0.8589299030847238	FOS	-0.215212	16.054	4.071254023072235e-57	SLC47A1	0.935338	14.3744	5.4930603911471926e-46	FGFBP2	-0.0286685	0.8214	0.6271620123470807	CALM1	0.0448289	2.05709	0.0812502	SERPINB3	0.590148	0.132278	0.9998854824776026	ARHGAP18	-0.0402091	5.54123	1.7878703749586074e-07	ROPN1L	0.323063	0.0137239	0.9998939473791444	OR51L1	-17.1851	-0.0267397	0.9997259859550562	DNER	0.51723	1.29028	0.34674656863312014	LOXL4	1.14775	6.86632	4.705583298207599e-11	ALK
277	MUC22	0.582449	0.0415551	0.9998905351561437	AL645568.1	-0.00103186	0.607429	0.8592167508343012	CDH12	0.148848	15.9379	2.620702983497607e-56	AC007091.1	1.2667	14.2528	3.141847032285991e-45	AC068051.1	0.108388	0.816487	0.6304748128444392	DUSP2	1.66207	1.94864	0.10288343820287806	LRRC10B	1.07495	0.125695	0.9998854824776026	STK32A	0.692562	5.46738	2.702556687676128e-07	CEACAM5	0.0981569	0.0135059	0.9998939473791444	MUC2	-0.31202	-0.0269695	0.9997259859550562	IHH	1.57306	1.27875	0.35260456686197944	AC002066.1	1.16423	6.81134	6.873876446539864e-11	RPL37
278	BSPH1	0.623206	0.0371568	0.9998905351561437	AC073941.1	1.18676	0.584968	0.8741305287203207	NEXN	-0.192686	15.8669	8.122492633094795e-56	ITGA1	-0.0817845	14.2349	4.051380284817861e-45	TM4SF1	-0.235485	0.791181	0.6484450071484654	MEGF10	-0.138298	1.93068	0.10697408035310961	OR2B11	0.517165	0.124119	0.9998854824776026	UST	0.24996	5.45529	2.886798849109452e-07	AC003975.1	0.714108	0.0131162	0.9998939473791444	UMOD	-0.517001	-0.0269757	0.9997259859550562	PAX9	0.524347	1.22994	0.37928190747626345	RPL6	0.284274	6.81066	6.890327763022056e-11	KCNB2
279	OR52N5	1.78692	0.0369373	0.9998905351561437	VWA3A	0.765453	0.569415	0.8847563193148755	MCTP2	0.526243	15.7267	7.485850610491111e-55	PRKCH	-0.0976607	14.1579	1.2088691582356266e-44	SEZ6L	-0.00156442	0.789955	0.6485313771296344	CALM2	0.0514046	1.92669	0.10775020407389808	FOXA2	1.02986	0.114834	0.9998854824776026	SPOCK1	0.249199	5.43541	3.209680485635022e-07	AL390718.1	1.60035	0.011904	0.9998939473791444	LINC02810	-0.218861	-0.0277629	0.9997259859550562	RPL27A	-0.0475015	1.21794	0.3860173476703192	CFAP54	0.764952	6.78702	8.099288695655688e-11	GRIN2A
280	R3HDML	0.672628	0.0324177	0.9998905351561437	MLKL	0.242576	0.56924	0.8847563193148755	CCNB1	0.571893	15.6857	1.420741558001063e-54	DAPK2	0.488346	14.1357	1.6503072548532837e-44	FANK1	0.136252	0.789602	0.6485313771296344	SLPI	2.29855	1.78171	0.14430126929897782	OR1I1	0.740448	0.111856	0.9998854824776026	PKN2-AS1	0.206078	5.41467	3.590731288742306e-07	KRT6A	-0.0765606	0.0111128	0.9998939473791444	NOTO	0.249861	-0.0278305	0.9997259859550562	AL442163.1	0.787153	1.21657	0.38647412607927795	AK5	0.769012	6.72752	1.2125163462847135e-10	RPL37A
281	AL591468.2	1.16478	0.031959	0.9998905351561437	AC002072.1	0.877067	0.565214	0.8865662700141591	MYO16	-0.00285686	15.6374	3.0280109167392314e-54	SNORC	1.02626	14.127	1.862865026493602e-44	RIT2	0.664391	0.772705	0.6596863000815909	GALNT18	0.276752	1.69067	0.17161710677949793	AC130456.2	0.381835	0.106535	0.9998854824776026	ARHGEF28	-0.141484	5.40301	3.8247452031871737e-07	LINC02292	0.178056	0.00995814	0.9998939473791444	CRYGA	-17.4064	-0.0279369	0.9997259859550562	RPL34	0.00331263	1.18765	0.40346827792876405	SLC16A10	0.407638	6.71541	1.3145155946721932e-10	HCN1
282	AC006960.2	0.476568	0.0317372	0.9998905351561437	AC099567.1	1.77019	0.564487	0.8865662700141591	FILIP1	0.0187442	15.6371	3.034123037796127e-54	CCN4	0.191173	14.1076	2.4429818891310024e-44	AC008443.9	0.759762	0.772546	0.6596863000815909	SMPX	0.181588	1.61502	0.19638064117885617	AC005703.2	1.4824	0.103687	0.9998854824776026	TMEM132B	0.311082	5.39997	3.882590077471081e-07	AF196972.1	0.432951	0.00978962	0.9998939473791444	AC105046.2	-0.269819	-0.029363	0.9997259859550562	RAB3C	0.459591	1.17166	0.4121545834523147	SNORC	1.19061	6.71267	1.3363534811256692e-10	AP001605.1
283	AC007271.1	0.159402	0.0311627	0.9998905351561437	LINC01965	0.761274	0.555678	0.8931222516030913	DPP4	0.981528	15.6232	3.766721056673507e-54	PRUNE2	0.0250311	14.0705	4.109688594338893e-44	AP001626.1	1.12838	0.760554	0.6677143679525376	POU3F4	0.597006	1.54211	0.22372058948498247	MTRNR2L6	1.40257	0.103138	0.9998854824776026	SOST	2.63603	5.3338	5.527618541390263e-07	AC020743.1	1.0491	0.00762545	0.9998939473791444	AC005703.2	-0.195903	-0.0304603	0.9997259859550562	KRT19	-0.289235	1.15326	0.42241954293435036	MT-ND3	0.395888	6.69467	1.504617668634759e-10	SCN3A
284	HTR3E-AS1	0.540946	0.0274594	0.9998905351561437	AC004917.1	0.906212	0.531343	0.9086733311347516	WIPF3	0.463826	15.6223	3.810937230153193e-54	AC005165.1	0.814288	13.9707	1.6736821564782165e-43	ARFGEF3	0.186647	0.756159	0.6706423666852113	COX7C	0.246121	1.53784	0.22547894894673165	CSE1L-AS1	1.41361	0.0979614	0.9998854824776026	AF279873.3	2.22338	5.30013	6.599977111323077e-07	CYP1A1	0.985463	0.0064405	0.9998939473791444	CEACAM5	0.237211	-0.0306151	0.9997259859550562	PRR27	3.04636	1.14126	0.42893725413105294	PPP1R14C	0.919429	6.68484	1.6016871070868543e-10	MLLT11
285	OR4F17	1.12163	0.0261968	0.9998905351561437	ATP13A5	1.26541	0.522251	0.91274	CFAP54	0.710313	15.4481	5.756679974679792e-53	HDAC2-AS2	0.0965097	13.9262	3.1157213219649093e-43	DNAH12	0.246315	0.735068	0.6848863686529136	SPP1	-0.989655	1.52323	0.23106132994443102	TF	0.363783	0.0977383	0.9998854824776026	FRAS1	-0.0416607	5.26061	8.126995150219186e-07	PHGR1	-0.636893	0.00601498	0.9998939473791444	AC114928.1	-0.729385	-0.0308848	0.9997259859550562	TTC22	0.270014	1.12053	0.4414012796654427	GMPR	0.534336	6.58829	3.0613868141344493e-10	AL096854.1
286	SMPD3	-0.249263	0.0260809	0.9998905351561437	LINC02789	0.635604	0.486177	0.9407324697470201	MCTP1	0.0163884	15.2662	9.49061460405705e-52	BHLHE40	0.295596	13.9166	3.5553704435095306e-43	ANKH	-0.114418	0.722626	0.694448	PLXND1	0.116281	1.51794	0.23290421289883606	CCDC17	0.0495837	0.0952045	0.9998854824776026	AC013652.1	0.720853	5.21052	1.0579520954369333e-06	LINC00929	0.589513	0.00509915	0.9998939473791444	CLC	-1.4064	-0.0308908	0.9997259859550562	FAU	0.0585035	1.10878	0.44836394810930447	GASK1B	-0.0374655	6.55626	3.779025290367454e-10	SHROOM3
287	AC020743.1	1.36224	0.0241746	0.9998905351561437	LINC02055	0.497001	0.484423	0.9415752405347376	AC002460.2	0.219667	15.0365	3.118621643872157e-50	SAT1	-0.128964	13.8893	5.1884540290061014e-43	MAP6	0.0173515	0.711617	0.702755	MYL9	-0.0754956	1.5123	0.23506040840148068	C3	-0.158154	0.0927462	0.9998854824776026	AC131944.1	1.69679	5.13694	1.565166266577665e-06	AC128685.1	0.268587	0.00496207	0.9998939473791444	LINC00690	-0.691129	-0.0312854	0.9997259859550562	KCTD16	0.198554	1.08235	0.4646424841204886	IGSF11	0.545407	6.54678	4.0176323634857437e-10	FTL
288	OR6C4	1.08813	0.0233119	0.9998905351561437	LINC01320	0.445497	0.468492	0.9482444465126365	UACA	0.189553	15.024	3.7609253179575345e-50	TNFRSF19	0.0860429	13.6492	1.4331805921696852e-41	LINC01965	0.453594	0.702906	0.7096877960039879	EPAS1	0.156579	1.45979	0.25807099374460296	AC096992.3	0.916754	0.0919015	0.9998854824776026	EPAS1	0.0673013	5.12822	1.6340765330324541e-06	OR6C2	0.481854	0.00227856	0.9998939473791444	AC020743.1	-17.3107	-0.0315288	0.9997259859550562	RPL30	0.073481	1.06365	0.47546466216938416	CDHR3	0.180743	6.45946	7.115892715636239e-10	XACT
289	NOTO	0.278913	0.0231852	0.9998905351561437	RAPGEF4-AS1	-0.368113	0.451507	0.9573616705340262	HRH1	0.251748	14.9928	6.000175109831816e-50	AC002066.1	1.00864	13.6113	2.4062324259717787e-41	BRICD5	0.518158	0.701133	0.7100642015809959	ZFP36	0.39867	1.45039	0.2624099395119211	LINC01150	0.414628	0.0880255	0.9998854824776026	AL445250.1	0.509827	4.98171	3.4503251679119594e-06	CGA	0.743676	0.00147785	0.9998939473791444	BSPH1	-0.318205	-0.0326311	0.9997259859550562	AC100801.1	1.5836	1.05591	0.48047513482980675	ARHGEF28	0.0884876	6.43586	8.29540774529143e-10	APOE
290	CAPSL	0.324055	0.0193354	0.9998905351561437	MUC1	0.549795	0.443747	0.9613241204740658	AF121898.1	1.25423	14.99	6.249768440765977e-50	SEMA6D	-0.00951332	13.5427	6.105666904747528e-41	DUSP2	0.344271	0.665709	0.7370218702087016	FTH1	-0.0172046	1.43777	0.26747285268437593	ANKRD66	1.16561	0.0765095	0.9998854824776026	AC073050.1	-0.0446944	4.97581	3.544204603630174e-06	MUC2	-2.6308	0.000248618	0.9998939473791444	IGLC2	-17.693	-0.0327261	0.9997259859550562	PCSK1N	0.170446	1.03121	0.49516331526612767	TTN-AS1	0.0358912	6.39045	1.1100373810770455e-09	PHEX
291	PF4	-0.312257	0.0186288	0.9998905351561437	AL358335.2	1.07639	0.427456	0.9738681324889473	AC007389.1	0.187868	14.9487	1.1542601999119201e-49	LINC00882	-0.0665626	13.4163	3.3716166185248435e-40	ARMC3	0.220675	0.662949	0.7392376208210607	EGR1	0.237328	1.41289	0.27843667535408406	ALPK2	0.212167	0.0763086	0.9998854824776026	MT-ATP6	0.321627	4.94485	4.126477358188634e-06	SPINK1	-0.363365	-0.000132917	0.9998939473791444	LINC01543	-0.109286	-0.032864	0.9997259859550562	IER2	0.171845	1.02094	0.5020966877431242	MCTP2	0.473389	6.36029	1.3485237777864946e-09	PLPPR1
292	LINC00395	0.538465	0.0179977	0.9998905351561437	CPA6	-0.155097	0.396731	0.994105	PTPRT	0.375507	14.8542	4.709316782614877e-49	CALCRL	-0.0101039	13.33	1.0707815227488753e-39	KRTDAP	0.193869	0.650985	0.7486279680849485	AL358335.2	2.10454	1.3793	0.2942163026377833	OR2V1	1.11099	0.0707294	0.9998854824776026	SNTB1	-0.123782	4.89586	5.271582717436328e-06	C5orf17	0.323599	-0.000685669	0.9998939473791444	OR7G2	-17.4343	-0.0331252	0.9997259859550562	FBLN2	0.186747	0.980871	0.5271482344547584	RIMS2	0.339258	6.34327	1.499603764159726e-09	RORB
293	AC112172.2	1.08149	0.0179641	0.9998905351561437	AP001626.1	1.07785	0.394488	0.9955297406781388	RAPGEF5	-0.204588	14.8107	8.98673031216937e-49	LOXL4	1.06711	13.3116	1.3666822661498536e-39	FLVCR2	0.0768267	0.648007	0.7503339295580723	MAP6	0.48936	1.37858	0.2944327348077101	FBXW10	0.391823	0.070223	0.9998854824776026	FANK1	0.535694	4.88549	5.54673182805115e-06	OR4K1	-13.6888	-0.00106947	0.9998939473791444	TCL1A	-17.8854	-0.0339234	0.9997259859550562	RIMS1	0.255926	0.963244	0.5392685659991884	LMX1A	0.890669	6.32558	1.6781636662091511e-09	SYT4
294	LINC00261	0.722072	0.0166587	0.9998905351561437	COL7A1	0.189534	0.382699	0.9998347674880047	MSN	-0.0774881	14.7756	1.5103150892293513e-48	MSR1	0.327219	13.282	2.022152402156129e-39	AC083864.2	0.945311	0.623448	0.7683663180154218	CFAP54	0.688275	1.31742	0.32417756600003966	OR2T10	1.10662	0.0678855	0.9998854824776026	TTC6	0.509655	4.88316	5.602837658004094e-06	OR6Y1	0.586285	-0.00119494	0.9998939473791444	PHGR1	-17.4359	-0.0339234	0.9997259859550562	TINAGL1	0.648576	0.960011	0.5401438550876886	EGR1	0.152935	6.30618	1.898237158330941e-09	HPGD
295	AZGP1	-0.025847	0.0156161	0.9998905351561437	AL021918.5	0.11106	0.378166	0.9998347674880047	COL13A1	0.133796	14.7354	2.733831852501223e-48	PCBP3	0.291751	13.2418	3.448365188581178e-39	AC093898.1	0.518686	0.617198	0.7725037783468423	HSPB6	0.496184	1.31064	0.3269855350967541	TEX26	0.0487408	0.0649339	0.9998854824776026	AC110614.1	1.99894	4.85081	6.552022325811925e-06	IL17A	-14.7416	-0.0016042	0.9998939473791444	IVL	-2.22296	-0.0344035	0.9997259859550562	PIM3	0.279463	0.941968	0.5524608032090399	MSN	-0.060377	6.25163	2.660602844304535e-09	ADCY8
296	CYP4F2	1.16071	0.015153	0.9998905351561437	AC016168.4	1.36178	0.377777	0.9998347674880047	PCSK6	0.28871	14.7063	4.197124159284965e-48	CNTN5	0.22137	13.2376	3.6370046425836875e-39	ADGRF1	1.26944	0.612648	0.775277	AGR2	0.171909	1.23931	0.3627453929438773	SVOPL	-0.0934675	0.0646929	0.9998854824776026	AC007091.1	0.739991	4.8299	7.240279802637008e-06	NPS	-14.2669	-0.0016042	0.9998939473791444	AL023574.1	0.0369917	-0.0346258	0.9997259859550562	LHFPL3	0.455229	0.940646	0.5529536622248189	EML5	0.922868	6.17685	4.237138262002865e-09	KLHL1
297	CCDC13-AS1	0.136202	0.0136375	0.9998905351561437	LINC01841	0.630003	0.36885	0.9998347674880047	MIR4300HG	1.20812	14.6225	1.4342433248552295e-47	UNC5B	0.0255859	13.2065	5.4848067962539e-39	MEGF10	-0.44571	0.609431	0.7775890187296554	AC024382.1	0.993861	1.23633	0.3644056285014972	AC009720.1	0.623701	0.0624503	0.9998854824776026	SCRG1	0.851194	4.80186	8.31727407686278e-06	OR10G3	0.575204	-0.00205212	0.9998939473791444	LINC01632	-17.4803	-0.0347216	0.9997259859550562	MORN5	1.24265	0.939937	0.5532394787472532	AGBL4	0.274602	6.16354	4.594899169839144e-09	PTH2R
298	C5orf46	0.645601	0.0134317	0.9998905351561437	PYHIN1	1.48571	0.364494	0.9998347674880047	LINC00276	0.533611	14.6039	1.8803904827152845e-47	RAB27B	0.483751	13.1727	8.567744194384904e-39	AC011498.1	0.644079	0.593068	0.7898944201084973	NRCAM	0.296059	1.22643	0.37001616536099624	OR7D4	0.884469	0.0601092	0.9998854824776026	A2M	0.462407	4.76566	9.84401958609134e-06	LINC02383	0.332828	-0.00239368	0.9998939473791444	SLC17A4	-1.08444	-0.0347978	0.9997259859550562	HDC	2.15615	0.916524	0.5680595129109943	S100A1	1.56214	6.16335	4.594899169839144e-09	KHDRBS3
299	AC111000.4	-0.0663641	0.0113117	0.9998905351561437	ERVMER61-1	0.1309	0.360677	0.9998347674880047	BAG3	0.292605	14.5956	2.1180085382931235e-47	SLC26A7	0.778102	13.1653	9.429269260374931e-39	RXFP1	0.474222	0.589998	0.7908717699369912	ZBBX	0.822625	1.18656	0.39096429810732086	DCT	-0.42829	0.0561105	0.9998854824776026	AC068051.1	0.3496	4.73767	1.1279596136192354e-05	TRIM51	-14.9585	-0.0024063	0.9998939473791444	OR52K1	-17.6952	-0.0351207	0.9997259859550562	AL110292.1	1.19246	0.914152	0.5694267667632218	STAC3	0.607276	6.12249	5.930686819354591e-09	LINC01850
300	CRYGA	0.173178	0.00897477	0.9998905351561437	C5orf49	0.739379	0.360358	0.9998347674880047	ELAVL2	0.242142	14.5596	3.584339222324672e-47	MYL3	0.504069	13.1611	9.956219498183037e-39	AC099567.1	1.41685	0.585009	0.7948885108299764	TRIM67	1.09179	1.17732	0.3958055908908059	TPSB2	1.09245	0.0516462	0.9998854824776026	IRF6	2.01925	4.67212	1.5366534954745627e-05	FGG	-14.104	-0.0024063	0.9998939473791444	SOX14	-17.4349	-0.0355198	0.9997259859550562	ANO5	0.0442274	0.911031	0.5714182600261957	AC078923.1	1.32911	6.08194	7.627466594767081e-09	MIR4500HG
301	XCL2	0.754728	0.00811451	0.9998905351561437	MTRNR2L10	0.918126	0.358278	0.9998347674880047	HECW1	0.708546	14.5316	5.379615593112412e-47	HSPH1	-0.171736	13.1119	1.8974818767368946e-38	LINC00470	0.198864	0.575571	0.8024225232986307	CLIC6	0.659486	1.15404	0.40847543135359593	OR6C4	0.714218	0.0496054	0.9998854824776026	AADACL2-AS1	2.43058	4.67168	1.5372693886712914e-05	AOC1	0.420464	-0.00270533	0.9998939473791444	TPSAB1	-17.6819	-0.0367171	0.9997259859550562	NXPH1	0.655324	0.905144	0.5756049123829141	SLC7A5	0.58877	6.00291	1.2423964536735555e-08	PXDNL
302	AC093909.4	0.514006	0.00727664	0.9998905351561437	CASC9	1.31628	0.355584	0.9998347674880047	MCAM	0.0112557	14.4914	9.649013882402075e-47	AL589740.1	-0.135052	13.0981	2.2704098229919345e-38	MUC1	0.403421	0.567588	0.8066684191417806	KRT7	2.08972	1.11121	0.430916	NPPB	2.60823	0.0482172	0.9998854824776026	AC009315.1	0.303464	4.63513	1.8230962430854335e-05	OR9G1	-14.9965	-0.00294103	0.9998939473791444	CALML5	-17.3436	-0.0371162	0.9997259859550562	LHX2	0.3486	0.904918	0.5756049123829141	DEPTOR	0.116006	5.98254	1.4052296233317785e-08	SRD5A2
303	AC003975.1	0.208157	0.00724455	0.9998905351561437	LINC01150	0.975481	0.337981	0.9998347674880047	NEURL1B	0.239368	14.452	1.7057656940621509e-46	NMNAT2	0.712791	13.0661	3.450000122241455e-38	TMEM212	0.831475	0.550193	0.818445	GATA3	0.391582	1.08067	0.4499085409471393	FCRL5	1.47687	0.0451563	0.9998854824776026	PCBP3	-0.0116289	4.625	1.911228233683319e-05	CALML3	0.43579	-0.0033349	0.9998939473791444	CYP1A1	-0.176429	-0.0372617	0.9997259859550562	CDHR3	0.257966	0.902035	0.5772422456581886	CNTN5	0.0572632	5.97538	1.4652592260896153e-08	LINC01446
304	PPBP	0.207571	0.00670755	0.9998905351561437	RCAN3AS	0.655507	0.325983	0.9998347674880047	AF165147.1	0.542528	14.3015	1.493156491697484e-45	MOXD1	-0.034561	13.0576	3.85301083449462e-38	AC020704.1	1.36091	0.540341	0.8248770061025714	RPS17	-0.0201033	1.07184	0.45528050510450535	HTR3E-AS1	0.138457	0.0438628	0.9998854824776026	SFRP4	0.314051	4.62186	1.937048076693831e-05	OR4E1	-15.2058	-0.00347576	0.9998939473791444	OR11A1	-0.255162	-0.0394092	0.9997259859550562	MYB	0.563945	0.90187	0.5772422456581886	AL162414.1	1.44281	5.94877	1.720748054919329e-08	GSTP1
305	CSE1L-AS1	0.481028	0.0045236	0.9998905351561437	LINC00395	1.74775	0.323247	0.9998347674880047	PLPPR4	0.702986	14.2602	2.694791483843346e-45	PACRG	0.256338	13.0246	5.908527546783888e-38	LINC01150	1.00055	0.536565	0.8281405384548762	IFITM5	-0.235178	1.05695	0.4648556666412926	AL031767.2	0.965127	0.043699	0.9998854824776026	AC021723.2	0.470131	4.60207	2.1198395666905933e-05	NTSR2	0.396108	-0.00372745	0.9998939473791444	AL034345.2	-0.990053	-0.0400653	0.9997259859550562	NRAP	1.67665	0.884912	0.5872067919704096	TFPI	-0.26728	5.93184	1.8999118923013167e-08	CHST9
306	CLC	-0.0495965	0.00354193	0.9998905351561437	CD226	0.178077	0.317042	0.9998347674880047	SEMA3E	0.110163	14.2466	3.266239758382547e-45	AC104041.1	0.355338	12.9667	1.257227897459765e-37	PDZRN4	-0.262181	0.529134	0.8330095141181544	RCAN3AS	1.49606	1.04421	0.4719107178260499	TENT5B	0.634717	0.0413056	0.9998854824776026	AC011586.2	0.0933217	4.59501	2.1891732253093824e-05	IGLC3	-15.2221	-0.00374313	0.9998939473791444	AC002101.1	-0.216167	-0.0402781	0.9997259859550562	BEX5	1.01576	0.871689	0.5965424051163938	GATM	0.456152	5.90907	2.1728595329492232e-08	AC007389.1
307	AL445070.1	0.318523	0.00242844	0.9998905351561437	SMPD3	-0.536506	0.307423	0.9998347674880047	AC009315.1	0.635818	14.2425	3.457429089606035e-45	ZBBX	1.52721	12.9369	1.8484145081554573e-37	TRPC7	1.33854	0.515509	0.8423303611569026	SPX	0.924964	1.03156	0.4787639672627805	AC112770.1	0.938262	0.0379549	0.9998854824776026	TEAD4	0.268345	4.56347	2.5412095058358473e-05	PRSS57	-0.119417	-0.00439196	0.9998939473791444	FCER1A	-17.7417	-0.040309	0.9997259859550562	AC010996.1	0.533208	0.862876	0.6018695354107203	RPL4	0.216224	5.88695	2.479332732991927e-08	WFDC2
308	HAVCR1	0.0677037	0.00230099	0.9998905351561437	LINC02292	2.0421	0.307283	0.9998347674880047	PTCHD1-AS	0.133448	14.2047	5.919599133729953e-45	NRG3	0.11332	12.9339	1.9192965701591276e-37	AC233296.1	0.281531	0.513246	0.8433571637807681	MIR548A1HG	1.62091	1.02387	0.48274298367752916	LINC01192	0.325118	0.0356962	0.9998854824776026	FHOD3	0.124419	4.54625	2.753455928367468e-05	TFF1	-15.2445	-0.00454523	0.9998939473791444	CGA	-17.6048	-0.0407081	0.9997259859550562	LINC02645	1.03652	0.848275	0.6124956674203135	FOS	-0.0128895	5.81401	3.8280570840725886e-08	TMPRSS15
309	WFDC9	0.0882701	0.00222582	0.9998905351561437	PTPN22	0.236349	0.30256	0.9998347674880047	CCN1	-0.374753	14.1674	1.0059538435603404e-44	DSG2	0.178317	12.883	3.6904217913926238e-37	AC005703.2	2.18732	0.502968	0.8494290155433208	BEX1	0.224533	0.986173	0.5063253353034463	AC100801.1	0.389891	0.0356675	0.9998854824776026	SPATA17	0.265524	4.53903	2.8446047341622794e-05	MMP7	-4.1648	-0.00468522	0.9998939473791444	LINC02109	0.600797	-0.0408781	0.9997259859550562	KIRREL3	0.172483	0.837702	0.6200378580059076	PTH1R	-0.100235	5.80241	4.085465623911874e-08	ESR1
310	OR2B11	0.396138	0.000368588	0.9999663196312483	SLC9A3R1	0.153753	0.290513	0.9998347674880047	RIMS1	0.231822	14.1284	1.7462647155532884e-44	FBXO2	1.72017	12.8724	4.225272353837887e-37	OTOA	0.4038	0.487269	0.8571947673315128	CRIP2	0.145417	0.980292	0.5103153169471722	OR9G1	2.91022	0.0354674	0.9998854824776026	TMEM232	-0.0141369	4.4674	3.958805990015396e-05	OR9G4	-15.2713	-0.0048126	0.9998939473791444	GP9	-1.69923	-0.0413582	0.9997259859550562	AC005040.2	1.82824	0.813277	0.6358518222117755	FGF13	-0.099735	5.78685	4.472984980605987e-08	NETO2
311	NTSR2	0.590656	0.0002243	0.9999663196312483	OR7D2	0.96492	0.285996	0.9998347674880047	MUSK	-0.0841706	14.1146	2.120108956462682e-44	ADRA1A	1.11413	12.8359	6.762132619060715e-37	AC007422.1	0.374385	0.467783	0.8722248194390972	MT1X	0.312282	0.961025	0.5228479649618594	TFF1	2.71544	0.0342491	0.9998854824776026	MT-ND1	0.241522	4.44646	4.343037519699098e-05	AL031767.2	0.127173	-0.00519734	0.9998939473791444	AC096992.3	0.558138	-0.0420815	0.9997259859550562	WNT4	0.672847	0.79661	0.64852	KCNN2	0.0644257	5.74939	5.563156226541386e-08	GAPDH
312	OR10A6	-0.215159	-4.22121e-05	0.9999663196312483	FYB2	0.860351	0.266099	0.9998347674880047	PHEX	0.539391	14.0258	7.40249363779037e-44	ADAMTS20	0.704611	12.7982	1.094000890234659e-36	RASGEF1B	0.115556	0.467401	0.8722248194390972	AC007906.2	1.31241	0.954696	0.5267155349917807	AL445070.1	2.66792	0.0295819	0.9998854824776026	LINC01340	0.469526	4.43486	4.576161947635452e-05	OR6C4	0.389309	-0.00520537	0.9998939473791444	AL591468.2	-18.1305	-0.0423045	0.9997259859550562	AC018680.1	1.00207	0.791755	0.6505105066973221	MIR4300HG	1.13419	5.72657	6.352105298636086e-08	APLP1
313	TPSAB1	0.117796	-8.3177e-05	0.9999663196312483	CSE1L-AS1	1.58562	0.263605	0.9998347674880047	PCDH17	0.0344326	13.9448	2.306190072996489e-43	GABRB1	1.35382	12.5651	2.1279994708593538e-35	SATB1-AS1	-0.026643	0.465488	0.8730427276078665	C2CD4D-AS1	1.18235	0.919063	0.5508646086840127	OR52N5	1.41529	0.0279544	0.9998854824776026	AL589693.1	0.536002	4.43148	4.640828409701416e-05	VPREB1	-1.10501	-0.00574973	0.9998939473791444	PTH2	-17.8212	-0.0423045	0.9997259859550562	LPAR3	0.640874	0.790122	0.6513492242251255	SIM1	0.427825	5.71399	6.826280049260867e-08	AC022433.1
314	OR4K1	-13.7071	-0.00164723	0.9999663196312483	AC100801.1	0.942362	0.262731	0.9998347674880047	TMEM163	0.244101	13.9034	4.106152433654582e-43	LINC00871	0.781922	12.5574	2.340604954162483e-35	AL645568.1	0.00662414	0.46072	0.8747737789789141	FOXA2	2.52589	0.91765	0.5513088746789222	LINC02292	1.10839	0.0274907	0.9998854824776026	AC093772.1	1.95709	4.42121	4.858997347490427e-05	SPRR2A	-15.4329	-0.00588206	0.9998939473791444	AC133485.7	-1.50425	-0.0427807	0.9997259859550562	ACSBG1	0.804912	0.784946	0.6552802210965506	TMEM232	0.374798	5.70751	7.076643948807603e-08	PLCXD3
315	FABP1	0.0964338	-0.0023716	0.9998905351561437	AC096992.3	1.20291	0.262076	0.9998347674880047	IFNG-AS1	1.45019	13.8392	9.986171829966721e-43	RCAN2	0.466615	12.4422	9.950734331145412e-35	LPL	-0.0894754	0.453861	0.8794703758596544	KRTDAP	1.02082	0.8603	0.5921334450487706	LDLRAD1	0.0286203	0.0269929	0.9998854824776026	IGSF11	0.0517192	4.41518	4.988046791820719e-05	LINC02222	-15.7197	-0.00588206	0.9998939473791444	CABP2	-18.0477	-0.0431027	0.9997259859550562	PPM1L	0.050556	0.766427	0.6684384404954528	CSMD1	-0.085561	5.70127	7.325511816270626e-08	RPL38
316	NPS	-14.2852	-0.00247085	0.9998905351561437	BMX	-0.0353622	0.246392	0.9998347674880047	ITGA8	-0.0230663	13.7836	2.1460671218166648e-42	LINC00276	0.50154	12.3544	2.962990202816175e-34	CLNK	0.186389	0.443789	0.886504	TINAGL1	0.544647	0.829562	0.6106957361666567	CYP4F2	2.85363	0.0265387	0.9998854824776026	CD36	0.470861	4.40504	5.2015919535210876e-05	AC002101.1	0.635269	-0.0059537	0.9998939473791444	SPINK1	-17.7641	-0.0431027	0.9997259859550562	LINC02653	0.747102	0.742581	0.685434	LANCL1-AS1	0.0121393	5.68831	7.855218037221827e-08	AC008568.1
317	IL17A	-14.7599	-0.00247085	0.9998905351561437	AC114930.1	-0.042456	0.242368	0.9998347674880047	NKAIN3	-0.0148637	13.7652	2.764832065660643e-42	LINC01266	-0.291324	12.3467	3.2531151549631464e-34	BEX5	0.290523	0.442967	0.8869071684008414	PLAC1	0.783271	0.776319	0.6481703725364667	AL391422.2	0.124842	0.0250682	0.9998854824776026	FAM135B	0.6534	4.37763	5.8714961544720264e-05	OR2V1	-16.4051	-0.00614943	0.9998939473791444	AOC1	0.178991	-0.0433116	0.9997259859550562	NEFL	-0.303267	0.723833	0.6967846760386496	BMP2	0.493122	5.6855	7.969076072684756e-08	PLD5
318	SPERT	0.408426	-0.00251162	0.9998905351561437	ACSBG1	0.0849461	0.238946	0.9998347674880047	LINC02008	1.13711	13.7467	3.559282623651867e-42	TTC6	0.725725	12.3304	3.966770564962624e-34	SLPI	0.398498	0.441831	0.887218	LINC02377	0.902329	0.749618	0.6655843196388435	SH3TC2	0.173615	0.0249223	0.9998854824776026	PPP2R2B	-0.0962234	4.35222	6.563248437941696e-05	OR4D9	0.557443	-0.00667358	0.9998939473791444	CXCL10	-0.720813	-0.043575	0.9997259859550562	AC116345.1	0.431928	0.718175	0.7012599781947626	KY	1.13092	5.64951	9.732357607689357e-08	MOXD1
319	FGG	-14.1223	-0.00370627	0.9998905351561437	SPX	0.22751	0.23851	0.9998347674880047	CXCL14	0.168737	13.6985	6.911789810087238e-42	CLDN11	0.606473	12.2728	8.07514768858067e-34	AC009478.1	0.619721	0.440052	0.8877006369517255	TPD52	0.355159	0.697598	0.6998006842191064	NOTO	0.180452	0.0215913	0.9998854824776026	COL22A1	0.244323	4.33071	7.180171249676555e-05	CD207	-15.8363	-0.00668416	0.9998939473791444	OR6Y1	-17.7708	-0.0446991	0.9997259859550562	CASC17	0.345945	0.704739	0.710825	TIMP3	-0.0275932	5.6468	9.854429509522962e-08	CHRNA7
320	TRIM51	-14.9768	-0.00370627	0.9998905351561437	LINC00609	0.568307	0.237166	0.9998347674880047	NRXN3	-0.0134753	13.6377	1.5893169330982515e-41	MIR4300HG	1.14255	12.2137	1.66871613856004e-33	ACTN1-AS1	0.325891	0.438094	0.8888680726927652	VWC2	0.314494	0.678834	0.7123822916192152	CEACAM5	-0.217586	0.0201569	0.9998854824776026	PKIB	0.683702	4.30219	8.130720495258813e-05	AC023300.2	0.0398802	-0.00678024	0.9998939473791444	OR7D4	0.177918	-0.045705	0.9997259859550562	ERBB4	0.181869	0.691565	0.7194269086432001	DCDC1	0.298739	5.64667	9.854429509522962e-08	RPS24
321	CSTA	0.203281	-0.00372905	0.9998905351561437	AC069114.1	1.83343	0.234314	0.9998347674880047	SKAP2	0.0181267	13.5759	3.686161911499666e-41	AC132153.1	0.659362	12.2094	1.7555599857958925e-33	TEX15	0.243144	0.420136	0.9019877631367478	SERPINA1	1.81778	0.663088	0.7236437555053055	OR52K1	0.846782	0.0198334	0.9998854824776026	GNAT3	1.07251	4.27198	9.299827156418702e-05	AL138812.1	-0.128078	-0.00694416	0.9998939473791444	TPSB2	-17.9011	-0.0466946	0.9997259859550562	DNAH9	0.433826	0.685601	0.7238839050013249	ARHGAP15	0.129745	5.63959	1.0248086249705743e-07	SHOX
322	SMIM28	0.119925	-0.00382835	0.9998905351561437	AC024382.1	0.0827809	0.229769	0.9998347674880047	PKN2-AS1	0.358753	13.5697	3.9961835089233257e-41	BTG2	0.230374	12.0903	7.507349702183645e-33	KRT7	0.62926	0.392969	0.9211062053118595	PRUNE2	0.162843	0.649179	0.733892	BSPH1	0.605432	0.0191723	0.9998854824776026	NDUFA4L2	1.27738	4.25242	0.00010102	IVL	-0.623358	-0.00735013	0.9998939473791444	AC003975.1	-2.76373	-0.046779	0.9997259859550562	C2CD4D-AS1	0.842391	0.644642	0.755324	PLAC1	1.2196	5.56628	1.5583214347499456e-07	LINC02653
323	LINC01543	0.0392493	-0.00448302	0.9998905351561437	AANAT	0.855768	0.222571	0.9998347674880047	ATP8B1	-0.0585406	13.5423	5.786344306014382e-41	S100A1	1.47314	11.9745	3.0405947885238294e-32	LINC02346	1.25807	0.39085	0.9221392987844176	TTC22	0.0669777	0.640814	0.7399201527037387	OR9A4	0.713902	0.018973	0.9998854824776026	C9orf135	3.44399	4.205	0.000123932	S100A7	-16.0181	-0.00748626	0.9998939473791444	AC120498.4	-0.417835	-0.0477944	0.9997259859550562	AC093655.1	0.656713	0.642822	0.7563073030711512	MTURN	0.0757644	5.52432	1.9688200264203457e-07	TLL1
324	OR9G1	-15.0148	-0.00452988	0.9998905351561437	CAPSL	0.797555	0.221467	0.9998347674880047	PLP1	0.142893	13.51	8.961263023475789e-41	ALK	0.404306	11.9166	6.077928167719861e-32	EDN2	0.603062	0.387608	0.9232780585863358	BEX5	0.807886	0.634655	0.743226	IL25	0.60542	0.0182083	0.9998854824776026	S100A13	0.816732	4.17288	0.000142319	OR9K2	-16.2645	-0.00775363	0.9998939473791444	CALML3	-17.5816	-0.0478919	0.9997259859550562	U91319.1	0.677761	0.635523	0.7613551987437724	TTC22	0.784438	5.49665	2.299444076861959e-07	TMSB10
325	FCRL5	-0.226272	-0.00465849	0.9998905351561437	LEP	1.12389	0.217823	0.9998347674880047	ADGRL4	0.0637713	13.4878	1.2078817034805903e-40	EFNB2	-0.130876	11.9069	6.807771119089785e-32	HPSE	0.572625	0.380647	0.9272057540260078	PPBP	2.53673	0.630054	0.7452901983920094	LINC02346	0.318912	0.0170468	0.9998854824776026	REEP1	-0.43256	4.16741	0.000145548	RD3L	-16.0413	-0.00802099	0.9998939473791444	OR4F17	-17.7435	-0.0478919	0.9997259859550562	GPR1-AS	1.32634	0.612949	0.7779680098867652	SPATA17	0.555258	5.47251	2.625544598862388e-07	PLXNA4
326	OR4E1	-15.2241	-0.0053535	0.9998905351561437	PKN2-AS1	0.23142	0.215247	0.9998347674880047	STC1	0.309633	13.3804	5.119511906932211e-40	PTCH2	-0.113865	11.8504	1.3333675141129873e-31	AC007271.1	1.03555	0.362309	0.940692	MORN5	1.1584	0.592585	0.7683117313305678	AC131254.1	-0.267215	0.0170403	0.9998854824776026	BANK1	0.64016	4.14902	0.000157026	LINC01100	-0.27243	-0.00908338	0.9998939473791444	XCL1	-1.73732	-0.0491659	0.9997259859550562	BRICD5	1.00672	0.597685	0.7899231475132725	PDZRN4	-0.102603	5.38316	4.2799958685546225e-07	GPR158
327	IGLC3	-15.2404	-0.00576531	0.9998905351561437	GPR1-AS	1.10079	0.198385	0.9998347674880047	PDE1A	0.340816	13.3795	5.173160991032032e-40	PLXND1	-0.274805	11.8194	1.9259274385761715e-31	AC100801.1	0.568931	0.351635	0.9474455717642478	TUBB2A	-0.0498126	0.585311	0.7736790601877878	AC112206.2	0.167713	0.01665	0.9998854824776026	ARFGEF3	0.722331	4.13891	0.000163316	AL157373.1	0.411068	-0.00974834	0.9998939473791444	TTR	-0.437227	-0.0497677	0.9997259859550562	CARD18	1.12702	0.592528	0.7933543855945961	PALMD	-0.155115	5.38168	4.306932303501381e-07	LY6H
328	TFF1	-15.2628	-0.00700073	0.9998905351561437	CLNK	0.284312	0.197946	0.9998347674880047	WDR66	1.07699	13.3111	1.2935149408972383e-39	CCN2	0.54662	11.7752	3.249195956314788e-31	AC002069.2	0.173341	0.343283	0.9502626711000084	HOPX	0.476333	0.584617	0.7739685317414469	C5orf52	0.545125	0.0142737	0.9998854824776026	CDS1	0.308501	4.10329	0.000189745	OR2T10	-16.7231	-0.00989256	0.9998939473791444	OR10Z1	-1.8289	-0.0499654	0.9997259859550562	CHAD	0.312025	0.581972	0.7991686057750671	MYOD1	1.08023	5.35439	5.000748159241875e-07	ALKAL2
329	AL390718.1	-0.169004	-0.00704194	0.9998905351561437	MORN5	1.05323	0.196683	0.9998347674880047	DCDC1	0.269927	13.2625	2.4684063300708206e-39	ROBO3	0.238352	11.7052	7.41460317714747e-31	CCDC190	0.758247	0.33723	0.9553573570079199	WFDC2	0.252142	0.575964	0.7791716017859613	AL355592.1	0.336409	0.0138891	0.9998854824776026	ZMAT4	-0.212745	4.09066	0.000200066	OTP	-0.748273	-0.0101639	0.9998939473791444	VPREB1	-18.5286	-0.0514838	0.9997259859550562	MOXD1	0.117268	0.549406	0.8207422636041292	LINC01915	1.85576	5.34512	5.253189398221356e-07	RPL29
330	OR9G4	-15.2896	-0.00741254	0.9998905351561437	CCDC78	1.28061	0.196469	0.9998347674880047	TMEM182	-0.0199614	13.2525	2.8141170013027365e-39	SPHKAP	0.479566	11.7011	7.769877965227308e-31	OTOG	-0.10934	0.31808	0.9641424201587693	CAV2	0.32975	0.575388	0.7793507302838637	AANAT	0.237357	0.0135206	0.9998854824776026	WIPF3	0.0692473	4.06537	0.000222708	SMIM28	-0.300427	-0.0105563	0.9998939473791444	NTSR2	-1.66889	-0.0524453	0.9997259859550562	ATP13A5	1.08051	0.542354	0.8267935733128138	AC023480.1	0.198	5.33749	5.468711939337186e-07	CDH6
331	AC012078.2	0.993204	-0.00838217	0.9998905351561437	FER1L6-AS2	0.607653	0.194379	0.9998347674880047	GALNT13	0.104222	13.243	3.1876084022877335e-39	AC013652.1	0.753354	11.5883	2.896986719970743e-30	AC090993.1	0.712926	0.310946	0.9690276071151156	C5orf49	1.17764	0.567205	0.7851948582094851	OR4F17	0.741129	0.013339	0.9998854824776026	PACRG	-0.0348036	4.05025	0.00023687	AL445070.1	-16.504	-0.0106947	0.9998939473791444	OR9A4	-0.410493	-0.0525002	0.9997259859550562	KIAA2012	0.517217	0.539012	0.8296466902783545	C5orf66	0.181431	5.32778	5.756632983071462e-07	AL442163.1
332	LINC02222	-15.738	-0.00905977	0.9998905351561437	PURPL	1.05311	0.191495	0.9998347674880047	IFRD1	-0.0788994	13.1967	5.879700722579463e-39	CDH18	0.200754	11.5879	2.9064296454265955e-30	RET	0.286591	0.308684	0.970605	OTOL1	1.85131	0.56091	0.7900797557867926	CALML3	0.672056	0.0133372	0.9998854824776026	AC008050.1	0.481981	3.99017	0.0003038	GSTA5	-16.1965	-0.010962	0.9998939473791444	S100P	0.0156949	-0.0526748	0.9997259859550562	S100B	-0.0334419	0.518643	0.8447688823130546	CEBPD	-0.0714361	5.26248	8.132217644373924e-07	DSC3
333	SPRR2A	-15.4512	-0.00905977	0.9998905351561437	AC093898.1	0.26207	0.180892	0.9998347674880047	CSMD1	-0.203233	13.0532	3.881469155552454e-38	AC021723.2	0.683876	11.5596	4.032755300273827e-30	AC069114.1	1.49917	0.30837	0.970605	UGT2B7	0.851328	0.541696	0.8047199750205637	DNAH6	0.0168313	0.0133248	0.9998854824776026	OPCML	-0.0557436	3.97856	0.000318538	AC020763.1	0.498219	-0.0111968	0.9998939473791444	AL590440.2	-0.431047	-0.0528992	0.9997259859550562	PCOLCE	-0.468482	0.499913	0.8571336842990027	GPRIN3	0.566951	5.26224	8.132217644373924e-07	AC007368.1
334	OR2V1	-16.4234	-0.00947158	0.9998905351561437	TENT5B	-0.174329	0.177275	0.9998347674880047	KCNH5	0.768185	13.0023	7.540734536197775e-38	EMCN	0.485179	11.5427	4.900328237715371e-30	HTATIP2	0.225829	0.307345	0.9708475699400124	S100A9	0.693934	0.522916	0.8166207247117444	OOSP4B	0.602419	0.0112397	0.9998854824776026	MYOM2	0.673045	3.95284	0.00035265	OR6N1	-0.344861	-0.0113579	0.9998939473791444	NPPB	-17.5372	-0.0534793	0.9997259859550562	LINC02484	1.63112	0.478422	0.8729419603811694	TMEM182	0.0809561	5.25884	8.268285897601246e-07	MYOCD
335	LINC02657	-0.0726262	-0.00957245	0.9998905351561437	MUC5B	1.44439	0.174935	0.9998347674880047	CABLES1	-0.101746	12.9769	1.0476244006356687e-37	DMD	-0.025545	11.5165	6.617589500399812e-30	AC010519.1	0.493726	0.306953	0.9708475699400124	AC093655.1	0.897846	0.507996	0.828642	TCN1	-0.00754303	0.0110326	0.9998854824776026	CGREF1	0.848454	3.92443	0.000393371	OR2B11	0.139044	-0.0114178	0.9998939473791444	OR7A10	-18.0088	-0.0534793	0.9997259859550562	HCN1	0.110282	0.456748	0.8890931001332069	ADAMTS16	0.504419	5.17508	1.2919375216264231e-06	RAB3C
336	CD207	-15.8546	-0.0102952	0.9998905351561437	AC122685.1	0.923399	0.170932	0.9998347674880047	KIF1A	0.257428	12.7304	2.532230352563051e-36	STK32A	0.760355	11.5041	7.619575788384711e-30	COL7A1	0.203092	0.303883	0.9730086932393535	AC018680.1	0.918048	0.505556	0.8297422620344523	OR7A10	0.317027	0.0104939	0.9998854824776026	LINC01088	-0.121448	3.9208	0.000398742	C5orf46	0.142228	-0.0116201	0.9998939473791444	LINC00261	-1.38776	-0.0548347	0.9997259859550562	LINC00395	1.6233	0.455054	0.8903575264704922	AP001977.1	0.39173	5.16859	1.3325761592147082e-06	AC138305.1
337	S100A7	-16.0364	-0.0115306	0.9998905351561437	AC126121.2	1.43749	0.162374	0.9998347674880047	DEC1	0.0583307	12.6642	5.868893115578207e-36	F11-AS1	0.798398	11.5023	7.768646898072799e-30	AC079160.1	0.25679	0.301369	0.9746273721437202	C1orf116	1.5319	0.503542	0.8308926007086341	OR10H1	0.0692356	0.00956422	0.9998854824776026	AP002989.1	0.239297	3.91393	0.000409039	OR10A6	-17.0564	-0.0122989	0.9998939473791444	KRT78	-0.879175	-0.0560235	0.9997259859550562	OBSCN	0.172062	0.410031	0.9225751127011349	FBXO2	1.36395	5.16195	1.3781076327514115e-06	AC034268.2
338	OR9K2	-16.2828	-0.0119424	0.9998905351561437	LINC02346	0.0419681	0.152112	0.9998347674880047	CHRM3	-0.0495923	12.5971	1.3723716671409888e-35	LYN	0.176895	11.4709	1.1147619098941559e-29	DNAH6	0.165867	0.297498	0.9759367013630478	MOXD1	0.0838192	0.446171	0.8672606772894761	PRTN3	-1.47792	0.00946509	0.9998854824776026	AC099520.1	1.75555	3.89009	0.000450027	KRTAP4-11	-16.8633	-0.0122989	0.9998939473791444	OR56A3	-0.537695	-0.0567426	0.9997259859550562	LINC02694	0.447604	0.407519	0.9234036740636548	BTG2	-0.104667	5.05963	2.351176175820601e-06	GUCY1A1
339	RD3L	-16.0596	-0.0123542	0.9998905351561437	RIT2	-0.056829	0.150093	0.9998347674880047	EGR1	-0.115803	12.5098	4.1133976340452314e-35	COL13A1	-0.179302	11.4429	1.5378156948053153e-29	LINC02197	0.313771	0.293463	0.9773652712060962	MT1E	0.169478	0.445208	0.8672606772894761	KRTAP3-1	1.21548	0.00867789	0.9998854824776026	TMEM108	-0.182085	3.88069	0.000467083	NRAP	0.208996	-0.0127408	0.9998939473791444	AC108112.1	-2.77806	-0.0567553	0.9997259859550562	LINC02346	1.20776	0.404875	0.9251953708618034	LGMN	-0.179745	5.05376	2.4201016014185716e-06	ERVMER61-1
340	HTN3	-16.6867	-0.0131778	0.9998905351561437	LINC02113	1.27092	0.145447	0.9998347674880047	PDE4B	-0.185412	12.5012	4.579299194088877e-35	AC132803.1	0.763015	11.3123	6.840320982953862e-29	LINC02315	0.332684	0.291308	0.9773652712060962	LINC01776	0.492081	0.443024	0.8681240157342003	AC078878.2	0.507066	0.00862919	0.9998854824776026	DNAI1	1.89828	3.79935	0.00063909	HDC	0.368411	-0.0127479	0.9998939473791444	AC116914.1	-1.10044	-0.0568252	0.9997259859550562	AC006296.3	0.928057	0.404156	0.9254917727396917	PRDM6	-0.198995	5.0319	2.6980735777362243e-06	LINC01435
341	AC023302.2	0.281009	-0.0140772	0.9998905351561437	R3HDML	0.930851	0.142402	0.9998347674880047	MDGA2	-0.0514619	12.4987	4.7155261853428873e-35	GMPR	0.381622	11.2925	8.557834787169952e-29	CASC9	0.644655	0.285765	0.9810866786793709	KLHL41	-0.663774	0.434534	0.8735531255295752	SMIM28	0.790368	0.00786286	0.9998854824776026	AL591501.1	-0.0853385	3.79822	0.000640311	OR52N5	-16.5263	-0.0128336	0.9998939473791444	LINC01972	-1.02168	-0.0569079	0.9997259859550562	AC007344.1	0.794457	0.396329	0.9307560889683041	MYF6	0.743965	5.02038	2.8596739392775324e-06	AC010343.3
342	AC105046.2	0.281823	-0.0149779	0.9998905351561437	KIF1A	-0.0882923	0.137094	0.9998347674880047	RYR2	-0.0735093	12.4867	5.472649901270191e-35	LINC00923	0.566524	11.2772	1.0168396429708477e-28	AC093772.1	0.115887	0.278519	0.9847944359069045	C1orf167	1.47209	0.411773	0.8899380324923575	AL391834.3	0.573058	0.00721402	0.9998854824776026	PLXND1	-0.416535	3.79815	0.000640311	OR5AN1	-17.1077	-0.0128336	0.9998939473791444	KRTAP3-1	-18.0434	-0.0570712	0.9997259859550562	GYPB	-0.35186	0.389041	0.9350239050900006	GADL1	1.24133	5.01137	2.9803763548987205e-06	KCNJ6
343	OR2T10	-16.7414	-0.0152369	0.9998905351561437	HTR3E-AS1	1.14992	0.133786	0.9998347674880047	LINC01266	-0.123874	12.4742	6.375214072185857e-35	ASIC2	0.435291	11.2734	1.0578624596335307e-28	MAP3K19	0.430118	0.277528	0.9849265522597125	AC100801.1	1.11158	0.397129	0.8983848283922066	DNAI1	0.0722055	0.00376699	0.9998854824776026	COL8A1	-0.186499	3.79453	0.000648782	NOTO	0.130403	-0.0133421	0.9998939473791444	AC093725.2	0.0737542	-0.0587185	0.9997259859550562	AC083864.2	0.822381	0.381419	0.9396148229676002	PRCP	-0.102109	4.96942	3.676209211595494e-06	RPL36A
344	AC005909.1	0.128651	-0.0153536	0.9998905351561437	AC011029.1	0.356677	0.13359	0.9998347674880047	ALDH1A2	0.12437	12.4511	8.501015716641596e-35	UACA	0.109435	11.2733	1.0578624596335307e-28	TPI1	0.0600418	0.271208	0.9881412870802158	CFL2	0.0216758	0.392368	0.9011498696529968	AC083864.2	0.279084	0.00362548	0.9998854824776026	SLCO2A1	0.434978	3.76432	0.000728207	AC089987.2	0.191336	-0.0134652	0.9998939473791444	FCRL5	-18.3468	-0.0594658	0.9997259859550562	C12orf56	0.368455	0.356873	0.9536959921269247	MIR4500HG	0.966557	4.95134	4.027536797650044e-06	MAPK4
345	PHGR1	-0.164833	-0.0161005	0.9998905351561437	AC037486.1	0.170514	0.133439	0.9998347674880047	PAX7	0.0451906	12.4358	1.027617810300164e-34	TPD52	0.170962	11.2711	1.0827477001082224e-28	AL163541.1	0.238822	0.245302	0.9993946565837541	KY	0.444559	0.372167	0.9156791469438262	XCL1	0.622083	0.00278728	0.9998854824776026	LINC02377	2.00524	3.74384	0.000786798	SPERT	-16.8564	-0.0139031	0.9998939473791444	SLCO1B7	-0.326587	-0.0599154	0.9997259859550562	TTLL10	1.14395	0.351695	0.9561320052187537	RSPO2	-0.0496989	4.94082	4.243281385313003e-06	PLPPR4
346	AL021917.1	0.155325	-0.0164606	0.9998905351561437	DNAH12	0.0162459	0.129726	0.9998347674880047	CNTN6	-0.0369469	12.4304	1.09700804754737e-34	MAP6	0.404214	11.2279	1.7610546842435935e-28	ROPN1L	0.436795	0.245109	0.9993946565837541	POMC	0.214621	0.362389	0.9206924745091088	HAVCR1	-0.345785	0.00274269	0.9998854824776026	RBM47	-0.254992	3.65287	0.00110508	OR5A1	-16.8883	-0.0141704	0.9998939473791444	CCL13	-1.58954	-0.0607113	0.9997259859550562	LINC01592	0.468853	0.347291	0.9592263197347181	AL356124.1	0.157909	4.93446	4.368008735446902e-06	RPS15A
347	GSTA5	-16.2148	-0.0168841	0.9998905351561437	AC016738.2	0.379486	0.125708	0.9998347674880047	LINC01505	0.062838	12.4104	1.4052749230055956e-34	GALNTL6	0.0277152	11.218	1.963939094931116e-28	AC027682.6	0.732946	0.243526	0.9993946565837541	BGLAP	-0.39577	0.360806	0.9206924745091088	IGHM	-1.81119	0.0025629	0.9998854824776026	CHST9	-0.0361274	3.64908	0.00111832	CYP4F2	-16.9022	-0.0147052	0.9998939473791444	AC012078.2	-0.468927	-0.06193	0.9997259859550562	LAMB3	0.526458	0.325292	0.9733874277726902	SPHKAP	0.300057	4.91697	4.759671093478504e-06	CLSTN2
348	OR52K1	-0.915085	-0.0173381	0.9998905351561437	LINC00470	0.232679	0.124154	0.9998347674880047	PI15	0.234216	12.2598	9.074753343652921e-34	USH1C	1.21929	11.2158	2.0106489574393514e-28	BAG3	-0.0111252	0.241221	0.9995048935857341	CAPS	0.275364	0.352279	0.922703	CLC	-0.569726	0.00216715	0.9998854824776026	FOSB	-0.0694457	3.63927	0.00116019	OR10K2	-16.8481	-0.0149725	0.9998939473791444	OTP	-1.01428	-0.062008	0.9997259859550562	NPPC	0.335382	0.324856	0.9733874277726902	ALX1	0.000133206	4.90309	5.090418049140369e-06	TAC1
349	CEACAM5	0.147068	-0.0174966	0.9998905351561437	AC093725.2	0.437651	0.117481	0.9998347674880047	PTPRE	-0.206157	12.2246	1.3975821645836639e-33	ARHGAP29	-0.0688547	11.1999	2.400290676173848e-28	UGT8	0.076293	0.239652	0.9995048935857341	PRG4	0.106473	0.34906	0.9253852849911018	LINC00690	0.740378	0.00197703	0.9998854824776026	DNAH12	0.697092	3.63728	0.0011675	FCRL1	-0.536565	-0.0157703	0.9998939473791444	PRG2	-0.305121	-0.0620723	0.9997259859550562	TYR	0.442387	0.316772	0.9792568096784657	CDH4	0.325635	4.88924	5.4324780849106e-06	FANK1
350	TRPC7	0.434372	-0.0177342	0.9998905351561437	AC005703.2	0.825532	0.111646	0.9998347674880047	LANCL1-AS1	-0.141565	12.1835	2.3126307408572087e-33	ZMAT4	0.0592523	11.0734	9.890916968956422e-28	LINC02292	0.830697	0.239637	0.9995048935857341	IBSP	-1.28731	0.337825	0.9321864152734287	LINC00395	0.0686724	0.00149143	0.9998854824776026	AC138305.1	0.434294	3.58581	0.00141585	APOBEC3A	0.279604	-0.0159187	0.9998939473791444	AL355592.1	-0.392243	-0.0624748	0.9997259859550562	DNAH10	0.45262	0.307255	0.9856799016786789	ATP8A2	0.188376	4.8761	5.7964976352474695e-06	EDIL3
351	SOX14	-1.42362	-0.0177519	0.9998905351561437	HHLA2	1.06376	0.108094	0.9998347674880047	COL19A1	-0.137551	12.176	2.527402406083953e-33	PDE1A	0.160007	11.0689	1.0385934529355265e-27	LINC01192	0.328538	0.239224	0.9995048935857341	CST1	2.8745	0.329908	0.9358049306696097	CFAP65	-0.210175	0.00106736	0.9998854824776026	GADL1	0.609959	3.54613	0.00164028	LGALS9B	-16.6403	-0.0165767	0.9998939473791444	AC020763.1	-1.33326	-0.0636116	0.9997259859550562	AC021134.1	0.660811	0.303132	0.9869140293136368	ATP8B1	-0.0970698	4.84569	6.723287042826309e-06	FABP5
352	IVL	-0.529915	-0.0177902	0.9998905351561437	AC004832.1	0.916397	0.106271	0.9998347674880047	KCNN2	-0.104569	12.1258	4.6608382958373785e-33	CSMD1	0.201639	11.0354	1.5030892529884715e-27	ESR1	0.0385185	0.232791	0.9997986204200331	TGM2	0.334	0.320899	0.9420312865940921	PRSS51	0.131322	0.00084317	0.9998854824776026	NELL1	0.0339933	3.53488	0.00170696	OR5K1	-17.0372	-0.0168441	0.9998939473791444	CLCA4	-1.12064	-0.0644066	0.9997259859550562	FYB2	0.781396	0.300354	0.9886636799653478	PTPRQ	0.952152	4.80284	8.291177798926875e-06	LINC02643
353	FCRL1	-0.334374	-0.0183281	0.9998905351561437	AL445255.1	0.377758	0.104853	0.9998347674880047	CAV2	0.181468	12.0682	9.351540467422e-33	PCDH11X	0.252278	11.0346	1.5125615589473246e-27	AC007091.1	0.220537	0.223433	0.9997986204200331	GPR1-AS	1.46075	0.302194	0.9523369810565878	AC026310.2	-0.110252	0.000318916	0.9998854824776026	LINC02328	0.17636	3.53377	0.00171174	OR9A4	-1.06061	-0.0168542	0.9998939473791444	PRSS57	0.0611102	-0.065191	0.9997259859550562	BRINP3	0.158721	0.299403	0.9891749722565887	PKN2-AS1	0.325916	4.79333	8.664032681461184e-06	BGLAP
354	KRTAP4-11	-16.8816	-0.0189432	0.9998905351561437	DRD3	0.444121	0.10425	0.9998347674880047	LINC00377	1.22399	12.0568	1.0712669404094066e-32	LMX1A	0.518756	11.0119	1.940436666172764e-27	FCN1	-0.0774104	0.215129	0.9997986204200331	MSMP	1.58078	0.25083	0.9811734149452561	DBH	-0.443103	-0.000143526	0.9998854824776026	DCDC1	-0.14048	3.49315	0.00198346	AL590440.2	-0.887505	-0.0171169	0.9998939473791444	VNN3	-1.45185	-0.0664945	0.9997259859550562	TPD52L1	0.225444	0.298549	0.9892703500510203	PLXND1	-0.391874	4.72553	1.2016647791218161e-05	NEFL
355	OR5AN1	-17.126	-0.0197668	0.9998905351561437	ABCA13	-0.263588	0.0995056	0.9998347674880047	C5orf66	0.108873	12.0292	1.4912044061652185e-32	RASGEF1B	0.347418	10.999	2.2333234911309824e-27	TENT5B	0.426835	0.213552	0.9997986204200331	C11orf88	0.470637	0.242241	0.985288	OR4K1	-13.6831	-0.000812168	0.9998854824776026	LINC02296	0.955339	3.46938	0.00215863	AC096992.3	0.547981	-0.0175006	0.9998939473791444	LINC01508	0.496559	-0.0674523	0.9997259859550562	ATP6V0D2	0.49488	0.287365	0.9961395840110177	NNAT	-0.0596267	4.57436	2.47925250088912e-05	CNTNAP2
356	AL590440.2	0.0105175	-0.0203727	0.9998905351561437	OR2B11	1.09905	0.0974375	0.9998347674880047	AC132803.1	0.720026	12.0039	2.0208426955012146e-32	DNAJB1	-0.157904	10.8808	8.159418732918397e-27	CSE1L-AS1	0.905813	0.209452	0.9997986204200331	MUC5AC	1.47356	0.237678	0.9875934065091895	NPS	-14.2612	-0.00121825	0.9998854824776026	BBOX1-AS1	0.151205	3.45302	0.00228756	OR10Z1	-2.91065	-0.0177882	0.9998939473791444	AC022140.1	-0.729608	-0.0676058	0.9997259859550562	TRHDE	0.265789	0.272225	0.9997225108832744	PACRG	0.254528	4.55991	2.6379356459968787e-05	AL356295.1
357	IL25	-0.916253	-0.0206321	0.9998905351561437	AC018680.1	0.305906	0.0914073	0.9998347674880047	ENC1	-0.184426	11.9077	6.427207741276899e-32	PIP5K1B	0.577216	10.8675	9.428619184659042e-27	AC022784.2	1.47264	0.203398	0.9997986204200331	PDZRN4	-0.0988602	0.232352	0.9882814220570997	IL17A	-14.7359	-0.00121825	0.9998854824776026	AC007402.1	0.647494	3.3844	0.00292348	AC026310.2	-0.0565485	-0.0178486	0.9998939473791444	AL391422.2	0.266185	-0.067867	0.9997259859550562	AL592295.3	0.452058	0.267585	0.999781	NR3C2	-0.123598	4.54467	2.826395852201803e-05	GABRB1
358	AL157373.1	-0.781997	-0.0214985	0.9998905351561437	AL031767.2	1.26273	0.0878698	0.9998347674880047	AL603840.1	0.708718	11.8947	7.489860970125863e-32	AC013287.1	0.20765	10.8459	1.1912092830386444e-26	AL163636.1	1.25563	0.199619	0.9997986204200331	LINC02739	0.589881	0.221175	0.9951224277813921	FOXE1	-0.246709	-0.00175944	0.9998854824776026	DTNA	-0.137553	3.36723	0.0031075	OR51L1	-17.1687	-0.0179136	0.9998939473791444	MUC5AC	-4.26879	-0.0680293	0.9997259859550562	R3HDML	1.51507	0.26707	0.999781	LINC00861	1.12714	4.54094	2.8720231469404875e-05	LINC02770
359	OR5A1	-16.9066	-0.0218258	0.9998905351561437	UGT2B7	-0.0956046	0.0860033	0.9998347674880047	CHAD	0.589642	11.6956	7.934195887021372e-31	BGN	-0.0861918	10.8089	1.7822574424991566e-26	PYHIN1	0.424399	0.192664	0.9997986204200331	PANX3	-0.234963	0.180515	0.9997474585073133	FGG	-14.0983	-0.00182738	0.9998854824776026	PIM3	0.274975	3.33795	0.00344302	KRTAP4-4	-17.7157	-0.0179136	0.9998939473791444	WFDC9	-0.904732	-0.0687887	0.9997259859550562	KIF5C	0.150042	0.25132	0.999781	PKP1	1.23898	4.51754	3.1919454472798943e-05	AC103409.1
360	AC108112.1	-0.0455665	-0.0219521	0.9998905351561437	LINC01621	0.321339	0.0852588	0.9998347674880047	SPATA17	0.427904	11.6955	7.934195887021372e-31	MT-CO2	0.133507	10.6819	6.986632135055572e-26	CCDC13-AS1	0.70974	0.178873	0.9997986204200331	ADGRF1	1.01915	0.178908	0.9997474585073133	TRIM51	-14.9529	-0.00182738	0.9998854824776026	CDKN2B	2.7831	3.32016	0.00366206	CLC	-1.16906	-0.0180448	0.9998939473791444	TBR1	-1.59248	-0.0688046	0.9997259859550562	VMO1	0.61217	0.244807	0.999781	ARHGAP18	-0.230217	4.49615	3.52436812927413e-05	IER2
361	AC078878.2	0.443256	-0.022036	0.9998905351561437	AL136418.1	0.191909	0.0844865	0.9998347674880047	MAMDC2	-0.198807	11.6207	1.9026605903774437e-30	COL10A1	0.47903	10.6608	8.750577851999983e-26	HTR4	0.364715	0.177276	0.9997986204200331	TENT5B	0.997648	0.175324	0.9997474585073133	LINC00929	-0.385919	-0.00209644	0.9998854824776026	DUSP2	2.26414	3.30206	0.00389625	LINC00690	-0.377102	-0.0183077	0.9998939473791444	IGHM	-19.1313	-0.0690442	0.9997259859550562	AC131254.1	1.21557	0.241806	0.999781	TRIM72	0.761855	4.47743	3.809134094136731e-05	COX7C
362	AL133456.1	0.121399	-0.0223882	0.9998905351561437	SERPINA1	0.539776	0.0801769	0.9998347674880047	FMN1	-0.181606	11.6103	2.14485588670209e-30	AC008050.1	0.600806	10.6571	9.094017101944994e-26	OR10G3	0.852562	0.169881	0.9997986204200331	HLA-DPA1	0.50499	0.173546	0.9997474585073133	OR4E1	-15.2001	-0.00263955	0.9998854824776026	PAPPA2	-0.20187	3.29556	0.00397676	CRYGA	-17.39	-0.0187157	0.9998939473791444	BPIFA1	-19.0361	-0.0694433	0.9997259859550562	AC105290.1	0.42289	0.241427	0.999781	UNC79	0.194053	4.44333	4.443686240139243e-05	AC068633.1
363	OR10K2	-16.8664	-0.0230612	0.9998905351561437	AC007991.3	0.257023	0.0797128	0.9998347674880047	FAM43A	0.0517399	11.5722	3.339635416350367e-30	IRX2	0.26292	10.5878	1.896466484658462e-25	LINC02657	0.630858	0.164074	0.9997986204200331	CYP2W1	0.377048	0.166835	0.9997474585073133	IGLC3	-15.2164	-0.00284259	0.9998854824776026	ROCR	1.12629	3.2898	0.00404807	AC090348.1	0.0734203	-0.0194295	0.9998939473791444	AC005909.1	-18.5558	-0.0698424	0.9997259859550562	SEMA3D	0.249206	0.240639	0.999781	LINC01340	0.650243	4.41437	5.065341866115397e-05	AC093772.1
364	LINC00929	0.0974166	-0.0240001	0.9998905351561437	TNFSF11	-0.431469	0.0796651	0.9998347674880047	PPP2R2B	-0.102713	11.5552	4.0654024212457364e-30	MT-CO3	0.231849	10.4194	1.1213817059567087e-24	GPR1-AS	0.0796605	0.161953	0.9997986204200331	MSLN	1.18184	0.157615	0.9997474585073133	AC111000.4	-0.202007	-0.00331182	0.9998854824776026	MAP7	-0.0615888	3.27776	0.00421353	ATP12A	-0.0729111	-0.0194406	0.9998939473791444	LINC02383	-1.32954	-0.0699126	0.9997259859550562	HLA-DRB1	0.133328	0.23909	0.999781	AC132803.1	0.609355	4.3958	5.4999188925263224e-05	ISL2
365	LINC01972	-0.695309	-0.0245241	0.9998905351561437	GP1BA	0.283334	0.079276	0.9998347674880047	NTN4	0.109459	11.5436	4.643074034099335e-30	TNN	0.285556	10.4116	1.2144264780174342e-24	USH1C	-0.122006	0.159293	0.9997986204200331	SCGN	0.846549	0.155264	0.9997474585073133	OR9G4	-15.2656	-0.00365476	0.9998854824776026	CCDC26	0.161842	3.26132	0.00444764	POU1F1	-0.0224108	-0.0218967	0.9998939473791444	FCRL1	-2.12118	-0.0704076	0.9997259859550562	DOCK2	-0.144042	0.238194	0.999781	PROX1-AS1	1.4157	4.3873	5.709654271208589e-05	NKAIN2
366	LGALS9B	-16.6586	-0.0255321	0.9998905351561437	SLPI	0.191863	0.0773139	0.9998347674880047	GMPR	0.127945	11.5273	5.59589224065565e-30	PCSK6	0.244172	10.378	1.7212464416044353e-24	LINC01962	0.626407	0.154865	0.9997986204200331	PF4	0.974045	0.14179	0.9997474585073133	LIPH	0.203165	-0.00388172	0.9998854824776026	GPR1-AS	3.88804	3.20216	0.00537004	IGLC2	-17.6766	-0.0219241	0.9998939473791444	JADRR	-18.4287	-0.0706406	0.9997259859550562	AC007100.1	0.440469	0.229493	0.999781	AC093912.1	1.16198	4.35577	6.542784457093022e-05	LINC00378
367	OR5K1	-17.0555	-0.0259439	0.9998905351561437	MTRNR2L6	0.706168	0.07667	0.9998347674880047	ADGRV1	0.046065	11.3821	2.972998320938671e-29	KCNB2	0.0279676	10.3738	1.795551943538097e-24	JADRR	1.48137	0.154214	0.9997986204200331	AC005703.2	1.085	0.141422	0.9997474585073133	AC016738.2	0.146897	-0.00389014	0.9998854824776026	STON2	-0.0398994	3.18938	0.00559138	OR7G2	-17.4179	-0.0221914	0.9998939473791444	HEPACAM2	-1.06213	-0.0720681	0.9997259859550562	AC005703.2	1.64526	0.224713	0.999781	USP6	0.340245	4.33667	7.114250091891586e-05	GPR149
368	CST1	-0.302431	-0.0260631	0.9998905351561437	LTF	0.75264	0.076644	0.9998347674880047	ANKS1B	-0.0669097	11.3811	3.00339255711063e-29	POU6F2	0.765683	10.3686	1.892606598526117e-24	AC096992.3	0.576352	0.153271	0.9997986204200331	C9orf24	0.573654	0.140745	0.9997474585073133	HLA-DQB1	-0.0772682	-0.00416217	0.9998854824776026	LINC02315	0.680219	3.17804	0.00579196	OR56A3	-0.341826	-0.0223157	0.9998939473791444	AC078878.2	-1.18068	-0.0728677	0.9997259859550562	PRSS57	1.22007	0.209705	0.999781	LINC02391	1.29948	4.30521	8.151197424558092e-05	SERPINF1
369	OR6Y1	-1.10494	-0.0272194	0.9998905351561437	SMIM6	1.20146	0.0752765	0.9998347674880047	C5orf17	0.518681	11.3644	3.6272709198194934e-29	IKZF2	-0.123514	10.3557	2.1576322916693116e-24	DRD3	0.74687	0.149144	0.9997986204200331	AF196972.1	1.22985	0.123905	0.9997474585073133	LRRC74B	0.179595	-0.00416638	0.9998854824776026	AC021504.1	0.319881	3.14327	0.00650928	AC108112.1	-2.73417	-0.0223329	0.9998939473791444	DCDC1	0.292375	-0.0731047	0.9997259859550562	TEKT2	0.832983	0.204284	0.999781	PAFAH2	0.415889	4.26768	9.619329980964772e-05	CPNE4
370	KRTAP4-4	-17.734	-0.0275911	0.9998905351561437	FXYD3	-0.0170799	0.0739804	0.9998347674880047	PALMD	-0.127119	11.3182	6.138257731453694e-29	CFAP43	0.82293	10.1922	1.1735785503002998e-23	TEKT2	0.228882	0.147219	0.9997986204200331	OR2B11	1.08837	0.122173	0.9997474585073133	LINC02222	-15.714	-0.00446693	0.9998854824776026	APOLD1	-0.145331	3.08771	0.00777782	CST6	0.240928	-0.022578	0.9998939473791444	LINC02474	-1.83333	-0.0731993	0.9997259859550562	FRMPD2	0.890852	0.202618	0.999781	MARCH1	-0.06112	4.24546	0.000105897	TYR
371	OR51L1	-17.187	-0.0275911	0.9998905351561437	LINC01192	-0.012096	0.0729785	0.9998347674880047	SATB1-AS1	0.349173	11.3059	7.048974381256385e-29	KIRREL3	0.114824	10.1493	1.8213501335889953e-23	AL391117.1	0.0902731	0.146919	0.9997986204200331	FAM183A	0.0241318	0.120501	0.9997474585073133	SPRR2A	-15.4272	-0.00446693	0.9998854824776026	KRT19	-0.132533	3.08222	0.007899	DKK4	-0.918973	-0.0225891	0.9998939473791444	TECTB	-1.15459	-0.0732677	0.9997259859550562	PFKFB4	0.0998765	0.201224	0.999781	TMEM163	-0.0787118	4.24333	0.000106733	AL162493.1
372	VPREB3	-0.787236	-0.0278102	0.9998905351561437	AC097518.2	0.106689	0.072049	0.9998347674880047	TIMP3	-0.085055	11.2035	2.2394888110608633e-28	LINC02147	1.72018	10.147	1.8602462162942443e-23	AC074351.1	0.312228	0.143291	0.9997986204200331	USH1C	0.128679	0.120127	0.9997474585073133	CD207	-15.8306	-0.00507605	0.9998854824776026	AC106793.1	0.882746	3.08197	0.007899	TCL1A	-17.869	-0.0227262	0.9998939473791444	LINC02484	0.285375	-0.0735645	0.9997259859550562	AC007368.1	0.415843	0.20099	0.999781	PCSK2	0.420545	4.23486	0.00011066	LINC01592
373	AC002101.1	0.340682	-0.0286076	0.9998905351561437	TNR	-0.0438928	0.0716675	0.9998347674880047	NEB	-0.438058	11.1153	6.026904107881091e-28	LINC01748	0.31274	10.1147	2.5846366361313913e-23	LINC02113	0.851138	0.141098	0.9997986204200331	SERPINB3	0.310224	0.111808	0.9997474585073133	S100A7	-16.0124	-0.00568518	0.9998854824776026	CA8	0.412406	3.05166	0.00868626	LINC01632	-17.4639	-0.0232609	0.9998939473791444	HLA-DQA1	-1.11433	-0.0737512	0.9997259859550562	AC012494.1	0.289136	0.199507	0.999781	CCDC170	0.785652	4.21151	0.000122348	AC004936.1
374	OR10G3	-0.181259	-0.0291409	0.9998905351561437	PADI4	-0.313351	0.0699675	0.9998347674880047	TNMD	0.892548	11.1096	6.410821427731039e-28	AF279873.3	1.96871	10.1108	2.683762199743875e-23	AC112770.1	0.430816	0.140974	0.9997986204200331	S100A2	0.807317	0.110514	0.9997474585073133	UMOD	-1.36494	-0.00576172	0.9998854824776026	XPO4	-0.131695	3.03522	0.00915072	CLEC1B	-0.867822	-0.0234023	0.9998939473791444	P2RX2	-18.3655	-0.0738334	0.9997259859550562	AC010609.1	1.14315	0.193309	0.999781	RAPGEF5	-0.386877	4.12759	0.000174842	RPS21
375	GCKR	-0.0939862	-0.029334	0.9998905351561437	PENK	-0.786349	0.0677157	0.9998347674880047	PDE8B	0.08181	11.1019	6.980791896405059e-28	LRRIQ1	0.168883	10.1083	2.7494266602163917e-23	AL512603.2	-0.243556	0.139768	0.9997986204200331	FABP1	1.05572	0.109701	0.9997474585073133	OR9K2	-16.2588	-0.00588822	0.9998854824776026	AL096799.1	2.03135	3.03389	0.00917609	KRT6B	-17.1327	-0.0235283	0.9998939473791444	GPR1-AS	0.242382	-0.0753496	0.9997259859550562	TRPC7	1.06011	0.187053	0.999781	MEF2C	-0.183262	4.11081	0.000187749	CSMD1
376	AP001208.1	-0.131861	-0.0301201	0.9998905351561437	NPFF	-0.0489722	0.06732	0.9998347674880047	IGFBP5	0.0480266	11.0757	9.332213592577917e-28	JAG1	-0.215314	10.1067	2.788809701206023e-23	APOBEC3A	0.334219	0.13575	0.9997986204200331	LINC01571	0.449068	0.108282	0.9997474585073133	RD3L	-16.0356	-0.00609126	0.9998854824776026	CACNA1A	-0.385286	3.02563	0.0094103	OR52K1	-17.6788	-0.0235283	0.9998939473791444	CEACAM6	-1.50044	-0.0755853	0.9997259859550562	AC004879.1	0.884739	0.185064	0.999781	PRKCB	0.213266	4.10766	0.000190027	CNTN6
377	LINC02580	0.330607	-0.0304119	0.9998905351561437	PF4	0.321201	0.0620366	0.9998347674880047	AC138305.1	0.616082	11.0546	1.1794904626749752e-27	PTPRE	-0.342165	10.0577	4.5772907353572724e-23	AC016168.4	0.895662	0.130688	0.9997986204200331	LINC02292	1.01052	0.101972	0.9997474585073133	HTN3	-16.6627	-0.00649735	0.9998854824776026	KY	0.0747744	3.00882	0.00993424	SOX14	-17.4185	-0.0237956	0.9998939473791444	SERPINA1	0.371961	-0.0765517	0.9997259859550562	FBXO2	0.456006	0.183094	0.999781	EMC10	-0.0155775	4.10691	0.000190342	RFX4
378	LINC01456	0.381131	-0.0304668	0.9998905351561437	LINC02474	1.54105	0.0610928	0.9998347674880047	BBOX1-AS1	0.457208	11.044	1.3247616919044412e-27	JPH1	0.0077949	10.0503	4.9237689816656505e-23	OR7A17	0.531047	0.130347	0.9997986204200331	FAM216B	0.521179	0.0996306	0.9997474585073133	AC104078.1	-0.187148	-0.00824645	0.9998854824776026	HYDIN	-0.184398	3.00653	0.00999665	SLPI	0.018085	-0.0239247	0.9998939473791444	CST6	-18.035	-0.0766271	0.9997259859550562	SYN2	0.155094	0.177927	0.999781	LINC01088	0.182952	4.0808	0.000212706	AL035401.1
379	MUC2	-0.13695	-0.0314132	0.9998905351561437	SLC6A12	0.234619	0.0608432	0.9998347674880047	ENPP3	1.07889	11.0328	1.4974289899819179e-27	SORCS1	-0.046145	9.97648	1.036803036355657e-22	AC084082.1	0.577329	0.125236	0.9997986204200331	GRB10	0.136772	0.0967965	0.9997474585073133	GSTA5	-16.1908	-0.00832472	0.9998854824776026	ZBTB18	-0.300745	2.99597	0.010323673615685348	AL163636.1	0.428834	-0.0239378	0.9998939473791444	DKK4	-18.5249	-0.0766271	0.9997259859550562	LINC00378	0.431152	0.172251	0.999781	DGKI	-0.00677419	4.07064	0.000221848	AL353784.1
380	MMP7	-1.41748	-0.0325747	0.9998905351561437	LIPK	0.781182	0.0606788	0.9998347674880047	RAPGEF4-AS1	0.543765	11.0094	1.9375766050779597e-27	AC002460.2	0.0233624	9.94926	1.3611221561430526e-22	TM4SF19	0.230719	0.123193	0.9997986204200331	AC084082.1	1.14406	0.0814178	0.9997474585073133	NTSR2	-0.699587	-0.00879922	0.9998854824776026	DOCK2	-0.145353	2.99352	0.010393618724217502	TPSAB1	-17.6655	-0.0245977	0.9998939473791444	AL138812.1	-3.24083	-0.0767119	0.9997259859550562	CLRN2	1.14583	0.166984	0.999781	CASZ1	-0.00734926	4.02128	0.000272607	RPL39
381	BTG4	0.211633	-0.0331514	0.9998905351561437	CYP26C1	0.0255788	0.0597624	0.9998347674880047	LINC01088	0.221662	10.9942	2.285341225731688e-27	ADGRL4	0.00103367	9.83664	4.171435722215185e-22	AC010834.2	0.235794	0.116385	0.9997986204200331	AC004832.1	0.497479	0.0715307	0.9997474585073133	OR10A6	-17.0507	-0.00933993	0.9998854824776026	AL021918.5	0.150666	2.96681	0.0112777	AF279873.3	0.287351	-0.0248316	0.9998939473791444	IL1RL1	-1.36127	-0.0770967	0.9997259859550562	DRC7	0.775261	0.166871	0.999781	SCN1A-AS1	0.049727	4.00367	0.000293266	LINC01776
382	IGHM	-2.11712	-0.0334497	0.9998905351561437	MYCNUT	0.516927	0.0592741	0.9998347674880047	KLHL14	0.103523	10.8856	7.544738015678554e-27	HYDIN	0.238508	9.81418	5.203935638375148e-22	AC116914.1	1.97795	0.110126	0.9997986204200331	MUC5B	0.809741	0.0706537	0.9997474585073133	KRTAP4-11	-16.8576	-0.00933993	0.9998854824776026	AC093895.1	2.40461	2.91439	0.013281499080935576	CALML5	-17.3272	-0.0248651	0.9998939473791444	WDR38	-1.51634	-0.0779781	0.9997259859550562	LINC00616	0.326994	0.164364	0.999781	CSMD3	-0.0944098	3.96551	0.000343845	AC021134.1
383	IGLC2	-17.6949	-0.0337682	0.9998905351561437	IL25	1.64183	0.0587084	0.9998347674880047	LINC00499	0.898747	10.7129	4.928270912082498e-26	CDH12	0.0058753	9.66234	2.309781868513136e-21	VTCN1	0.167242	0.10807	0.9997986204200331	C9orf135	0.638632	0.0700932	0.9997474585073133	PLEKHS1	0.381224	-0.00944079	0.9998854824776026	STXBP6	-0.177531	2.90781	0.013547033304066092	CST1	-0.459827	-0.0249892	0.9998939473791444	KRT16	-2.97063	-0.0779975	0.9997259859550562	LINC02770	0.335557	0.157701	0.999781	NOSTRIN	0.235316	3.92189	0.000410554	AC022325.2
384	OR7G2	-17.4362	-0.03418	0.9998905351561437	AC012511.2	0.35461	0.0557037	0.9998347674880047	DGKB	0.135747	10.6648	8.265019913845004e-26	GRIN2A	0.928314	9.65659	2.4387829422742357e-21	LINC00395	0.814001	0.106823	0.9997986204200331	SIRPG	1.59418	0.0700537	0.9997474585073133	UPK1B	0.143906	-0.00961914	0.9998854824776026	GALNT14	0.199845	2.89495	0.014080032145271924	AC096645.1	-0.569184	-0.0252594	0.9998939473791444	AL031767.2	-0.508827	-0.0780272	0.9997259859550562	AC079313.2	0.87734	0.157304	0.999781	AP001924.1	0.396178	3.89868	0.000449857	LINC02645
385	AC114928.1	-0.422511	-0.034256	0.9998905351561437	FANK1	0.148169	0.0543275	0.9998347674880047	KIRREL3	0.0595387	10.6582	8.85160740185195e-26	WIPF3	0.244504	9.55483	6.5265760633534196e-21	AL592295.3	0.13958	0.101294	0.9997986204200331	AC026310.2	0.611075	0.0663836	0.9997474585073133	OR5AN1	-17.102	-0.00974602	0.9998854824776026	ZBBX	0.587527	2.89238	0.014148170573299215	LINC01525	-0.0528578	-0.025315	0.9998939473791444	AC093824.2	-0.259965	-0.0780372	0.9997259859550562	OR2B11	0.919017	0.156488	0.999781	KLF2	0.247181	3.89026	0.000465034	AL136456.1
386	AC010519.1	0.451834	-0.0345702	0.9998905351561437	AC022784.2	1.36023	0.0486982	0.9998347674880047	LINC01844	1.28322	10.6458	1.0093193625201357e-25	BBOX1-AS1	0.488982	9.49953	1.1076865018147631e-20	AL161937.1	1.01987	0.0979942	0.9997986204200331	ANKRD66	1.06275	0.0654191	0.9997474585073133	SPERT	-16.8507	-0.0105582	0.9998854824776026	AC009975.2	2.32509	2.8666	0.015291368209880576	VNN3	-0.31208	-0.0261821	0.9998939473791444	HHLA2	-0.0336292	-0.0782682	0.9997259859550562	DAW1	0.958922	0.15644	0.999781	ROCR	1.03863	3.86409	0.000515431	IQCM
387	TCL1A	-17.8873	-0.0350036	0.9998905351561437	AC002101.1	1.09731	0.0484687	0.9998347674880047	LGMN	-0.279655	10.618	1.3582531667840412e-25	ROCR	1.44952	9.48908	1.2224029195026758e-20	HNF1A	0.555773	0.0916101	0.9997986204200331	VPREB3	0.833369	0.0648923	0.9997474585073133	AL133456.1	-2.56531	-0.0106403	0.9998854824776026	TTC29	0.773262	2.86618	0.015293070350602834	GHRH	-2.55362	-0.0263423	0.9998939473791444	TEKT4	-2.31409	-0.078301	0.9997259859550562	SHISA9	0.425958	0.155526	0.999781	SERPINE2	-0.178446	3.86123	0.000520704	AL157778.1
388	AC120498.4	0.0880921	-0.0351765	0.9998905351561437	AC004241.1	-0.00592214	0.0459507	0.9998347674880047	ATP1B1	-0.225142	10.5999	1.6450766172500844e-25	CCBE1	-0.197532	9.47665	1.374710901485416e-20	AC027601.1	0.143608	0.0886984	0.9997986204200331	SCGB2A1	1.54775	0.0644494	0.9997474585073133	OR5A1	-16.8827	-0.0107612	0.9998854824776026	CAPS	0.834711	2.86021	0.015564556319145663	EGR4	-17.488	-0.0267366	0.9998939473791444	AC007953.2	-0.551986	-0.0789973	0.9997259859550562	CA2	0.364328	0.154922	0.999781	DLK1	0.287775	3.85064	0.000542079	C11orf87
389	LINC02383	-1.26749	-0.0355546	0.9998905351561437	AC103843.1	0.370581	0.0457458	0.9998347674880047	AC233296.1	0.36394	10.5894	1.836478512122625e-25	USP31	-0.16462	9.30226	7.161338938910171e-20	SH3TC2-DT	0.0707861	0.0867341	0.9997986204200331	AC027682.6	0.498101	0.0596277	0.9997474585073133	AL138812.1	-0.682343	-0.0112357	0.9998854824776026	ADAMTS18	0.196324	2.85842	0.015633619613019418	TCN1	0.160242	-0.0272366	0.9998939473791444	MUC5B	-0.653326	-0.0790793	0.9997259859550562	TMEM78	1.04536	0.149257	0.999781	CAV3	-0.181681	3.8429	0.000558609	CNR1
390	AC084082.1	0.251747	-0.0355763	0.9998905351561437	HLA-DQB1	-0.626738	0.0455944	0.9998347674880047	CCDC170	0.849145	10.5457	2.9101972956051102e-25	NRG1	-0.121392	9.27014	9.648762501887123e-20	SERPINA1	-0.355408	0.0828835	0.9997986204200331	HTN3	3.20581	0.0593638	0.9997474585073133	OR10K2	-16.8424	-0.0113704	0.9998854824776026	AL390957.1	0.0616341	2.82733	0.017172521526744887	LINC02144	0.221504	-0.0275528	0.9998939473791444	VPREB3	-2.33602	-0.0795862	0.9997259859550562	KRTDAP	0.19254	0.145485	0.999781	CCDC141	-0.215996	3.84146	0.000561041	CD74
391	LINC01632	-17.4822	-0.0358273	0.9998905351561437	C3	0.0519952	0.0439628	0.9998347674880047	PLXND1	-0.454203	10.5299	3.4299377027439457e-25	PTPRT	0.14661	9.25808	1.0784198708531079e-19	AC112172.2	0.945833	0.0804892	0.9997986204200331	BPIFA1	0.515399	0.0589648	0.9997474585073133	AC037486.1	0.0880484	-0.0117323	0.9998854824776026	LYN	-0.190525	2.81746	0.017687841534019262	LINC02418	-0.129381	-0.0281713	0.9998939473791444	AL034428.1	-0.440043	-0.0808921	0.9997259859550562	AL023574.1	0.894812	0.143578	0.999781	CCL28	1.1377	3.82102	0.000608718	NETO1
392	GPR1-AS	0.00969562	-0.0360209	0.9998905351561437	AC105290.1	0.351052	0.0433453	0.9998347674880047	SNRK	-0.169352	10.4484	8.102224267026976e-25	KIF24	0.063909	9.25101	1.1502457558865564e-19	IL25	2.32622	0.0744519	0.9997986204200331	IL7R	-0.198776	0.0501823	0.9997474585073133	LGALS9B	-16.6346	-0.0125886	0.9998854824776026	DMP1	2.96542	2.80642	0.018238369507317265	PTH2	-17.8048	-0.0283408	0.9998939473791444	OTOL1	-0.697997	-0.0811811	0.9997259859550562	OR2A14	1.2058	0.135784	0.999781	NPNT	-0.148305	3.80742	0.00064218	AL136119.1
393	KRT6B	-17.151	-0.0362391	0.9998905351561437	JADRR	0.13442	0.0427241	0.9998347674880047	SPECC1	-0.188483	10.3401	2.508467566106224e-24	STXBP6	-0.00562128	9.2122	1.644136548533603e-19	AC243654.1	0.0800863	0.0740024	0.9997986204200331	AGR3	-0.597107	0.0486315	0.9997474585073133	AL390718.1	-16.9423	-0.0127916	0.9998854824776026	DISC1FP1	0.658073	2.79819	0.018640350583089306	AL591468.2	-18.1141	-0.0283408	0.9998939473791444	MCIDAS	-1.51738	-0.0814857	0.9997259859550562	SLPI	0.521474	0.135531	0.999781	VWC2	0.275371	3.79223	0.000681731	LINC02351
394	CLEC1B	-0.176121	-0.0365016	0.9998905351561437	AP000146.1	0.814224	0.0422423	0.9998347674880047	TMEM132C	-0.0769689	10.3254	2.9176182661730486e-24	GALNT3	0.408659	9.1237	3.7295466651151247e-19	PIWIL3	0.515345	0.0730765	0.9997986204200331	C5orf52	0.168508	0.0485574	0.9997474585073133	OR5K1	-17.0315	-0.0127916	0.9998854824776026	KIAA1211L	0.513256	2.79783	0.018640350583089306	ITLN1	-0.472915	-0.02886	0.9998939473791444	SSMEM1	-0.153396	-0.081642	0.9997259859550562	DIO2	0.432967	0.131033	0.999781	CALM1	-0.146374	3.78268	0.000707351	ABCC9
395	SLC17A4	-1.82655	-0.0371059	0.9998905351561437	ALB	0.985374	0.0411266	0.9998347674880047	DGKI	0.047522	10.2989	3.839261301290064e-24	GRM8	0.353894	9.11668	3.9722845260354883e-19	R3HDML	0.398665	0.0705467	0.9997986204200331	ENPP3	0.362612	0.0454202	0.9997474585073133	KRTAP4-4	-17.71	-0.0136038	0.9998854824776026	CDH2	0.20807	2.79042	0.018980782311453146	CABP2	-18.0313	-0.0288756	0.9998939473791444	GHRH	-18.5577	-0.0822144	0.9997259859550562	ALOXE3	0.752881	0.130857	0.999781	AC112206.2	0.475165	3.77419	0.000728585	SLC35F4
396	TRDC	-1.70113	-0.0376178	0.9998905351561437	AL033527.4	0.184324	0.0395342	0.9998347674880047	SLC7A11	0.15124	10.1429	1.9126163847195523e-23	ATF3	0.257172	9.08184	5.446509567563099e-19	AC022217.2	0.372424	0.0701658	0.9997986204200331	OR11A1	1.52533	0.0426127	0.9997474585073133	OR51L1	-17.163	-0.0136038	0.9998854824776026	CABLES1	-0.395945	2.76611	0.020333222045939927	SEPTIN4-AS1	0.258649	-0.0292103	0.9998939473791444	MIR7515HG	-2.89917	-0.0826953	0.9997259859550562	AC073114.1	0.292247	0.130522	0.999781	GREB1L	0.00375061	3.74587	0.000813442	AL589693.1
397	LINC02810	0.3802	-0.0381323	0.9998905351561437	AC019193.4	0.656192	0.0389947	0.9998347674880047	TM4SF1	0.0383487	10.0961	3.079903796136839e-23	SLC4A10	0.890416	9.03724	8.169767113824831e-19	LINC02061	1.40942	0.0694993	0.9997986204200331	OR9G4	1.91826	0.0406775	0.9997474585073133	OTP	0.060741	-0.0136546	0.9998854824776026	FOS	-0.308659	2.75725	0.0207928	KRT6C	-18.1067	-0.0294103	0.9998939473791444	LINC02061	-0.437026	-0.0828152	0.9997259859550562	OR10H1	1.28335	0.129567	0.999781	PLPPR1	0.173693	3.72763	0.00087199	AL590550.1
398	CALML5	-17.3455	-0.0382981	0.9998905351561437	UBXN10	0.0921619	0.0386955	0.9998347674880047	MT-CO1	0.0614677	10.0405	5.400409664091182e-23	AL021918.5	0.653063	9.02973	8.736034790905795e-19	CCN2	-0.253663	0.0678757	0.9997986204200331	IL25	1.42548	0.0381706	0.9997474585073133	CRYGA	-17.3843	-0.0142129	0.9998854824776026	AC018680.1	1.88481	2.75502	0.020910411401869923	SERPINB3	-0.712324	-0.02958	0.9998939473791444	NMS	-1.85287	-0.0834828	0.9997259859550562	LRRC72	0.684393	0.126247	0.999781	NELL1	0.0840109	3.72315	0.000883636	AP000676.5
399	OR9A4	-0.467105	-0.0388725	0.9998905351561437	AL034428.1	0.0616154	0.037971	0.9998347674880047	CTSK	-0.137488	10.031	5.935667027742869e-23	SFRP4	0.10652	9.02566	9.051102283812422e-19	PENK	-0.715847	0.0675129	0.9997986204200331	S100P	-0.00494	0.0349072	0.9997474585073133	AC020763.1	-0.0618263	-0.0144699	0.9998854824776026	LRP1B	-0.133277	2.72148	0.0230736	AC105046.2	-2.05201	-0.0300848	0.9998939473791444	DNTT	-2.24771	-0.0838857	0.9997259859550562	LINC02462	0.132974	0.126119	0.999781	TRIM55	-0.3698	3.72065	0.000889735	AC019211.1
400	KRTAP3-1	-1.21004	-0.0399846	0.9998905351561437	AC111000.4	0.909609	0.0378189	0.9998347674880047	ADAMTS20	0.21665	9.95101	1.3277880865663265e-22	LINC02694	1.02889	8.99871	1.15542711874988e-18	AL138812.1	0.682834	0.0662421	0.9997986204200331	AL591468.2	0.889668	0.0348547	0.9997474585073133	CLCA4	0.0569459	-0.0148717	0.9998854824776026	ATP6V0D2	2.51215	2.72025	0.0231321	ALOXE3	0.0617756	-0.0310348	0.9998939473791444	CLEC1B	-0.492333	-0.085682	0.9997259859550562	AC007991.3	0.526917	0.120771	0.999781	LRRC7	-0.0735829	3.70713	0.000937194	AC020704.1
401	OR6C2	-17.7306	-0.040769	0.9998905351561437	SLCO1B1	0.494626	0.0364392	0.9998347674880047	SYBU	0.226079	9.94187	1.452954669687075e-22	ETS1	-0.226977	8.92947	2.151012026176148e-18	NRGN	0.0921698	0.065112	0.9997986204200331	LINC01405	-0.228333	0.0348317	0.9997474585073133	LYPD2	1.0549	-0.0148735	0.9998854824776026	DPYS	1.36806	2.71877	0.0232088	TPSB2	-17.8847	-0.0312819	0.9998939473791444	CD1C	-19.099	-0.0858063	0.9997259859550562	AC013391.2	0.423739	0.118298	0.999781	PTPRE	-0.28335	3.69972	0.000962136	TIMP1
402	CYP1A1	-0.452611	-0.0408545	0.9998905351561437	MUC2	0.417237	0.0354474	0.9998347674880047	AC011586.1	1.01413	9.91716	1.85817791609704e-22	EPHA5	-0.192917	8.91239	2.5056591946290302e-18	PRSS57	0.63867	0.0634358	0.9997986204200331	LINC01150	0.620138	0.033625	0.9997474585073133	CASC1	0.00237403	-0.0151598	0.9998854824776026	TENT5C	-0.0237726	2.71666	0.023302156924320753	XCL2	-18.1803	-0.0315492	0.9998939473791444	SPRR2F	-18.5288	-0.0866045	0.9997259859550562	CAVIN4	0.202226	0.116749	0.999781	AC007432.1	1.59042	3.69688	0.0009715	TMC3
403	EGR4	-17.5063	-0.0411808	0.9998905351561437	LINC01962	0.26333	0.0354414	0.9998347674880047	CEMIP	-0.207195	9.8888	2.463327837124116e-22	PGM5	-0.198171	8.87032	3.646786097820719e-18	AC005280.2	0.698966	0.0630891	0.9997986204200331	AVP	-1.0531	0.0334304	0.9997474585073133	LINC02299	-0.273229	-0.0156097	0.9998854824776026	RUNX1	-0.337785	2.70337	0.024084639177184293	AMBN	-0.735744	-0.0317379	0.9998939473791444	LCN2	-18.3616	-0.0866045	0.9997259859550562	PACRG	0.288377	0.115044	0.999781	DNAH11	0.395389	3.67799	0.0010448	EDAR
404	FCER1A	-17.7436	-0.0415926	0.9998905351561437	LINC01456	0.7713	0.0347347	0.9998347674880047	CAV1	-0.322429	9.88702	2.5031168133673896e-22	LHX8	1.23373	8.8564	4.1252046449293895e-18	AC026310.2	0.514337	0.0610342	0.9997986204200331	LINC00395	0.753038	0.0218233	0.9997474585073133	AC020743.1	-17.2886	-0.0160403	0.9998854824776026	TBX20	2.32952	2.65815	0.027223991745150763	SERPINB4	-17.6012	-0.0318166	0.9998939473791444	LINC02292	-0.28204	-0.0867648	0.9997259859550562	AL591468.2	2.55411	0.114194	0.999781	GALNT13	-0.0908328	3.6395	0.0012105	CACNA1A
405	CGA	-17.6067	-0.0420044	0.9998905351561437	AC092958.2	0.338018	0.0340489	0.9998347674880047	FGF12	0.00288731	9.84394	3.8384205394226667e-22	AL591501.1	0.0519617	8.83766	4.871083655092568e-18	OR1I1	0.39688	0.0602124	0.9997986204200331	LINC01152	0.297195	0.0218193	0.9997474585073133	PIWIL3	0.531511	-0.0163364	0.9998854824776026	LINC01170	0.666284	2.64269	0.028394903711227014	OR4F17	-17.7272	-0.032084	0.9998939473791444	AC096645.1	-0.205195	-0.0884532	0.9997259859550562	HPSE	0.355654	0.104571	0.999781	TMCC2	0.385163	3.63033	0.00125062	DOCK2
406	AC116914.1	-0.461877	-0.0421233	0.9998905351561437	LINC01543	0.739678	0.0329056	0.9998347674880047	HES1	-0.30835	9.8217	4.778812760869302e-22	ELN	0.0102537	8.78287	7.915004334418304e-18	AP001208.1	0.154354	0.0601518	0.9997986204200331	TRIM51	2.89125	0.0203392	0.9997474585073133	IGLC2	-17.6709	-0.0166494	0.9998854824776026	GNRH1	0.555359	2.63946	0.028582987811059783	SLCO1B7	-1.25385	-0.0322519	0.9998939473791444	AL158038.1	-1.53687	-0.089149	0.9997259859550562	AL121956.6	0.869911	0.100727	0.999781	SFRP5	1.7589	3.59143	0.0014445	SYN2
407	AL138812.1	-0.367795	-0.0425309	0.9998905351561437	G6PC	0.683487	0.0322943	0.9998347674880047	CALM1	-0.121279	9.75718	9.030030292219235e-22	KCNH1	0.110614	8.75635	9.983823007893996e-18	AANAT	0.119793	0.0600739	0.9997986204200331	WDR38	0.148282	0.0195589	0.9997474585073133	MUC5AC	-1.32424	-0.016721	0.9998854824776026	EGR3	1.42112	2.6162	0.030415302196755926	TRDC	-4.42633	-0.0324981	0.9998939473791444	FDCSP	-2.37331	-0.0894737	0.9997259859550562	AC144836.1	0.475133	0.100638	0.999781	DPP6	-0.230077	3.57956	0.00150951	UPK3BL1
408	CEACAM6	-0.224307	-0.0425644	0.9998905351561437	UPK1A	-0.265436	0.0315686	0.9998347674880047	EPAS1	-0.297807	9.67671	1.9861638608650963e-21	CTNND2	-0.267628	8.70039	1.6319581542203744e-17	AC122685.1	0.356868	0.05855	0.9997986204200331	LINC02657	0.178482	0.0191725	0.9997474585073133	OR7G2	-17.4123	-0.0168525	0.9998854824776026	PPP1R14C	0.092258	2.60792	0.031089854609606178	AC023302.2	-17.9803	-0.0336882	0.9998939473791444	AC122685.1	-0.0505791	-0.0901487	0.9997259859550562	AC007432.1	0.227784	0.100514	0.999781	SHANK2	-0.107165	3.56342	0.00159849	GRM3
409	PTH2	-17.8231	-0.0436516	0.9998905351561437	LINC00261	-0.00027739	0.0312921	0.9998347674880047	AC002069.2	0.671479	9.66066	2.3192881070040873e-21	LINC02208	1.21833	8.65338	2.4629593491743384e-17	MUC22	0.508494	0.0570062	0.9997986204200331	EDN2	0.388991	0.0179134	0.9997474585073133	AC010834.2	-0.104698	-0.0169675	0.9998854824776026	TRIM67	1.04288	2.58282	0.0332946	AC093824.2	-0.172914	-0.0339232	0.9998939473791444	SCGB2A1	-18.6355	-0.0909946	0.9997259859550562	AC093824.2	0.871843	0.0985096	0.999781	KCND3	0.857328	3.53201	0.00179307	SPARC
410	CABP2	-18.0496	-0.0444752	0.9998905351561437	CCDC195	0.277457	0.031129	0.9998347674880047	DYNC1I1	-0.157671	9.65456	2.4530243279963993e-21	TFRC	-0.283532	8.65059	2.519754201891991e-17	LINC01392	0.120175	0.057005	0.9997986204200331	TPSAB1	-1.06432	0.0161635	0.9997474585073133	PHGR1	-17.4138	-0.0172586	0.9998854824776026	SLC24A2	0.935676	2.58033	0.033497	LINC00261	-1.95064	-0.0340944	0.9998939473791444	TRDC	-19.1451	-0.0913937	0.9997259859550562	DAOA-AS1	0.645753	0.0984817	0.999781	UACA	0.031562	3.52371	0.00184486	CYSLTR2
411	AL160411.1	-0.0892167	-0.0446871	0.9998905351561437	GC	0.693556	0.0307387	0.9998347674880047	S100B	0.156488	9.61457	3.614560715660328e-21	SGIP1	-0.158951	8.64709	2.5940148087396015e-17	AC019193.4	0.179033	0.0555287	0.9997986204200331	CTSB	-0.0174883	0.0159591	0.9997474585073133	TCL1A	-17.8633	-0.0172586	0.9998854824776026	GPRC5A	0.628971	2.57461	0.0340074	MUC22	-1.41202	-0.0341257	0.9998939473791444	OLIG3	-3.3594	-0.0918806	0.9997259859550562	TGM3	0.553121	0.0939044	0.999781	AC011586.1	0.878023	3.5202	0.00186679	NWD2
412	KRT16	-0.85034	-0.045065	0.9998905351561437	SLCO1B7	0.413735	0.0291386	0.9998347674880047	SLC8A3	0.165889	9.57626	5.231480262826857e-21	RORB	0.370468	8.63674	2.8306322511653904e-17	KRT24	0.0486905	0.0555252	0.9997986204200331	OR9K2	0.975166	0.0137151	0.9997474585073133	LINC01632	-17.4582	-0.0176647	0.9998854824776026	KIF1A	-0.241981	2.54645	0.0366001	AL606804.1	-0.088396	-0.0352433	0.9998939473791444	MMP1	-1.94352	-0.0924422	0.9997259859550562	AC016687.3	0.857961	0.0936238	0.999781	SYNPO2	-0.238432	3.50813	0.00194236	PAX9
413	KRT6C	-18.125	-0.0452988	0.9998905351561437	MUC22	0.460657	0.0277597	0.9998347674880047	GJA1	-0.312266	9.50683	1.0201881847241425e-20	CA8	0.283517	8.60361	3.774305411175738e-17	UMOD	1.00597	0.0541501	0.9997986204200331	XCL1	0.67542	0.0129994	0.9997474585073133	LINC01467	0.883447	-0.0177036	0.9998854824776026	HPSE2	-0.345648	2.53112	0.037983503563543554	NPPB	-17.5208	-0.0358271	0.9998939473791444	PCK1	-0.00446236	-0.0924882	0.9997259859550562	MMP9	-0.72005	0.0891961	0.999781	NEK10	0.185959	3.4955	0.00203076	RIT2
414	OR11A1	-0.242287	-0.0454497	0.9998905351561437	HBD	-0.63974	0.0276882	0.9998347674880047	DNAH11	0.346302	9.445	1.8382758425278536e-20	PI15	0.115372	8.58855	4.296136670763609e-17	MSMP	-0.230941	0.0537044	0.9997986204200331	OR2T10	1.39967	0.011067	0.9997474585073133	KCNN2	-0.0627476	-0.017822	0.9998854824776026	GASK1B	-0.524873	2.43229	0.049516763881135094	OR7A10	-17.9924	-0.0358271	0.9998939473791444	ATOH1	-19.1208	-0.092591	0.9997259859550562	AC093459.1	0.376305	0.0834319	0.999781	KIF1A	0.061806	3.48652	0.00209719	TRAPPC3L
415	CXCL10	-1.55538	-0.0461625	0.9998905351561437	CLCA4	0.637157	0.0265842	0.9998347674880047	PKIB	0.710004	9.34163	4.8980486525136786e-20	LYPD6B	0.0223498	8.54512	6.253173310537716e-17	SVOPL	-0.116923	0.053438	0.9997986204200331	SPINK1	0.894177	0.0108781	0.9997474585073133	KRT6B	-17.127	-0.0178677	0.9998854824776026	AC007389.1	-0.385463	2.42254	0.0504778	IL1RL1	-1.23939	-0.0359555	0.9998939473791444	RFX6	-1.63809	-0.0947375	0.9997259859550562	AC008443.9	0.282076	0.0823202	0.999781	PCBP3	0.0475753	3.4781	0.0021611	TUBB3
416	POU1F1	-0.768599	-0.0467002	0.9998905351561437	CASC20	0.2012	0.0260693	0.9998347674880047	IFI16	-0.295247	9.31125	6.512311499955155e-20	MTURN	-0.201207	8.5293	7.158827768584191e-17	HTR3E-AS1	0.598797	0.0497385	0.9997986204200331	KRT6C	-0.105768	0.0102046	0.9997474585073133	DRC7	-0.123078	-0.0180692	0.9998854824776026	AC067751.1	1.12132	2.41225	0.0517558	SLC17A4	-18.5894	-0.0363618	0.9998939473791444	CLCA1	-0.401058	-0.0947455	0.9997259859550562	CCDC13-AS1	0.566003	0.0819923	0.999781	SLC4A4	-0.345733	3.47281	0.00220106	ANXA8
417	AFP	-1.02178	-0.0473948	0.9998905351561437	OR7A17	-0.104556	0.0256561	0.9998347674880047	SPHKAP	0.0548954	9.2846	8.337848343953527e-20	PPARG	0.0910287	8.4841	1.0535854059092e-16	CLEC1B	0.49744	0.0495253	0.9997986204200331	AL445070.1	0.372805	0.0100712	0.9997474585073133	SOX14	-17.4129	-0.0180707	0.9998854824776026	AL391117.1	0.750065	2.40722	0.0523029	AC093725.2	-0.289225	-0.0365956	0.9998939473791444	AL133456.1	-18.7094	-0.0949856	0.9997259859550562	AL160411.1	0.668638	0.0818155	0.999781	CAV2	-0.05189	3.4599	0.00230275	LINC01440
418	LEP	-0.0749288	-0.0477756	0.9998905351561437	AC020743.1	1.17908	0.0232447	0.9998347674880047	ST8SIA4	-0.101335	9.13289	3.4144661489448003e-19	LIX1-AS1	-0.144163	8.48337	1.0585319489898884e-16	C11orf16	0.208166	0.0467789	0.9997986204200331	AL161937.1	1.12791	0.00886181	0.9997474585073133	PF4	-0.784097	-0.0183318	0.9998854824776026	UNC79	-0.3051	2.38837	0.0547681	MYL10	0.293061	-0.0367487	0.9998939473791444	AC087612.1	-0.10261	-0.0962378	0.9997259859550562	GP1BA	0.453315	0.0810569	0.999781	POU4F1	1.21139	3.45481	0.00233996	AC093898.1
419	LINC00383	-0.105085	-0.0480206	0.9998905351561437	IGLC2	1.98892	0.0226599	0.9998347674880047	DPP10	-0.182053	9.11595	3.9854724950079403e-19	FSTL5	-0.131693	8.47358	1.147693679878343e-16	LINC01543	0.404751	0.0444982	0.9997986204200331	CCL19	0.777946	0.00816663	0.9997474585073133	TPSAB1	-17.6598	-0.0186799	0.9998854824776026	GRHL1	0.846064	2.32171	0.0644853	AC123912.2	-0.599248	-0.0368787	0.9998939473791444	LINC00383	-1.80456	-0.0969273	0.9997259859550562	AC027801.3	1.00983	0.0795766	0.999781	BAG3	0.011574	3.36553	0.00322142	CST3
420	TPSB2	-17.903	-0.0481815	0.9998905351561437	AL590440.2	0.469193	0.0226381	0.9998347674880047	BMP2	0.100706	9.07188	5.968723812404025e-19	CDS1	0.351425	8.45284	1.3689691678249657e-16	C1orf116	-0.453118	0.043835	0.9997986204200331	DNTT	-0.529055	0.00748625	0.9997474585073133	AC027601.1	-0.192968	-0.0187849	0.9998854824776026	ALX1	-0.510697	2.30276	0.0673095	DNAAF3	-0.168129	-0.0373679	0.9998939473791444	NKX2-3	-5.44378	-0.0970731	0.9997259859550562	LINC01100	0.99531	0.0768634	0.999781	LINC01933	0.421104	3.36446	0.00322692	COL10A1
421	AC019193.4	-0.35593	-0.0484145	0.9998905351561437	PHGR1	1.16409	0.0220633	0.9998347674880047	NEK10	0.192557	9.03759	8.144239996387713e-19	APCDD1	-0.370875	8.4029	2.0942425153246095e-16	MMP7	1.08822	0.0423848	0.9997986204200331	CALML3	0.834053	0.00690292	0.9997474585073133	CALML5	-17.3215	-0.0188829	0.9998854824776026	MED12L	-0.344354	2.29482	0.0685191	AC112172.2	-17.9168	-0.0374313	0.9998939473791444	CIB3	-1.91856	-0.097829	0.9997259859550562	HNF1A	0.700633	0.0760711	0.999781	LINC00276	0.307166	3.35042	0.00339024	GYPB
422	SERPINB4	-17.6195	-0.0490051	0.9998905351561437	AC111198.1	-0.194221	0.0213741	0.9998347674880047	AC024901.1	0.137536	8.99948	1.1512211679635117e-18	ENOX2	-0.14485	8.37629	2.62179374047156e-16	FBXW10	0.416785	0.0415663	0.9997986204200331	OR56A3	1.20953	0.00672626	0.9997474585073133	LINC01962	0.0357397	-0.0193286	0.9998854824776026	ANO4	0.0924764	2.27975	0.0707692	GP9	-1.16159	-0.0380943	0.9998939473791444	LRRC10B	-0.713001	-0.100131	0.9988132739254814	AC111000.4	0.862722	0.075996	0.999781	MYH9	-0.413923	3.33516	0.00357699	EPHA5
423	AC020763.1	-0.942055	-0.0491401	0.9998905351561437	AZGP1	0.0194489	0.0206058	0.9998347674880047	SDK1	-0.0425044	8.99615	1.1846451660708079e-18	NECTIN3-AS1	0.520849	8.3666	2.8421336832696084e-16	OTOL1	-0.365766	0.040308	0.9997986204200331	DKK4	0.669467	0.00638826	0.9997474585073133	OR6C2	-17.7066	-0.0201012	0.9998854824776026	SNAP91	-0.217938	2.27803	0.0708675	KRTAP3-1	-18.027	-0.0382334	0.9998939473791444	AC125421.1	-4.62946	-0.10306	0.9970116941931705	MIR4527HG	0.578014	0.0758541	0.999781	RAB11FIP1	-0.00116676	3.32709	0.00367191	MYL6B
424	AL355592.1	-0.0991765	-0.0491434	0.9998905351561437	C5orf52	-0.124927	0.0204383	0.9998347674880047	AC013287.1	0.00130549	8.92884	2.174297711104998e-18	CD226	0.890322	8.34878	3.2947308699290694e-16	AC099520.1	0.158449	0.0394604	0.9997986204200331	HTR3E-AS1	0.041039	0.00579132	0.9997474585073133	EGR4	-17.4823	-0.0203042	0.9998854824776026	HECW1	-0.15477	2.26499	0.0730624	UCHL1-AS1	0.18547	-0.038466	0.9998939473791444	SLCO1B1	-0.3017	-0.104221	0.9963713902794761	LINC02842	0.566499	0.0743489	0.999781	PIM3	0.16519	3.3177	0.00377656	AC097511.1
425	CALML3	-17.5835	-0.0494169	0.9998905351561437	TLR7	-1.19814	0.019643	0.9998347674880047	SFRP4	-0.0554137	8.87916	3.396742800498242e-18	ATP1B1	-0.177846	8.29137	5.331053511453048e-16	AC023300.2	0.661071	0.0385273	0.9997986204200331	OR5A1	0.019479	0.00576558	0.9997474585073133	FCER1A	-17.7196	-0.0205072	0.9998854824776026	SIM2	-0.203991	2.25003	0.0754139	MTRNR2L6	-0.0981652	-0.0395197	0.9998939473791444	UCHL1-AS1	-0.0107483	-0.104559	0.9963713902794761	AC012511.2	0.541519	0.0727849	0.999781	ANO4	0.539231	3.31681	0.00378326	SH3GL2
426	CPA3	-0.803788	-0.0494827	0.9998905351561437	AC013470.2	-0.0738052	0.0190409	0.9998347674880047	AC005165.1	0.232247	8.87127	3.633851355972459e-18	AC002069.2	0.746008	8.28103	5.805955509898013e-16	AL021917.1	0.0935542	0.0383858	0.9997986204200331	CYP4F2	-0.987765	0.005102	0.9997474585073133	CGA	-17.5827	-0.0207103	0.9998854824776026	AC002070.1	0.0611219	2.24984	0.0754139	FCRL5	-18.3304	-0.0398376	0.9998939473791444	AC104078.1	-1.43276	-0.105985	0.9955717512070792	TMC3	0.37327	0.0681381	0.999781	DACH2	0.192165	3.28086	0.00428237	AL138899.1
427	AL161937.1	-0.959572	-0.0496953	0.9998905351561437	AL355592.1	0.636737	0.0179212	0.9998347674880047	COL1A1	0.240018	8.86964	3.681410408908287e-18	TM4SF1	-0.0159061	8.0501	3.896143714477712e-15	SLCO1B7	0.566901	0.0378104	0.9997986204200331	OR10K2	1.16581	0.00477572	0.9997474585073133	PTH2	-17.7991	-0.0215225	0.9998854824776026	GABRG3	-0.396636	2.2454	0.0762079	MSMP	-0.770204	-0.0403639	0.9998939473791444	MEPE	-0.738047	-0.106327	0.9955717512070792	TEX26	0.438153	0.0675407	0.999781	VAV3	-0.327333	3.25528	0.00467455	HTR1E
428	DNTT	-0.564937	-0.0499399	0.9998905351561437	KRT6C	0.019985	0.0171302	0.9998347674880047	RBFOX1	-0.12259	8.86312	3.896750675730253e-18	TPM3	-0.329798	8.02998	4.583911637183911e-15	CST1	0.298275	0.0370338	0.9997986204200331	OR6C4	0.101537	0.00457958	0.9997474585073133	AL591468.2	-18.1084	-0.0215225	0.9998854824776026	LINC00470	0.512067	2.22205	0.0808608	DNTT	-1.34811	-0.040501	0.9998939473791444	OR7A17	0.0222479	-0.106919	0.9954874401024368	AC008609.1	1.22171	0.0673726	0.999781	ST8SIA4	-0.00639023	3.22923	0.00508709	AC022140.1
429	SMIM23	-0.325198	-0.0502406	0.9998905351561437	AC093909.4	-0.622682	0.0163101	0.9998347674880047	USP31	-0.193361	8.84327	4.647672115105237e-18	MED12L	-0.221255	8.02784	4.6575623571813916e-15	NOTO	0.36717	0.0359681	0.9997986204200331	CEACAM5	-0.669399	0.00316933	0.9997474585073133	KRT16	-0.954104	-0.0217914	0.9998854824776026	PRSS35	-0.0451427	2.20369	0.0843247	AC133485.7	-18.3979	-0.0417092	0.9998939473791444	AL160408.3	-0.917111	-0.107329	0.9954874401024368	LINC00589	0.416105	0.0668789	0.999781	PPP4R4	0.707245	3.21262	0.0053759	FLT3
430	CCL19	-1.12271	-0.0505173	0.9998905351561437	SLC39A12	-0.601415	0.0158938	0.9998347674880047	FHOD3	-0.363722	8.78517	7.793188049805267e-18	RIMS2	-0.0104597	7.99778	5.938350164094023e-15	WFDC9	0.728047	0.03421	0.9997986204200331	AC022784.2	0.655922	0.00271148	0.9997474585073133	SPINK1	-17.742	-0.0219285	0.9998854824776026	TMEM182	-0.421326	2.20049	0.0849131	CXCL10	-18.2559	-0.0422439	0.9998939473791444	IHH	0.0393399	-0.107602	0.9954874401024368	OR6C4	1.23052	0.0667447	0.999781	ZBBX	0.814849	3.20667	0.00548081	GNG8
431	MUC5B	-0.295732	-0.0509795	0.9998905351561437	AC120498.4	1.39835	0.0155625	0.9998347674880047	TNFRSF19	-0.241508	8.77182	8.760618135161169e-18	KIF1A	0.0574215	7.94078	9.388420119970901e-15	CSTA	0.0899183	0.0341647	0.9997986204200331	PIFO	-0.026616	-0.00026491	0.9997886325607157	CABP2	-18.0256	-0.0219285	0.9998854824776026	MYH9	-0.281873	2.1976	0.0853372	FABP1	-2.33205	-0.0422733	0.9998939473791444	CSTA	-1.298	-0.107757	0.9954874401024368	AC020743.1	1.99214	0.0662956	0.999781	COL10A1	-0.0401309	3.18868	0.00580201	LINC02126
432	XCL1	-3.38232	-0.0519356	0.9998905351561437	AL160408.3	0.253377	0.0153488	0.9998347674880047	FBXO2	0.913133	8.76962	8.919193109541923e-18	ALDH1A2	0.0233119	7.92347	1.0775932130146155e-14	C5orf46	0.825541	0.0331284	0.9997986204200331	LINC01543	-0.0832339	-0.000508868	0.9997886325607157	OR11A1	-0.177935	-0.0219785	0.9998854824776026	AK5	-0.282642	2.17906	0.089231	AFP	-18.1429	-0.043046	0.9998939473791444	AC009720.1	-0.464023	-0.107781	0.9954874401024368	AC011990.1	0.353537	0.0645311	0.999781	AC233296.1	0.243057	3.1794	0.00597497	NXPH1
433	AC111198.1	0.0836967	-0.0526753	0.9998905351561437	AL158038.1	0.681612	0.0143759	0.9998347674880047	KHDRBS3	-0.0758752	8.75371	1.0254057876648867e-17	LINC02465	0.616811	7.89262	1.3763561516468177e-14	TPSAB1	-0.5401	0.0324032	0.9997986204200331	UMOD	0.700555	-0.000915466	0.9997886325607157	KRT6C	-18.101	-0.0223346	0.9998854824776026	CFAP43	-0.186301	2.17556	0.0897513	AC009720.1	-0.288247	-0.0432608	0.9998939473791444	AC010880.1	-2.18239	-0.108319	0.9954874401024368	DNAAF3	-0.0502796	0.0637571	0.999781	RASGEF1B	0.0916384	3.13577	0.00689293	GABRG1
434	VPREB1	-18.5305	-0.0531232	0.9998905351561437	OR6C4	0.166779	0.0137795	0.9998347674880047	AL583785.1	0.0241618	8.69102	1.7812122095165338e-17	WWC1	0.0887476	7.81915	2.4621628769225438e-14	HLA-DQB1	-0.421815	0.0311209	0.9997986204200331	OR4K1	-13.6959	-0.00132479	0.9997886325607157	POU1F1	-0.667546	-0.0225975	0.9998854824776026	NMNAT2	0.113694	2.16585	0.0917012	WFDC9	-2.29043	-0.0434526	0.9998939473791444	LINC01456	-0.0249825	-0.10848	0.9954874401024368	LINC02299	0.226692	0.0605393	0.999781	AL021918.5	0.331001	3.13523	0.00689648	PKIB
435	SMIM6	-0.576774	-0.0537819	0.9998905351561437	LINC01324	0.0324584	0.013734	0.9998347674880047	TTN	-0.185682	8.62046	3.295920323400503e-17	PLCH1	0.0301357	7.81801	2.4806239952463998e-14	AL445070.1	2.08806	0.0292092	0.9997986204200331	IL17A	-14.7488	-0.00198718	0.9997474585073133	OR6Y1	-17.7487	-0.0227407	0.9998854824776026	C2CD4D-AS1	0.953408	2.14108	0.0971889	SRARP	-0.242826	-0.0436933	0.9998939473791444	AC096666.1	-1.65312	-0.10862	0.9954874401024368	C5orf52	0.918728	0.0604823	0.999781	NECTIN3-AS1	0.344781	3.1343	0.0069089	LINC00395
436	JADRR	-1.73363	-0.0539869	0.9998905351561437	AC078878.2	0.21981	0.0127765	0.9998347674880047	NOSTRIN	0.147189	8.61695	3.392927872244939e-17	TMEM119	-0.198785	7.74883	4.2674750176757305e-14	AC002101.1	0.312871	0.0292027	0.9997986204200331	NPS	-14.274	-0.00198718	0.9997474585073133	SRARP	-0.0965766	-0.0232476	0.9998854824776026	LINC02211	0.498275	2.12874	0.0995292	C5orf52	-0.188837	-0.043923	0.9998939473791444	OR8G5	-18.3796	-0.109353	0.9954874401024368	AL031767.2	0.804843	0.059421	0.999781	SOHLH2	0.811688	3.12178	0.00719039	AC123912.2
437	TBR1	-1.3286	-0.0544927	0.9998905351561437	NPPB	1.88005	0.0124147	0.9998347674880047	MT-ND2	-0.0279071	8.57811	4.751015762050465e-17	AP002989.1	0.351838	7.72661	5.0744068766170836e-14	DRC1	0.10893	0.0289854	0.9997986204200331	AC020743.1	-0.694855	-0.00284553	0.9997474585073133	CIB3	0.0914323	-0.0238386	0.9998854824776026	ANGPT2	-0.435708	2.12221	0.10095589192194289	FOXE1	-1.32654	-0.0441263	0.9998939473791444	ITLN1	-3.23638	-0.109435	0.9954874401024368	C5orf46	1.0708	0.0572034	0.999781	SGCZ	-0.193534	3.11822	0.0072681	MORN5
438	MYCNUT	-0.424287	-0.0548747	0.9998905351561437	DPYS	0.000628224	0.0117446	0.9998347674880047	SEMA3D	-0.223968	8.56116	5.495197784474068e-17	ENG	-0.215067	7.71544	5.530670941580956e-14	AC104078.1	0.885645	0.0271081	0.9997986204200331	FGG	-14.1111	-0.00298077	0.9997474585073133	XCL2	-18.1746	-0.023959	0.9998854824776026	RIMS1	-0.447613	2.11639	0.10221847883161704	LINC01467	-0.349741	-0.0442293	0.9998939473791444	AC089987.2	-2.39092	-0.109918	0.9954874401024368	OTX2-AS1	0.112125	0.0569749	0.999781	AC002070.1	0.663418	3.11306	0.00737692	LINC02484
439	OR7A10	-18.0107	-0.0551822	0.9998905351561437	DLEC1	-0.00801081	0.0111373	0.9998347674880047	SCG5	0.0150018	8.56045	5.5200777870815344e-17	RGS5	0.0969769	7.71187	5.6703349212800976e-14	NTSR2	1.09232	0.0270974	0.9997986204200331	OR9G1	-15.0036	-0.00364316	0.9997474585073133	SERPINB4	-17.5955	-0.024162	0.9998854824776026	SLC6A12	2.11029	2.10733	0.10422377556596722	OR11G2	-0.163894	-0.0444641	0.9998939473791444	LDLRAD1	-0.905526	-0.110757	0.9954874401024368	CST1	1.12185	0.0568609	0.999781	FGFBP2	0.584479	3.0988	0.00772089	AC111198.1
440	NPPB	-17.5391	-0.0551822	0.9998905351561437	OR4D9	-0.0869789	0.0106787	0.9998347674880047	FLVCR2	0.330327	8.56	5.532894902310801e-17	ZNF804A	0.022275	7.70829	5.822829729996833e-14	G6PC	0.3679	0.0267016	0.9997986204200331	IGLC2	-0.0490985	-0.00383622	0.9997474585073133	MUC5B	0.683854	-0.0242412	0.9998854824776026	RSPO2	-0.452962	2.10586	0.10450106359727314	PF4	-3.9453	-0.0450645	0.9998939473791444	AC131254.1	-0.663117	-0.110821	0.9954874401024368	AC090809.1	-0.00771051	0.054504	0.999781	RGS7	0.0269973	3.07786	0.00825171	RFX6
441	G6PC	-1.29582	-0.0569128	0.9998905351561437	AC079313.2	0.0243932	0.0103839	0.9998347674880047	PXDNL	0.302266	8.55096	5.974128742841779e-17	LCMT1-AS1	0.646276	7.69539	6.431431101625657e-14	FYB2	0.135445	0.0264887	0.9997986204200331	OR4E1	-15.213	-0.00430555	0.9997474585073133	TM4SF19	0.504793	-0.0244842	0.9998854824776026	MYLK4	-0.204899	2.10408	0.10475342069705375	BSPH1	-1.57263	-0.0453172	0.9998939473791444	LINC01571	-1.82044	-0.1115	0.9954874401024368	SFRP5	0.344062	0.0536046	0.999781	CNTN6	-0.182948	3.07729	0.00825657	OR2A14
442	AC010880.1	-0.000929592	-0.0574068	0.9998905351561437	AC093824.2	0.569678	0.0102411	0.9998347674880047	ESR1	0.800979	8.53442	6.882346510004847e-17	AC063944.1	-0.116433	7.66573	8.082595445754972e-14	CYP4F2	0.248462	0.0238609	0.9997986204200331	IGLC3	-15.2292	-0.00463675	0.9997474585073133	AC125421.1	-1.31534	-0.0246407	0.9998854824776026	TNFSF11	1.98759	2.09247	0.10736377239059947	GNLY	-0.0254957	-0.0454037	0.9998939473791444	CYP4B1	-0.580358	-0.112561	0.9954874401024368	CLCA4	1.37586	0.0533817	0.999781	AC009315.1	0.315993	3.07313	0.00836145	LYPD1
443	PRTN3	-0.78215	-0.0588274	0.9998905351561437	AMTN	-0.586217	0.00939976	0.9998347674880047	MTURN	-0.307934	8.51022	8.454650597503479e-17	C5orf17	0.378285	7.65801	8.570177418285874e-14	OR10K2	0.658818	0.0235062	0.9997986204200331	TCL1A	-0.66837	-0.00483295	0.9997474585073133	AC111198.1	-0.645559	-0.0247885	0.9998854824776026	IFITM5	0.909433	2.08985	0.10795084000995209	LINC02284	0.355836	-0.0454214	0.9998939473791444	AC011990.1	-0.318685	-0.112626	0.9954874401024368	LINC02810	0.400243	0.0515808	0.999781	ITGBL1	-0.140021	3.05905	0.00874181	LINC02209
444	OR56A3	-3.53322	-0.0597596	0.9998905351561437	C1orf158	0.938588	0.00915267	0.9998347674880047	TACR3	0.395608	8.49242	9.839971237067298e-17	MEGF10	-0.473578	7.62825	1.0784166516303187e-13	LINC02092	0.879573	0.0214242	0.9997986204200331	FXYD3	-0.0740494	-0.00484342	0.9997474585073133	MMP7	-17.8199	-0.0253803	0.9998854824776026	DKK1	1.28052	2.08277	0.10973037921894771	NKG7	-1.75341	-0.0457354	0.9998939473791444	CARTPT	-1.81509	-0.113892	0.9952465330891624	PRTN3	0.570299	0.0512937	0.999781	WDR66	0.689361	3.04217	0.00919894	FKBP1B
445	LINC02209	-0.604554	-0.061103	0.9998905351561437	SPEF1	0.993408	0.00892292	0.9998347674880047	IKZF2	-0.193055	8.47546	1.1366157387489815e-16	CFAP299	0.149283	7.58121	1.5490265898313747e-13	AL390718.1	1.21764	0.0210163	0.9997986204200331	OR10G3	-0.0193228	-0.00512159	0.9997474585073133	AC023302.2	-17.9746	-0.0255833	0.9998854824776026	KCNJ15	0.724786	2.07762	0.11098363409918896	IGHM	-19.1149	-0.0462544	0.9998939473791444	AL391117.1	0.214811	-0.114775	0.9950287076061448	LINC01962	0.317271	0.0509606	0.999781	TM4SF1	-0.217535	3.03287	0.00945493	LINC01470
446	OR6N1	-18.363	-0.0617711	0.9998905351561437	LRRC46	-0.00962264	0.0084784	0.9998347674880047	RIMS2	-0.0460224	8.4249	1.7469982062924074e-16	LINC02211	1.3313	7.49838	2.9059584333769345e-13	AC010880.1	0.242419	0.0206615	0.9997986204200331	TFF1	-15.2516	-0.00563034	0.9997474585073133	MYCNUT	-0.139327	-0.0257337	0.9998854824776026	STEAP4	1.23174	2.07369	0.11175433243185386	UGT2B11	-18.7503	-0.0465218	0.9998939473791444	GNLY	-0.142152	-0.114929	0.9950287076061448	AC120498.4	0.800833	0.0506426	0.999781	SPX	1.03611	3.03233	0.00945493	SLC30A8
447	MS4A1	-18.7239	-0.062183	0.9998905351561437	LINC02725	0.136553	0.00832412	0.9998347674880047	GRIA4	-0.0781675	8.42203	1.7874649187105874e-16	NOL4	0.10005	7.46877	3.6299090599114727e-13	AC023302.2	1.08276	0.0203106	0.9997986204200331	MTRNR2L6	0.344445	-0.00592727	0.9997474585073133	AC044839.1	-0.134336	-0.0259482	0.9998854824776026	RAB11FIP1	-0.370586	2.03324	0.1224118227525918	BPIFA1	-19.0198	-0.0465218	0.9998939473791444	GC	-1.02318	-0.115148	0.9950287076061448	LINC00670	0.834595	0.0494246	0.999781	ARFGEF3	0.493982	2.99071	0.010802006598473546	AGBL4
448	AC122685.1	0.0711311	-0.0625314	0.9998905351561437	SHISA9	0.0773111	0.00719331	0.9998347674880047	LINC00923	0.264484	8.40559	2.0500784677746864e-16	DLX6-AS1	0.505316	7.4664	3.6902613047532393e-13	AC126121.2	0.167526	0.0195955	0.9997986204200331	G6PC	0.83788	-0.00619011	0.9997474585073133	VPREB1	-18.5066	-0.0261924	0.9998854824776026	KCNN2	-0.3153	2.02242	0.12526551599078214	AC114928.1	-18.5424	-0.0467891	0.9998939473791444	CD164L2	-18.9329	-0.115739	0.9950287076061448	SLC30A8	0.0308641	0.0490328	0.999781	FAM135B	0.514413	2.9491	0.012257824408177348	AL110292.1
449	CAV2	0.0524481	-0.0632063	0.9998905351561437	AC090572.3	0.0599028	0.00521918	0.9998347674880047	VWC2	0.162	8.39848	2.174554930972667e-16	AP001825.1	-0.355238	7.42547	5.01711291390149e-13	AC089987.2	0.32053	0.0192305	0.9997986204200331	LINC02222	-15.7269	-0.00728632	0.9997474585073133	AC120498.4	-0.204067	-0.0262384	0.9998854824776026	MYBPC2	1.6194	2.02195	0.12528564446538135	AC005909.1	-18.5394	-0.0467891	0.9998939473791444	SRARP	-0.475319	-0.115995	0.9950287076061448	AC010880.1	0.208459	0.0486487	0.999781	LINC02511	0.330145	2.90869	0.0138884	AC026116.1
450	AC133485.7	-18.4162	-0.064242	0.9998905351561437	AC114928.1	0.523696	0.00432757	0.9998347674880047	DIO2	0.671763	8.39458	2.2442328478167466e-16	SLCO3A1	-0.162153	7.41818	5.2929039055273e-13	LINC02663	0.184302	0.015348	0.9997986204200331	SPRR2A	-15.44	-0.00728632	0.9997474585073133	CAPNS2	-0.667811	-0.0266179	0.9998854824776026	COL25A1	-0.154791	2.01528	0.1271755549714854	AC019193.4	-0.227676	-0.0475594	0.9998939473791444	EOMES	-19.6934	-0.117335	0.9950287076061448	AC023302.2	1.23008	0.0476068	0.999781	GUCY1A2	-0.23862	2.90595	0.0139927	MMP9
451	GP9	-1.82244	-0.065153	0.9998905351561437	AC005909.1	-4.12203	0.00430255	0.9998347674880047	RASGEF1B	-0.0251192	8.38304	2.4718570618865883e-16	TMEM100	0.382174	7.3953	6.280136062726152e-13	OR9G4	2.37447	0.0153171	0.9997986204200331	CALML5	1.13068	-0.00747636	0.9997474585073133	IVL	-18.0365	-0.0274107	0.9998854824776026	DSC2	-0.484808	1.99985	0.1312978094274936	P2RX2	-18.3491	-0.0494628	0.9998939473791444	AC005863.1	-1.41943	-0.117468	0.9950287076061448	MIR548XHG	0.31549	0.047184	0.999781	LMOD3	0.0927914	2.87626	0.015256066469822402	AC093655.1
452	FYB2	0.155629	-0.0668477	0.9998905351561437	FABP1	-0.174794	0.00410147	0.9998347674880047	ARHGEF28	-0.276007	8.36773	2.8060367341349644e-16	PLD5	0.0849256	7.39233	6.412414388679792e-13	LRRC72	0.215272	0.0146091	0.9997986204200331	OR2V1	-16.4122	-0.00761752	0.9997474585073133	SLC17A4	-18.5837	-0.0276137	0.9998854824776026	TUBB1	1.54093	1.99158	0.13338207654954115	KRT16	-0.103778	-0.0495738	0.9998939473791444	KRT24	-1.20375	-0.117867	0.9950287076061448	AC243654.1	0.570206	0.0464927	0.999781	GRB10	-0.113055	2.8735	0.015357310014413907	AC069114.1
453	AL158064.1	0.458838	-0.0672909	0.9998905351561437	SLC5A8	0.351487	0.00334651	0.9998347674880047	CA12	-0.0173169	8.35088	3.2315275600455444e-16	FREM2	-0.18892	7.38469	6.781394746198657e-13	AC012078.2	1.50438	0.0142646	0.9997986204200331	CCDC190	0.783961	-0.0077089	0.9997474585073133	AC022140.1	-0.637346	-0.0283478	0.9998854824776026	SCN9A	-0.464254	1.98475	0.1352944642253742	WDR38	-1.9718	-0.0496	0.9998939473791444	POU1F1	-19.2685	-0.118532	0.9950287076061448	AC078878.2	0.199914	0.0450165	0.999781	CCN1	-0.44445	2.87148	0.0154367	LINC02810
454	PRG2	-1.80882	-0.0676742	0.9998905351561437	AC006960.2	-0.324926	0.00231935	0.9998347674880047	AC132153.1	0.349652	8.31936	4.211338066171848e-16	MYH11	0.231422	7.38142	6.939981415802992e-13	OR10H1	0.470765	0.0139497	0.9997986204200331	CD207	-15.8434	-0.00827991	0.9997474585073133	AC112172.2	-17.9111	-0.0284259	0.9998854824776026	WDR49	0.707701	1.96727	0.14051992591337034	OR11A1	-2.35449	-0.0498702	0.9998939473791444	AC090348.1	-0.220549	-0.119011	0.9950287076061448	TCL1A	0.841977	0.0443576	0.999781	DIO2	0.540208	2.84723	0.016537872329112684	LINC02307
455	AC016168.4	-0.106432	-0.0678195	0.9998905351561437	CPA3	-0.787215	0.00225452	0.9998347674880047	TEK	-0.171266	8.25108	7.439397632657733e-16	GRIA4	-0.100209	7.37286	7.389693217597909e-13	AC005863.1	1.19194	0.0125636	0.9997986204200331	AC003975.1	-0.535323	-0.00834063	0.9997474585073133	CSTA	0.293178	-0.0288928	0.9998854824776026	LINC01982	2.12932	1.9666	0.14051992591337034	OR10H1	-0.398287	-0.0500879	0.9998939473791444	AC079313.2	-0.0682396	-0.119283	0.9950287076061448	AC111198.1	0.252819	0.0426891	0.999781	OPCML	-0.158783	2.83903	0.016948	AC114757.1
456	SIRPG	-1.70015	-0.0679851	0.9998905351561437	LINC01765	0.0148808	0.00133671	0.9998347674880047	GABRG3	-0.0779365	8.1906	1.2299152546762173e-15	NFKBIA	-0.312108	7.2687	1.6037076314976888e-12	OR52K1	0.86048	0.0121123	0.9997986204200331	S100A7	-16.0252	-0.0092735	0.9997474585073133	AL157373.1	-17.9907	-0.0292381	0.9998854824776026	MORN5	1.81968	1.96375	0.14132952551727812	LINC02346	0.346744	-0.0505999	0.9998939473791444	TCTEX1D4	-19.0266	-0.119331	0.9950287076061448	BAIAP3	0.631155	0.041573	0.999781	AC083902.1	1.09414	2.82499	0.017642435350508634	LINC01456
457	C5orf52	0.037328	-0.0681824	0.9998905351561437	CYP1A1	0.494828	0.00117475	0.9998347674880047	AC093912.1	0.837374	8.18933	1.2410651106898326e-15	AL357507.1	-0.199698	7.22518	2.204634731034938e-12	LINC00334	0.0750814	0.0120452	0.9997986204200331	OR6C2	-0.160467	-0.00946591	0.9997474585073133	LINC02209	-1.63106	-0.0297251	0.9998854824776026	PTCH2	-0.614819	1.95044	0.14523698351604333	CEACAM4	-18.8486	-0.0507996	0.9998939473791444	MT1M	-19.6931	-0.11973	0.9950287076061448	LINC01972	1.09077	0.0414452	0.999781	AC021723.2	0.3435	2.80748	0.018515646315780985	AC006296.3
458	UMOD	-0.980677	-0.0692167	0.9998905351561437	AL034345.2	0.30292	-0.000207088	0.9998347674880047	ALDH1A1	0.258141	8.16633	1.4995788839166179e-15	DNER	-0.166475	7.21382	2.3930477070301746e-12	CEACAM5	1.11403	0.0117726	0.9997986204200331	RD3L	-16.0484	-0.00993589	0.9997474585073133	OR6N1	-18.339	-0.0304563	0.9998854824776026	SCN11A	-0.0847402	1.91829	0.15455987704878008	AL160408.3	-0.60616	-0.0509121	0.9998939473791444	PPBP	-4.73097	-0.120618	0.9950287076061448	AC093725.2	0.824313	0.0409623	0.999781	AF165147.1	0.114993	2.80365	0.018714165863070314	SPRR2F
459	HLA-DQB1	-0.409186	-0.0695153	0.9998905351561437	AC023194.3	-0.334277	-0.000343735	0.9998347674880047	AC007432.1	1.55902	8.12946	2.0307464953522835e-15	CA3	0.277796	7.18813	2.8808700040875154e-12	OR6N1	0.312109	0.0117525	0.9997986204200331	CGA	0.190029	-0.010458	0.9997474585073133	C5orf46	-18.2149	-0.0306593	0.9998854824776026	MAPT	-0.284263	1.90764	0.1579424816115958	TMEM78	-0.923243	-0.0523941	0.9998939473791444	HBD	-2.03554	-0.121174	0.9950287076061448	SMIM28	1.25503	0.0392606	0.999781	PKIB	0.547974	2.80309	0.0187235	KRT8
460	OR7D4	-1.12347	-0.0696693	0.9998905351561437	AL161937.1	0.625612	-0.000416147	0.9998347674880047	NOL4	0.134565	8.08228	2.989012987249723e-15	RAB11FIP1	-0.0756705	7.03794	8.470676310865602e-12	ART3	-0.135674	0.0116483	0.9997986204200331	LINC00690	0.715905	-0.0116337	0.9997474585073133	MS4A1	-18.6999	-0.0306593	0.9998854824776026	CDKN1A	0.178929	1.89647	0.16142359068856285	AL034345.2	-18.6626	-0.0529386	0.9998939473791444	AC123912.2	-3.06761	-0.121405	0.9950287076061448	UBXN10	0.358925	0.0382186	0.999781	ITGB6	0.00100163	2.80232	0.018745051274841353	AP001626.1
461	AC125421.1	-1.52987	-0.069734	0.9998905351561437	OR4K1	-13.6826	-0.000788551	0.9998347674880047	PRDM6	-0.402715	8.06546	3.4255054483005912e-15	TMEM132B	-0.0263724	6.9655	1.4187035800366706e-11	DLEC1	0.0736719	0.00781706	0.9997986204200331	C20orf85	-0.422768	-0.0118433	0.9997474585073133	IAPP	0.0775092	-0.031373	0.9998854824776026	GLRA3	1.77143	1.89217	0.16286322019127356	AC012078.2	-18.5788	-0.0545428	0.9998939473791444	AC010609.1	0.0127435	-0.122385	0.9947768323529359	HNF4A	0.247609	0.0376437	0.999781	IFRD1	-0.296637	2.77299	0.0204453	GAD2
462	LINC02061	-0.567712	-0.0701565	0.9998905351561437	CST1	-0.570515	-0.000809831	0.9998347674880047	MTSS1	-0.454951	7.93585	9.72352899128018e-15	RGS7	-0.11565	6.94198	1.6713858421445498e-11	FCER1A	-0.242864	0.00747427	0.9997986204200331	JADRR	-0.230829	-0.0119799	0.9997474585073133	AC133485.7	-18.3922	-0.0316746	0.9998854824776026	AC068633.1	0.787074	1.88376	0.16554921661672656	LINC02484	-0.13594	-0.0569665	0.9998939473791444	OOSP4B	-2.05352	-0.122473	0.9947768323529359	CGA	1.1325	0.037606	0.999781	NRXN3	-0.338909	2.75925	0.021273549435708944	AL354994.1
463	SPRR2F	-2.45725	-0.0704619	0.9998905351561437	NPS	-14.2607	-0.00118283	0.9998347674880047	KCNIP1	0.0999455	7.8989	1.3066980264017649e-14	DIO2	0.634017	6.93791	1.7152317081733613e-11	GSTA5	1.55648	0.0071247	0.9997986204200331	CCDC13-AS1	0.436059	-0.0120784	0.9997474585073133	DAOA-AS1	-1.04766	-0.0317369	0.9998854824776026	GABRB1	-0.0284231	1.87194	0.16925899354522303	AC112770.1	0.370873	-0.0574259	0.9998939473791444	BTG4	-2.7551	-0.122599	0.9947768323529359	C10orf67	0.431363	0.0372823	0.999781	UFL1-AS1	-0.1929	2.75178	0.021738009858895343	AL591468.2
464	UGT2B11	-18.7686	-0.0716545	0.9998905351561437	IL17A	-14.7355	-0.00118283	0.9998347674880047	AL021918.5	0.419391	7.86687	1.6860670343299678e-14	MYH9	-0.390182	6.92638	1.8529900255950296e-11	PPP2R2B	-0.416637	0.00711494	0.9997986204200331	LINC01100	0.646552	-0.0124771	0.9997474585073133	CXCL10	-18.2502	-0.0320806	0.9998854824776026	AL645568.1	-0.456091	1.85726	0.1743072373585852	CD1C	-19.0827	-0.0574838	0.9998939473791444	CLEC10A	-5.14327	-0.122617	0.9947768323529359	OR10K2	1.35315	0.036354	0.999781	NFKBIA	-0.284274	2.70318	0.024974253872068194	AL138812.1
465	OR10Z1	-18.9883	-0.0716545	0.9998905351561437	AC012078.2	-0.784525	-0.00140548	0.9998347674880047	CNBD1	0.654042	7.85851	1.7968599098159667e-14	ALPL	0.108875	6.91113	2.0606478128332548e-11	LINC01972	0.274818	0.00570712	0.9997986204200331	LINC02346	0.227001	-0.0127629	0.9997474585073133	AC002101.1	-0.485952	-0.0323332	0.9998854824776026	AC073091.3	1.71131	1.83943	0.1805819641976925	LCN2	-18.3452	-0.0580185	0.9998939473791444	SMIM6	-1.86905	-0.123072	0.9947768323529359	PRG2	0.571133	0.0362459	0.999781	SLC24A2	0.1667	2.69937	0.025231674412183176	LRRC72
466	BPIFA1	-19.0381	-0.0716545	0.9998905351561437	AC011396.2	-0.614099	-0.00148154	0.9998347674880047	PGM2L1	-0.145153	7.8227	2.3826063471701912e-14	COL4A1	-0.265411	6.84962	3.1643133377767834e-11	PTH2	-0.169009	0.00569361	0.9997986204200331	TF	0.210936	-0.013087	0.9997474585073133	AFP	-18.1372	-0.0326898	0.9998854824776026	RGS7	-0.210052	1.82876	0.18458446403904233	SPRR2F	-18.5125	-0.0580185	0.9998939473791444	LPAR3	0.296748	-0.123816	0.9947768323529359	OTP	0.559157	0.0361851	0.999781	SFRP4	-0.091932	2.68776	0.026062583784382646	GPR1-AS
467	LINC00690	-18.6005	-0.0724781	0.9998905351561437	LINC02842	0.411052	-0.00150223	0.9998347674880047	SLC25A48	0.190131	7.75676	4.0090441573055344e-14	UNC79	-0.233294	6.84422	3.2814025735040503e-11	AL591468.2	-0.353659	0.00569327	0.9997986204200331	GSTA5	-16.2037	-0.0135791	0.9997474585073133	AC003975.1	-18.5865	-0.033705	0.9998854824776026	PLAC1	0.151587	1.81336	0.19047246110253244	SLC6A14	0.0271432	-0.0588695	0.9998939473791444	AC104078.2	-0.103119	-0.124583	0.9947768323529359	AC044839.1	0.335205	0.0339411	0.999781	FMN1	-0.405915	2.68085	0.0265749	AL138927.1
468	LINC01467	-1.33923	-0.0746148	0.9998905351561437	TRIM51	-14.9524	-0.00177424	0.9998347674880047	AC011246.1	0.491503	7.7397	4.5710854888112885e-14	AL356124.1	-0.106024	6.8301	3.6161274608882446e-11	PPBP	-0.781141	0.00530615	0.9997986204200331	MMP10	-0.869064	-0.015021	0.9997474585073133	CFAP97D2	-0.0278854	-0.0337307	0.9998854824776026	LINC02694	0.171472	1.78008	0.2032370429426929	TECTB	-1.62587	-0.0594848	0.9998939473791444	ALOXE3	-0.821943	-0.124611	0.9947768323529359	DRD3	0.521583	0.0338243	0.999781	CFAP43	0.292276	2.6338	0.030409194444702685	AC005040.2
469	FDCSP	-1.61202	-0.0746201	0.9998905351561437	FGG	-14.0978	-0.00177424	0.9998347674880047	ANGPT2	-0.228907	7.7176	5.421080680059977e-14	F3	0.37871	6.81614	3.9794935533749617e-11	SPINK1	-0.491617	0.00497902	0.9997986204200331	DMP1	-1.51159	-0.0150527	0.9997474585073133	CLEC10A	-1.67242	-0.0345954	0.9998854824776026	AC132803.1	-0.0838742	1.76981	0.20745790788520846	LINC02209	-1.91244	-0.0600258	0.9998939473791444	EXOC1L	-1.06828	-0.12513	0.9947768323529359	DNTT	0.161913	0.0337863	0.999781	LRP1B	-0.190094	2.62675	0.030934256870638704	AC078878.2
470	AC096666.1	-0.725653	-0.0754696	0.9998905351561437	OR9G1	-14.9904	-0.00216852	0.9998347674880047	TTC22	0.274582	7.70407	6.018369845837348e-14	MSN	-0.353013	6.8064	4.24956402557849e-11	LINC00261	0.174096	0.00320509	0.9997986204200331	OR10A6	-17.0635	-0.015235	0.9997474585073133	SLC6A14	-0.691919	-0.0348501	0.9998854824776026	KCNH7	0.202952	1.7688	0.2077235970079556	AC007953.2	-1.37102	-0.0607001	0.9998939473791444	AC002072.1	0.506905	-0.125806	0.9947768323529359	RAB25	0.0540317	0.0327001	0.999781	AC092153.1	-0.00115015	2.57622	0.0356315	AC097518.2
471	P2RX2	-18.3674	-0.0761844	0.9998905351561437	OR4E1	-15.1997	-0.00256279	0.9998347674880047	CSMD2	0.032783	7.62957	1.0722827131526626e-13	SATB1-AS1	0.072373	6.80629	4.24956402557849e-11	SPERT	-0.0623823	0.00320365	0.9997986204200331	KRTAP4-11	-16.8704	-0.015235	0.9997474585073133	FAM216B	-0.217734	-0.0350201	0.9998854824776026	ANO3	-0.271048	1.75383	0.21359944744098866	RFX6	-1.97417	-0.0608272	0.9998939473791444	AL606804.1	-1.20048	-0.126895	0.9944952163729646	SLC39A12	-0.0234844	0.0317085	0.999781	AC132153.1	0.24369	2.56834	0.0363219	AC105046.2
472	AC093725.2	-0.145816	-0.0762372	0.9998905351561437	IGLC3	-15.2159	-0.00275993	0.9998347674880047	SLC45A4	-0.174759	7.61372	1.208713585372488e-13	FRAS1	-0.226136	6.80518	4.2763400352618844e-11	AK7	0.249253	0.00294645	0.9997986204200331	AC078878.2	0.192511	-0.0156476	0.9997474585073133	BPIFA1	-19.0141	-0.0353293	0.9998854824776026	AF121898.1	-0.224943	1.741	0.21918513442994383	PTCRA	-1.32058	-0.0608514	0.9998939473791444	AC005355.1	0.251929	-0.128273	0.9936548204295299	NOTO	0.775995	0.0314212	0.999781	SEMA3G	1.28306	2.56164	0.0369253	AC104078.1
473	AC096645.1	-0.776913	-0.0772049	0.9998905351561437	CLEC1B	0.0308498	-0.00317509	0.9998347674880047	MSTN	-0.0118588	7.60893	1.252437914465086e-13	UST	-0.0565062	6.80256	4.348889920515024e-11	GCKR	0.255201	0.00115465	0.9997986204200331	XCL2	0.250394	-0.0157553	0.9997474585073133	UGT2B11	-18.7446	-0.0353293	0.9998854824776026	AL035446.2	1.07654	1.73066	0.22273899517093085	SCGB2A1	-18.6191	-0.0609596	0.9998939473791444	AC008609.1	-0.810537	-0.129174	0.9932328630341202	FABP6	0.491765	0.0312215	0.999781	AL583785.1	0.0844534	2.5614	0.0369253	GLRA3
474	LINC02474	-0.833051	-0.0778978	0.9998905351561437	TFF1	-15.2383	-0.00335134	0.9998347674880047	LINC00536	0.503145	7.59982	1.3417757551394652e-13	AL049830.3	1.74669	6.79026	4.7293826389154884e-11	AL355592.1	0.903648	0.000758092	0.9997986204200331	OR52N5	-16.5335	-0.0158974	0.9997474585073133	OR10Z1	-18.9643	-0.0353293	0.9998854824776026	CASC1	0.124076	1.72778	0.22367843132856968	G6PC	-18.9103	-0.0614943	0.9998939473791444	LRRC72	-0.0414488	-0.129474	0.9932328630341202	GSDMA	0.380687	0.0300053	0.999781	KCNH1	-0.0358	2.55839	0.0372019	LINC00383
475	AC022140.1	-0.356403	-0.0780746	0.9998905351561437	OR9G4	-15.2651	-0.00354848	0.9998347674880047	FN1	-0.00897847	7.52262	2.418522375480346e-13	DNAH7	0.360169	6.76227	5.7237102313682865e-11	LINC01707	-0.00479806	0.000670079	0.9997986204200331	OR5AN1	-17.1149	-0.0158974	0.9997474585073133	AC005909.1	-18.5337	-0.0355324	0.9998854824776026	USP31	-0.515385	1.72311	0.22531505829116594	ATOH1	-19.1044	-0.062029	0.9998939473791444	LHX5	-19.8543	-0.130905	0.9924491962667964	AC114928.1	1.12964	0.0281299	0.999781	C2CD4D-AS1	1.57757	2.55372	0.0376599	AC097512.1
476	CEACAM4	-18.8669	-0.0782435	0.9998905351561437	CD1C	-1.94494	-0.00358316	0.9998347674880047	PCBP3	0.0372541	7.46588	3.716049023925594e-13	LINC02466	0.566809	6.68871	9.459661992642659e-11	CDHR4	-0.213904	-7.35096e-05	0.9999413477996494	OR4F17	-1.91245	-0.016427	0.9997474585073133	AC114928.1	-18.5367	-0.0355324	0.9998854824776026	CLIC3	1.87607	1.70931	0.23099575445293125	AC005280.2	-1.0747	-0.0621681	0.9998939473791444	CCL8	-2.64119	-0.131376	0.9924024979312132	GABRA6	-0.107345	0.0274671	0.999781	MITF	-0.376452	2.51984	0.0410518	OR11A1
477	FBXW10	0.447181	-0.0783635	0.9998905351561437	SPRR2A	-15.4267	-0.00433703	0.9998347674880047	CDH10	-0.170455	7.43682	4.624885612008356e-13	LINC01807	0.460862	6.68631	9.60307039976919e-11	MUC5B	-0.0087355	-0.00107932	0.9997986204200331	CST6	-1.75394	-0.0169618	0.9997474585073133	AOC1	-0.404594	-0.0358454	0.9998854824776026	ADRA1A	-0.153961	1.69661	0.23582502712734107	DAOA-AS1	-1.02695	-0.0626786	0.9998939473791444	TEKT2	-0.0871721	-0.131439	0.9924024979312132	JADRR	0.759851	0.027327	0.999781	NDUFA4L2	0.630667	2.51371	0.0417231	AC090572.3
478	AL160408.3	0.0181476	-0.0788617	0.9998905351561437	LINC02222	-15.7136	-0.00433703	0.9998347674880047	JAG1	-0.256957	7.41514	5.432240067681382e-13	GRM5	0.00981912	6.67561	1.0301598936674637e-10	OR4K1	-13.6991	-0.00142497	0.9997986204200331	SPERT	-16.8635	-0.0172222	0.9997474585073133	JADRR	-18.4066	-0.0359384	0.9998854824776026	SNRK	-0.443481	1.69317	0.2369849156152323	AL133456.1	-18.693	-0.0636332	0.9998939473791444	CDHR4	-0.984383	-0.131453	0.9924024979312132	S100P	-0.0207879	0.0270195	0.999781	MYOM1	-0.548294	2.51255	0.0418119	FABP1
479	DKK4	-18.5268	-0.0790671	0.9998905351561437	OR2V1	-16.3989	-0.00453417	0.9998347674880047	ERVMER61-1	0.894248	7.39131	6.490357711926358e-13	AC023480.1	-0.267242	6.61799	1.5150363544330362e-10	IL17A	-14.752	-0.00213746	0.9997986204200331	MMP7	-0.0515228	-0.0180738	0.9997474585073133	LINC02092	-0.836103	-0.0368077	0.9998854824776026	TACR3	-0.0198582	1.67967	0.24233418126117523	KRT78	-18.5447	-0.0636332	0.9998939473791444	AP001208.1	-1.08523	-0.132157	0.9924024979312132	NTSR2	1.31574	0.0262117	0.999781	STC1	-0.0359625	2.50472	0.0426487	LINC02725
480	CST6	-18.0369	-0.0790671	0.9998905351561437	LRRC72	0.117586	-0.00492431	0.9998347674880047	DNAH6	0.649818	7.38097	7.004162511878708e-13	MPP7	-0.228387	6.61774	1.515459402814088e-10	NPS	-14.2772	-0.00213746	0.9997986204200331	AC104078.1	0.819483	-0.0197773	0.9997474585073133	AC122685.1	0.452554	-0.0372838	0.9998854824776026	KLHL31	-0.388217	1.67949	0.24233418126117523	AC116914.1	-18.5901	-0.064168	0.9998939473791444	FOXE1	-2.79826	-0.132176	0.9924024979312132	TUBA4B	0.296873	0.0257468	0.999781	CFAP221	0.68042	2.50432	0.0426487	NTSR2
481	KRT78	-1.62921	-0.0791025	0.9998905351561437	CD207	-15.8301	-0.00492844	0.9998347674880047	ZNF536	-0.290416	7.38078	7.004162511878708e-13	DEPTOR	-0.238739	6.59427	1.7707866609778672e-10	GNLY	0.380259	-0.00261695	0.9997986204200331	AP001208.1	0.0733026	-0.0200416	0.9997474585073133	P2RX2	-18.3434	-0.0375628	0.9998854824776026	CLRN2	4.02343	1.67421	0.24481263110088886	OR1I1	-0.462827	-0.0642482	0.9998939473791444	AP000146.1	-0.232868	-0.13226	0.9924024979312132	AP000146.1	0.194343	0.0256399	0.999781	AC005165.1	0.0624697	2.48861	0.044426	TECRL
482	AC026310.2	-0.175323	-0.0791624	0.9998905351561437	LINC02383	-0.157545	-0.00533622	0.9998347674880047	AL356124.1	-0.128509	7.3734	7.39271600047554e-13	SLCO2A1	0.233831	6.58736	1.852556846830917e-10	FGG	-14.1143	-0.00320619	0.9997986204200331	AC111000.4	-0.548694	-0.0202599	0.9997474585073133	CEACAM4	-18.8429	-0.038578	0.9998854824776026	FAM43A	-0.377696	1.67343	0.244918	TTR	-0.967088	-0.0645426	0.9998939473791444	LINC02209	-19.5177	-0.132501	0.9924024979312132	OR7G2	0.41769	0.0256126	0.999781	JAG1	-0.400274	2.47636	0.0456638	LINC02663
483	TECTB	-1.56401	-0.0792023	0.9998905351561437	APOBEC3A	0.202436	-0.00539395	0.9998347674880047	COL10A1	0.0283288	7.35238	8.64097176687458e-13	AC116362.1	0.298392	6.5833	1.9012689183042082e-10	TRIM51	-14.9689	-0.00320619	0.9997986204200331	LGALS9B	-16.6474	-0.0205342	0.9997474585073133	AC117473.1	-0.312193	-0.0385799	0.9998854824776026	AC044810.2	-0.416771	1.66393	0.24903434847690584	PPBP	-2.40546	-0.0651039	0.9998939473791444	CPA3	-0.2299	-0.133603	0.9924024979312132	AC090023.2	0.349141	0.0255569	0.999781	KLHL31	0.0686593	2.47277	0.0460189	KRT24
484	OR1I1	-0.102735	-0.0805333	0.9998905351561437	S100A7	-16.0119	-0.00551986	0.9998347674880047	FAM241A	0.0538174	7.35204	8.650118708001897e-13	FANK1	0.0678914	6.54441	2.4581131782238974e-10	CRYGA	-0.169509	-0.0032074	0.9997986204200331	FCRL1	-0.472596	-0.0207851	0.9997474585073133	OR56A3	-18.445	-0.038781	0.9998854824776026	SFRP5	0.538275	1.65273	0.2536592843855526	SLC6A5	-1.42859	-0.065246	0.9998939473791444	CCDC78	-0.712152	-0.134361	0.9924024979312132	AP001208.1	0.340145	0.0254881	0.999781	ADAMTS20	0.068843	2.44034	0.049966279628767894	CLDN11
485	GP1BA	-0.279897	-0.0805415	0.9998905351561437	OR9K2	-16.2583	-0.005717	0.9998347674880047	GPM6A	-0.0828651	7.32125	1.0838484985838496e-12	KIF5C	-0.403582	6.51303	3.022497004205253e-10	MCIDAS	-0.665991	-0.00323354	0.9997986204200331	OR5K1	-17.0444	-0.0208654	0.9997474585073133	CYP1A1	-18.3171	-0.038781	0.9998854824776026	MYRIP	-0.0894112	1.65256	0.2536592843855526	LINC02810	-0.982504	-0.0654913	0.9998939473791444	NKG7	-4.84543	-0.134591	0.9924024979312132	AC006960.2	0.0411078	0.023941	0.999781	NEAT1	-0.295081	2.43644	0.050393460885533585	AC010880.1
486	MTRNR2L6	-0.24397	-0.0807549	0.9998905351561437	RD3L	-16.0351	-0.00591413	0.9998347674880047	MYRIP	-0.221613	7.29897	1.2774836362148505e-12	TEAD4	0.0812267	6.46173	4.2424495722286144e-10	AC120498.4	-0.579075	-0.00359756	0.9997986204200331	AL390718.1	-16.9551	-0.0208654	0.9997474585073133	AC108112.1	-18.6273	-0.038781	0.9998854824776026	MSX1	-0.303587	1.65069	0.2544231413892489	TEKT4	-18.4553	-0.0655048	0.9998939473791444	AL121999.1	-0.836514	-0.134841	0.9924024979312132	AL445070.1	2.17636	0.0231786	0.999781	MYH11	0.0112083	2.42719	0.051581123198850595	AC093725.2
487	HLA-DQA1	-0.174376	-0.0808362	0.9998905351561437	SCGB2A1	0.362177	-0.00611649	0.9998347674880047	KIAA1211L	0.725472	7.26719	1.612144446257265e-12	ZNF106	-0.16689	6.44194	4.827794043062033e-10	GLYATL3	0.213473	-0.0038911	0.9997986204200331	AC012078.2	-0.0738091	-0.0209128	0.9997474585073133	CST6	-18.0129	-0.0389841	0.9998854824776026	AC138627.1	-0.277005	1.64488	0.25727608413634107	AVP	-2.13065	-0.0660613	0.9998939473791444	SMIM36	-0.108554	-0.135516	0.9924024979312132	SLC30A10	-0.00577915	0.0224322	0.999781	HHIP	-0.312928	2.41133	0.0535163	AC093824.2
488	AC004936.1	0.129476	-0.0808502	0.9998905351561437	HTN3	-16.6622	-0.00630841	0.9998347674880047	SYNPO2	-0.212615	7.2418	1.9419765050214078e-12	RAB3B	0.290494	6.35967	8.218763113142348e-10	LINC00383	0.187978	-0.00390169	0.9997986204200331	NPPB	0.302194	-0.0210533	0.9997474585073133	HLA-DQA1	-2.11112	-0.0394732	0.9998854824776026	AC079209.2	0.540669	1.63725	0.260631	BTG4	-0.865176	-0.0664176	0.9998939473791444	C5orf52	-2.34611	-0.135947	0.9924024979312132	SKAP1	0.0807479	0.0220697	0.999781	AGBL1	-0.385992	2.39995	0.0550242	LINC01962
489	AC004832.1	-0.0577975	-0.0811641	0.9998905351561437	AP001208.1	-0.104388	-0.00654032	0.9998347674880047	CHRM2	0.109006	7.17576	3.1445222228757567e-12	AC124854.1	0.507109	6.34874	8.81277538715433e-10	OR9G1	-15.0069	-0.00391868	0.9997986204200331	AC027801.3	0.0681867	-0.0216548	0.9997474585073133	AL034345.2	-18.6569	-0.0402023	0.9998854824776026	AC079160.1	0.939211	1.63692	0.260631	CYP26C1	-1.53845	-0.0671799	0.9998939473791444	OR11G2	-1.1751	-0.136688	0.9924024979312132	AL138812.1	0.428749	0.021408	0.999781	MYPN	-0.308017	2.39156	0.0561733	SLC5A8
490	AL034345.2	-18.6809	-0.0815379	0.9998905351561437	AADACL2	-0.802252	-0.00721942	0.9998347674880047	EFNB2	-0.371869	7.17132	3.2435746362383896e-12	FMN2	-0.185775	6.33536	9.573521395651714e-10	TF	-0.0882869	-0.00399147	0.9997986204200331	SLC17A4	-1.03665	-0.0217225	0.9997474585073133	AL160411.1	-1.34783	-0.0402693	0.9998854824776026	KRTDAP	0.567789	1.63619	0.26080019084250383	MCIDAS	-18.8918	-0.0676437	0.9998939473791444	LHX3	-19.6896	-0.138088	0.9916493827488788	LINC00383	-0.253903	0.0211826	0.999781	WWC1	-0.0856848	2.38215	0.057564807794320404	AL034345.2
491	TEKT4	-1.40022	-0.0819821	0.9998905351561437	OR2T10	-16.7169	-0.0072941	0.9998347674880047	NOX4	-0.247847	7.16309	3.439557074885125e-12	CCDC170	0.469403	6.30418	1.1667017742995572e-09	OR7A10	-0.206251	-0.0042779	0.9997986204200331	OR9A4	-0.0259463	-0.0220959	0.9997474585073133	SLC5A8	-0.376452	-0.0411071	0.9998854824776026	BGN	-0.102824	1.63364	0.26172273542948504	MIR7515HG	-18.8334	-0.0684458	0.9998939473791444	AMTN	-20.1117	-0.138088	0.9916493827488788	LINC01781	0.506075	0.0206611	0.999781	LINC02315	0.472438	2.35438	0.061572079429020744	OR4E1
492	AC009478.1	0.257388	-0.083482	0.9998905351561437	CCDC13-AS1	0.0402769	-0.0075801	0.9998347674880047	PCDH11X	-0.272917	7.15391	3.667011017643101e-12	CAV2	-0.0651484	6.29653	1.224049852042067e-09	TCN1	-0.558227	-0.00430894	0.9997986204200331	PPDPFL	0.473193	-0.0221085	0.9997474585073133	CYP4B1	-1.31521	-0.0413817	0.9998854824776026	CNBD1	-0.0955362	1.62862	0.264208	CPA3	-1.12124	-0.0685827	0.9998939473791444	OR2A14	-2.25757	-0.138647	0.9916493827488788	OR5AN1	-0.0113143	0.0199915	0.999781	AL078602.1	1.03159	2.33237	0.0650418	PRSS57
493	LINC01100	-0.321783	-0.0836278	0.9998905351561437	AL445070.1	-16.4979	-0.00788551	0.9998347674880047	FRMD5	-0.192678	7.14932	3.78607544753004e-12	TTC22	-0.00908663	6.29513	1.233472734622805e-09	OR4E1	-15.2162	-0.00463116	0.9997986204200331	OR51L1	-17.1759	-0.0221902	0.9997474585073133	AC012078.2	-18.5731	-0.0414206	0.9998854824776026	RASD1	1.03789	1.6219	0.2673741452814888	NMS	-19.1348	-0.0689806	0.9998939473791444	SLC6A14	-1.77844	-0.138819	0.9916493827488788	OR11A1	0.89632	0.0199222	0.999781	LINC00470	0.521092	2.31249	0.0682589	DYDC2
494	AC093824.2	-0.601102	-0.084106	0.9998905351561437	GSTA5	-16.1904	-0.00808265	0.9998347674880047	MGP	0.147641	7.14809	3.814779328552982e-12	PRSS12	-0.153279	6.27116	1.4353826017114072e-09	IVL	-1.18948	-0.00464109	0.9997986204200331	KRTAP4-4	-17.7229	-0.0221902	0.9997474585073133	LINC02484	-0.38369	-0.0414824	0.9998854824776026	PPP4R4	0.0844578	1.6204	0.26777366758921345	ANKRD66	-1.08251	-0.0690935	0.9998939473791444	LINC02113	-0.793289	-0.138901	0.9916493827488788	LINC00929	0.980792	0.0197839	0.999781	ENPP3	0.549616	2.30833	0.0689396	LINC01467
495	DAOA-AS1	-0.947008	-0.0841161	0.9998905351561437	AL133456.1	-0.190975	-0.00809477	0.9998347674880047	TRPC6	0.10336	7.12707	4.43195286877055e-12	FSTL4	0.271272	6.26392	1.4999852016358955e-09	IGLC3	-15.2324	-0.00498741	0.9997986204200331	AC112172.2	-1.38259	-0.0230486	0.9997474585073133	GHRH	-18.5357	-0.0418267	0.9998854824776026	AC010343.3	0.275153	1.61397	0.2703913255762632	TENT5B	-0.22155	-0.0692963	0.9998939473791444	CDKL4	0.502559	-0.138934	0.9916493827488788	OR6C2	0.760791	0.0192566	0.999781	STXBP6	-0.27295	2.30684	0.0691367	GC
496	AL031767.2	-1.22588	-0.0841302	0.9998905351561437	KRT78	-0.53924	-0.00809949	0.9998347674880047	FNDC5	-0.407388	7.1151	4.827162381595988e-12	FGL2	0.0302652	6.26389	1.4999852016358955e-09	CLCA4	0.350984	-0.00533427	0.9997986204200331	CRYGA	-17.3972	-0.0231837	0.9997474585073133	AC019193.4	-0.808968	-0.0420824	0.9998854824776026	CFAP299	-0.268415	1.59255	0.28120159739497064	OR7D4	-18.8905	-0.0697827	0.9998939473791444	FAM216B	-1.90018	-0.139226	0.9916493827488788	AC002101.1	0.777999	0.0191725	0.999781	AC010967.1	1.24802	2.30218	0.0698412	AC089987.2
497	GC	-1.13415	-0.0846405	0.9998905351561437	TMEM190	-0.6004	-0.00813585	0.9998347674880047	KLHL4	0.0123936	7.10795	5.07679847919178e-12	SYNPO2	-0.215769	6.22616	1.906921974658946e-09	AL034345.2	-0.20265	-0.00534751	0.9997986204200331	LINC02061	0.136534	-0.0239407	0.9997474585073133	SMIM23	-0.536648	-0.0425407	0.9998854824776026	LINC01446	0.535905	1.55497	0.30019943295247564	EREG	-0.331705	-0.0701062	0.9998939473791444	GLYATL3	-1.4522	-0.140699	0.9916493827488788	AC096992.3	0.379167	0.0189587	0.999781	CXCL13	-0.0337046	2.29182	0.0715422	OR52K1
498	MPO	-0.81435	-0.0847774	0.9998905351561437	LINC00383	0.160695	-0.00869672	0.9998347674880047	MYH11	0.399749	7.08677	5.9086904083447044e-12	CNTNAP4	-0.203903	6.19649	2.2940997238239416e-09	TFF1	-15.2549	-0.00605613	0.9997986204200331	CLEC10A	0.149043	-0.0245811	0.9997474585073133	AL161937.1	-0.760831	-0.0426861	0.9998854824776026	NKAIN3	-0.423321	1.55486	0.30019943295247564	AL033527.4	-0.559105	-0.0706713	0.9998939473791444	CYP2F1	-2.48657	-0.141348	0.9916493827488788	AL161937.1	0.639455	0.0184403	0.999781	XIRP2	0.0531856	2.28475	0.072658	PAX5
499	TEKT2	0.0490617	-0.0851767	0.9998905351561437	KRTAP4-11	-16.8571	-0.00906834	0.9998347674880047	AC063944.1	-0.337266	7.07607	6.3729879052135836e-12	KLHL14	-0.111612	6.17324	2.6549255166789707e-09	OR2B11	-0.3634	-0.00613146	0.9997986204200331	LCN2	0.323705	-0.0252106	0.9997474585073133	AC243654.1	-0.309851	-0.0427816	0.9998854824776026	MSR1	-0.439861	1.55116	0.3021592827670068	AL021917.1	0.0412337	-0.0709764	0.9998939473791444	AC007128.2	-2.46223	-0.141842	0.9916493827488788	AL034428.1	0.696579	0.0176785	0.999781	BGN	-0.454147	2.28106	0.0732388	HBE1
[truncated: 139 more columns]

## Sheet: Interzone_subcluster
gene	scores	logfoldchanges	pvals	pvals_adj	celltype
CADM2	18.8103	2.63748	6.21528e-79	7.03528e-75	Fibro
CHST9	18.3283	2.5832	4.92385e-75	4.1801e-71	Fibro
CDH12	16.196	3.00931	5.38101e-59	3.65457e-55	Fibro
EPHA6	16.143	2.40315	1.27267e-58	7.20286e-55	Fibro
ADAMTS19	14.8423	1.81636	7.80112e-50	2.94345e-46	Fibro
AQP4-AS1	14.7725	2.22067	2.20509e-49	7.48803e-46	Fibro
AC008591.1	14.0313	1.91662	1.00271e-44	2.12813e-41	Fibro
CRNDE	13.7422	2.07544	5.6729e-43	1.13318e-39	Fibro
RPS27A	12.9781	1.88329	1.6281e-38	2.51305e-35	Fibro
NDST3	12.656	2.12865	1.03702e-36	1.40861e-33	Fibro
RPS3A	12.1892	1.64184	3.5501e-34	4.01848e-31	Fibro
RPL34	11.9268	1.78767	8.57623e-33	9.10099e-30	Fibro
KCNB2	11.7218	2.53246	9.85782e-32	9.84564e-29	Fibro
RPS23	11.3167	1.79295	1.08488e-29	9.44622e-27	Fibro
RPL13A	11.2998	1.24139	1.31561e-29	1.11689e-26	Fibro
PCDH10	11.2339	1.26178	2.78008e-29	2.30259e-26	Fibro
NCKAP5	10.7961	1.53295	3.592e-27	2.59526e-24	Fibro
RPS6	10.7187	1.2812	8.31615e-27	5.76326e-24	Fibro
RPL23	10.6467	1.21344	1.80662e-26	1.22698e-23	Fibro
RPS19	10.5761	1.7642	3.84706e-26	2.51498e-23	Fibro
RPL15	10.576	1.20678	3.8512e-26	2.51498e-23	Fibro
RPL13	10.5717	1.22726	4.0318e-26	2.58324e-23	Fibro
DENND5B	10.5447	1.17582	5.37619e-26	3.38083e-23	Fibro
RPL18A	10.3493	1.53081	4.21399e-25	2.5105e-22	Fibro
RPLP0	10.1873	1.60651	2.25993e-24	1.25808e-21	Fibro
PDE4D	10.1283	1.26156	4.13753e-24	2.23019e-21	Fibro
LRRC4C	10.0451	1.4106	9.65728e-24	4.96882e-21	Fibro
RPL30	9.92309	1.87801	3.30366e-23	1.67441e-20	Fibro
RPS7	9.75707	1.47085	1.72048e-22	8.46724e-20	Fibro
RPL9	9.488	2.25561	2.35508e-21	1.11075e-18	Fibro
SRP14	9.46461	1.15421	2.94648e-21	1.33409e-18	Fibro
RPS11	9.29784	1.53914	1.43326e-20	6.23985e-18	Fibro
CSMD3	9.27746	1.68582	1.73568e-20	7.46077e-18	Fibro
CHSY3	9.27024	1.24379	1.8573e-20	7.88376e-18	Fibro
PPP1R9A	9.21179	1.03335	3.2074e-20	1.33188e-17	Fibro
COL23A1	9.21149	1.29655	3.21615e-20	1.33188e-17	Fibro
RPS14	9.15292	1.44414	5.54141e-20	2.21382e-17	Fibro
RPS16	9.10993	1.34255	8.2435e-20	3.21762e-17	Fibro
LRP1B	9.09351	1.41168	9.58903e-20	3.6587e-17	Fibro
SAMD5	9.08766	1.27771	1.01191e-19	3.81804e-17	Fibro
RPS12	9.05043	2.39828	1.42407e-19	5.31412e-17	Fibro
RMST	8.96167	3.63871	3.19789e-19	1.15525e-16	Fibro
RPS25	8.94345	1.72886	3.77207e-19	1.33429e-16	Fibro
RPL19	8.9405	1.38642	3.87396e-19	1.3562e-16	Fibro
IRX5	8.93718	2.52316	3.99238e-19	1.3834e-16	Fibro
RPLP1	8.87881	1.66451	6.75818e-19	2.31812e-16	Fibro
RPS20	8.87474	1.72572	7.00958e-19	2.38031e-16	Fibro
COL24A1	8.85339	1.2185	8.48986e-19	2.85444e-16	Fibro
RPL17	8.85051	1.48578	8.71218e-19	2.89681e-16	Fibro
PRR16	8.84956	1.04304	8.78649e-19	2.89681e-16	Fibro
CNTNAP3B	8.70697	1.78746	3.12104e-18	1.00937e-15	Fibro
SPAG17	8.70049	1.72571	3.30465e-18	1.05867e-15	Fibro
RPL28	8.64171	1.2829	5.5377e-18	1.75747e-15	Fibro
IRX3	8.51579	2.32254	1.65455e-17	4.97214e-15	Fibro
DAB1	8.43636	1.12655	3.27361e-17	9.58321e-15	Fibro
TENM3-AS1	8.26304	1.1669	1.42013e-16	3.85798e-14	Fibro
AC109466.1	8.21664	1.21217	2.09291e-16	5.55242e-14	Fibro
CCDC80	8.13369	1.03185	4.16422e-16	1.08776e-13	Fibro
HS3ST3A1	8.08555	1.22889	6.18825e-16	1.58656e-13	Fibro
EPHA5	8.03285	1.48838	9.5234e-16	2.37791e-13	Fibro
RPL10A	8.02492	1.16842	1.01589e-15	2.51808e-13	Fibro
BTF3	8.00524	1.44473	1.19236e-15	2.91296e-13	Fibro
RPL27A	7.99055	1.67664	1.34333e-15	3.25835e-13	Fibro
RPL18	7.88904	1.38871	3.04519e-15	7.08277e-13	Fibro
RPS5	7.85945	1.25865	3.85819e-15	8.85246e-13	Fibro
RPL7	7.83171	1.46793	4.81286e-15	1.09688e-12	Fibro
ADAMTSL3	7.69243	1.159	1.4437e-14	3.20427e-12	Fibro
SLIT2	7.66522	1.17374	1.78528e-14	3.91126e-12	Fibro
NACA	7.53331	1.01153	4.94707e-14	1.04995e-11	Fibro
AL033504.1	7.46221	1.2894	8.50831e-14	1.77255e-11	Fibro
TRPC4	7.43228	2.33351	1.06743e-13	2.21023e-11	Fibro
RPL21	7.42229	1.40254	1.15109e-13	2.36901e-11	Fibro
HS6ST3	7.38793	1.77314	1.49126e-13	3.05062e-11	Fibro
PKDCC	7.31129	1.32993	2.64589e-13	5.28524e-11	Fibro
RPL41	7.28076	2.1209	3.31935e-13	6.51553e-11	Fibro
LRRC17	7.15601	1.27789	8.30564e-13	1.55825e-10	Fibro
GRID1	7.07586	1.51989	1.48525e-12	2.68941e-10	Fibro
EPYC	6.78713	1.96544	1.14385e-11	1.94214e-09	Fibro
CADPS2	6.77096	1.55359	1.27935e-11	2.1507e-09	Fibro
RPS18	6.76057	1.9179	1.37452e-11	2.2993e-09	Fibro
RPL36A	6.61512	1.55092	3.71239e-11	5.8635e-09	Fibro
AC007389.1	6.58493	1.98338	4.55098e-11	7.05672e-09	Fibro
RPS28	6.48358	1.61095	8.95725e-11	1.34589e-08	Fibro
ITGA8	6.47895	1.91131	9.23636e-11	1.38171e-08	Fibro
FAU	6.39499	1.61521	1.60555e-10	2.30047e-08	Fibro
PPFIA2	6.27849	1.19925	3.4187e-10	4.7001e-08	Fibro
SNHG8	6.26617	1.32749	3.70038e-10	5.02955e-08	Fibro
LINC00472	6.26068	1.67216	3.83295e-10	5.16505e-08	Fibro
PCDH15	6.2387	1.53049	4.41227e-10	5.92221e-08	Fibro
SNAP25	6.15794	1.07795	7.36978e-10	9.58862e-08	Fibro
ITPR2	6.07434	1.13022	1.24502e-09	1.59541e-07	Fibro
MFAP2	6.05252	1.0604	1.42595e-09	1.80681e-07	Fibro
ZNF703	6.02742	1.59268	1.66597e-09	2.10308e-07	Fibro
RIMS1	5.77359	1.34574	7.7602e-09	8.93292e-07	Fibro
RPS15	5.75563	1.34337	8.63219e-09	9.86977e-07	Fibro
ROR1-AS1	5.22072	1.11662	1.78233e-07	1.70492e-05	Fibro
MYL12B	5.21961	1.19863	1.79304e-07	1.71034e-05	Fibro
AC008415.1	5.07001	1.08222	3.978e-07	3.66084e-05	Fibro
AC092422.1	5.02325	1.15897	5.08032e-07	4.54375e-05	Fibro
FTL	5.01351	1.03966	5.34453e-07	4.73863e-05	Fibro
SPINT2	4.84435	1.25598	1.27027e-06	0.00010521	Fibro
GALNT13	4.81932	1.29994	1.44049e-06	0.000118155	Fibro
KCNIP4	4.77658	1.03865	1.78302e-06	0.000144506	Fibro
KCNE4	4.45625	1.02572	8.34078e-06	0.000601351	Fibro
KHDRBS2	4.24853	1.06831	2.1518e-05	0.00142438	Fibro
LRRN3	3.91535	1.07229	9.02713e-05	0.0051781	Fibro
SLC1A3	26.1569	3.15264	8.23124e-151	9.31722e-147	Hypertrophic2
RUNX2	24.7361	2.55869	4.37868e-135	2.47819e-131	Hypertrophic2
SFRP1	23.227	2.24397	2.42837e-119	9.16252e-116	Hypertrophic2
ZFHX4-AS1	20.1555	2.096	2.40621e-90	4.80647e-87	Hypertrophic2
EYA1	18.4103	2.10588	1.08568e-75	1.6758e-72	Hypertrophic2
CRNDE	18.326	2.28766	5.13041e-75	7.57472e-72	Hypertrophic2
NR2F2	18.2689	2.17326	1.46272e-74	2.06962e-71	Hypertrophic2
PDZRN4	18.0129	3.0906	1.54347e-72	2.01589e-69	Hypertrophic2
RPL13A	17.8138	1.70371	5.52421e-71	6.69968e-68	Hypertrophic2
COL23A1	17.7768	2.06544	1.06982e-70	1.25272e-67	Hypertrophic2
NR2F2-AS1	17.3537	2.19526	1.84872e-67	1.84644e-64	Hypertrophic2
ALX1	17.219	3.89365	1.91234e-66	1.85541e-63	Hypertrophic2
RPS23	17.0263	2.21669	5.24576e-65	4.9482e-62	Hypertrophic2
DACT1	16.922	1.49643	3.09614e-64	2.76681e-61	Hypertrophic2
RPL23	16.8375	1.64814	1.29669e-63	1.12905e-60	Hypertrophic2
TNC	16.7442	2.15795	6.24594e-63	5.30249e-60	Hypertrophic2
RPS27A	16.3844	2.08189	2.47323e-60	1.95316e-57	Hypertrophic2
RPL13	16.3414	1.58886	5.00665e-60	3.864e-57	Hypertrophic2
RPS3	16.1362	1.43673	1.41931e-58	1.04776e-55	Hypertrophic2
SIPA1L2	16.0856	2.60966	3.21803e-58	2.32506e-55	Hypertrophic2
AC092691.1	15.9195	2.0647	4.63738e-57	3.28075e-54	Hypertrophic2
IRX3	15.6747	3.53635	2.25177e-55	1.49933e-52	Hypertrophic2
RPL11	15.6361	1.42256	4.13357e-55	2.69938e-52	Hypertrophic2
RPL34	15.561	1.9946	1.34001e-54	8.58568e-52	Hypertrophic2
TMEM132C	15.5319	2.54187	2.10971e-54	1.30257e-51	Hypertrophic2
ID3	15.5063	1.93862	3.14351e-54	1.9062e-51	Hypertrophic2
RPS3A	15.4678	1.86753	5.7238e-54	3.40998e-51	Hypertrophic2
ID2	15.4488	1.911	7.68129e-54	4.49726e-51	Hypertrophic2
LIN28B	15.4093	1.65941	1.41672e-53	8.15404e-51	Hypertrophic2
RPL15	15.3881	1.45904	1.96674e-53	1.11311e-50	Hypertrophic2
CDH12	15.3066	2.34421	6.90878e-53	3.78401e-50	Hypertrophic2
BMP5	15.0232	1.43145	5.17763e-51	2.74722e-48	Hypertrophic2
RPS14	15.0151	1.94518	5.84978e-51	3.0561e-48	Hypertrophic2
MCC	14.9061	1.41621	3.00688e-50	1.52399e-47	Hypertrophic2
HUNK	14.876	1.58864	4.71561e-50	2.35489e-47	Hypertrophic2
RPS20	14.3889	2.38168	6.07759e-47	2.75177e-44	Hypertrophic2
RPS2	14.2869	1.22217	2.64107e-46	1.18007e-43	Hypertrophic2
RPS11	14.2078	1.93617	8.20109e-46	3.57042e-43	Hypertrophic2
RUNX1	14.1717	1.96206	1.37114e-45	5.89383e-43	Hypertrophic2
MYO10	14.0876	1.25259	4.52912e-45	1.9225e-42	Hypertrophic2
RPL30	14.0855	2.2412	4.6661e-45	1.95619e-42	Hypertrophic2
IRX5	14.0609	3.41137	6.60789e-45	2.73647e-42	Hypertrophic2
RPS6	14.014	1.39029	1.28034e-44	5.17593e-42	Hypertrophic2
RPS4X	14.0033	1.25248	1.4874e-44	5.94223e-42	Hypertrophic2
RPL10	13.891	1.33436	7.18283e-44	2.71016e-41	Hypertrophic2
RPS7	13.8759	1.92239	8.867e-44	3.30885e-41	Hypertrophic2
RPL17	13.653	1.69933	1.93851e-42	7.00295e-40	Hypertrophic2
RPS16	13.4984	1.7431	1.59844e-41	5.59586e-39	Hypertrophic2
GRIA2	13.2313	2.07423	5.78407e-40	1.94471e-37	Hypertrophic2
RPS5	13.1824	1.76917	1.10818e-39	3.68936e-37	Hypertrophic2
NCALD	13.1002	1.55074	3.28584e-39	1.08331e-36	Hypertrophic2
RARB	13.0802	1.5459	4.27579e-39	1.39613e-36	Hypertrophic2
SRP14	13.0249	1.49588	8.83338e-39	2.82985e-36	Hypertrophic2
RPS19	12.914	1.86207	3.75307e-38	1.18006e-35	Hypertrophic2
NRP2	12.893	1.63646	4.92639e-38	1.53477e-35	Hypertrophic2
BMPER	12.8346	1.63005	1.04961e-37	3.21104e-35	Hypertrophic2
RPL18A	12.8117	1.57525	1.41072e-37	4.23939e-35	Hypertrophic2
RPL10A	12.7484	1.38865	3.18189e-37	9.39571e-35	Hypertrophic2
RPL22	12.7474	1.30397	3.2222e-37	9.43271e-35	Hypertrophic2
VIM	12.7074	1.17882	5.37747e-37	1.56075e-34	Hypertrophic2
RPL19	12.6284	1.75301	1.47161e-36	4.19942e-34	Hypertrophic2
TRHDE	12.5978	2.31145	2.17231e-36	6.14727e-34	Hypertrophic2
RPL7A	12.5688	1.19908	3.13558e-36	8.58695e-34	Hypertrophic2
RPLP1	12.563	2.15891	3.37422e-36	9.16655e-34	Hypertrophic2
FREM1	12.5405	1.2672	4.48304e-36	1.20821e-33	Hypertrophic2
RPS9	12.4803	1.17066	9.55952e-36	2.55608e-33	Hypertrophic2
EMX2	12.3404	4.32687	5.48971e-35	1.4564e-32	Hypertrophic2
NACA	12.2773	1.27449	1.19891e-34	3.13174e-32	Hypertrophic2
AMOT	12.1991	1.40287	3.14087e-34	8.08013e-32	Hypertrophic2
RPS24	12.1159	1.51605	8.69911e-34	2.20451e-31	Hypertrophic2
TRPM3	12.1011	2.22075	1.04149e-33	2.61977e-31	Hypertrophic2
EBF2	12.0476	1.35031	1.99699e-33	4.9863e-31	Hypertrophic2
RPL6	12.0428	1.0717	2.11763e-33	5.24894e-31	Hypertrophic2
PITX2	12.0212	4.10983	2.75109e-33	6.76967e-31	Hypertrophic2
RPLP0	11.9289	1.677	8.36949e-33	2.01568e-30	Hypertrophic2
APBA1	11.8691	1.97375	1.71392e-32	4.07003e-30	Hypertrophic2
SLC8A1	11.7981	1.26773	3.99223e-32	9.41445e-30	Hypertrophic2
RPL7	11.741	1.64793	7.85338e-32	1.83921e-29	Hypertrophic2
RPL14	11.6949	1.09305	1.35424e-31	3.10726e-29	Hypertrophic2
RPL18	11.6626	1.71227	1.97861e-31	4.47931e-29	Hypertrophic2
FRAS1	11.6535	1.09034	2.20173e-31	4.95142e-29	Hypertrophic2
FRMPD4	11.6067	1.49964	3.81053e-31	8.51301e-29	Hypertrophic2
TNFRSF19	11.5597	1.70841	6.59137e-31	1.45344e-28	Hypertrophic2
RPLP2	11.4919	1.39271	1.4495e-30	3.13517e-28	Hypertrophic2
AC012409.2	11.484	2.04043	1.58773e-30	3.41242e-28	Hypertrophic2
IER5L	11.4365	1.25729	2.74807e-30	5.83243e-28	Hypertrophic2
RPL8	11.4162	1.14695	3.47239e-30	7.32394e-28	Hypertrophic2
BTF3	11.3427	1.5927	8.05748e-30	1.67863e-27	Hypertrophic2
TPT1	11.3274	1.1081	9.59881e-30	1.97549e-27	Hypertrophic2
RPS25	11.1617	1.88536	6.27929e-29	1.25431e-26	Hypertrophic2
FAP	11.15	1.29286	7.16067e-29	1.41373e-26	Hypertrophic2
ADAMTS17	11.0769	1.20683	1.62454e-28	3.17047e-26	Hypertrophic2
RPL21	11.0054	1.77325	3.60015e-28	6.94625e-26	Hypertrophic2
RPL27A	10.9775	1.9425	4.90388e-28	9.3554e-26	Hypertrophic2
PDGFC	10.9239	1.0975	8.86449e-28	1.67234e-25	Hypertrophic2
SEMA3E	10.8461	1.95228	2.08122e-27	3.90465e-25	Hypertrophic2
RPL9	10.8007	2.2376	3.4166e-27	6.37478e-25	Hypertrophic2
RPS18	10.7252	2.37649	7.75502e-27	1.43122e-24	Hypertrophic2
RPL28	10.6999	1.34792	1.01938e-26	1.87114e-24	Hypertrophic2
TNIK	10.636	1.31719	2.02565e-26	3.65888e-24	Hypertrophic2
RPS12	10.6154	2.37605	2.52599e-26	4.46758e-24	Hypertrophic2
GJA1	10.598	1.09064	3.0444e-26	5.35656e-24	Hypertrophic2
DACH1	10.5137	1.35022	7.46656e-26	1.29362e-23	Hypertrophic2
DENND5B	10.442	1.00202	1.59435e-25	2.73439e-23	Hypertrophic2
SEMA3C	10.4051	1.36652	2.3504e-25	3.99074e-23	Hypertrophic2
FGD4	10.3075	1.31353	6.52e-25	1.08003e-22	Hypertrophic2
PDE4D	10.1642	1.01766	2.86491e-24	4.63269e-22	Hypertrophic2
KIAA1217	10.0999	1.06006	5.52717e-24	8.89534e-22	Hypertrophic2
SLCO5A1	10.0124	1.30148	1.34506e-23	2.13437e-21	Hypertrophic2
AP000462.1	9.98599	1.19043	1.7554e-23	2.77255e-21	Hypertrophic2
CRABP2	9.9739	1.24856	1.98283e-23	3.11726e-21	Hypertrophic2
AC008957.2	9.78911	2.97384	1.25391e-22	1.89246e-20	Hypertrophic2
MIR181A1HG	9.54022	1.06277	1.42526e-21	2.06834e-19	Hypertrophic2
ZFPM2	9.49463	1.06977	2.20998e-21	3.15321e-19	Hypertrophic2
FAU	9.49309	2.0788	2.24285e-21	3.18673e-19	Hypertrophic2
IRF2BP2	9.36386	1.08127	7.68751e-21	1.06989e-18	Hypertrophic2
RPL36A	9.31123	1.79857	1.26363e-20	1.73726e-18	Hypertrophic2
ZNF503	9.2281	1.53256	2.75483e-20	3.72704e-18	Hypertrophic2
SNHG29	9.15695	1.07457	5.33862e-20	7.0816e-18	Hypertrophic2
IQGAP2	9.01257	1.10663	2.01283e-19	2.55999e-17	Hypertrophic2
GRIK2	8.95121	1.13196	3.51608e-19	4.45519e-17	Hypertrophic2
SELENOH	8.87283	1.16607	7.13123e-19	8.90302e-17	Hypertrophic2
CACNB4	8.81656	1.04252	1.1803e-18	1.45748e-16	Hypertrophic2
GASK1B	8.80692	2.19773	1.2863e-18	1.58262e-16	Hypertrophic2
GAS5	8.75461	1.07533	2.04816e-18	2.48398e-16	Hypertrophic2
GALNTL6	8.72465	1.17908	2.67012e-18	3.21531e-16	Hypertrophic2
RPS28	8.70503	1.99506	3.1748e-18	3.80954e-16	Hypertrophic2
RPL23A	8.59919	1.88594	8.02842e-18	9.46629e-16	Hypertrophic2
CYP27C1	8.4222	1.10757	3.69494e-17	4.19641e-15	Hypertrophic2
RPL35A	8.36944	2.12425	5.78931e-17	6.48823e-15	Hypertrophic2
GFRA1	8.29135	1.22556	1.11972e-16	1.2426e-14	Hypertrophic2
UNC13C	8.26012	2.32918	1.45521e-16	1.59407e-14	Hypertrophic2
RPS15	8.23603	1.55593	1.78023e-16	1.9376e-14	Hypertrophic2
SPOCK1	8.14788	1.83788	3.70354e-16	3.95487e-14	Hypertrophic2
LAPTM4B	8.13656	1.19766	4.06658e-16	4.32893e-14	Hypertrophic2
KCNMB4	7.9616	1.11999	1.69831e-15	1.74233e-13	Hypertrophic2
CNTNAP2	7.94927	1.48599	1.87611e-15	1.91895e-13	Hypertrophic2
TEX14	7.91169	1.67237	2.53919e-15	2.56625e-13	Hypertrophic2
TOMM7	7.85924	1.62596	3.86463e-15	3.84854e-13	Hypertrophic2
SNAI2	7.60909	1.28492	2.76038e-14	2.5472e-12	Hypertrophic2
PFN1	7.57815	1.06278	3.50503e-14	3.20819e-12	Hypertrophic2
CNN2	7.57416	1.04614	3.61464e-14	3.29962e-12	Hypertrophic2
SNHG6	7.41286	1.02827	1.23608e-13	1.09178e-11	Hypertrophic2
ROR1-AS1	7.41161	1.27401	1.24776e-13	1.09771e-11	Hypertrophic2
FTL	7.32953	1.21371	2.30961e-13	1.98055e-11	Hypertrophic2
ERRFI1	7.31337	1.60436	2.60534e-13	2.2118e-11	Hypertrophic2
KCNIP4	7.30896	1.5766	2.69215e-13	2.26849e-11	Hypertrophic2
NR2F1	7.27806	1.51181	3.38665e-13	2.83261e-11	Hypertrophic2
IRS1	7.17052	1.03833	7.47145e-13	6.11363e-11	Hypertrophic2
2001-12-01	7.13748	1.4195	9.50567e-13	7.68556e-11	Hypertrophic2
COL8A1	7.11889	1.13326	1.08797e-12	8.73411e-11	Hypertrophic2
AC092422.1	7.09901	1.25778	1.25649e-12	1.00632e-10	Hypertrophic2
UNC5B	6.78637	1.08627	1.14992e-11	8.51211e-10	Hypertrophic2
PKDCC	6.77017	1.09305	1.28634e-11	9.4141e-10	Hypertrophic2
IGDCC3	6.59428	1.46625	4.27316e-11	3.01054e-09	Hypertrophic2
FLRT3	6.56403	1.06978	5.2372e-11	3.63691e-09	Hypertrophic2
MYL12B	6.38598	1.25718	1.70302e-10	1.13394e-08	Hypertrophic2
FGFRL1	6.3485	1.31688	2.1743e-10	1.43647e-08	Hypertrophic2
FZD7	6.19377	1.03479	5.87408e-10	3.72845e-08	Hypertrophic2
UQCRH	6.10396	1.03813	1.03475e-09	6.41202e-08	Hypertrophic2
SAMD11	5.95263	1.11988	2.63869e-09	1.58033e-07	Hypertrophic2
CNTN4-AS2	5.91347	1.20214	3.34969e-09	1.97824e-07	Hypertrophic2
ID1	5.90316	1.05256	3.566e-09	2.09505e-07	Hypertrophic2
CMTM8	5.81323	1.08789	6.12786e-09	3.51503e-07	Hypertrophic2
NRXN3	5.78267	1.1514	7.35244e-09	4.17515e-07	Hypertrophic2
PCGF5	5.55507	1.15227	2.77497e-08	1.49102e-06	Hypertrophic2
NDNF	24.6306	3.04917	5.93583e-134	6.71897e-130	GDF5high
FAM155A	23.5935	3.24937	4.49599e-123	2.18107e-119	GDF5high
PDGFD	21.8559	2.15092	6.83105e-106	2.57743e-102	GDF5high
CADM2	18.4646	2.0608	3.98185e-76	8.45097e-73	GDF5high
TSPAN12	17.8176	1.57005	5.15706e-71	7.96016e-68	GDF5high
PCDH10	17.6404	1.56332	1.20543e-69	1.63736e-66	GDF5high
CHST9	17.6158	2.01082	1.86423e-69	2.34465e-66	GDF5high
LMO3	17.3533	2.26003	1.86234e-67	2.18073e-64	GDF5high
SPHKAP	17.2782	2.26896	6.86354e-67	7.51845e-64	GDF5high
AC117461.1	17.2517	1.82601	1.08695e-66	1.15346e-63	GDF5high
FGD6	16.4399	1.45323	9.91516e-61	9.35275e-58	GDF5high
EPHA6	16.2376	1.81965	2.73566e-59	2.4975e-56	GDF5high
TLE1	15.6561	1.23357	3.01958e-55	2.27864e-52	GDF5high
GDF5	15.4015	2.24897	1.59849e-53	1.15493e-50	GDF5high
KCND2	14.6849	1.66042	8.05671e-49	4.97436e-46	GDF5high
AQP4-AS1	14.4887	1.83254	1.42844e-47	8.66197e-45	GDF5high
ZEB2	14.234	2.24176	5.63915e-46	3.30162e-43	GDF5high
OSR2	14.0965	1.95914	3.9916e-45	2.29741e-42	GDF5high
CDH10	13.5884	2.10702	4.69445e-42	2.41537e-39	GDF5high
FGF7	12.9756	1.78446	1.68352e-38	7.94013e-36	GDF5high
SULF2	12.934	1.02042	2.89515e-38	1.34676e-35	GDF5high
NEGR1	12.6785	1.21023	7.77939e-37	3.26139e-34	GDF5high
SMOC1	12.2907	1.42168	1.01568e-34	3.91938e-32	GDF5high
GRIA4	12.2774	1.54083	1.19834e-34	4.57229e-32	GDF5high
LRRC4C	12.0422	1.29409	2.13284e-33	7.78786e-31	GDF5high
LRRC3B	12.0144	1.55721	2.98544e-33	1.07851e-30	GDF5high
PCDH9-AS2	11.8998	1.63373	1.18643e-32	4.11111e-30	GDF5high
TLE4	11.7493	1.09034	7.11954e-32	2.41765e-29	GDF5high
DTNA	11.2531	1.133	2.23577e-29	7.02984e-27	GDF5high
NCKAP5	11.135	1.21196	8.47776e-29	2.64117e-26	GDF5high
PLXNA4	11.049	1.49413	2.21695e-28	6.72172e-26	GDF5high
CSMD1	10.7074	1.33327	9.39856e-27	2.68199e-24	GDF5high
PLD1	10.5909	1.33649	3.28325e-26	8.99133e-24	GDF5high
ENOX1	10.4399	1.03091	1.62934e-25	4.28908e-23	GDF5high
HOXD10	10.3368	1.79689	4.80237e-25	1.21701e-22	GDF5high
TENT5A	10.0934	1.25274	5.91136e-24	1.39401e-21	GDF5high
ZNF804A	9.96833	1.27084	2.09723e-23	4.77971e-21	GDF5high
DCC	9.91762	1.86214	3.48982e-23	7.9005e-21	GDF5high
MGST1	9.80177	1.70584	1.10629e-22	2.37769e-20	GDF5high
TOX3	9.69512	1.08626	3.16264e-22	6.62945e-20	GDF5high
PDE1C	9.60286	1.90634	7.77533e-22	1.59057e-19	GDF5high
NKAIN2	9.53226	1.11006	1.53893e-21	3.07406e-19	GDF5high
SPATA13	9.37513	1.01915	6.90935e-21	1.34073e-18	GDF5high
NRP1	9.3703	1.09517	7.23266e-21	1.39549e-18	GDF5high
NOL4	9.15997	1.49851	5.19113e-20	9.52867e-18	GDF5high
NCAM2	9.15367	1.0074	5.50288e-20	1.00466e-17	GDF5high
MET	9.01899	1.22421	1.8984e-19	3.3576e-17	GDF5high
NTRK2	8.99149	1.01794	2.43907e-19	4.25857e-17	GDF5high
RERG	8.837	1.23223	9.83251e-19	1.64779e-16	GDF5high
WFDC2	8.42175	1.05758	3.70892e-17	5.69898e-15	GDF5high
KCNH5	8.32231	1.71266	8.62645e-17	1.29618e-14	GDF5high
TNFRSF19	8.31703	1.44059	9.01924e-17	1.34331e-14	GDF5high
GLIS1	8.29073	1.4355	1.12551e-16	1.66174e-14	GDF5high
ANK2	8.22105	1.06634	2.01725e-16	2.91497e-14	GDF5high
AL160254.1	8.01115	1.53602	1.13638e-15	1.54357e-13	GDF5high
KCNB2	7.73012	1.19617	1.07442e-14	1.39257e-12	GDF5high
DPYD-AS1	7.55222	1.20858	4.27892e-14	5.15261e-12	GDF5high
ACKR3	7.36531	1.14843	1.76733e-13	2.0005e-11	GDF5high
STK17B	6.65299	1.03519	2.87191e-11	2.65012e-09	GDF5high
RNF220	6.35605	1.21337	2.07011e-10	1.77967e-08	GDF5high
AC105383.1	6.26265	1.05472	3.78484e-10	3.18922e-08	GDF5high
LRRN3	5.59809	1.05982	2.16726e-08	1.49585e-06	GDF5high
TBX18	20.8378	1.94704	1.96462e-96	1.66786e-92	Early
WIF1	19.5707	2.31073	2.74817e-85	1.86645e-81	Early
GALNTL6	19.0583	3.05038	5.60734e-81	3.17357e-77	Early
LHX9	17.2786	2.43823	6.82038e-67	1.65433e-63	Early
ALCAM	17.1693	1.5908	4.5105e-66	1.02112e-62	Early
KCNJ3	16.7674	2.93029	4.2263e-63	8.44216e-60	Early
SHOX	16.5782	1.46948	1.00229e-61	1.89088e-58	Early
PCDH8	15.1353	1.95073	9.47478e-52	1.19165e-48	Early
OSBPL10	13.5271	1.23695	1.08264e-41	1.05041e-38	Early
PDE7B	12.4174	1.1816	2.10381e-35	1.58758e-32	Early
CNTN5	12.2411	1.36716	1.87359e-34	1.32548e-31	Early
C5orf66	12.1021	1.31632	1.0289e-33	6.85083e-31	Early
CDH20	11.2751	1.99062	1.74206e-29	9.54142e-27	Early
MAB21L2	11.1065	1.07437	1.16668e-28	6.00274e-26	Early
TBX4	10.8932	1.07011	1.24247e-27	5.92341e-25	Early
HOXD3	10.8097	1.28539	3.09579e-27	1.44009e-24	Early
ARSJ	10.7677	1.06196	4.89242e-27	2.24509e-24	Early
RALYL	10.6035	1.93593	2.87178e-26	1.23443e-23	Early
CCSER1	10.2929	1.24657	7.58816e-25	3.06761e-22	Early
ERBB4	9.84725	1.36105	7.04455e-23	2.57224e-20	Early
CHRM3	8.96469	1.39154	3.11164e-19	8.56653e-17	Early
BCL11B	8.59422	1.08767	8.3829e-18	1.97685e-15	Early
ANO5	8.33782	1.59657	7.56724e-17	1.62638e-14	Early
ENC1	8.28814	1.29106	1.15037e-16	2.39658e-14	Early
TENM1	7.76938	1.04936	7.88713e-15	1.43995e-12	Early
PAK5	7.74284	1.1027	9.72213e-15	1.74679e-12	Early
LMX1B	7.54993	1.32585	4.35488e-14	7.39415e-12	Early
TBX3	7.41592	1.0056	1.20782e-13	1.98141e-11	Early
MTSS1	6.86227	1.24693	6.77767e-12	9.06127e-10	Early
ADAMTS1	6.6257	1.21392	3.45599e-11	4.31465e-09	Early
MKX	6.58668	1.04502	4.49781e-11	5.51395e-09	Early
2001-03-01	6.46795	1.13334	9.93443e-11	1.14357e-08	Early
PTCH2	6.23905	1.40571	4.40242e-10	4.57178e-08	Early
NRG1	5.68892	1.32225	1.27848e-08	1.1132e-06	Early
COL2A1	25.0191	2.09709	3.78485e-138	1.42806e-134	Articular
KCND2	23.1092	2.54771	3.73922e-118	9.76741e-115	Articular
ADGRG6	22.0735	1.77241	5.68063e-108	1.07168e-104	Articular
SEMA3D	21.6463	2.39682	6.59213e-104	1.01753e-100	Articular
AC079298.3	20.7889	1.79237	5.45302e-96	6.85829e-93	Articular
TAFA2	20.4807	1.87927	3.2029e-93	3.75048e-90	Articular
TLL1	20.397	2.05274	1.77797e-92	2.01255e-89	Articular
SPATA13	20.0442	2.07472	2.26857e-89	2.48503e-86	Articular
CSMD1	19.9548	2.27626	1.36085e-88	1.44412e-85	Articular
TNFAIP8	19.3195	1.6607	3.68089e-83	3.28936e-80	Articular
CSGALNACT1	19.0127	1.62809	1.3376e-80	1.05633e-77	Articular
HS3ST3A1	18.3623	2.09505	2.63419e-75	1.9446e-72	Articular
SYNM	18.0156	2.66378	1.46939e-72	1.03953e-69	Articular
TSPAN12	17.6686	1.52501	7.31355e-70	4.86968e-67	Articular
NKAIN2	17.3719	2.13851	1.34669e-67	8.16622e-65	Articular
ENPP1	17.075	1.73515	2.27918e-65	1.24833e-62	Articular
PRKCA	16.9382	1.25441	2.35143e-64	1.26746e-61	Articular
ISM1	16.8592	1.97498	8.97819e-64	4.76377e-61	Articular
COL9A3	16.823	1.39789	1.65537e-63	8.64818e-61	Articular
TGFBI	16.7526	1.58657	5.41932e-63	2.78832e-60	Articular
WWP2	16.3957	1.20782	2.05414e-60	1.0258e-57	Articular
COL9A2	16.3109	1.22575	8.25662e-60	4.06345e-57	Articular
COL11A2	16.0966	1.76891	2.69393e-58	1.30686e-55	Articular
RNF217	15.8407	1.18177	1.63035e-56	7.79768e-54	Articular
ACAN	14.6234	1.47472	1.99332e-48	8.56826e-46	Articular
LRRC3B	14.2392	1.85262	5.23004e-46	2.19262e-43	Articular
PFKFB4	14.235	1.84177	5.5587e-46	2.30198e-43	Articular
GLIS1	14.2087	2.35811	8.09516e-46	3.31199e-43	Articular
MEGF10	13.9322	1.21118	4.03621e-44	1.52291e-41	Articular
MIR503HG	13.9221	1.71557	4.64866e-44	1.73472e-41	Articular
ATP8A2	13.7789	1.88509	3.41475e-43	1.22061e-40	Articular
SYTL2	13.2999	2.02083	2.31915e-40	7.64599e-38	Articular
FRY	12.5922	1.36247	2.33163e-36	6.5436e-34	Articular
PCDH10	12.5238	1.00847	5.53508e-36	1.54066e-33	Articular
SLC2A1	12.5216	1.29097	5.68464e-36	1.56942e-33	Articular
GLIS3	12.5026	1.31967	7.22473e-36	1.97853e-33	Articular
BNIP3	12.3571	1.11692	4.46067e-35	1.1834e-32	Articular
WFDC2	12.3097	1.63587	8.03002e-35	2.08155e-32	Articular
BTBD11	12.264	1.11443	1.41336e-34	3.63598e-32	Articular
FGD6	12.1412	1.09161	6.38665e-34	1.58305e-31	Articular
FRMPD4	12.0757	1.38983	1.41903e-33	3.44195e-31	Articular
FAM162A	11.9123	1.42712	1.02075e-32	2.40712e-30	Articular
GDF5	11.772	1.70029	5.43881e-32	1.26501e-29	Articular
CNMD	11.6195	1.06164	3.27941e-31	7.32646e-29	Articular
ITPR2	11.5675	1.09204	6.02e-31	1.32745e-28	Articular
AC011586.2	11.551	2.16643	7.29492e-31	1.5982e-28	Articular
PTPRZ1	11.3804	1.56217	5.23739e-30	1.11157e-27	Articular
NEBL	11.3528	1.18951	7.18425e-30	1.50594e-27	Articular
ST6GALNAC5	11.1816	1.29269	5.01784e-29	1.03145e-26	Articular
ABCA5	11.0951	1.06542	1.32513e-28	2.66882e-26	Articular
PPP4R4	10.9029	2.4313	1.11583e-27	2.20298e-25	Articular
OSR2	10.8298	1.54292	2.48812e-27	4.8281e-25	Articular
GCNT1	10.7078	1.02565	9.35648e-27	1.76515e-24	Articular
GRIA4	10.6619	1.43205	1.53383e-26	2.86185e-24	Articular
ATP10A	10.6276	1.34513	2.21848e-26	4.11668e-24	Articular
LMO3	10.3035	1.14714	6.79188e-25	1.16484e-22	Articular
SMOC1	10.2071	1.09183	1.84369e-24	3.03923e-22	Articular
MSR1	10.1951	1.99539	2.08543e-24	3.42111e-22	Articular
DHRS3	10.0513	1.0081	9.06225e-24	1.43802e-21	Articular
HOXD3	9.98871	1.11773	1.70787e-23	2.67262e-21	Articular
COLGALT2	9.52944	1.23568	1.58136e-21	2.24686e-19	Articular
COL15A1	9.43192	1.17105	4.02655e-21	5.51345e-19	Articular
IRS2	9.24927	1.48098	2.26025e-20	2.97494e-18	Articular
GAS7	9.20567	1.17659	3.39557e-20	4.43488e-18	Articular
CDH8	9.1813	1.24147	4.25914e-20	5.49931e-18	Articular
SSX2IP	9.11377	1.10898	7.95717e-20	9.97083e-18	Articular
LHX9	9.10421	1.21886	8.68976e-20	1.08488e-17	Articular
IL16	8.95421	1.60604	3.42169e-19	4.04857e-17	Articular
MIRLET7BHG	8.76894	1.56492	1.80362e-18	2.0484e-16	Articular
SPSB4	8.69593	1.29927	3.43993e-18	3.80498e-16	Articular
PIR	8.66774	1.57857	4.40797e-18	4.81305e-16	Articular
HS3ST1	8.46318	1.46137	2.60176e-17	2.67729e-15	Articular
SLCO5A1	8.3794	1.00132	5.31977e-17	5.42489e-15	Articular
CD24	8.32365	1.12258	8.52945e-17	8.51891e-15	Articular
RAB30	7.9622	1.11549	1.69e-15	1.5723e-13	Articular
HIF1A-AS3	7.86496	1.00599	3.69203e-15	3.37935e-13	Articular
HK2	7.22786	1.08624	4.90654e-13	3.85686e-11	Articular
TRMT9B	7.11415	1.20314	1.12607e-12	8.7105e-11	Articular
STK17B	7.05793	1.04591	1.69007e-12	1.28969e-10	Articular
PCDH9-AS2	7.05674	1.01008	1.70456e-12	1.29783e-10	Articular
CSPG4	6.70047	1.26535	2.07744e-11	1.45755e-09	Articular
CSRNP3	26.7044	1.93575	4.18755e-157	1.09385e-153	Flanking
SDK1	24.6973	1.91965	1.14238e-134	2.04173e-131	Flanking
TWIST2	22.4615	2.93845	9.87586e-112	1.19773e-108	Flanking
EBF2	21.5589	1.89957	4.3731e-103	4.95006e-100	Flanking
SHOX	20.1786	1.57901	1.50835e-90	1.55214e-87	Flanking
TSHZ1	19.4904	1.82681	1.32441e-84	1.21552e-81	Flanking
IL17RD	18.9039	1.5759	1.05966e-79	8.77658e-77	Flanking
AFF1	18.8549	1.34163	2.67688e-79	2.16432e-76	Flanking
ARHGAP26	18.3879	1.80988	1.64101e-75	1.16095e-72	Flanking
AL109930.1	18.3486	1.39518	3.3902e-75	2.34948e-72	Flanking
SHOX2	18.1206	2.06291	2.19173e-73	1.45935e-70	Flanking
ADAMTS9	17.9881	1.41923	2.41716e-72	1.54871e-69	Flanking
COL1A1	17.8949	1.43968	1.29305e-71	7.35506e-69	Flanking
CALN1	17.8946	1.46793	1.29956e-71	7.35506e-69	Flanking
CXCL12	17.8051	1.89185	6.44929e-71	3.47627e-68	Flanking
UNC5D	16.9749	1.96121	1.26008e-64	5.94305e-62	Flanking
MME	16.8427	1.91763	1.18642e-63	5.51898e-61	Flanking
SLC8A1	16.6177	1.5072	5.18669e-62	2.20162e-59	Flanking
MEOX2	16.233	1.5348	2.94906e-59	1.19219e-56	Flanking
SMARCA2	16.0452	1.10661	6.17803e-58	2.33104e-55	Flanking
TLN2	15.8561	1.12739	1.27526e-56	4.46448e-54	Flanking
GFRA1	15.6954	1.99059	1.62739e-55	5.52629e-53	Flanking
TGFBR3	15.4085	1.63892	1.43495e-53	4.77724e-51	Flanking
SHROOM3	15.2855	1.22082	9.54886e-53	3.08819e-50	Flanking
HS6ST2	14.6754	1.31477	9.26536e-49	2.75994e-46	Flanking
CSRP2	14.638	1.31805	1.60689e-48	4.66384e-46	Flanking
SEPTIN6	14.6306	1.08615	1.79208e-48	5.15724e-46	Flanking
ASTN2	14.4889	1.33793	1.42367e-47	3.99546e-45	Flanking
TPM1	14.0736	1.18789	5.51723e-45	1.49883e-42	Flanking
LHFPL2	13.5817	1.24533	5.13867e-42	1.30223e-39	Flanking
NTM	13.4965	1.98793	1.64039e-41	4.03655e-39	Flanking
DKK2	13.3156	1.77626	1.87898e-40	4.55759e-38	Flanking
LINC01937	13.2872	2.38042	2.74567e-40	6.56601e-38	Flanking
PCSK5	13.2153	1.15081	7.15667e-40	1.68768e-37	Flanking
BRINP1	13.1512	2.18846	1.67416e-39	3.92077e-37	Flanking
FAT3	12.8332	1.22123	1.06865e-37	2.43552e-35	Flanking
ASIC2	12.6214	2.67638	1.61011e-36	3.57361e-34	Flanking
NHS	12.5332	1.10251	4.91632e-36	1.08408e-33	Flanking
PELI2	12.319	1.08021	7.15542e-35	1.51865e-32	Flanking
CRABP2	12.1679	1.34588	4.60694e-34	9.48136e-32	Flanking
ANOS1	11.7328	1.40512	8.65094e-32	1.65971e-29	Flanking
CNTN3	11.3457	1.31352	7.78692e-30	1.36303e-27	Flanking
TMEFF2	11.1734	1.77856	5.5061e-29	9.39579e-27	Flanking
WNT5A	11.1	1.11084	1.25437e-28	2.1192e-26	Flanking
NRG1	11.0956	1.59256	1.31719e-28	2.21432e-26	Flanking
GRID2	10.7861	1.38671	4.0031e-27	6.44252e-25	Flanking
ZNF536	10.6044	1.344	2.84194e-26	4.34714e-24	Flanking
ARHGAP20	10.4284	1.52572	1.83934e-25	2.70391e-23	Flanking
TSHZ3	10.0674	1.04673	7.69783e-24	1.05404e-21	Flanking
UNC5B	10.0296	1.45137	1.13015e-23	1.529e-21	Flanking
TSPAN18	9.98448	1.55435	1.78239e-23	2.39234e-21	Flanking
DCN	9.95425	1.44237	2.41625e-23	3.21769e-21	Flanking
SPRY1	9.82436	1.57078	8.84361e-23	1.15062e-20	Flanking
ZNF385D	9.8131	1.14459	9.88806e-23	1.27673e-20	Flanking
KCTD12	9.78781	1.02784	1.27018e-22	1.62154e-20	Flanking
ETS1	9.75971	1.43369	1.67631e-22	2.13199e-20	Flanking
AMOT	9.55928	1.05755	1.18577e-21	1.45893e-19	Flanking
NTF3	9.51249	1.61286	1.86152e-21	2.25763e-19	Flanking
CCDC85A	9.47158	1.48441	2.75644e-21	3.31926e-19	Flanking
HES1	9.41878	1.55236	4.56383e-21	5.3812e-19	Flanking
PAPPA2	9.24647	1.60085	2.32034e-20	2.61774e-18	Flanking
AP001528.1	9.1888	1.19935	3.97243e-20	4.43736e-18	Flanking
SLC8A1-AS1	8.70711	1.33281	3.11735e-18	3.15997e-16	Flanking
EDA	8.38903	1.14815	4.90169e-17	4.70202e-15	Flanking
ITGA1	7.17028	1.13636	7.48427e-13	5.46561e-11	Flanking
EEPD1	6.92694	1.11764	4.30048e-12	2.98032e-10	Flanking
CDH13	6.50187	1.09297	7.93286e-11	5.09233e-09	Flanking
DCLK1	6.11745	1.02721	9.50847e-10	5.3636e-08	Flanking
SORBS2	28.4573	2.51342	3.95612e-178	6.7171e-174	Hypertrophic1
EYA1	20.4888	1.92653	2.70903e-93	6.13288e-90	Hypertrophic1
DDAH1	19.5914	1.35705	1.82995e-85	3.2706e-82	Hypertrophic1
BMP5	18.6623	1.41082	1.0027e-77	1.62141e-74	Hypertrophic1
HAPLN1	18.5686	1.59083	5.7668e-77	8.90132e-74	Hypertrophic1
GHR	18.209	1.60122	4.37715e-74	5.7169e-71	Hypertrophic1
ADCY2	18.1049	1.70352	2.91457e-73	3.66567e-70	Hypertrophic1
MATN4	17.788	2.35408	8.74729e-71	1.06086e-67	Hypertrophic1
RPS8	17.5761	1.23127	3.75232e-69	4.39384e-66	Hypertrophic1
RUNX2	17.3992	1.27662	8.3689e-68	9.16746e-65	Hypertrophic1
INPP4B	17.3152	1.23761	3.61311e-67	3.718e-64	Hypertrophic1
DYNC1I1	17.1789	2.0984	3.81859e-66	3.70491e-63	Hypertrophic1
COL24A1	16.9053	1.31236	4.1095e-64	3.77164e-61	Hypertrophic1
HDAC9	16.2439	1.63317	2.46675e-59	1.99443e-56	Hypertrophic1
HIST1H4C	16.1531	1.36822	1.07912e-58	8.14327e-56	Hypertrophic1
THBS1	15.9496	1.5926	2.86722e-57	2.11663e-54	Hypertrophic1
MLLT3	15.5081	1.09694	3.05575e-54	1.99649e-51	Hypertrophic1
COL14A1	15.5081	1.5063	3.05724e-54	1.99649e-51	Hypertrophic1
SEMA3C	15.1773	1.38521	5.00124e-52	3.03271e-49	Hypertrophic1
SLC1A3	15.1272	1.30005	1.07184e-51	6.38551e-49	Hypertrophic1
TIMP3	14.2788	1.22655	2.96852e-46	1.52735e-43	Hypertrophic1
XYLT1	13.8711	1.14235	9.47713e-44	4.23453e-41	Hypertrophic1
OGN	13.7646	1.09823	4.16299e-43	1.81239e-40	Hypertrophic1
EPYC	13.5903	2.22054	4.57429e-42	1.9177e-39	Hypertrophic1
ACAN	13.5715	1.35981	5.91166e-42	2.44815e-39	Hypertrophic1
COLEC12	13.3575	1.09842	1.07156e-40	4.18252e-38	Hypertrophic1
ZFPM2	12.8012	1.13818	1.61412e-37	5.65075e-35	Hypertrophic1
PAPSS2	12.4481	1.47473	1.4328e-35	4.67837e-33	Hypertrophic1
TNC	12.2898	1.40342	1.02781e-34	3.14435e-32	Hypertrophic1
ARHGAP10	12.2121	1.05657	2.67845e-34	8.04911e-32	Hypertrophic1
ITGA10	11.6059	1.76763	3.84693e-31	1.06207e-28	Hypertrophic1
COL8A1	11.4486	1.38611	2.38883e-30	6.3874e-28	Hypertrophic1
RUNX1	11.2543	1.36869	2.20657e-29	5.55042e-27	Hypertrophic1
LRP1B	11.1887	1.0498	4.63227e-29	1.13987e-26	Hypertrophic1
CACNB4	11.1206	1.08576	9.96365e-29	2.43414e-26	Hypertrophic1
SAMD5	11.0964	1.03454	1.30636e-28	3.16866e-26	Hypertrophic1
MT-CO1	11.0708	1.50271	1.73838e-28	4.18665e-26	Hypertrophic1
PDE4B	11.0623	1.82562	1.91197e-28	4.54034e-26	Hypertrophic1
PRDM6	10.9445	2.29114	7.05811e-28	1.60859e-25	Hypertrophic1
TRABD2B	10.8804	1.18153	1.42876e-27	3.21309e-25	Hypertrophic1
NAV2	10.8471	1.12967	2.05746e-27	4.56648e-25	Hypertrophic1
PIK3R1	10.7848	1.02597	4.06249e-27	8.84322e-25	Hypertrophic1
FRMD4B	10.7095	1.02751	9.18347e-27	1.97375e-24	Hypertrophic1
NEDD9	10.4941	1.33892	9.19872e-26	1.9047e-23	Hypertrophic1
CADPS2	10.4071	1.57022	2.30145e-25	4.6798e-23	Hypertrophic1
NEXMIF	10.3367	1.70254	4.81009e-25	9.66516e-23	Hypertrophic1
KCNMA1	10.2281	1.05138	1.48467e-24	2.86457e-22	Hypertrophic1
SLC4A4	10.1937	1.79038	2.11662e-24	4.01542e-22	Hypertrophic1
ID2	9.97363	1.05451	1.98827e-23	3.66944e-21	Hypertrophic1
NRK	9.89006	1.13903	4.5975e-23	8.39365e-21	Hypertrophic1
KHDRBS2	9.86145	1.11082	6.11589e-23	1.09885e-20	Hypertrophic1
UTY	9.79025	1.55239	1.23991e-22	2.18161e-20	Hypertrophic1
AL078459.1	9.74997	1.02383	1.84513e-22	3.22974e-20	Hypertrophic1
RPS24	9.50946	1.08742	1.91649e-21	3.28688e-19	Hypertrophic1
CTHRC1	9.45517	1.02843	3.22504e-21	5.39487e-19	Hypertrophic1
ARHGAP31	9.3027	1.07374	1.36918e-20	2.23532e-18	Hypertrophic1
THRB	8.92511	1.50389	4.45248e-19	6.63147e-17	Hypertrophic1
COL11A2	8.88002	1.06061	6.68477e-19	9.74256e-17	Hypertrophic1
MAF	8.75329	1.01613	2.07227e-18	2.89589e-16	Hypertrophic1
ID4	8.6455	1.02648	5.35701e-18	7.21162e-16	Hypertrophic1
GSN	8.4535	1.15625	2.82688e-17	3.66393e-15	Hypertrophic1
SERTAD4	8.24408	1.13658	1.66437e-16	1.99712e-14	Hypertrophic1
ITM2A	8.07562	1.02297	6.71328e-16	7.86103e-14	Hypertrophic1
COL16A1	7.96928	1.17223	1.59602e-15	1.81871e-13	Hypertrophic1
RPLP0	7.92765	1.08494	2.23328e-15	2.49467e-13	Hypertrophic1
LMCD1	7.09573	1.00039	1.2867e-12	1.14382e-10	Hypertrophic1

## Sheet: Osteolineage_alone
gene	scores	logfoldchanges	pvals	pvals_adj	celltype
AC062004.1	42.4346	1.9141	0	0	SutureMes2
KCNIP4	41.3872	2.57974	0	0	SutureMes2
AC138627.1	38.5657	2.14218	0	0	SutureMes2
EGFL6	34.5167	1.59126	4.50313e-261	4.93281e-258	SutureMes2
THBS2	33.8858	1.52267	1.07796e-251	1.14392e-248	SutureMes2
CCDC85A	33.2267	1.41493	4.43798e-242	4.18625e-239	SutureMes2
RUNX1	32.8297	1.55839	2.21605e-236	1.92956e-233	SutureMes2
TUBB6	28.7429	1.50524	1.10961e-181	6.07745e-179	SutureMes2
HS3ST3A1	28.6619	1.4352	1.13955e-180	6.14235e-178	SutureMes2
AL137139.2	28.1672	1.81125	1.47677e-174	7.16402e-172	SutureMes2
MKX	28.0742	1.3153	2.02566e-173	9.55382e-171	SutureMes2
NR4A1	27.986	1.98455	2.40814e-172	1.09034e-169	SutureMes2
EMID1	27.8584	1.64923	8.51188e-171	3.65882e-168	SutureMes2
FHL2	27.3802	1.27787	4.7184e-165	1.90747e-162	SutureMes2
ZIC1	26.8671	1.41037	5.32085e-159	2.05324e-156	SutureMes2
CDH23	26.7801	1.61994	5.50698e-158	2.10119e-155	SutureMes2
LAMA3	26.4898	1.75682	1.27195e-154	4.64438e-152	SutureMes2
TACC3	26.3999	1.1982	1.37322e-153	4.96084e-151	SutureMes2
EMP1	26.1619	1.31423	7.21897e-151	2.55356e-148	SutureMes2
NDC80	26.1544	1.14183	8.78795e-151	3.07651e-148	SutureMes2
PRC1	25.9892	1.14308	6.55497e-149	2.2039e-146	SutureMes2
AC073529.1	25.5053	1.23233	1.72205e-143	5.51674e-141	SutureMes2
PBK	25.4027	1.26372	2.35427e-142	7.33451e-140	SutureMes2
COL16A1	25.1421	1.17933	1.72392e-139	5.00351e-137	SutureMes2
RACGAP1	25.0186	1.1076	3.83397e-138	1.06716e-135	SutureMes2
LINC01568	24.944	1.40845	2.48004e-137	6.84694e-135	SutureMes2
SPC25	24.4432	1.06237	5.94064e-132	1.51678e-129	SutureMes2
E2F7	24.2009	1.11121	2.17839e-129	5.36041e-127	SutureMes2
CUBN	23.8932	1.63539	3.60574e-126	8.38657e-124	SutureMes2
LINC01505	23.8882	1.57871	4.06568e-126	9.392e-124	SutureMes2
ALX1	23.8554	1.23313	8.90954e-126	2.03054e-123	SutureMes2
ELL2	23.8447	1.12902	1.14952e-125	2.60236e-123	SutureMes2
TUBA1B	23.8021	1.16424	3.17372e-125	7.09035e-123	SutureMes2
ATP8A1	23.6654	1.27349	8.18873e-124	1.80567e-121	SutureMes2
BUB1B	23.1379	1.02128	1.92572e-118	4.08709e-116	SutureMes2
ACAN	22.8705	1.18654	9.13781e-116	1.86929e-113	SutureMes2
L3MBTL4	22.5625	1.0959	1.01136e-112	1.95134e-110	SutureMes2
SGO2	22.3297	1.04145	1.9029e-110	3.43716e-108	SutureMes2
KIF4A	22.0008	1.02644	2.82681e-107	4.77575e-105	SutureMes2
PTPRF	21.9837	1.00464	4.12584e-107	6.9359e-105	SutureMes2
ANGPTL2	21.8429	1.37835	9.07372e-106	1.50305e-103	SutureMes2
COL8A2	21.8064	1.2369	2.01577e-105	3.30684e-103	SutureMes2
CRY1	21.6898	1.23351	2.5593e-104	4.04227e-102	SutureMes2
FAM111A	21.54	1.1619	6.5747e-103	9.87893e-101	SutureMes2
ERI2	21.4189	1.10716	8.89933e-102	1.31393e-99	SutureMes2
LMNB2	21.4182	1.07072	9.04149e-102	1.32914e-99	SutureMes2
DEPDC1	21.3909	1.14764	1.62306e-101	2.35538e-99	SutureMes2
DKK3	21.208	1.08798	8.05807e-100	1.14492e-97	SutureMes2
C1QTNF2	21.1082	1.47358	6.68505e-99	9.41954e-97	SutureMes2
APOLD1	21.0477	1.04006	2.40149e-98	3.31503e-96	SutureMes2
NFATC2	21.0421	1.45001	2.70364e-98	3.71701e-96	SutureMes2
KLF4	20.9249	1.39073	3.17753e-97	4.33343e-95	SutureMes2
LINC02384	20.8539	2.4977	1.40629e-96	1.86542e-94	SutureMes2
CKAP2L	20.6931	1.02839	4.00074e-95	5.16567e-93	SutureMes2
OSBPL3	20.6885	1.48025	4.39575e-95	5.62054e-93	SutureMes2
AC002074.1	20.6884	1.43358	4.40268e-95	5.62054e-93	SutureMes2
AURKB	20.6712	1.11334	6.29668e-95	8.00834e-93	SutureMes2
UBE2T	20.3715	1.13778	2.99449e-92	3.7112e-90	SutureMes2
FMOD	20.3426	1.28004	5.40428e-92	6.62522e-90	SutureMes2
ING1	19.9939	1.29056	6.22174e-89	6.97286e-87	SutureMes2
AC104041.1	19.9882	1.62161	6.97418e-89	7.79044e-87	SutureMes2
LINC00871	19.6241	2.2749	9.62834e-86	9.96827e-84	SutureMes2
BX322234.1	19.534	1.12228	5.64042e-85	5.7292e-83	SutureMes2
SLC2A3	19.4007	1.22203	7.61422e-84	7.62725e-82	SutureMes2
MXD3	19.3868	1.2031	9.96607e-84	9.92457e-82	SutureMes2
TUBB4B	19.3026	1.17844	5.10932e-83	5.00007e-81	SutureMes2
KCTD8	19.0828	1.02795	3.50791e-81	3.34612e-79	SutureMes2
RASSF1	18.9723	1.36404	2.88867e-80	2.7023e-78	SutureMes2
IGSF10	18.803	1.16664	7.13079e-79	6.45726e-77	SutureMes2
TYMS	18.4123	1.1735	1.04631e-75	8.97241e-74	SutureMes2
RAB27B	18.3702	1.55936	2.27363e-75	1.92538e-73	SutureMes2
IQGAP3	18.2363	1.17744	2.65979e-74	2.20834e-72	SutureMes2
KREMEN1	18.1719	1.04829	8.61079e-74	7.06293e-72	SutureMes2
SKA3	18.1213	1.08143	2.16551e-73	1.75504e-71	SutureMes2
JCAD	18.1126	1.10552	2.53522e-73	2.03524e-71	SutureMes2
ITGBL1	18.0871	1.11889	4.02972e-73	3.21223e-71	SutureMes2
CDCA8	18.0442	1.02532	8.76484e-73	6.92178e-71	SutureMes2
CHRM2	18.0261	1.62205	1.21504e-72	9.57314e-71	SutureMes2
CLMAT3	18.0158	1.28698	1.46445e-72	1.14849e-70	SutureMes2
MAP3K8	17.8574	1.62012	2.52957e-71	1.93466e-69	SutureMes2
PER1	17.7945	1.12963	7.79499e-71	5.89538e-69	SutureMes2
ENPEP	17.7408	1.23174	2.03074e-70	1.52566e-68	SutureMes2
BIRC5	17.5421	1.02519	6.83725e-69	4.98239e-67	SutureMes2
AC078842.2	17.4988	1.44212	1.46257e-68	1.05672e-66	SutureMes2
HS3ST3B1	17.4692	1.39787	2.46038e-68	1.77387e-66	SutureMes2
RYR2	17.436	1.08512	4.39623e-68	3.16287e-66	SutureMes2
CORIN	17.4168	1.16621	6.15298e-68	4.3988e-66	SutureMes2
GRIK1	17.411	1.16356	6.80377e-68	4.84366e-66	SutureMes2
PPEF1	17.3525	2.10181	1.88767e-67	1.33267e-65	SutureMes2
UBE2S	17.1644	1.13505	4.90685e-66	3.34592e-64	SutureMes2
SNHG31	17.1165	1.0311	1.11759e-65	7.57505e-64	SutureMes2
CDKN3	17.0114	1.13938	6.76129e-65	4.51968e-63	SutureMes2
UAP1	16.8899	1.04335	5.3348e-64	3.49054e-62	SutureMes2
DGKI	16.647	1.32803	3.18337e-62	2.02436e-60	SutureMes2
KCNIP4-IT1	16.5992	2.13381	7.05936e-62	4.46409e-60	SutureMes2
H2AFZ	16.4891	1.00692	4.39754e-61	2.72006e-59	SutureMes2
LINC01807	16.3202	2.34942	7.0856e-60	4.27376e-58	SutureMes2
KITLG	16.176	1.22024	7.45311e-59	4.41697e-57	SutureMes2
LRRTM3	16.137	1.04906	1.40296e-58	8.24249e-57	SutureMes2
ESPL1	16.0665	1.02692	4.38227e-58	2.56133e-56	SutureMes2
CDCA3	16.0172	1.27425	9.68549e-58	5.62222e-56	SutureMes2
TUBB2A	16.0092	1.79665	1.10281e-57	6.37978e-56	SutureMes2
SAMD3	15.9242	1.34408	4.30317e-57	2.46836e-55	SutureMes2
GPC1	15.8241	1.10262	2.12289e-56	1.20349e-54	SutureMes2
AC096576.2	15.8202	2.10115	2.25913e-56	1.27859e-54	SutureMes2
AC104123.1	15.7648	1.3358	5.4336e-56	3.04479e-54	SutureMes2
AC092114.1	15.282	1.43494	1.00749e-52	5.38776e-51	SutureMes2
MSH5	15.1473	1.34009	7.89472e-52	4.14998e-50	SutureMes2
FRRS1L	14.9598	1.05607	1.34407e-50	6.94703e-49	SutureMes2
PTGFR	14.9526	1.1936	1.49714e-50	7.71469e-49	SutureMes2
PRELP	14.9439	1.24984	1.70708e-50	8.74345e-49	SutureMes2
FOS	14.8591	1.43568	6.07377e-50	3.06924e-48	SutureMes2
FGFR3	14.519	1.5183	9.18297e-48	4.46117e-46	SutureMes2
CDKN2D	14.2735	1.85115	3.20044e-46	1.50736e-44	SutureMes2
AC020916.1	14.2128	1.44367	7.62774e-46	3.55312e-44	SutureMes2
PLD5	14.1664	1.06584	1.47822e-45	6.84822e-44	SutureMes2
FOSL2	14.136	1.23409	2.27978e-45	1.05043e-43	SutureMes2
ARMC4	14.0722	1.10299	5.62859e-45	2.56558e-43	SutureMes2
GABRB2	13.9451	1.1506	3.36918e-44	1.51137e-42	SutureMes2
MATN4	13.8782	1.05455	8.5923e-44	3.81408e-42	SutureMes2
SMTN	13.836	1.08236	1.54613e-43	6.8275e-42	SutureMes2
HLF	13.7483	1.31269	5.21161e-43	2.26602e-41	SutureMes2
TEX41	13.6445	1.31623	2.17747e-42	9.23127e-41	SutureMes2
PHF19	13.4655	1.00163	2.49458e-41	1.02805e-39	SutureMes2
CD55	13.4577	1.12432	2.77241e-41	1.1384e-39	SutureMes2
C1QTNF3	13.4387	1.20183	3.58575e-41	1.46882e-39	SutureMes2
TSPAN7	13.3843	1.34847	7.47355e-41	3.04666e-39	SutureMes2
LINC01102	13.3143	1.13838	1.91029e-40	7.72256e-39	SutureMes2
ATF3	13.2786	1.67968	3.08179e-40	1.23995e-38	SutureMes2
ACYP1	13.0764	1.16717	4.4917e-39	1.75321e-37	SutureMes2
NOSTRIN	13.0615	1.13049	5.46585e-39	2.13099e-37	SutureMes2
CEP55	12.9594	1.06366	2.07946e-38	8.03349e-37	SutureMes2
ARHGEF39	12.927	1.32834	3.16964e-38	1.21484e-36	SutureMes2
NEURL1B	12.8337	1.01538	1.06209e-37	4.01184e-36	SutureMes2
AL360178.1	12.7919	1.00635	1.82017e-37	6.8373e-36	SutureMes2
AC008957.2	12.6983	1.28019	6.04435e-37	2.24321e-35	SutureMes2
C16orf95	12.5772	1.44915	2.81704e-36	1.02093e-34	SutureMes2
PHACTR3	12.4798	1.32924	9.62166e-36	3.44291e-34	SutureMes2
ACTA2	12.2771	1.54757	1.2021e-34	4.1654e-33	SutureMes2
KNSTRN	12.203	1.00872	2.99567e-34	1.02341e-32	SutureMes2
ICA1	11.9156	1.31176	9.82015e-33	3.22507e-31	SutureMes2
FOSB	11.7006	1.34212	1.26595e-31	4.03277e-30	SutureMes2
CENPN	11.6893	1.13221	1.44645e-31	4.59052e-30	SutureMes2
PIEZO1	11.686	1.15979	1.50222e-31	4.75417e-30	SutureMes2
CADPS	11.5855	1.27094	4.87933e-31	1.51317e-29	SutureMes2
SLC38A4	11.546	1.15345	7.73452e-31	2.38338e-29	SutureMes2
LMX1B	11.3743	1.15919	5.61452e-30	1.67981e-28	SutureMes2
CDCA5	11.13	1.0096	8.96546e-29	2.59547e-27	SutureMes2
E2F8	11.0309	1.02406	2.71245e-28	7.7468e-27	SutureMes2
MTERF2	10.9753	1.01444	5.02598e-28	1.42702e-26	SutureMes2
TMEM107	10.528	1.02193	6.41959e-26	1.72193e-24	SutureMes2
PIF1	10.4929	1.14796	9.31593e-26	2.47536e-24	SutureMes2
ADGRB2	9.64658	1.02279	5.08215e-22	1.17963e-20	SutureMes2
AP001021.3	9.17813	1.05657	4.38635e-20	9.50554e-19	SutureMes2
ZIC1	47.244	3.144	0	0	SutureMes1
AC092957.1	46.5892	4.45064	0	0	SutureMes1
AL137139.2	44.0054	3.01799	0	0	SutureMes1
PRDM6	43.7976	2.99532	0	0	SutureMes1
SPARC	40.5149	3.23807	0	0	SutureMes1
ELL2	39.1345	2.36319	0	0	SutureMes1
CORIN	39.1029	2.8861	0	0	SutureMes1
THBS2	38.7034	2.36877	0	0	SutureMes1
LOX	38.0055	2.08804	0	0	SutureMes1
EGFL6	37.7832	2.25556	0	0	SutureMes1
MSX1	36.028	2.36223	3.05366e-284	3.98831e-281	SutureMes1
SFRP2	35.9423	2.83544	6.68197e-283	8.10379e-280	SutureMes1
LRRTM3	35.2636	2.5126	2.12677e-272	2.32971e-269	SutureMes1
MATN4	34.8619	3.26284	2.80865e-266	2.89019e-263	SutureMes1
MAP3K8	33.9429	2.57917	1.55305e-252	1.42536e-249	SutureMes1
MAF	33.9344	1.84063	2.0716e-252	1.85125e-249	SutureMes1
FIBIN	33.595	2.27502	1.98349e-247	1.68388e-244	SutureMes1
EFNB2	33.399	1.97961	1.41586e-244	1.17268e-241	SutureMes1
FAM155A	33.3612	2.25508	5.00403e-244	4.04588e-241	SutureMes1
COL8A2	33.2718	2.16162	9.87029e-243	7.79477e-240	SutureMes1
PLD5	33.2563	2.24961	1.65687e-242	1.27873e-239	SutureMes1
EMX2OS	33.2102	2.11403	7.667e-242	5.78569e-239	SutureMes1
ZIC4	33.1584	3.2437	4.28354e-241	3.0949e-238	SutureMes1
MSX2	32.543	2.40571	2.62617e-232	1.85791e-229	SutureMes1
FKBP14	32.5166	1.71358	6.21285e-232	4.30564e-229	SutureMes1
SEMA3D	31.9881	1.78798	1.59699e-224	1.02322e-221	SutureMes1
LMX1B	31.9131	2.54737	1.7573e-223	1.10508e-220	SutureMes1
SIX1	31.9	1.62734	2.66911e-223	1.64796e-220	SutureMes1
COL16A1	31.087	1.70225	3.61382e-212	2.01177e-209	SutureMes1
IGFBP4	30.6172	1.81078	7.23431e-206	3.77942e-203	SutureMes1
CRISPLD2	30.4698	2.3249	6.54622e-204	3.26907e-201	SutureMes1
BX322234.1	30.3506	1.87275	2.46804e-202	1.19728e-199	SutureMes1
CDC42EP3	30.2019	1.64333	2.23924e-200	1.07099e-197	SutureMes1
BMP3	30.0431	1.95494	2.69004e-198	1.25135e-195	SutureMes1
AC104123.1	29.808	2.12286	3.08078e-195	1.41375e-192	SutureMes1
CTNND2	29.7575	1.75984	1.38826e-194	6.22475e-192	SutureMes1
FHL2	29.7573	1.58495	1.39314e-194	6.22475e-192	SutureMes1
UNC13C	29.735	1.80995	2.71353e-194	1.1967e-191	SutureMes1
BCL11B	29.6098	1.52331	1.11875e-192	4.80893e-190	SutureMes1
SEZ6L2	29.5592	2.6907	5.00401e-192	2.12408e-189	SutureMes1
PCSK9	29.354	2.93853	2.12746e-189	8.60053e-187	SutureMes1
PRELP	29.2795	2.20075	1.89405e-188	7.56683e-186	SutureMes1
PCOLCE	29.1691	1.97195	4.78952e-187	1.86945e-184	SutureMes1
MMP2	29.1505	1.66076	8.22431e-187	3.13799e-184	SutureMes1
FMOD	29.0878	2.11676	5.11964e-186	1.9317e-183	SutureMes1
KLF4	29.086	1.95133	5.40011e-186	2.01513e-183	SutureMes1
EMX2	28.9049	1.86258	1.03753e-183	3.82962e-181	SutureMes1
ID4	28.8672	1.71214	3.08671e-183	1.11509e-180	SutureMes1
PLEC	28.7001	1.80615	3.80887e-181	1.36149e-178	SutureMes1
SSPN	28.6163	1.60399	4.21064e-180	1.48943e-177	SutureMes1
ZMAT4	28.5929	2.0141	8.22332e-180	2.87884e-177	SutureMes1
ABCA8	28.4165	1.96838	1.26454e-177	4.29412e-175	SutureMes1
CLMAT3	28.3848	1.94716	3.11509e-177	1.04735e-174	SutureMes1
ZIC2	28.3632	2.40325	5.75802e-177	1.91697e-174	SutureMes1
CD81	28.3455	1.67596	9.50289e-177	3.133e-174	SutureMes1
LINC02465	28.2711	3.38083	7.83442e-176	2.55809e-173	SutureMes1
AC138627.1	28.2465	1.70153	1.5728e-175	5.0866e-173	SutureMes1
PKDCC	28.0433	1.51905	4.81732e-173	1.48715e-170	SutureMes1
EMP1	28.0323	1.54559	6.56285e-173	1.98983e-170	SutureMes1
TXNDC5	28.0031	1.46489	1.4906e-172	4.44017e-170	SutureMes1
CAVIN1	27.9997	1.5239	1.63657e-172	4.83257e-170	SutureMes1
LINC01568	27.7081	1.69959	5.56937e-169	1.60275e-166	SutureMes1
LINC00871	27.6224	2.48898	5.9894e-168	1.70914e-165	SutureMes1
PLK2	27.4524	1.57628	6.51018e-166	1.82705e-163	SutureMes1
LINC02466	27.2547	3.14019	1.46097e-163	3.93742e-161	SutureMes1
AEBP1	27.2423	1.56348	2.0479e-163	5.4758e-161	SutureMes1
ING1	27.0992	1.72698	1.00553e-161	2.66764e-159	SutureMes1
CTNNA3	27.0096	1.56761	1.1391e-160	2.99858e-158	SutureMes1
ENPEP	26.8991	1.70165	2.2498e-159	5.65917e-157	SutureMes1
PPIC	26.8918	1.96228	2.74114e-159	6.8444e-157	SutureMes1
NFATC2	26.8605	1.75318	6.35186e-159	1.57443e-156	SutureMes1
CITED2	26.8359	2.17769	1.23373e-158	3.01403e-156	SutureMes1
P4HB	26.793	1.54203	3.89464e-158	9.44673e-156	SutureMes1
ZNF503	26.6029	1.44298	6.29013e-156	1.5149e-153	SutureMes1
FOSL2	26.5108	1.96268	7.28429e-155	1.74197e-152	SutureMes1
KITLG	26.4923	1.7433	1.1893e-154	2.82422e-152	SutureMes1
CCND1	26.378	1.35834	2.45016e-153	5.77796e-151	SutureMes1
SLC2A12	26.2922	2.34597	2.35285e-152	5.43525e-150	SutureMes1
LRRN3	26.2141	1.59715	1.83342e-151	4.17848e-149	SutureMes1
RCN1	26.1253	1.33381	1.88106e-150	4.25847e-148	SutureMes1
ALDH1L2	26.0302	1.57617	2.25326e-149	5.03397e-147	SutureMes1
PTPRF	25.9862	1.30591	7.09246e-149	1.56393e-146	SutureMes1
PRSS35	25.9621	1.31872	1.32819e-148	2.90985e-146	SutureMes1
MYL9	25.7416	1.7377	4.00479e-146	8.49966e-144	SutureMes1
ITGA4	25.7164	1.54755	7.66257e-146	1.60621e-143	SutureMes1
CREB3L1	25.7118	1.33678	8.62808e-146	1.7975e-143	SutureMes1
AL445426.1	25.6636	2.59607	2.97983e-145	6.17006e-143	SutureMes1
NFKBIA	25.6489	1.638	4.35397e-145	8.96073e-143	SutureMes1
ARF1	25.3968	1.21996	2.73449e-142	5.59385e-140	SutureMes1
GALNTL6	25.2838	1.55323	4.82097e-141	9.80301e-139	SutureMes1
PER1	25.2414	1.4362	1.40822e-140	2.84645e-138	SutureMes1
MEGF6	25.1903	1.40969	5.11598e-140	1.02798e-137	SutureMes1
MAFB	25.1292	1.59352	2.38487e-139	4.76386e-137	SutureMes1
PCDH19	25.1228	1.62962	2.80286e-139	5.56606e-137	SutureMes1
KERA	25.1003	2.66533	4.93033e-139	9.73397e-137	SutureMes1
P3H4	25.0685	1.32438	1.09859e-138	2.15641e-136	SutureMes1
SNX18	25.0618	1.39988	1.29884e-138	2.53482e-136	SutureMes1
ITGA11	25.0386	1.35308	2.32631e-138	4.5141e-136	SutureMes1
EMID1	24.9327	1.43419	3.28791e-137	6.23748e-135	SutureMes1
AC002074.1	24.865	1.59749	1.779e-136	3.33765e-134	SutureMes1
PROS1	24.8507	1.54404	2.54257e-136	4.74399e-134	SutureMes1
LINC01505	24.7485	1.51602	3.21649e-135	5.87235e-133	SutureMes1
AC062004.1	24.7412	1.2332	3.85825e-135	7.00634e-133	SutureMes1
PAPPA	24.6939	1.33768	1.24449e-134	2.236e-132	SutureMes1
GPC1	24.6	1.55152	1.26356e-133	2.25832e-131	SutureMes1
ATP6AP2	24.5667	1.32113	2.86831e-133	5.07302e-131	SutureMes1
OLFML1	24.4934	1.45225	1.73686e-132	3.05597e-130	SutureMes1
P4HA2	24.4179	1.44616	1.10398e-131	1.93242e-129	SutureMes1
CD55	24.3546	1.69854	5.17655e-131	8.96864e-129	SutureMes1
CDKN1C	24.3388	1.32314	7.626e-131	1.31454e-128	SutureMes1
PSAP	24.2265	1.30018	1.17075e-129	2.00789e-127	SutureMes1
CTSK	24.1949	1.62334	2.51976e-129	4.2998e-127	SutureMes1
CERCAM	24.157	1.4213	6.3096e-129	1.06598e-126	SutureMes1
CCDC144A	24.0114	1.2171	2.11168e-127	3.53243e-125	SutureMes1
AL355612.1	23.9732	1.77966	5.29058e-127	8.76379e-125	SutureMes1
PLD3	23.8961	1.48086	3.36463e-126	5.54641e-124	SutureMes1
MME	23.8096	1.18205	2.65498e-125	4.33451e-123	SutureMes1
ELN	23.8081	1.63295	2.75466e-125	4.47573e-123	SutureMes1
POGLUT3	23.7377	1.11901	1.47194e-124	2.34667e-122	SutureMes1
CSRP2	23.7362	1.27768	1.52663e-124	2.42249e-122	SutureMes1
PLXNA4	23.7092	1.42595	2.89931e-124	4.53709e-122	SutureMes1
DYNC1I1	23.6336	1.35307	1.73871e-123	2.7084e-121	SutureMes1
NEBL	23.5628	1.38874	9.2802e-123	1.43244e-120	SutureMes1
PDE4DIP	23.5548	1.183	1.12048e-122	1.72168e-120	SutureMes1
NELL2	23.4824	1.29427	6.1723e-122	9.44139e-120	SutureMes1
TMEM30B	23.4814	2.14384	6.31649e-122	9.61863e-120	SutureMes1
ATP8A1	23.4373	1.29296	1.78266e-121	2.69046e-119	SutureMes1
GOLGA3	23.4292	1.13912	2.15431e-121	3.23699e-119	SutureMes1
CDV3	23.3555	1.20637	1.21101e-120	1.78798e-118	SutureMes1
PYCR1	23.3206	1.47855	2.74179e-120	4.00512e-118	SutureMes1
RHOB	23.3205	1.98732	2.74808e-120	4.00512e-118	SutureMes1
APLP2	23.2943	1.15402	5.06255e-120	7.31549e-118	SutureMes1
CDH20	23.2041	1.40137	4.1365e-119	5.92689e-117	SutureMes1
FBLN2	23.1865	1.49734	6.22422e-119	8.88075e-117	SutureMes1
KDELR2	23.1849	1.29056	6.46096e-119	9.17998e-117	SutureMes1
GAS1	23.1842	1.53697	6.57733e-119	9.30637e-117	SutureMes1
MMP14	23.1708	1.15944	8.96717e-119	1.26352e-116	SutureMes1
HLF	23.1206	1.70084	2.87098e-118	4.01205e-116	SutureMes1
ARMC4	23.1193	1.47533	2.96289e-118	4.12351e-116	SutureMes1
ITGBL1	23.0357	1.26224	2.04484e-117	2.82272e-115	SutureMes1
GEM	22.8628	1.55383	1.09079e-115	1.48759e-113	SutureMes1
CDH8	22.8326	1.25419	2.17584e-115	2.95549e-113	SutureMes1
GRIA4	22.8286	1.73489	2.38475e-115	3.22635e-113	SutureMes1
SLC39A7	22.7862	1.25986	6.27689e-115	8.42493e-113	SutureMes1
TRIB2	22.6651	1.2117	9.8973e-114	1.31801e-111	SutureMes1
IL11RA	22.6595	1.45244	1.12475e-113	1.48615e-111	SutureMes1
AC092114.1	22.6257	1.65733	2.42005e-113	3.18528e-111	SutureMes1
HTRA1	22.576	1.462	7.46004e-113	9.78101e-111	SutureMes1
NFE2L1	22.5573	1.09025	1.13786e-112	1.48613e-110	SutureMes1
NR4A1	22.545	1.47045	1.50332e-112	1.94846e-110	SutureMes1
THRB	22.4911	1.13179	5.07498e-112	6.55271e-110	SutureMes1
LATS2	22.4819	1.11353	6.24542e-112	8.03341e-110	SutureMes1
VGLL3	22.4736	1.27403	7.52474e-112	9.64246e-110	SutureMes1
GLT8D2	22.4248	1.09905	2.2539e-111	2.87736e-109	SutureMes1
JUND	22.4232	1.23026	2.33883e-111	2.97461e-109	SutureMes1
ITGB5	22.4148	1.07396	2.82313e-111	3.57716e-109	SutureMes1
POFUT2	22.347	1.22011	1.29167e-110	1.62453e-108	SutureMes1
LAMP1	22.3013	1.22263	3.58543e-110	4.49277e-108	SutureMes1
SNAI2	22.3005	1.22788	3.65669e-110	4.56521e-108	SutureMes1
AC139720.1	22.2928	1.95842	4.34327e-110	5.40251e-108	SutureMes1
RAB31	22.2673	1.13206	7.67273e-110	9.50915e-108	SutureMes1
LDHA	22.2003	1.07881	3.41182e-109	4.21304e-107	SutureMes1
SLITRK1	22.1727	3.28743	6.30552e-109	7.73007e-107	SutureMes1
FRRS1L	22.148	1.39727	1.09113e-108	1.33283e-106	SutureMes1
RAB30	22.0267	1.12167	1.59855e-107	1.9318e-105	SutureMes1
ARHGAP20	21.915	1.15821	1.86988e-106	2.23583e-104	SutureMes1
SERPINH1	21.9079	1.2443	2.18326e-106	2.60138e-104	SutureMes1
ZBTB16	21.8228	1.21175	1.4084e-105	1.64919e-103	SutureMes1
HTRA3	21.8168	1.89083	1.60661e-105	1.87482e-103	SutureMes1
SRPRA	21.7779	1.20003	3.75882e-105	4.3713e-103	SutureMes1
ANGPTL2	21.7143	1.29799	1.50268e-104	1.73564e-102	SutureMes1
ADAM33	21.7085	1.448	1.70365e-104	1.9611e-102	SutureMes1
LRP11	21.665	1.14544	4.38522e-104	5.03086e-102	SutureMes1
GSN	21.5915	1.04508	2.15679e-103	2.44951e-101	SutureMes1
ARL1	21.5837	1.07597	2.5551e-103	2.8922e-101	SutureMes1
TUBB2A	21.5347	1.92075	7.36985e-103	8.28693e-101	SutureMes1
EFEMP2	21.5165	1.36917	1.0901e-102	1.21769e-100	SutureMes1
TMED7	21.516	1.05878	1.10277e-102	1.22779e-100	SutureMes1
CLYBL	21.5143	1.28894	1.14476e-102	1.27038e-100	SutureMes1
CRY1	21.4786	1.20262	2.47066e-102	2.73285e-100	SutureMes1
KCTD8	21.446	1.11953	4.97723e-102	5.45215e-100	SutureMes1
SBDS	21.4357	1.35611	6.2138e-102	6.78483e-100	SutureMes1
ASS1	21.415	1.61746	9.67546e-102	1.05307e-99	SutureMes1
MYO1C	21.4034	1.24323	1.24278e-101	1.34831e-99	SutureMes1
JCAD	21.3804	1.16472	2.0325e-101	2.19807e-99	SutureMes1
CLEC11A	21.2941	1.36071	1.28687e-100	1.3829e-98	SutureMes1
ARCN1	21.2838	1.05058	1.60437e-100	1.71865e-98	SutureMes1
GOLT1B	21.2743	1.06907	1.96254e-100	2.09573e-98	SutureMes1
ZFPM2-AS1	21.2531	1.11066	3.08455e-100	3.27329e-98	SutureMes1
BNIP3	21.1895	1.08142	1.19359e-99	1.26268e-97	SutureMes1
TPBG	21.1833	1.14051	1.36238e-99	1.43676e-97	SutureMes1
SURF4	21.175	1.06076	1.6224e-99	1.70042e-97	SutureMes1
VASN	21.0881	1.18133	1.02264e-98	1.06524e-96	SutureMes1
AC078842.2	21.0673	1.47131	1.5871e-98	1.64815e-96	SutureMes1
ITM2C	21.0208	1.15191	4.23565e-98	4.38519e-96	SutureMes1
FKBP9	20.9797	1.03123	1.00509e-97	1.03115e-95	SutureMes1
AP000787.1	20.9728	1.03573	1.16329e-97	1.18985e-95	SutureMes1
IGDCC4	20.9622	1.15646	1.4537e-97	1.48243e-95	SutureMes1
MAP1A	20.946	1.31619	2.04176e-97	2.07587e-95	SutureMes1
FLRT3	20.9188	1.02932	3.61086e-97	3.66023e-95	SutureMes1
DKK3	20.9137	1.08409	4.01492e-97	4.0577e-95	SutureMes1
LGALS3	20.8042	1.64409	3.96257e-96	3.99291e-94	SutureMes1
FGFR3	20.7803	1.64474	6.52777e-96	6.51971e-94	SutureMes1
ILK	20.7787	1.0326	6.75115e-96	6.72304e-94	SutureMes1
CMBL	20.7157	1.31716	2.50073e-95	2.4758e-93	SutureMes1
DLX5	20.6948	1.10993	3.85585e-95	3.80631e-93	SutureMes1
TAF13	20.6529	1.38116	9.19765e-95	9.02699e-93	SutureMes1
PLXNA1	20.6203	1.2785	1.80574e-94	1.75198e-92	SutureMes1
REEP1	20.616	1.71491	1.97068e-94	1.90656e-92	SutureMes1
GRM7	20.5929	1.29943	3.1808e-94	3.06857e-92	SutureMes1
AC079298.3	20.5366	1.08432	1.01324e-93	9.69227e-92	SutureMes1
HILPDA	20.5316	1.12883	1.12413e-93	1.07228e-91	SutureMes1
WNT2B	20.4996	1.49965	2.17181e-93	2.06007e-91	SutureMes1
LURAP1L	20.4904	1.15121	2.6215e-93	2.47969e-91	SutureMes1
ANXA1	20.4245	1.50579	1.01359e-92	9.56095e-91	SutureMes1
SYNDIG1	20.3949	1.46191	1.85617e-92	1.74604e-90	SutureMes1
EMILIN1	20.3909	1.09501	2.01604e-92	1.89118e-90	SutureMes1
PDIA5	20.379	1.06675	2.57059e-92	2.40474e-90	SutureMes1
FMO1	20.3457	1.67258	5.06877e-92	4.71576e-90	SutureMes1
MCL1	20.3238	1.06266	7.9149e-92	7.34356e-90	SutureMes1
ACAN	20.32	1.04164	8.56276e-92	7.923e-90	SutureMes1
FAM106A	20.2972	1.0218	1.35994e-91	1.25492e-89	SutureMes1
TBC1D8B	20.296	1.05949	1.39484e-91	1.28363e-89	SutureMes1
LINC02664	20.2521	1.91895	3.40559e-91	3.10046e-89	SutureMes1
IGSF10	20.2445	1.10601	3.97143e-91	3.60593e-89	SutureMes1
LINC01550	20.2361	2.01536	4.71289e-91	4.26775e-89	SutureMes1
CPNE8	20.1798	1.00742	1.47422e-90	1.32789e-88	SutureMes1
AC002460.2	20.1682	1.73967	1.86147e-90	1.65911e-88	SutureMes1
MCFD2	20.1658	1.16228	1.95516e-90	1.73804e-88	SutureMes1
RCAN2	20.1444	1.71445	3.01036e-90	2.66213e-88	SutureMes1
TPM2	20.1433	1.26442	3.0837e-90	2.7199e-88	SutureMes1
PDXK	20.1104	1.05892	5.98085e-90	5.24801e-88	SutureMes1
EGR1	20.0829	1.93266	1.04147e-89	9.09155e-88	SutureMes1
RCSD1	20.06	2.05005	1.65087e-89	1.43377e-87	SutureMes1
PLA2R1	20.0347	1.3059	2.7427e-89	2.36989e-87	SutureMes1
NDRG1	20.0243	1.07505	3.37963e-89	2.91283e-87	SutureMes1
ARFGAP1	19.9762	1.18126	8.86629e-89	7.60307e-87	SutureMes1
CA12	19.9638	1.37155	1.13741e-88	9.68026e-87	SutureMes1
CPXM2	19.9617	1.2179	1.18565e-88	1.00656e-86	SutureMes1
P4HA3	19.9021	1.04484	3.90053e-88	3.28671e-86	SutureMes1
POLR3D	19.8685	1.11286	7.6235e-88	6.39207e-86	SutureMes1
COL9A3	19.8149	2.35002	2.2127e-87	1.84617e-85	SutureMes1
STX12	19.8017	1.15081	2.8782e-87	2.39554e-85	SutureMes1
GPNMB	19.7965	2.1673	3.19009e-87	2.64863e-85	SutureMes1
UAP1	19.7704	1.06513	5.35993e-87	4.43933e-85	SutureMes1
C1S	19.7638	1.30402	6.10646e-87	5.03309e-85	SutureMes1
TCEA3	19.7466	1.08752	8.58847e-87	7.02764e-85	SutureMes1
PAPSS2	19.7267	1.01589	1.27165e-86	1.03555e-84	SutureMes1
ST3GAL5	19.7196	1.12003	1.46483e-86	1.19001e-84	SutureMes1
GLT8D1	19.7004	1.06792	2.14053e-86	1.73067e-84	SutureMes1
AC108134.2	19.6803	1.05261	3.18157e-86	2.56627e-84	SutureMes1
MXD4	19.6746	1.13516	3.55703e-86	2.86231e-84	SutureMes1
FOXC2	19.656	1.50255	5.13626e-86	4.10393e-84	SutureMes1
CCDC186	19.6324	1.01619	8.17385e-86	6.51567e-84	SutureMes1
NR3C2	19.6197	1.07567	1.04879e-85	8.32125e-84	SutureMes1
TGFB3	19.6178	1.01467	1.09015e-85	8.62919e-84	SutureMes1
TMED3	19.5673	1.09583	2.93609e-85	2.31869e-83	SutureMes1
KREMEN1	19.551	1.004	4.04869e-85	3.18992e-83	SutureMes1
GAP43	19.5283	1.56301	6.31627e-85	4.94212e-83	SutureMes1
QPRT	19.5278	1.15752	6.36817e-85	4.97127e-83	SutureMes1
MARVELD1	19.5123	1.18705	8.63097e-85	6.70688e-83	SutureMes1
SRPX2	19.4457	1.22	3.16893e-84	2.44014e-82	SutureMes1
CTHRC1	19.432	1.55171	4.13935e-84	3.173e-82	SutureMes1
CNTN1	19.4071	1.02168	6.72813e-84	5.13425e-82	SutureMes1
AL138689.2	19.4037	1.67516	7.18112e-84	5.4554e-82	SutureMes1
EFNB1	19.4006	1.11942	7.62947e-84	5.78307e-82	SutureMes1
PIGT	19.3748	1.34702	1.25839e-83	9.51723e-82	SutureMes1
FOS	19.3584	1.68077	1.7313e-83	1.29783e-81	SutureMes1
CARMN	19.3529	1.09024	1.92549e-83	1.44021e-81	SutureMes1
ITPKB	19.3327	1.16067	2.84907e-83	2.12634e-81	SutureMes1
FUT11	19.3261	1.05123	3.24274e-83	2.41485e-81	SutureMes1
PI15	19.3089	1.56851	4.52293e-83	3.35348e-81	SutureMes1
GADD45B	19.307	1.46699	4.69432e-83	3.47298e-81	SutureMes1
TMEM119	19.2933	1.03161	6.11991e-83	4.49827e-81	SutureMes1
AC007319.1	19.2567	1.167	1.24093e-82	9.06228e-81	SutureMes1
SIKE1	19.256	1.0594	1.25615e-82	9.15369e-81	SutureMes1
CLIP4	19.2522	1.06096	1.35339e-82	9.84118e-81	SutureMes1
GRIN2B	19.2172	1.18685	2.65617e-82	1.92731e-80	SutureMes1
AC124852.1	19.2143	1.5542	2.80836e-82	2.0334e-80	SutureMes1
PPEF1	19.1704	1.64297	6.5359e-82	4.6923e-80	SutureMes1
FAM98A	19.1458	1.05299	1.04928e-81	7.50138e-80	SutureMes1
GDF10	19.1372	1.87876	1.23731e-81	8.80853e-80	SutureMes1
SERPING1	19.0544	1.22994	6.03491e-81	4.26057e-79	SutureMes1
HIST1H2BN	19.031	1.11191	9.44167e-81	6.6381e-79	SutureMes1
NR4A3	19.0074	1.94054	1.48046e-80	1.03871e-78	SutureMes1
LYSMD3	19.0041	1.08772	1.57718e-80	1.10429e-78	SutureMes1
SPTY2D1	18.9988	1.12472	1.74378e-80	1.21842e-78	SutureMes1
CPEB2	18.9942	1.14435	1.90479e-80	1.32819e-78	SutureMes1
BGN	18.9668	1.024	3.20852e-80	2.21904e-78	SutureMes1
COPZ2	18.9322	1.44402	6.19138e-80	4.26464e-78	SutureMes1
SDF4	18.8571	1.01272	2.56912e-79	1.73444e-77	SutureMes1
SEC16B	18.853	1.35982	2.77417e-79	1.86915e-77	SutureMes1
PLOD1	18.8452	1.01846	3.21981e-79	2.16512e-77	SutureMes1
RGCC	18.8318	1.87535	4.14544e-79	2.77655e-77	SutureMes1
KBTBD11	18.8112	1.39535	6.11945e-79	4.09063e-77	SutureMes1
DAG1	18.7473	1.05971	2.03775e-78	1.34889e-76	SutureMes1
NUCB1	18.7446	1.09483	2.14423e-78	1.41386e-76	SutureMes1
RCN3	18.6902	1.35499	5.94871e-78	3.89222e-76	SutureMes1
C1orf198	18.6889	1.00473	6.09239e-78	3.97857e-76	SutureMes1
DGKI	18.6386	1.16867	1.56235e-77	1.00292e-75	SutureMes1
HNMT	18.574	1.08167	5.21389e-77	3.30324e-75	SutureMes1
AGTR1	18.5633	1.54208	6.36654e-77	4.01104e-75	SutureMes1
KLF13	18.5291	1.11637	1.20205e-76	7.54516e-75	SutureMes1
C1QTNF2	18.4894	1.13334	2.51298e-76	1.57446e-74	SutureMes1
PCDH17	18.4639	1.05639	4.03287e-76	2.50821e-74	SutureMes1
MAP1LC3B	18.4392	1.08119	6.36893e-76	3.93946e-74	SutureMes1
METRNL	18.4072	1.4066	1.14998e-75	7.07443e-74	SutureMes1
SLC38A4	18.3107	1.21921	6.79574e-75	4.13566e-73	SutureMes1
TSPO	18.2714	2.11237	1.39937e-74	8.44047e-73	SutureMes1
ATF4	18.1935	1.01672	5.80942e-74	3.46707e-72	SutureMes1
LINC02384	18.181	1.69172	7.3015e-74	4.3499e-72	SutureMes1
CLCN4	18.0723	1.25112	5.26386e-73	3.0766e-71	SutureMes1
BAG2	18.0506	1.20585	7.81012e-73	4.54916e-71	SutureMes1
AC011369.1	18.0486	1.56249	8.09561e-73	4.70737e-71	SutureMes1
MYC	18.0125	1.87177	1.55413e-72	9.006e-71	SutureMes1
DDIT4	18.0028	1.14013	1.85217e-72	1.06966e-70	SutureMes1
C1QTNF6	17.999	1.1665	1.98544e-72	1.14468e-70	SutureMes1
BLCAP	17.9954	1.0091	2.11559e-72	1.21559e-70	SutureMes1
NUMBL	17.9626	1.22172	3.82377e-72	2.18231e-70	SutureMes1
AC108058.1	17.9476	1.68736	5.01331e-72	2.85641e-70	SutureMes1
RNH1	17.9447	1.26229	5.27906e-72	3.00279e-70	SutureMes1
CHPF	17.8884	1.8901	1.45279e-71	8.20861e-70	SutureMes1
PXDC1	17.884	1.06976	1.5704e-71	8.85843e-70	SutureMes1
CTSZ	17.8781	1.21642	1.74601e-71	9.81637e-70	SutureMes1
SRPX	17.8654	1.17303	2.19187e-71	1.22824e-69	SutureMes1
GAB3	17.8649	1.7326	2.21435e-71	1.23879e-69	SutureMes1
BET1L	17.8519	1.45813	2.7932e-71	1.55749e-69	SutureMes1
LINGO1	17.7968	1.70971	7.47988e-71	4.14358e-69	SutureMes1
AL161908.1	17.7827	2.42166	9.62997e-71	5.31731e-69	SutureMes1
ISOC1	17.7769	1.18081	1.06635e-70	5.86892e-69	SutureMes1
ARL4D	17.693	1.65612	4.74566e-70	2.57433e-68	SutureMes1
SNHG18	17.6836	1.0067	5.6061e-70	3.02658e-68	SutureMes1
CTSD	17.6766	1.4863	6.35515e-70	3.42552e-68	SutureMes1
PCP4	17.6621	2.3729	8.21243e-70	4.41961e-68	SutureMes1
DACH2	17.6186	1.36923	1.77428e-69	9.53336e-68	SutureMes1
ACKR3	17.5105	1.15038	1.19038e-68	6.24776e-67	SutureMes1
SLC2A10	17.4565	1.04232	3.07171e-68	1.60476e-66	SutureMes1
CDH18	17.3554	1.15471	1.79396e-67	9.21624e-66	SutureMes1
ARAP1	17.3361	1.17181	2.51138e-67	1.2863e-65	SutureMes1
TOB1	17.3321	1.14489	2.69518e-67	1.37628e-65	SutureMes1
LINC01916	17.2993	2.56847	4.76559e-67	2.42988e-65	SutureMes1
CLU	17.292	1.54815	5.40557e-67	2.74794e-65	SutureMes1
LURAP1L-AS1	17.2894	1.29912	5.65497e-67	2.87043e-65	SutureMes1
OLFML3	17.2819	1.26419	6.43549e-67	3.25688e-65	SutureMes1
DUSP1	17.2706	1.92877	7.82989e-67	3.95666e-65	SutureMes1
GPM6A	17.2554	1.27163	1.01988e-66	5.14608e-65	SutureMes1
TMEM130	17.224	1.77457	1.75499e-66	8.80296e-65	SutureMes1
JDP2	17.1359	1.01789	8.00367e-66	3.96772e-64	SutureMes1
LMX1A	17.1353	1.91875	8.09762e-66	4.00844e-64	SutureMes1
RASSF2	17.1316	1.09917	8.62977e-66	4.26564e-64	SutureMes1
CCDC200	17.1296	1.21898	8.92639e-66	4.40585e-64	SutureMes1
TMEM167B	17.0638	1.23278	2.76164e-65	1.35324e-63	SutureMes1
SAMD11	17.0581	1.02591	3.04101e-65	1.48799e-63	SutureMes1
THRA	17.0414	1.00171	4.05188e-65	1.97976e-63	SutureMes1
MPZL2	17.0083	1.34005	7.12838e-65	3.46799e-63	SutureMes1
C6orf120	16.9778	1.19567	1.19884e-64	5.82408e-63	SutureMes1
CNTFR	16.9732	1.05312	1.29724e-64	6.29308e-63	SutureMes1
AC005476.2	16.9404	1.72656	2.26571e-64	1.09093e-62	SutureMes1
THSD1	16.9403	2.06924	2.26809e-64	1.09093e-62	SutureMes1
ZNF460	16.8345	1.02427	1.36334e-63	6.475e-62	SutureMes1
PCSK7	16.8	1.01996	2.43862e-63	1.15335e-61	SutureMes1
AC133106.1	16.7997	1.60347	2.454e-63	1.15901e-61	SutureMes1
P3H1	16.7967	1.00842	2.57915e-63	1.21643e-61	SutureMes1
MGAT1	16.7936	1.05914	2.71848e-63	1.27859e-61	SutureMes1
AC090152.1	16.7819	1.54243	3.31304e-63	1.55607e-61	SutureMes1
LAMB2	16.7321	1.6174	7.64541e-63	3.57115e-61	SutureMes1
IFT20	16.698	1.12507	1.35514e-62	6.29521e-61	SutureMes1
VLDLR	16.6439	1.09712	3.34823e-62	1.53855e-60	SutureMes1
GABARAPL1	16.6156	1.13714	5.3738e-62	2.45604e-60	SutureMes1
SAXO1	16.576	1.1891	1.03903e-61	4.736e-60	SutureMes1
HACD4	16.5264	1.23139	2.36788e-61	1.06643e-59	SutureMes1
ZNF469	16.4814	1.40249	4.99059e-61	2.23871e-59	SutureMes1
ABCC9	16.4675	1.13993	6.28363e-61	2.81132e-59	SutureMes1
LARP6	16.4459	1.41182	8.97859e-61	4.00125e-59	SutureMes1
FAM180A	16.4437	2.28215	9.30354e-61	4.14063e-59	SutureMes1
TENT5C	16.4207	1.85864	1.35944e-60	6.01878e-59	SutureMes1
CCN2	16.3539	1.83098	4.08144e-60	1.79298e-58	SutureMes1
JRKL	16.3317	1.09468	5.86952e-60	2.56852e-58	SutureMes1
AP002989.1	16.3125	1.51908	8.04487e-60	3.5069e-58	SutureMes1
C1QTNF3	16.2725	1.11957	1.54745e-59	6.69403e-58	SutureMes1
AC069277.1	16.2613	1.06493	1.85768e-59	8.00548e-58	SutureMes1
LINC02693	16.2561	1.24758	2.0224e-59	8.70426e-58	SutureMes1
B3GNT9	16.1925	1.70852	5.69552e-59	2.42063e-57	SutureMes1
PLOD3	16.1733	1.00029	7.77743e-59	3.29309e-57	SutureMes1
KLF2	16.17	1.64123	8.20745e-59	3.46222e-57	SutureMes1
RRAGA	16.1431	1.23089	1.26975e-58	5.32321e-57	SutureMes1
TNFAIP8L3	16.1357	2.11141	1.43203e-58	5.98879e-57	SutureMes1
PDGFRL	16.1274	1.08726	1.63868e-58	6.84458e-57	SutureMes1
ZIC5	16.1107	2.36041	2.14706e-58	8.91319e-57	SutureMes1
FGL2	16.0536	2.40129	5.39533e-58	2.21541e-56	SutureMes1
ZNF805	15.9994	1.09547	1.28931e-57	5.24971e-56	SutureMes1
PLEKHA6	15.9935	1.03451	1.41747e-57	5.76461e-56	SutureMes1
AL096865.1	15.9858	1.52902	1.60487e-57	6.51113e-56	SutureMes1
SRM	15.9243	1.04446	4.29874e-57	1.73163e-55	SutureMes1
F11-AS1	15.8944	1.96266	6.92374e-57	2.78244e-55	SutureMes1
DTX4	15.8718	1.25032	9.93089e-57	3.97212e-55	SutureMes1
P3H3	15.8418	1.08142	1.60266e-56	6.3877e-55	SutureMes1
EOGT	15.8324	1.04565	1.86123e-56	7.40956e-55	SutureMes1
TGFBI	15.826	1.06262	2.05913e-56	8.17822e-55	SutureMes1
SCPEP1	15.8214	1.13886	2.21651e-56	8.78277e-55	SutureMes1
GDF7	15.7855	1.49232	3.91541e-56	1.54784e-54	SutureMes1
EHD2	15.688	1.00772	1.82802e-55	7.12696e-54	SutureMes1
ENTPD7	15.6827	1.01501	1.98753e-55	7.73996e-54	SutureMes1
PJA1	15.6658	1.30617	2.59121e-55	1.00563e-53	SutureMes1
B4GALT2	15.6547	1.00019	3.08797e-55	1.19568e-53	SutureMes1
GP1BB	15.6136	1.72231	5.881e-55	2.26682e-53	SutureMes1
ARMCX1	15.6049	1.15852	6.7378e-55	2.58826e-53	SutureMes1
OTUD7A	15.6046	1.2782	6.76956e-55	2.59752e-53	SutureMes1
LINC01139	15.5519	1.28299	1.54501e-54	5.88179e-53	SutureMes1
ZBTB21	15.5479	1.07174	1.64515e-54	6.24898e-53	SutureMes1
SH2D4A	15.4581	1.10341	6.65076e-54	2.49554e-52	SutureMes1
PODN	15.4385	1.29359	9.01626e-54	3.36825e-52	SutureMes1
AC087565.2	15.4101	1.44907	1.40102e-53	5.20524e-52	SutureMes1
BHLHE40	15.3996	1.08241	1.64799e-53	6.10278e-52	SutureMes1
ADRA1A	15.3605	1.29834	3.01364e-53	1.10635e-51	SutureMes1
LGI4	15.3532	1.38177	3.36971e-53	1.23573e-51	SutureMes1
KAZALD1	15.3192	1.09343	5.68897e-53	2.06837e-51	SutureMes1
WIPI1	15.3005	1.16792	7.59041e-53	2.75379e-51	SutureMes1
CKB	15.2692	3.43649	1.22734e-52	4.41503e-51	SutureMes1
FAM89A	15.2363	1.5536	2.03023e-52	7.21912e-51	SutureMes1
SLC1A1	15.1599	1.96918	6.52035e-52	2.29498e-50	SutureMes1
MAN2B2	15.1599	1.05179	6.52174e-52	2.29498e-50	SutureMes1
CNTNAP1	15.14	1.59676	8.81928e-52	3.0843e-50	SutureMes1
NAGLU	15.1349	1.13462	9.53259e-52	3.3269e-50	SutureMes1
SIDT2	15.1295	1.4719	1.03544e-51	3.60261e-50	SutureMes1
AC002074.2	15.108	1.83394	1.43325e-51	4.95119e-50	SutureMes1
KBTBD7	15.0979	1.01336	1.67295e-51	5.76168e-50	SutureMes1
GPR37	15.0752	2.04512	2.35828e-51	8.08914e-50	SutureMes1
ARFIP2	15.0407	1.1281	3.97244e-51	1.35302e-49	SutureMes1
ZIC3	14.9979	3.13023	7.578e-51	2.5682e-49	SutureMes1
FAM49A	14.9725	1.25571	1.11058e-50	3.74509e-49	SutureMes1
SGK1	14.8817	1.12931	4.33464e-50	1.43047e-48	SutureMes1
CNN1	14.8649	2.38352	5.5683e-50	1.82694e-48	SutureMes1
AL161430.1	14.7703	1.11908	2.2764e-49	7.34112e-48	SutureMes1
LINC01503	14.77	2.08465	2.28666e-49	7.3672e-48	SutureMes1
TNN	14.7054	1.36296	5.95147e-49	1.88879e-47	SutureMes1
RNF139	14.6581	1.00087	1.19653e-48	3.74831e-47	SutureMes1
S100A10	14.6049	1.33951	2.61306e-48	8.11098e-47	SutureMes1
EMILIN2	14.6	1.02389	2.81035e-48	8.70746e-47	SutureMes1
RAB33B	14.5423	1.11437	6.533e-48	1.99324e-46	SutureMes1
ACAP3	14.5155	1.07007	9.65944e-48	2.9261e-46	SutureMes1
CSRP1	14.5021	1.36555	1.17558e-47	3.54848e-46	SutureMes1
AQP1	14.4569	2.10881	2.26698e-47	6.81861e-46	SutureMes1
AL596218.1	14.4539	1.60588	2.37049e-47	7.11732e-46	SutureMes1
ADAMTS4	14.4531	1.58733	2.39631e-47	7.1885e-46	SutureMes1
TMBIM1	14.4521	1.13348	2.43032e-47	7.28408e-46	SutureMes1
RTL8C	14.4504	1.03054	2.49155e-47	7.46102e-46	SutureMes1
EN1	14.4414	1.85981	2.83971e-47	8.48117e-46	SutureMes1
ATP6V1B2	14.4401	1.00581	2.89231e-47	8.63068e-46	SutureMes1
FGF11	14.3896	1.38966	6.01808e-47	1.79108e-45	SutureMes1
TSPYL2	14.3831	1.00322	6.60518e-47	1.96065e-45	SutureMes1
CYTOR	14.3626	1.07389	8.87952e-47	2.63346e-45	SutureMes1
SLC39A13	14.3599	1.20768	9.23318e-47	2.73595e-45	SutureMes1
CYTL1	14.3013	1.43441	2.14614e-46	6.25569e-45	SutureMes1
TMEM200C	14.276	1.15162	3.08798e-46	8.94724e-45	SutureMes1
INAFM1	14.2435	1.55484	4.92102e-46	1.41978e-44	SutureMes1
LRP10	14.2416	1.04515	5.05314e-46	1.45666e-44	SutureMes1
CLTB	14.1332	1.03868	2.37186e-45	6.69522e-44	SutureMes1
PAPLN	14.121	1.62669	2.81784e-45	7.90813e-44	SutureMes1
ALG2	14.106	1.16037	3.48992e-45	9.72993e-44	SutureMes1
ATF3	14.1051	1.05661	3.53137e-45	9.83743e-44	SutureMes1
AC097480.1	14.0782	1.06572	5.16883e-45	1.43051e-43	SutureMes1
SCN2B	14.049	1.67251	7.80874e-45	2.14712e-43	SutureMes1
FGFRL1	14.0156	1.13421	1.25186e-44	3.43381e-43	SutureMes1
SLC6A4	14.0144	2.09886	1.27351e-44	3.49037e-43	SutureMes1
IL15	14.0129	1.32135	1.29963e-44	3.55623e-43	SutureMes1
FAM151B	14.0092	1.0313	1.36994e-44	3.7456e-43	SutureMes1
DYNLT3	13.997	1.35485	1.62683e-44	4.43369e-43	SutureMes1
GFRA2	13.9877	1.16417	1.85232e-44	5.04016e-43	SutureMes1
DNAJB2	13.958	1.21743	2.81031e-44	7.60418e-43	SutureMes1
CDR1	13.8875	1.78645	7.54321e-44	2.00589e-42	SutureMes1
AC106786.2	13.8456	2.03313	1.35228e-43	3.56803e-42	SutureMes1
SEMA3B	13.8397	1.20797	1.46828e-43	3.87111e-42	SutureMes1
MYL3	13.8313	1.71472	1.64972e-43	4.34272e-42	SutureMes1
ADAMTSL4	13.8122	1.00964	2.15025e-43	5.64281e-42	SutureMes1
PERP	13.7791	1.92253	3.40497e-43	8.89432e-42	SutureMes1
CA8	13.7731	1.60074	3.70238e-43	9.64152e-42	SutureMes1
ACTA2	13.761	1.52064	4.37658e-43	1.13624e-41	SutureMes1
AL158212.2	13.7392	1.09893	5.91155e-43	1.5289e-41	SutureMes1
EGLN3	13.6924	1.02558	1.12748e-42	2.89833e-41	SutureMes1
AL391807.1	13.6692	1.72031	1.55048e-42	3.97969e-41	SutureMes1
FAM219A	13.6679	1.00939	1.57791e-42	4.04703e-41	SutureMes1
ENO2	13.6351	1.66856	2.47755e-42	6.32576e-41	SutureMes1
CD82	13.5421	1.29417	8.82327e-42	2.20471e-40	SutureMes1
LINC01013	13.5048	1.5705	1.46561e-41	3.63013e-40	SutureMes1
CADPS	13.493	1.03522	1.71957e-41	4.25295e-40	SutureMes1
MRGPRF	13.4882	1.64177	1.83564e-41	4.53673e-40	SutureMes1
MICALL1	13.4516	1.28218	3.0135e-41	7.37266e-40	SutureMes1
GRM7-AS3	13.3918	1.26133	6.75318e-41	1.63569e-39	SutureMes1
ICA1	13.3849	1.05703	7.41162e-41	1.79007e-39	SutureMes1
AC080038.1	13.3832	1.02759	7.58254e-41	1.82875e-39	SutureMes1
JUNB	13.3778	1.50464	8.15785e-41	1.96471e-39	SutureMes1
CABP1	13.363	1.52143	9.94265e-41	2.38441e-39	SutureMes1
AC103794.1	13.3488	1.2292	1.20453e-40	2.88052e-39	SutureMes1
STX17-AS1	13.2861	1.80661	2.78636e-40	6.58908e-39	SutureMes1
SCAMP2	13.2757	1.01982	3.2007e-40	7.55312e-39	SutureMes1
TBC1D10A	13.2726	1.04619	3.33739e-40	7.87022e-39	SutureMes1
NFKBIZ	13.249	1.01052	4.57396e-40	1.07193e-38	SutureMes1
CHPF2	13.2053	1.26331	8.17198e-40	1.89552e-38	SutureMes1
ADAMTS15	13.1894	1.11514	1.00924e-39	2.33299e-38	SutureMes1
CEBPD	13.1718	1.40574	1.27447e-39	2.93811e-38	SutureMes1
RIMBP2	13.1353	1.01085	2.0663e-39	4.71873e-38	SutureMes1
AC253572.2	13.0636	1.38171	5.31513e-39	1.19294e-37	SutureMes1
IFIT3	13.0323	1.27346	8.01404e-39	1.78687e-37	SutureMes1
PDLIM2	12.979	1.08908	1.61061e-38	3.54919e-37	SutureMes1
TMEM246	12.9559	1.15609	2.17606e-38	4.7674e-37	SutureMes1
SLC35F4	12.9342	1.00222	2.8864e-38	6.28311e-37	SutureMes1
FOXP1-AS1	12.9	1.15727	4.50017e-38	9.72116e-37	SutureMes1
GRN	12.827	1.48905	1.15717e-37	2.4683e-36	SutureMes1
EHD1	12.7806	1.11184	2.10366e-37	4.44532e-36	SutureMes1
AHNAK2	12.7672	1.81199	2.49921e-37	5.26804e-36	SutureMes1
ZNF70	12.7542	1.02065	2.95293e-37	6.21286e-36	SutureMes1
VWA1	12.7256	1.7367	4.26321e-37	8.91991e-36	SutureMes1
MGAT2	12.7146	1.19441	4.90486e-37	1.02372e-35	SutureMes1
TNFAIP1	12.6956	1.11781	6.25813e-37	1.2966e-35	SutureMes1
ADAMTSL4-AS1	12.6632	1.17439	9.45601e-37	1.94257e-35	SutureMes1
CFAP299	12.6612	1.03084	9.7021e-37	1.99072e-35	SutureMes1
LINC01950	12.6584	1.20528	1.00496e-36	2.05953e-35	SutureMes1
GLI4	12.6098	1.16133	1.86528e-36	3.77256e-35	SutureMes1
GLIPR1	12.5743	1.20457	2.92278e-36	5.85211e-35	SutureMes1
DUSP3	12.5262	1.36395	5.36673e-36	1.06079e-34	SutureMes1
AP005329.2	12.5233	1.1647	5.56475e-36	1.09929e-34	SutureMes1
AC021723.2	12.5024	1.38577	7.23983e-36	1.42522e-34	SutureMes1
WNT2	12.4917	1.71268	8.28236e-36	1.62386e-34	SutureMes1
TIGD7	12.452	1.0703	1.36373e-35	2.66146e-34	SutureMes1
RUNX3	12.4109	1.22768	2.28042e-35	4.40241e-34	SutureMes1
RAB42	12.4005	1.64359	2.59733e-35	4.98306e-34	SutureMes1
CTSF	12.3963	1.39073	2.73809e-35	5.24718e-34	SutureMes1
AC106820.4	12.3384	1.06368	5.62957e-35	1.06501e-33	SutureMes1
RGS5	12.3219	1.67781	6.90334e-35	1.30091e-33	SutureMes1
P4HTM	12.3093	1.25895	8.07357e-35	1.5189e-33	SutureMes1
PHETA2	12.2611	1.4108	1.4658e-34	2.73794e-33	SutureMes1
ZBTB47	12.237	1.32582	1.97131e-34	3.66002e-33	SutureMes1
AC099066.2	12.1847	1.2791	3.75208e-34	6.87976e-33	SutureMes1
NPDC1	12.1548	1.10583	5.41074e-34	9.8519e-33	SutureMes1
EPHA5-AS1	12.0661	1.00494	1.59523e-33	2.85561e-32	SutureMes1
C11orf24	12.0269	1.01574	2.56598e-33	4.54067e-32	SutureMes1
PTGER3	12.0031	1.67889	3.42039e-33	6.02749e-32	SutureMes1
ATP6AP1	11.9202	1.06858	9.29171e-33	1.60248e-31	SutureMes1
OLFML2A	11.8695	1.46277	1.70401e-32	2.91511e-31	SutureMes1
YIF1A	11.8197	1.04423	3.0862e-32	5.20623e-31	SutureMes1
HHIP-AS1	11.8049	1.1605	3.68072e-32	6.18149e-31	SutureMes1
NAP1L5	11.7984	1.21622	3.97959e-32	6.66037e-31	SutureMes1
C11orf68	11.7765	1.03314	5.15972e-32	8.5847e-31	SutureMes1
SAMD9L	11.7713	1.23686	5.48715e-32	9.11162e-31	SutureMes1
FOSB	11.751	1.06807	6.97667e-32	1.1523e-30	SutureMes1
BTG2	11.6403	1.06181	2.57016e-31	4.16798e-30	SutureMes1
MFSD10	11.6183	1.09058	3.3268e-31	5.35156e-30	SutureMes1
IDUA	11.5972	1.23661	4.25713e-31	6.81583e-30	SutureMes1
KCNB1	11.5665	1.07405	6.0922e-31	9.6447e-30	SutureMes1
MIR193BHG	11.5481	1.39433	7.54606e-31	1.1913e-29	SutureMes1
AMPD2	11.535	1.17725	8.7914e-31	1.3845e-29	SutureMes1
MIB2	11.4751	1.00134	1.75921e-30	2.74411e-29	SutureMes1
APOL2	11.3481	1.22043	7.58336e-30	1.14911e-28	SutureMes1
DCUN1D3	11.28	1.39388	1.64735e-29	2.45032e-28	SutureMes1
AVIL	11.2767	1.16694	1.7099e-29	2.54001e-28	SutureMes1
SLC1A5	11.2653	1.09975	1.94773e-29	2.88197e-28	SutureMes1
TRIM65	11.1878	1.00828	4.67825e-29	6.78327e-28	SutureMes1
PLCD4	11.1089	1.12461	1.135e-28	1.61905e-27	SutureMes1
SLC3A1	11.0979	1.26524	1.28483e-28	1.82783e-27	SutureMes1
ABCB4	10.9499	1.11646	6.65527e-28	9.14238e-27	SutureMes1
LMOD1	10.8889	1.11233	1.30217e-27	1.75613e-26	SutureMes1
AL356108.1	10.8662	1.0562	1.67085e-27	2.24619e-26	SutureMes1
TMEM200B	10.7097	1.08111	9.1627e-27	1.17993e-25	SutureMes1
GPR153	10.6972	1.21766	1.04941e-26	1.34832e-25	SutureMes1
SYS1	10.5873	1.08071	3.41226e-26	4.26633e-25	SutureMes1
NR4A2	10.1756	1.13062	2.54753e-24	2.88556e-23	SutureMes1
CHST6	9.97438	1.01639	1.97327e-23	2.13811e-22	SutureMes1
MEOX2	34.8925	2.57092	9.67622e-267	1.09528e-262	Perichondrium
NRK	34.6178	2.28276	1.36548e-262	1.15922e-258	Perichondrium
ADGRG6	34.1674	3.07363	7.38239e-256	5.01382e-252	Perichondrium
FNDC1	30.1345	2.59239	1.71462e-199	4.85207e-196	Perichondrium
ABI3BP	30.0546	2.40868	1.90062e-198	4.9647e-195	Perichondrium
KCNQ5	28.8363	2.10166	7.53237e-183	1.70523e-179	Perichondrium
KHDRBS2	28.4295	2.12366	8.74015e-178	1.64888e-174	Perichondrium
PDZRN4	27.9762	2.28979	3.16348e-172	4.88297e-169	Perichondrium
THBS2	27.9623	1.70597	4.67743e-172	6.90592e-169	Perichondrium
ENPP1	25.3047	2.21545	2.83757e-141	2.91995e-138	Perichondrium
NEXMIF	24.7837	2.1685	1.34506e-135	1.26877e-132	Perichondrium
CAPN6	24.3996	2.23328	1.72584e-131	1.50272e-128	Perichondrium
ITGBL1	23.2934	1.93349	5.17402e-120	3.5857e-117	Perichondrium
COL8A1	22.5943	1.94482	4.93021e-113	2.93719e-110	Perichondrium
BMP5	21.5841	1.54081	2.53566e-103	1.17953e-100	Perichondrium
SLC40A1	21.1368	2.21108	3.65151e-99	1.58972e-96	Perichondrium
HAPLN1	20.8191	1.93642	2.90345e-96	1.17375e-93	Perichondrium
NIBAN1	20.3601	2.10707	3.77451e-92	1.37823e-89	Perichondrium
PAPPA2	19.9143	2.20687	3.05767e-88	1.00808e-85	Perichondrium
PDK3	19.5505	1.57402	4.08465e-85	1.22749e-82	Perichondrium
ATP10A	18.83	1.82575	4.28586e-79	1.14598e-76	Perichondrium
SMOC1	18.4546	2.22729	4.79232e-76	1.20546e-73	Perichondrium
DOCK9	18.3632	1.38257	2.58689e-75	6.45923e-73	Perichondrium
ADAMTS17	18.1101	1.28291	2.65508e-73	6.09197e-71	Perichondrium
IRAK3	17.9228	1.75047	7.82662e-72	1.72582e-69	Perichondrium
PAK3	17.6575	1.42498	8.90371e-70	1.87796e-67	Perichondrium
DOCK11	17.4689	1.45804	2.47251e-68	4.88147e-66	Perichondrium
CGNL1	17.3997	1.37717	8.29766e-68	1.61938e-65	Perichondrium
LURAP1L	17.3123	1.53166	3.79667e-67	7.32541e-65	Perichondrium
FAM160A1	17.1666	1.50672	4.72185e-66	8.76199e-64	Perichondrium
ELN	17.1041	1.27634	1.38433e-65	2.52737e-63	Perichondrium
CNTN1	17.055	1.25046	3.20802e-65	5.76391e-63	Perichondrium
2001-03-01	16.5979	1.87472	7.22098e-62	1.21391e-59	Perichondrium
MANBA	16.4734	1.55819	5.69641e-61	9.29994e-59	Perichondrium
ACAN	16.0495	1.41591	5.75837e-58	8.9289e-56	Perichondrium
LINC00513	16.0188	1.51501	9.44472e-58	1.4447e-55	Perichondrium
HMGCLL1	16.0115	1.56284	1.06146e-57	1.61637e-55	Perichondrium
CEP126	15.9418	1.34723	3.24827e-57	4.90244e-55	Perichondrium
GALNT18	15.6576	2.12535	2.94733e-55	4.27715e-53	Perichondrium
TNC	15.5633	1.03834	1.29299e-54	1.82188e-52	Perichondrium
NPAS2	15.377	1.58833	2.33594e-53	3.2115e-51	Perichondrium
CNKSR3	15.1436	1.03576	8.34875e-52	1.12058e-49	Perichondrium
GABRB2	15.1271	1.97412	1.07312e-51	1.43469e-49	Perichondrium
TBC1D12	15.0529	1.04564	3.30499e-51	4.33324e-49	Perichondrium
RERG	14.9897	1.27636	8.57977e-51	1.11203e-48	Perichondrium
MIR503HG	14.438	1.60029	2.98554e-47	3.39073e-45	Perichondrium
HOXA3	14.053	1.72277	7.3807e-45	7.93145e-43	Perichondrium
SYNJ2	13.8724	1.90771	9.31071e-44	9.75843e-42	Perichondrium
STK26	13.7436	1.34579	5.56627e-43	5.67625e-41	Perichondrium
COL15A1	13.5796	1.84119	5.28898e-42	5.26696e-40	Perichondrium
CILP2	13.5276	3.34548	1.07522e-41	1.05527e-39	Perichondrium
CMYA5	13.3599	1.11247	1.03747e-40	9.70537e-39	Perichondrium
DYNC1I1	13.2906	1.05955	2.62304e-40	2.42724e-38	Perichondrium
PPARGC1A	13.2385	2.32541	5.25709e-40	4.82487e-38	Perichondrium
LTBP2	13.2067	2.10506	8.02425e-40	7.28576e-38	Perichondrium
ADAMTS3	12.5337	1.04218	4.88087e-36	3.98424e-34	Perichondrium
ST8SIA1	12.5328	1.29864	4.93788e-36	4.02112e-34	Perichondrium
THBS4	12.4796	2.49909	9.64153e-36	7.7037e-34	Perichondrium
CACNA1D	12.4745	1.46503	1.02874e-35	8.20043e-34	Perichondrium
SERTAD4	12.3315	1.11566	6.13195e-35	4.7979e-33	Perichondrium
SHOX	12.2167	1.99615	2.53143e-34	1.94046e-32	Perichondrium
CDH13	11.9992	1.8958	3.5891e-33	2.64954e-31	Perichondrium
CTHRC1	11.9756	1.23408	4.76859e-33	3.50501e-31	Perichondrium
NPNT	11.7132	2.3822	1.09111e-31	7.60822e-30	Perichondrium
ADGRG2	11.6653	1.79464	1.91749e-31	1.32886e-29	Perichondrium
KIAA1755	11.5845	1.73131	4.93817e-31	3.37405e-29	Perichondrium
AC005550.2	11.2045	1.77634	3.87725e-29	2.49363e-27	Perichondrium
MIRLET7BHG	11.1595	1.32562	6.43669e-29	4.07793e-27	Perichondrium
COL9A1	10.9765	1.86043	4.95874e-28	3.00158e-26	Perichondrium
BX322234.1	10.903	1.0201	1.11548e-27	6.68068e-26	Perichondrium
ITGA6	10.7195	2.03865	8.24211e-27	4.66476e-25	Perichondrium
AC016831.7	10.4391	1.29033	1.64417e-25	8.73749e-24	Perichondrium
FZD6	10.249	1.54443	1.19571e-24	6.07844e-23	Perichondrium
FAM49A	10.1702	1.99051	2.69289e-24	1.35274e-22	Perichondrium
TTN	10.1059	1.00245	5.20321e-24	2.57942e-22	Perichondrium
BTBD11	9.83216	1.05934	8.18441e-23	3.82292e-21	Perichondrium
B4GALNT3	9.82622	1.19242	8.68191e-23	4.04417e-21	Perichondrium
MGAT4A	9.79494	1.82429	1.18363e-22	5.4611e-21	Perichondrium
SPRY4-AS1	9.77024	1.07334	1.51091e-22	6.92218e-21	Perichondrium
YPEL2	9.57096	1.06165	1.05912e-21	4.59332e-20	Perichondrium
AUXG01000058.1	9.44457	1.06515	3.56868e-21	1.49982e-19	Perichondrium
IL1RAP	9.43918	1.41254	3.75696e-21	1.577e-19	Perichondrium
MAP3K5	9.37654	1.19923	6.81716e-21	2.80943e-19	Perichondrium
RMRP	9.34687	1.43675	9.02826e-21	3.69375e-19	Perichondrium
TENM1	9.23674	1.02174	2.5413e-20	1.01169e-18	Perichondrium
SPAG17	9.16753	1.35967	4.83979e-20	1.90219e-18	Perichondrium
LMCD1	8.91061	1.11248	5.07534e-19	1.89186e-17	Perichondrium
PROM1	8.79774	1.16235	1.39602e-18	5.04321e-17	Perichondrium
EPHA5	8.67745	1.05342	4.04728e-18	1.41546e-16	Perichondrium
NGF	8.15431	1.36039	3.51184e-16	1.06855e-14	Perichondrium
AC006299.1	8.01487	1.29147	1.10254e-15	3.21927e-14	Perichondrium
FOXP4	7.86464	1.03874	3.70157e-15	1.04141e-13	Perichondrium
XIST	7.55837	1.02092	4.08147e-14	1.06287e-12	Perichondrium
PFKFB4	7.22829	1.17558	4.8911e-13	1.17297e-11	Perichondrium
ITGA10	6.97474	1.06748	3.06438e-12	6.9235e-11	Perichondrium
LURAP1L-AS1	6.67132	1.13194	2.53504e-11	5.25549e-10	Perichondrium
RNF144B	6.49298	1.0894	8.41563e-11	1.64904e-09	Perichondrium
DLGAP2	6.09433	1.21192	1.09898e-09	1.88766e-08	Perichondrium
RYR3	5.23781	1.04991	1.6249e-07	2.14368e-06	Perichondrium
SGCZ	21.6054	1.81849	1.5969e-103	7.7468e-100	PArchMes
NTM	21.1673	1.53314	1.91282e-99	7.21728e-96	PArchMes
CXCL12	20.9837	1.60612	9.25057e-98	3.14131e-94	PArchMes
LHX8	20.5885	3.17908	3.48296e-94	9.8562e-91	PArchMes
NR2F1	19.9782	1.37907	8.52679e-89	2.22733e-85	PArchMes
IGF1	18.4782	1.63375	3.09193e-76	5.83311e-73	PArchMes
PREX2	18.3878	1.12698	1.64657e-75	2.94286e-72	PArchMes
SEMA6D	18.1478	1.62747	1.33672e-73	2.06328e-70	PArchMes
SLC24A3	18.1348	1.41131	1.69401e-73	2.5011e-70	PArchMes
NR2F1-AS1	18.0867	1.22232	4.05331e-73	5.73509e-70	PArchMes
CSMD3	17.8957	1.77245	1.27309e-71	1.66276e-68	PArchMes
MAN1A1	17.6278	1.32872	1.50707e-69	1.76473e-66	PArchMes
LRP1B	17.4122	1.42524	6.66472e-68	7.30066e-65	PArchMes
SELENOP	16.9055	1.58529	4.09986e-64	4.0948e-61	PArchMes
PAX9	16.8725	2.04357	7.17428e-64	6.96069e-61	PArchMes
UNC5D	16.1971	1.34556	5.28989e-59	4.277e-56	PArchMes
CHODL	15.8939	1.60041	6.98494e-57	5.39078e-54	PArchMes
DCC	15.6702	1.81066	2.41726e-55	1.78446e-52	PArchMes
TSPAN5	15.5967	1.20083	7.66535e-55	5.5383e-52	PArchMes
LUZP2	15.5565	1.41171	1.43771e-54	1.01712e-51	PArchMes
DACH1	15.2713	1.44863	1.18789e-52	7.90951e-50	PArchMes
MT-ATP6	15.1514	1.5753	7.41292e-52	4.57687e-49	PArchMes
SFRP2	15.1446	1.13933	8.22777e-52	4.90173e-49	PArchMes
AHR	15.079	1.53155	2.22752e-51	1.30418e-48	PArchMes
GUCY1A1	15.0456	2.20359	3.69003e-51	2.12383e-48	PArchMes
NELL1	14.946	2.0972	1.65463e-50	9.36464e-48	PArchMes
NTRK3	14.9418	1.6371	1.7626e-50	9.8122e-48	PArchMes
MT-ND1	14.887	1.61187	4.00421e-50	2.15833e-47	PArchMes
THRB	14.5085	1.01248	1.07106e-47	5.27118e-45	PArchMes
PTGFR	14.1434	1.67075	2.05021e-45	9.04171e-43	PArchMes
SPARCL1	14.0504	1.32487	7.65557e-45	3.29073e-42	PArchMes
TAFA2	13.8841	1.06837	7.91103e-44	3.19813e-41	PArchMes
MT-CYB	13.7769	1.40631	3.51037e-43	1.3127e-40	PArchMes
ZNF804A	13.7741	1.59219	3.65013e-43	1.34001e-40	PArchMes
DLK1	13.7703	2.61962	3.84416e-43	1.38872e-40	PArchMes
MT-ND3	13.5859	1.9268	4.85639e-42	1.6328e-39	PArchMes
MT-ND2	13.4775	1.35824	2.12242e-41	6.79936e-39	PArchMes
MT-ND4	13.2005	1.3771	8.71078e-40	2.57218e-37	PArchMes
C8orf34	13.0945	1.34492	3.53762e-39	9.92814e-37	PArchMes
PTCHD1-AS	12.9958	1.73171	1.2924e-38	3.56809e-36	PArchMes
NRG1	12.9419	1.363	2.61002e-38	7.14768e-36	PArchMes
CCBE1	12.8895	1.16278	5.15543e-38	1.38943e-35	PArchMes
SLITRK5	12.8876	1.47535	5.28829e-38	1.41401e-35	PArchMes
NRG3	12.8074	1.28942	1.49036e-37	3.92323e-35	PArchMes
PRSS12	12.5229	1.71862	5.59281e-36	1.37624e-33	PArchMes
ITGA8	12.4881	1.1466	8.67469e-36	2.11191e-33	PArchMes
GREB1L	12.4723	1.36719	1.05766e-35	2.54723e-33	PArchMes
SIM2	12.4505	2.15492	1.38978e-35	3.32353e-33	PArchMes
TMEFF2	12.1557	1.32988	5.35064e-34	1.17985e-31	PArchMes
SYNPO2	12.1526	1.04847	5.55826e-34	1.20992e-31	PArchMes
KCND2	12.0717	1.32773	1.49003e-33	3.22282e-31	PArchMes
TMEM26	11.7383	1.32973	8.11195e-32	1.61091e-29	PArchMes
MT-CO3	11.6531	1.4707	2.2118e-31	4.26751e-29	PArchMes
SLC44A5	11.4974	1.13185	1.36003e-30	2.46973e-28	PArchMes
SYT1	11.0468	1.13683	2.27266e-28	3.80173e-26	PArchMes
MT-CO2	10.9756	1.33938	5.00985e-28	8.18739e-26	PArchMes
LGALS1	10.9755	1.1799	5.01495e-28	8.18739e-26	PArchMes
GABRG3	10.4964	1.30583	8.9778e-26	1.31409e-23	PArchMes
CDH18	10.1966	1.00276	2.05247e-24	2.85646e-22	PArchMes
TMEM163	9.29621	1.59924	1.45535e-20	1.6098e-18	PArchMes
THSD7B	9.27823	1.27658	1.72321e-20	1.88764e-18	PArchMes
ECHDC2	9.0716	1.32882	1.17282e-19	1.19241e-17	PArchMes
LGR5	8.95707	1.10148	3.33409e-19	3.27223e-17	PArchMes
SPON1	8.90023	1.10332	5.57314e-19	5.37649e-17	PArchMes
SORCS1	8.66029	1.26844	4.70583e-18	4.31894e-16	PArchMes
TRPM3	8.6456	1.22565	5.35248e-18	4.87291e-16	PArchMes
MGST1	8.57687	1.25453	9.74923e-18	8.68935e-16	PArchMes
SORCS3	8.42897	1.34273	3.4872e-17	2.96788e-15	PArchMes
GUCY1B1	8.42718	1.17107	3.54109e-17	3.0062e-15	PArchMes
GNA14	8.31117	1.13741	9.47627e-17	7.79165e-15	PArchMes
RDH10	8.12617	1.10231	4.43055e-16	3.43499e-14	PArchMes
OCA2	7.9025	1.47418	2.73359e-15	1.98773e-13	PArchMes
CNTNAP3B	7.7001	1.19053	1.3596e-14	9.21542e-13	PArchMes
CNTN6	7.48312	1.24965	7.25759e-14	4.59801e-12	PArchMes
RALYL	7.40882	1.36318	1.27432e-13	7.82522e-12	PArchMes
MGAT4C	6.68798	1.08317	2.2627e-11	1.11357e-09	PArchMes
IL1RAPL2	6.60969	1.03256	3.85138e-11	1.84958e-09	PArchMes
CD36	26.7978	5.2733	3.42855e-158	5.82133e-154	Osteocyte
COL13A1	26.4526	3.92517	3.40432e-154	2.8901e-150	Osteocyte
MAMDC2	26.0046	4.28694	4.39528e-149	2.9851e-145	Osteocyte
SATB2	25.905	3.73658	5.84459e-148	3.30784e-144	Osteocyte
PTH1R	25.2854	2.91485	4.62924e-141	2.24571e-137	Osteocyte
SGMS2	24.9093	4.15354	5.90446e-137	2.50629e-133	Osteocyte
SPARC	24.5677	4.99898	2.79852e-133	9.50321e-130	Osteocyte
ANO5	24.4306	4.55594	8.09143e-132	2.4979e-128	Osteocyte
SLC8A3	24.3602	4.06908	4.52046e-131	1.27922e-127	Osteocyte
PCOLCE	24.1237	3.44958	1.4101e-128	2.99277e-125	Osteocyte
FTL	23.9495	4.76987	9.34355e-127	1.8664e-123	Osteocyte
CD63	23.7604	3.92395	8.5683e-125	1.48593e-121	Osteocyte
RPS2	23.7596	3.43946	8.75155e-125	1.48593e-121	Osteocyte
SMPD3	23.7437	5.0462	1.27653e-124	2.06421e-121	Osteocyte
TPT1	23.5901	3.46293	4.87059e-123	7.19111e-120	Osteocyte
INSC	23.4409	3.28444	1.6352e-121	2.31367e-118	Osteocyte
TGFB1	23.3042	3.74663	4.01445e-120	5.24318e-117	Osteocyte
PPIB	22.9784	2.77681	7.67279e-117	8.98457e-114	Osteocyte
TMEM119	22.9742	3.48655	8.43914e-117	9.55255e-114	Osteocyte
BGN	22.8056	3.45366	4.03558e-115	4.03059e-112	Osteocyte
SERPINH1	22.7896	2.7329	5.81415e-115	5.64105e-112	Osteocyte
SP7	22.5203	3.58201	2.62698e-112	2.34756e-109	Osteocyte
HPCAL1	22.3544	3.63412	1.09309e-110	9.27976e-108	Osteocyte
ZBTB7C	22.2167	3.21881	2.36793e-109	1.96123e-106	Osteocyte
RPLP1	22.2015	3.97015	3.31852e-109	2.6831e-106	Osteocyte
RHBDL2	22.151	4.10508	1.01954e-108	7.86851e-106	Osteocyte
KLF2	22.0831	4.20504	4.59035e-108	3.46398e-105	Osteocyte
RPL13	22.0309	3.25753	1.45617e-107	1.07497e-104	Osteocyte
RPLP0	21.9703	3.48671	5.53963e-107	4.00244e-104	Osteocyte
SERPINF1	21.9561	5.23423	7.57422e-107	5.24909e-104	Osteocyte
UNC5B	21.9532	2.755	8.07567e-107	5.48467e-104	Osteocyte
RPS3A	21.6883	3.69228	2.64514e-104	1.6634e-101	Osteocyte
PRSS35	21.6488	3.01184	6.23562e-104	3.84999e-101	Osteocyte
KDELR2	21.6185	2.71767	1.20415e-103	7.30189e-101	Osteocyte
GSN	21.563	2.4204	4.00092e-103	2.38356e-100	Osteocyte
RPL7A	21.553	3.1271	4.96552e-103	2.90722e-100	Osteocyte
CREB3L1	21.4955	2.61807	1.71525e-102	9.8723e-100	Osteocyte
AKIRIN1	21.4753	2.65722	2.64801e-102	1.49868e-99	Osteocyte
RACK1	21.392	2.53228	1.5854e-101	8.82576e-99	Osteocyte
RPS6	21.2061	3.15155	8.39061e-100	4.452e-97	Osteocyte
SNHG29	21.1681	3.51526	1.88055e-99	9.82455e-97	Osteocyte
FKBP11	21.1302	4.08538	4.19441e-99	2.12588e-96	Osteocyte
SDK2	21.1212	2.59975	5.08414e-99	2.53893e-96	Osteocyte
OMD	21.0728	2.47285	1.41299e-98	6.85462e-96	Osteocyte
RBM3	20.7957	2.27398	4.73819e-96	2.17432e-93	Osteocyte
ARPC5	20.6502	2.20525	9.72309e-95	4.28801e-92	Osteocyte
CERCAM	20.6451	2.62318	1.08066e-94	4.70475e-92	Osteocyte
B4GALNT3	20.6002	2.92264	2.73582e-94	1.17599e-91	Osteocyte
ADAM12	20.5594	2.58441	6.33623e-94	2.65637e-91	Osteocyte
NME2	20.5489	3.94718	7.87713e-94	3.26209e-91	Osteocyte
RPL12	20.504	3.7801	1.98444e-93	7.92794e-91	Osteocyte
OSTC	20.4839	2.66735	2.99563e-93	1.18286e-90	Osteocyte
RCN3	20.4694	3.1352	4.03742e-93	1.57589e-90	Osteocyte
FHOD3	20.4583	2.73706	5.0655e-93	1.95471e-90	Osteocyte
KDELR3	20.4184	3.45462	1.1473e-92	4.23477e-90	Osteocyte
SLC36A2	20.3999	4.34723	1.67447e-92	6.04911e-90	Osteocyte
SYTL2	20.361	2.83745	3.70658e-92	1.32493e-89	Osteocyte
RPLP2	20.3276	3.16256	7.33243e-92	2.59369e-89	Osteocyte
GPRC5C	20.2899	3.92306	1.57808e-91	5.52459e-89	Osteocyte
RPL14	20.2873	2.55678	1.66391e-91	5.76563e-89	Osteocyte
EEF1B2	20.2855	2.85626	1.72659e-91	5.92238e-89	Osteocyte
EEF1G	20.2757	2.61424	2.10711e-91	7.15534e-89	Osteocyte
RPS3	20.2724	2.88783	2.25346e-91	7.57652e-89	Osteocyte
RPSA	20.2376	2.61497	4.56524e-91	1.49064e-88	Osteocyte
JTB	20.2243	3.52521	5.97818e-91	1.9334e-88	Osteocyte
RPL3	20.187	2.68905	1.27304e-90	4.0783e-88	Osteocyte
RPS4X	20.131	2.89399	3.95208e-90	1.24264e-87	Osteocyte
CDH15	20.0797	4.67802	1.11105e-89	3.39901e-87	Osteocyte
COPZ2	20.0229	3.56376	3.48065e-89	1.05532e-86	Osteocyte
RPL27A	20.0087	3.79763	4.62779e-89	1.39071e-86	Osteocyte
RPL18A	19.9686	3.31462	1.03359e-88	3.05205e-86	Osteocyte
GADD45B	19.7221	3.44094	1.39272e-86	3.94117e-84	Osteocyte
MXRA8	19.6709	2.68405	3.82912e-86	1.05715e-83	Osteocyte
CHAD	19.5952	5.20293	1.6977e-85	4.61203e-83	Osteocyte
RPL10	19.5946	3.25315	1.72023e-85	4.63615e-83	Osteocyte
ATF4	19.5858	2.41674	2.04452e-85	5.46676e-83	Osteocyte
CGREF1	19.4208	4.76692	5.14685e-84	1.33417e-81	Osteocyte
RPS28	19.4066	3.34483	6.78731e-84	1.73296e-81	Osteocyte
SLC25A6	19.3542	2.26519	1.87989e-83	4.72869e-81	Osteocyte
PPIC	19.3437	3.05629	2.30217e-83	5.74832e-81	Osteocyte
FTH1	19.3347	2.55174	2.74111e-83	6.79436e-81	Osteocyte
COL22A1	19.3181	4.02033	3.78454e-83	9.31271e-81	Osteocyte
RPL5	19.2779	2.34635	8.23048e-83	2.01072e-80	Osteocyte
GSTP1	19.2629	3.73762	1.1006e-82	2.65065e-80	Osteocyte
RPS13	19.2612	3.5293	1.13754e-82	2.72033e-80	Osteocyte
ANGPT1	19.2379	2.48071	1.78429e-82	4.23713e-80	Osteocyte
IBSP	19.1631	5.67858	7.53105e-82	1.75164e-79	Osteocyte
LRRC59	19.1577	2.94228	8.35119e-82	1.92918e-79	Osteocyte
TNFRSF19	19.1468	2.36416	1.02931e-81	2.34587e-79	Osteocyte
BAMBI	19.0948	3.48528	2.78722e-81	6.29363e-79	Osteocyte
SSR3	19.0946	2.39886	2.79857e-81	6.29363e-79	Osteocyte
BMP2	19.0664	3.04441	4.80577e-81	1.07365e-78	Osteocyte
GALNT3	18.9823	3.41235	2.39019e-80	5.30497e-78	Osteocyte
EIF1	18.9455	2.56843	4.80828e-80	1.06026e-77	Osteocyte
GALNT5	18.8917	2.65362	1.33496e-79	2.92469e-77	Osteocyte
RPS9	18.8699	2.82149	2.01739e-79	4.39145e-77	Osteocyte
ARPC1B	18.7843	2.87895	1.01509e-78	2.18168e-76	Osteocyte
MSN	18.7719	2.2057	1.28294e-78	2.74e-76	Osteocyte
RPL21	18.7309	2.97334	2.76942e-78	5.84125e-76	Osteocyte
RPS7	18.7174	2.8555	3.57131e-78	7.44016e-76	Osteocyte
P4HB	18.6934	2.25967	5.60623e-78	1.16083e-75	Osteocyte
RPL19	18.6855	3.06534	6.49306e-78	1.33631e-75	Osteocyte
RPL15	18.6248	2.73531	2.02429e-77	4.14101e-75	Osteocyte
MMP2	18.5879	2.09333	4.02865e-77	8.19191e-75	Osteocyte
PANX3	18.5779	4.17706	4.85377e-77	9.81096e-75	Osteocyte
GNAT3	18.5501	4.14176	8.14467e-77	1.62692e-74	Osteocyte
SEC61A1	18.4475	2.02885	5.46151e-76	1.07827e-73	Osteocyte
RAMP1	18.399	4.86299	1.3371e-75	2.62457e-73	Osteocyte
PYCR1	18.3946	2.41742	1.45016e-75	2.83015e-73	Osteocyte
RPL29	18.3575	3.62709	2.87597e-75	5.54899e-73	Osteocyte
RPL8	18.3437	2.85145	3.70879e-75	7.11544e-73	Osteocyte
YIF1A	18.3319	3.6155	4.60228e-75	8.78001e-73	Osteocyte
PHOSPHO1	18.2634	4.79285	1.62e-74	3.03934e-72	Osteocyte
PRDX6	18.2164	2.21506	3.82453e-74	7.13589e-72	Osteocyte
CLEC11A	18.157	2.63189	1.1294e-73	2.09575e-71	Osteocyte
GNAI2	18.1163	1.79317	2.36967e-73	4.37333e-71	Osteocyte
SLC39A14	18.1134	2.8261	2.5006e-73	4.59001e-71	Osteocyte
SSR1	18.086	1.83645	4.10629e-73	7.49686e-71	Osteocyte
ABRACL	18.0633	4.08719	6.2012e-73	1.1261e-70	Osteocyte
CCDC3	18.0396	2.33275	9.52072e-73	1.7197e-70	Osteocyte
RPS5	18.0372	2.98447	9.93974e-73	1.78589e-70	Osteocyte
COL11A2	18.0329	4.01616	1.07453e-72	1.92047e-70	Osteocyte
EIF4A1	18.0281	2.15441	1.172e-72	2.08371e-70	Osteocyte
MYDGF	17.9731	2.63215	3.16723e-72	5.60171e-70	Osteocyte
SPECC1	17.8903	2.95694	1.40248e-71	2.46764e-69	Osteocyte
GUK1	17.8868	2.78981	1.49336e-71	2.614e-69	Osteocyte
TP53I11	17.8862	2.77231	1.5113e-71	2.63183e-69	Osteocyte
RPL13A	17.8558	2.92991	2.60741e-71	4.51748e-69	Osteocyte
KAZALD1	17.7884	3.11222	8.6943e-71	1.49869e-68	Osteocyte
TMED2	17.7698	2.06517	1.21148e-70	2.07775e-68	Osteocyte
ERBB4	17.6879	2.44178	5.19916e-70	8.87202e-68	Osteocyte
RCN1	17.6876	1.89943	5.22569e-70	8.8727e-68	Osteocyte
PPDPF	17.6818	2.31412	5.78782e-70	9.77824e-68	Osteocyte
WFDC1	17.629	3.58989	1.47618e-69	2.46937e-67	Osteocyte
FKBP14	17.5813	1.80314	3.42504e-69	5.67353e-67	Osteocyte
SEMA4D	17.5352	3.08606	7.72038e-69	1.26652e-66	Osteocyte
RPL11	17.5229	2.51363	9.57855e-69	1.56379e-66	Osteocyte
IFITM5	17.5222	5.10942	9.7069e-69	1.57716e-66	Osteocyte
PCOLCE2	17.5048	2.61289	1.31576e-68	2.12764e-66	Osteocyte
RPS24	17.504	2.52214	1.33539e-68	2.14915e-66	Osteocyte
SURF4	17.4932	1.93304	1.61517e-68	2.58716e-66	Osteocyte
XBP1	17.4542	2.48434	3.19762e-68	5.07405e-66	Osteocyte
PXDC1	17.4332	2.46263	4.6159e-68	7.29055e-66	Osteocyte
VASN	17.4314	2.2741	4.76266e-68	7.48752e-66	Osteocyte
SPNS2	17.4196	3.89588	5.85375e-68	9.16044e-66	Osteocyte
CD24	17.3647	2.59683	1.52706e-67	2.35709e-65	Osteocyte
TMED9	17.3499	2.11116	1.97735e-67	3.03833e-65	Osteocyte
LITAF	17.3007	2.03157	4.64617e-67	7.04351e-65	Osteocyte
DLX3	17.2398	3.96992	1.33575e-66	1.99821e-64	Osteocyte
OLFML2B	17.194	2.17009	2.94703e-66	4.38926e-64	Osteocyte
SRM	17.183	2.68191	3.56064e-66	5.28001e-64	Osteocyte
EIF5A	17.1542	2.20016	5.84608e-66	8.63136e-64	Osteocyte
PTPRZ1	17.1201	3.34609	1.0511e-65	1.53851e-63	Osteocyte
CRTAP	17.1091	1.92628	1.26956e-65	1.85029e-63	Osteocyte
RPL7	17.1062	2.78561	1.33323e-65	1.93478e-63	Osteocyte
RPL17	17.0843	2.6343	1.94188e-65	2.78238e-63	Osteocyte
MAMDC2-AS1	17.0818	2.59984	2.02733e-65	2.88051e-63	Osteocyte
ATP5MC2	17.0714	2.16552	2.42396e-65	3.4297e-63	Osteocyte
TSPO	17.0454	3.06892	3.78239e-65	5.32957e-63	Osteocyte
PREX1	17.0439	2.27527	3.88278e-65	5.4484e-63	Osteocyte
AK1	17.0405	3.94561	4.11532e-65	5.75095e-63	Osteocyte
TBRG1	17.0068	2.06044	7.30742e-65	1.01699e-62	Osteocyte
RPS14	16.9792	2.90899	1.17017e-64	1.6219e-62	Osteocyte
RPL41	16.8484	3.30728	1.078e-63	1.48808e-61	Osteocyte
HSPG2	16.8378	1.9068	1.2894e-63	1.77269e-61	Osteocyte
TXNDC5	16.7535	1.79584	5.33654e-63	7.1912e-61	Osteocyte
RGCC	16.7342	3.24737	7.38737e-63	9.91542e-61	Osteocyte
PRDX4	16.729	3.00941	8.05163e-63	1.07645e-60	Osteocyte
RPL36A	16.5762	2.65296	1.03544e-61	1.34718e-59	Osteocyte
GAPDH	16.5646	2.04123	1.25572e-61	1.62136e-59	Osteocyte
MINDY2	16.5365	1.76459	2.00208e-61	2.57525e-59	Osteocyte
NUCB2	16.4797	1.67649	5.13159e-61	6.52654e-59	Osteocyte
RPL37A	16.4691	3.19544	6.11695e-61	7.72192e-59	Osteocyte
P4HA2	16.466	2.09758	6.43948e-61	8.09896e-59	Osteocyte
PFN1	16.4536	2.37323	7.89909e-61	9.89806e-59	Osteocyte
TCEA3	16.4443	2.11932	9.2175e-61	1.15076e-58	Osteocyte
EPRS	16.4098	1.63183	1.62756e-60	2.0245e-58	Osteocyte
RPN2	16.3977	1.67061	1.98533e-60	2.4605e-58	Osteocyte
SLC41A2	16.3221	2.07292	6.87077e-60	8.39272e-58	Osteocyte
CCPG1	16.3033	1.97346	9.34341e-60	1.13722e-57	Osteocyte
STON2	16.2974	2.843	1.03062e-59	1.24547e-57	Osteocyte
ELL2	16.2658	1.8006	1.72684e-59	2.06479e-57	Osteocyte
CD9	16.2615	3.58161	1.85056e-59	2.20496e-57	Osteocyte
CNPY2	16.2564	2.07154	2.01078e-59	2.37917e-57	Osteocyte
ADGRD1	16.2341	2.74759	2.8924e-59	3.39862e-57	Osteocyte
PARD6G	16.1383	2.11434	1.37196e-58	1.59007e-56	Osteocyte
COPE	16.122	2.19515	1.78854e-58	2.06582e-56	Osteocyte
ALPL	16.0678	2.66209	4.28938e-58	4.93759e-56	Osteocyte
TBX2	16.0234	2.04833	8.76849e-58	1.00595e-55	Osteocyte
ERRFI1	16.0226	2.51892	8.88003e-58	1.01531e-55	Osteocyte
NACA	15.9942	1.99823	1.40326e-57	1.59906e-55	Osteocyte
RPS25	15.9887	2.64007	1.53098e-57	1.73876e-55	Osteocyte
RGS3	15.9783	2.21368	1.81083e-57	2.04974e-55	Osteocyte
SNHG16	15.9727	1.80369	1.97929e-57	2.23298e-55	Osteocyte
ERLEC1	15.9172	1.57658	4.81399e-57	5.39517e-55	Osteocyte
EIF2AK3	15.903	1.67607	6.04036e-57	6.7252e-55	Osteocyte
WWP2	15.8592	1.81219	1.21457e-56	1.34346e-54	Osteocyte
BTF3	15.8459	2.34105	1.49943e-56	1.65317e-54	Osteocyte
FARP2	15.8263	1.82343	2.04896e-56	2.25174e-54	Osteocyte
P3H1	15.8012	1.78642	3.05381e-56	3.33445e-54	Osteocyte
GPC1	15.7794	2.14015	4.3147e-56	4.6961e-54	Osteocyte
SLC25A3	15.7633	1.68092	5.56663e-56	6.001e-54	Osteocyte
KRT10	15.7315	3.2755	9.20332e-56	9.89007e-54	Osteocyte
MSMO1	15.7154	2.03858	1.18549e-55	1.26994e-53	Osteocyte
ADAMTS2	15.7143	1.66259	1.20769e-55	1.28965e-53	Osteocyte
SELENOP	15.6726	2.02731	2.32978e-55	2.46463e-53	Osteocyte
BSG	15.6648	2.06805	2.63374e-55	2.77754e-53	Osteocyte
RPL9	15.6481	2.85373	3.42334e-55	3.59906e-53	Osteocyte
RPL28	15.6442	2.70026	3.63671e-55	3.81159e-53	Osteocyte
GARS	15.5992	1.75159	7.36615e-55	7.62621e-53	Osteocyte
DAP	15.5512	1.5656	1.56126e-54	1.60659e-52	Osteocyte
MYO6	15.5301	1.82944	2.16917e-54	2.2254e-52	Osteocyte
GAS5	15.5051	2.40237	3.20393e-54	3.26724e-52	Osteocyte
PAPSS2	15.3785	1.82277	2.2809e-53	2.31208e-51	Osteocyte
MTSS1	15.3567	2.47733	3.1918e-53	3.20672e-51	Osteocyte
RPL34	15.3539	2.42955	3.33495e-53	3.34065e-51	Osteocyte
SEC61B	15.3136	2.73672	6.20625e-53	6.19858e-51	Osteocyte
RPL10A	15.3087	2.28746	6.68821e-53	6.66036e-51	Osteocyte
DAPK2	15.2576	2.17472	1.46442e-52	1.4456e-50	Osteocyte
KRTCAP2	15.2435	3.24741	1.81833e-52	1.78977e-50	Osteocyte
CIB1	15.2258	4.2006	2.38496e-52	2.34071e-50	Osteocyte
ATP6V1G1	15.1781	1.72194	4.93644e-52	4.8032e-50	Osteocyte
FAM20C	15.1517	2.35493	7.38381e-52	7.16398e-50	Osteocyte
WDR44	15.1166	1.70932	1.2595e-51	1.21506e-49	Osteocyte
TMEM59	15.025	1.54045	5.03496e-51	4.84355e-49	Osteocyte
SERPINE2	14.9831	1.88581	9.47648e-51	9.06486e-49	Osteocyte
REXO2	14.9817	2.0643	9.66984e-51	9.22383e-49	Osteocyte
GRAMD1B	14.9685	2.11731	1.18004e-50	1.11933e-48	Osteocyte
FGFR3	14.9644	2.46811	1.25541e-50	1.1875e-48	Osteocyte
EEF1D	14.9372	1.60129	1.88617e-50	1.76936e-48	Osteocyte
MXD4	14.9362	2.03324	1.91661e-50	1.79295e-48	Osteocyte
RPL30	14.8915	2.61502	3.74153e-50	3.47145e-48	Osteocyte
ALDH1L2	14.8873	1.86796	3.98573e-50	3.68794e-48	Osteocyte
ATP5F1B	14.8729	1.7771	4.94017e-50	4.55865e-48	Osteocyte
PSMA7	14.8502	1.60557	6.93909e-50	6.35142e-48	Osteocyte
SERF2	14.8138	2.93519	1.19342e-49	1.08649e-47	Osteocyte
OS9	14.8116	1.77952	1.23245e-49	1.11902e-47	Osteocyte
EIF4G1	14.8033	1.58029	1.39368e-49	1.26204e-47	Osteocyte
GPC4	14.7898	1.48068	1.7056e-49	1.5404e-47	Osteocyte
PARK7	14.7856	2.12076	1.81352e-49	1.63351e-47	Osteocyte
S100A13	14.7603	4.19099	2.64237e-49	2.36754e-47	Osteocyte
SLC39A11	14.7556	1.65579	2.83007e-49	2.52904e-47	Osteocyte
ARCN1	14.7192	1.53984	4.85683e-49	4.32883e-47	Osteocyte
YIPF5	14.7092	1.54212	5.62461e-49	5.00001e-47	Osteocyte
P3H4	14.6935	1.46659	7.09652e-49	6.25932e-47	Osteocyte
SRPX2	14.6513	2.23821	1.32085e-48	1.16201e-46	Osteocyte
SLC17A5	14.6495	2.06861	1.35611e-48	1.18994e-46	Osteocyte
RPL22	14.6265	1.87515	1.90273e-48	1.65674e-46	Osteocyte
NME4	14.5905	1.89642	3.22804e-48	2.76813e-46	Osteocyte
MTHFD1L	14.5727	1.63496	4.19071e-48	3.58459e-46	Osteocyte
RPN1	14.5421	1.72245	6.55138e-48	5.57574e-46	Osteocyte
COL2A1	14.505	2.69233	1.12707e-47	9.56826e-46	Osteocyte
RPS18	14.4868	2.99912	1.46855e-47	1.23744e-45	Osteocyte
SELENOS	14.4811	1.77138	1.5952e-47	1.34083e-45	Osteocyte
PREB	14.4498	3.39134	2.51245e-47	2.10661e-45	Osteocyte
TEX41	14.4107	2.34633	4.43463e-47	3.70003e-45	Osteocyte
SFRP4	14.3965	2.5119	5.44295e-47	4.51911e-45	Osteocyte
PPA1	14.3835	1.69266	6.56611e-47	5.43834e-45	Osteocyte
FKBP7	14.367	2.15298	8.33283e-47	6.86811e-45	Osteocyte
TNC	14.2826	2.38146	2.80749e-46	2.29727e-44	Osteocyte
EIF2S2	14.275	1.45005	3.13328e-46	2.55156e-44	Osteocyte
YIPF3	14.237	2.13967	5.40166e-46	4.36737e-44	Osteocyte
SSR2	14.2275	1.99741	6.18968e-46	4.99262e-44	Osteocyte
ARFGAP3	14.2174	1.35354	7.14805e-46	5.75197e-44	Osteocyte
OSTF1	14.2149	2.06737	7.40137e-46	5.94174e-44	Osteocyte
SLC39A7	14.2093	1.60765	8.02401e-46	6.4264e-44	Osteocyte
HIPK1	14.2072	1.466	8.26546e-46	6.58869e-44	Osteocyte
AC096564.1	14.2033	2.66333	8.73944e-46	6.95021e-44	Osteocyte
GTF3A	14.1757	1.96741	1.29521e-45	1.02764e-43	Osteocyte
UBE2J1	14.1493	1.61735	1.88721e-45	1.48692e-43	Osteocyte
LPL	14.1112	3.9054	3.24147e-45	2.54801e-43	Osteocyte
ACADVL	14.1109	2.11897	3.25469e-45	2.55248e-43	Osteocyte
ENTPD3	14.0939	4.17179	4.14147e-45	3.24046e-43	Osteocyte
PHEX	14.0871	2.92625	4.5588e-45	3.5588e-43	Osteocyte
EPDR1	14.072	2.18537	5.64633e-45	4.39766e-43	Osteocyte
LPAR3	14.0459	3.3051	8.15895e-45	6.34008e-43	Osteocyte
EZR	14.0208	1.85978	1.16341e-44	8.97888e-43	Osteocyte
TMED3	14.0202	1.65761	1.17314e-44	9.03342e-43	Osteocyte
AC004862.1	14.0191	4.02267	1.19081e-44	9.14875e-43	Osteocyte
CLMAT3	14.0087	1.8713	1.37932e-44	1.05493e-42	Osteocyte
RABAC1	13.9642	3.0158	2.5785e-44	1.96578e-42	Osteocyte
RPL23	13.9641	2.18186	2.58183e-44	1.96578e-42	Osteocyte
ADAMTS18	13.951	2.80787	3.10373e-44	2.35787e-42	Osteocyte
CAP1	13.9461	1.53699	3.32223e-44	2.51262e-42	Osteocyte
TALDO1	13.9405	2.13503	3.59627e-44	2.71383e-42	Osteocyte
ASS1	13.9254	2.41211	4.43973e-44	3.34289e-42	Osteocyte
MDFI	13.8879	1.60893	7.49554e-44	5.63127e-42	Osteocyte
UFC1	13.8583	2.20282	1.13334e-43	8.43988e-42	Osteocyte
RHOA	13.8552	1.38062	1.18321e-43	8.79197e-42	Osteocyte
WDR1	13.8361	1.4218	1.54314e-43	1.14165e-41	Osteocyte
CD151	13.8142	2.41569	2.09241e-43	1.54465e-41	Osteocyte
ITGA10	13.7878	2.4089	3.01631e-43	2.21705e-41	Osteocyte
ATP6V0B	13.7837	3.73268	3.19677e-43	2.33956e-41	Osteocyte
IFT20	13.768	2.17597	3.97023e-43	2.89316e-41	Osteocyte
ISCU	13.7606	1.94522	4.39719e-43	3.19059e-41	Osteocyte
OAZ1	13.7124	2.1958	8.5558e-43	6.14245e-41	Osteocyte
BZW1	13.7038	1.38071	9.63814e-43	6.90489e-41	Osteocyte
ZC3HAV1	13.6893	2.51667	1.17596e-42	8.38936e-41	Osteocyte
ERCC1	13.6069	1.83652	3.64407e-42	2.56733e-40	Osteocyte
MEF2C-AS2	13.5957	2.38447	4.24463e-42	2.96932e-40	Osteocyte
PGM3	13.5838	1.38595	4.99377e-42	3.4821e-40	Osteocyte
ERGIC3	13.5087	1.69538	1.38911e-41	9.56826e-40	Osteocyte
PCBP1	13.5043	2.00339	1.47417e-41	1.01336e-39	Osteocyte
PSMD8	13.4636	2.04159	2.56275e-41	1.75102e-39	Osteocyte
APRT	13.4496	3.12024	3.09463e-41	2.10175e-39	Osteocyte
SERINC5	13.4433	1.38411	3.37256e-41	2.28138e-39	Osteocyte
AURKAIP1	13.4287	2.3627	4.10525e-41	2.77149e-39	Osteocyte
A2M	13.4252	3.38146	4.30449e-41	2.90024e-39	Osteocyte
SRPRA	13.3864	1.57607	7.2591e-41	4.84292e-39	Osteocyte
DDOST	13.3793	1.78008	7.99008e-41	5.30973e-39	Osteocyte
ADARB1	13.3563	1.49077	1.08841e-40	7.19069e-39	Osteocyte
CFL1	13.3345	1.44564	1.45923e-40	9.62186e-39	Osteocyte
RHOC	13.3112	2.44723	1.99291e-40	1.309e-38	Osteocyte
ENTPD7	13.2919	2.08322	2.57955e-40	1.68131e-38	Osteocyte
TOMM20	13.2698	1.21879	3.4631e-40	2.24857e-38	Osteocyte
AP000462.1	13.2697	1.65872	3.47106e-40	2.24944e-38	Osteocyte
COTL1	13.2694	2.41717	3.48544e-40	2.25445e-38	Osteocyte
PLTP	13.2508	3.2624	4.46189e-40	2.88055e-38	Osteocyte
PRELID1	13.2263	2.25298	6.18252e-40	3.98379e-38	Osteocyte
LY6E	13.1921	2.12196	9.73778e-40	6.23916e-38	Osteocyte
BMP6	13.1799	2.46039	1.14487e-39	7.30783e-38	Osteocyte
SAR1A	13.1631	1.24311	1.43014e-39	9.0945e-38	Osteocyte
ARMCX3	13.1548	1.35882	1.59679e-39	1.01164e-37	Osteocyte
RPS23	13.0338	2.36939	7.85869e-39	4.90562e-37	Osteocyte
ARL4D	13.0323	2.51345	8.01083e-39	4.99141e-37	Osteocyte
ATP8B2	13.0251	1.5958	8.80995e-39	5.47927e-37	Osteocyte
HNRNPAB	13.0207	1.34669	9.32836e-39	5.79108e-37	Osteocyte
KLF4	13.0134	1.68689	1.02696e-38	6.36378e-37	Osteocyte
VAV2	12.9917	1.50261	1.36346e-38	8.43356e-37	Osteocyte
LMAN2	12.9708	1.73791	1.79252e-38	1.10272e-36	Osteocyte
NFE2L1	12.9601	1.27057	2.05857e-38	1.26182e-36	Osteocyte
C1QBP	12.9598	2.35061	2.06659e-38	1.26446e-36	Osteocyte
PEBP1	12.9394	1.23702	2.69835e-38	1.64507e-36	Osteocyte
SEC13	12.9303	1.42339	3.03696e-38	1.84488e-36	Osteocyte
VKORC1	12.9101	2.05409	3.94588e-38	2.39275e-36	Osteocyte
PRDX5	12.9004	2.36932	4.47904e-38	2.70639e-36	Osteocyte
ME1	12.8561	2.21291	7.94747e-38	4.7682e-36	Osteocyte
CADPS2	12.8544	1.26268	8.12451e-38	4.86582e-36	Osteocyte
SRPRB	12.8477	1.99868	8.86482e-38	5.29985e-36	Osteocyte
EIF5	12.8388	1.3923	9.94612e-38	5.92545e-36	Osteocyte
PDIA5	12.8298	1.45737	1.11626e-37	6.61533e-36	Osteocyte
REEP5	12.8238	1.4695	1.2062e-37	7.13592e-36	Osteocyte
PLAAT3	12.8038	5.55488	1.56202e-37	9.20884e-36	Osteocyte
COX7A2L	12.7996	1.70859	1.64832e-37	9.70081e-36	Osteocyte
CMPK1	12.7912	1.33035	1.83703e-37	1.07927e-35	Osteocyte
VCP	12.784	1.25841	2.01543e-37	1.18e-35	Osteocyte
POLR3D	12.7799	1.62384	2.12285e-37	1.24075e-35	Osteocyte
MRAS	12.7704	2.01639	2.39991e-37	1.40028e-35	Osteocyte
GNG4	12.7648	2.72777	2.57733e-37	1.50122e-35	Osteocyte
TCF7	12.7314	2.29059	3.95765e-37	2.29733e-35	Osteocyte
ARL6IP5	12.7187	1.32705	4.65569e-37	2.69792e-35	Osteocyte
TUFM	12.7143	1.90695	4.9278e-37	2.85074e-35	Osteocyte
ATP1A1	12.7134	1.4118	4.98233e-37	2.87738e-35	Osteocyte
FADS1	12.7004	1.59502	5.88302e-37	3.38602e-35	Osteocyte
CDC42EP3	12.6859	1.35689	7.07573e-37	4.0519e-35	Osteocyte
SERINC3	12.6569	1.41948	1.02509e-36	5.83083e-35	Osteocyte
TIMP1	12.6428	3.0863	1.2256e-36	6.94806e-35	Osteocyte
ALDH18A1	12.6251	1.33497	1.53488e-36	8.65803e-35	Osteocyte
DLX5	12.6143	1.64702	1.76204e-36	9.92295e-35	Osteocyte
TMEM50A	12.605	1.35283	1.98138e-36	1.11397e-34	Osteocyte
FMN1	12.6025	2.44908	2.04671e-36	1.1488e-34	Osteocyte
CHCHD2	12.5712	2.49672	3.03983e-36	1.69224e-34	Osteocyte
PPP2R5A	12.5512	1.48374	3.91734e-36	2.17361e-34	Osteocyte
C1orf198	12.5489	1.59727	4.03076e-36	2.22926e-34	Osteocyte
TPM3	12.5355	1.21932	4.7717e-36	2.63048e-34	Osteocyte
MYO1D	12.529	1.47076	5.18038e-36	2.84653e-34	Osteocyte
TAGLN2	12.5281	2.83383	5.23801e-36	2.87355e-34	Osteocyte
CHID1	12.4705	1.64442	1.08146e-35	5.87586e-34	Osteocyte
CMTM6	12.4643	1.39915	1.16903e-35	6.32135e-34	Osteocyte
SRSF9	12.4629	1.19365	1.18922e-35	6.4203e-34	Osteocyte
ATP5F1D	12.4244	1.92046	1.9264e-35	1.03671e-33	Osteocyte
VIT	12.4163	2.46505	2.1321e-35	1.1456e-33	Osteocyte
CD276	12.4029	1.42755	2.51958e-35	1.35166e-33	Osteocyte
CDR1	12.4011	3.09353	2.57779e-35	1.3807e-33	Osteocyte
HERPUD1	12.3975	2.0808	2.69573e-35	1.4416e-33	Osteocyte
BMP8B	12.3942	4.33161	2.81017e-35	1.50043e-33	Osteocyte
SELENOW	12.3911	2.06756	2.91835e-35	1.55509e-33	Osteocyte
SLC25A5	12.3877	2.02695	3.04849e-35	1.62004e-33	Osteocyte
ARFGAP1	12.3814	1.43728	3.29391e-35	1.74773e-33	Osteocyte
BMP1	12.375	1.45191	3.5671e-35	1.88973e-33	Osteocyte
ABR	12.3331	1.50244	6.00639e-35	3.17208e-33	Osteocyte
SOST	12.298	3.76055	9.2902e-35	4.8987e-33	Osteocyte
GLT8D1	12.2821	1.3699	1.13048e-34	5.95174e-33	Osteocyte
ARPC3	12.275	1.73874	1.23374e-34	6.48533e-33	Osteocyte
GOLGA3	12.2743	1.16188	1.24524e-34	6.5357e-33	Osteocyte
NUDT1	12.2647	2.14044	1.40143e-34	7.34408e-33	Osteocyte
RAD23A	12.241	1.39644	1.87724e-34	9.82241e-33	Osteocyte
PPP1R3C	12.2263	2.16491	2.24837e-34	1.17281e-32	Osteocyte
IMPAD1	12.2203	1.27436	2.42166e-34	1.26127e-32	Osteocyte
GNL3	12.2101	1.24745	2.74442e-34	1.425e-32	Osteocyte
GPR153	12.207	2.96679	2.85131e-34	1.47824e-32	Osteocyte
2001-12-01	12.1609	1.77787	5.01881e-34	2.5901e-32	Osteocyte
IER3IP1	12.1467	1.52115	5.97252e-34	3.07295e-32	Osteocyte
RHOQ	12.1357	1.30904	6.8326e-34	3.50486e-32	Osteocyte
GALNT14	12.1346	2.72865	6.92564e-34	3.54722e-32	Osteocyte
AC131944.1	12.1332	4.93762	7.04654e-34	3.60371e-32	Osteocyte
HM13	12.1283	1.12258	7.47517e-34	3.81144e-32	Osteocyte
SELENOM	12.1282	3.04781	7.4888e-34	3.81266e-32	Osteocyte
VDAC2	12.1029	1.34618	1.01997e-33	5.1773e-32	Osteocyte
ARL1	12.092	1.26319	1.1641e-33	5.8962e-32	Osteocyte
MOGS	12.0838	2.18615	1.28567e-33	6.47754e-32	Osteocyte
NHSL1	12.0835	1.37593	1.29061e-33	6.49282e-32	Osteocyte
PKIG	12.0795	1.4628	1.35501e-33	6.80674e-32	Osteocyte
TMEM219	12.0771	2.3756	1.39559e-33	7.00021e-32	Osteocyte
BET1L	12.0424	2.07859	2.12748e-33	1.05931e-31	Osteocyte
CAVIN3	12.04	3.20287	2.19069e-33	1.08918e-31	Osteocyte
RPL27	12.0394	2.84851	2.20689e-33	1.09564e-31	Osteocyte
SLC17A9	12.0075	4.06862	3.24314e-33	1.60307e-31	Osteocyte
TMEM101	12	2.27955	3.55195e-33	1.75316e-31	Osteocyte
MTHFD2	11.9878	1.94564	4.11722e-33	2.02627e-31	Osteocyte
EIF3B	11.9874	1.31519	4.1355e-33	2.03232e-31	Osteocyte
TIMM13	11.9844	2.4856	4.29123e-33	2.1058e-31	Osteocyte
SSR4	11.9691	3.29809	5.16023e-33	2.52495e-31	Osteocyte
C1QTNF1	11.9642	3.07275	5.47473e-33	2.67113e-31	Osteocyte
TMED10	11.9497	1.12387	6.51585e-33	3.17454e-31	Osteocyte
ERN1	11.9486	2.06345	6.60595e-33	3.21383e-31	Osteocyte
DYRK2	11.94	1.62397	7.32211e-33	3.55714e-31	Osteocyte
ATP5F1A	11.9236	1.12369	8.91301e-33	4.32383e-31	Osteocyte
MPG	11.9223	2.21753	9.05718e-33	4.3875e-31	Osteocyte
MAP1LC3B	11.9126	1.5687	1.0171e-32	4.92004e-31	Osteocyte
VDAC1	11.9	1.20442	1.18396e-32	5.71094e-31	Osteocyte
CCT6A	11.8852	1.20251	1.41363e-32	6.79943e-31	Osteocyte
EVI2A	11.8834	2.85071	1.44433e-32	6.93728e-31	Osteocyte
NDUFB9	11.8708	2.33441	1.67894e-32	8.04137e-31	Osteocyte
CNBP	11.8698	1.22358	1.69909e-32	8.12641e-31	Osteocyte
EIF3J	11.8597	1.25288	1.9169e-32	9.15527e-31	Osteocyte
FAM207A	11.8584	2.06444	1.94667e-32	9.28441e-31	Osteocyte
YWHAB	11.8502	1.141	2.14678e-32	1.02244e-30	Osteocyte
MPST	11.8358	2.3883	2.54823e-32	1.21025e-30	Osteocyte
CTHRC1	11.8241	1.63216	2.93082e-32	1.38807e-30	Osteocyte
AP2M1	11.816	1.52133	3.22634e-32	1.52591e-30	Osteocyte
NANS	11.8102	1.85436	3.4556e-32	1.6298e-30	Osteocyte
TSKU	11.7984	2.25454	3.97838e-32	1.87376e-30	Osteocyte
FOS	11.7937	2.23067	4.207e-32	1.97869e-30	Osteocyte
PDE4DIP	11.7926	1.20238	4.2621e-32	2.00183e-30	Osteocyte
CEMIP2	11.7893	1.32456	4.43294e-32	2.07919e-30	Osteocyte
MELTF	11.7881	2.78476	4.49801e-32	2.10681e-30	Osteocyte
ATP5PF	11.7794	2.64823	4.98495e-32	2.32526e-30	Osteocyte
SPP1	11.7699	5.15223	5.5812e-32	2.59981e-30	Osteocyte
CYFIP2	11.7642	2.99635	5.96891e-32	2.7766e-30	Osteocyte
CSNK2B	11.7596	1.90107	6.30363e-32	2.9283e-30	Osteocyte
PIEZO1	11.7361	1.74819	8.32427e-32	3.86169e-30	Osteocyte
NUPR1	11.7118	3.14166	1.10942e-31	5.12355e-30	Osteocyte
DDIT4	11.7117	1.70464	1.11047e-31	5.12355e-30	Osteocyte
MRPS24	11.7064	2.69801	1.18193e-31	5.44588e-30	Osteocyte
SPCS1	11.7004	1.98386	1.26821e-31	5.83548e-30	Osteocyte
COX5A	11.699	2.44002	1.2893e-31	5.92449e-30	Osteocyte
GORASP2	11.6977	1.20788	1.30897e-31	6.00673e-30	Osteocyte
BMP8A	11.695	3.92215	1.3513e-31	6.19262e-30	Osteocyte
FAM89B	11.6837	2.09235	1.54515e-31	7.04296e-30	Osteocyte
RCOR2	11.6832	2.48641	1.55393e-31	7.07351e-30	Osteocyte
OAT	11.6759	1.42907	1.69183e-31	7.69091e-30	Osteocyte
CSPG4	11.6683	1.91073	1.85095e-31	8.40304e-30	Osteocyte
PIGT	11.6653	1.77546	1.91737e-31	8.68134e-30	Osteocyte
NFKBIA	11.6435	1.49138	2.47612e-31	1.11349e-29	Osteocyte
MYORG	11.6434	3.64133	2.47895e-31	1.11349e-29	Osteocyte
CCT7	11.6289	1.3918	2.93819e-31	1.31629e-29	Osteocyte
GABARAP	11.6283	1.74543	2.95859e-31	1.32369e-29	Osteocyte
ARHGDIA	11.6105	1.5578	3.64309e-31	1.62565e-29	Osteocyte
MYLK	11.5978	1.47204	4.22638e-31	1.88099e-29	Osteocyte
SQLE	11.5935	1.25569	4.44508e-31	1.97573e-29	Osteocyte
RTL8C	11.5654	1.82554	6.17173e-31	2.7289e-29	Osteocyte
PPP1R14B	11.5644	2.17086	6.24307e-31	2.75686e-29	Osteocyte
GPX4	11.5411	1.53376	8.18934e-31	3.61161e-29	Osteocyte
MDH2	11.535	1.86494	8.79139e-31	3.87209e-29	Osteocyte
RAN	11.5329	1.31337	9.00307e-31	3.95744e-29	Osteocyte
XPOT	11.5292	1.26143	9.40345e-31	4.12561e-29	Osteocyte
RERG	11.5277	1.34641	9.56201e-31	4.18976e-29	Osteocyte
EIF4EBP1	11.5138	2.10892	1.12373e-30	4.89854e-29	Osteocyte
PSMB5	11.5129	2.02299	1.13659e-30	4.94824e-29	Osteocyte
BHLHE40	11.5085	2.14963	1.19608e-30	5.20057e-29	Osteocyte
TXNL4A	11.5057	1.31399	1.23462e-30	5.3613e-29	Osteocyte
PTP4A2	11.5044	1.08948	1.25406e-30	5.43877e-29	Osteocyte
PLPP5	11.4853	1.6048	1.56422e-30	6.758e-29	Osteocyte
TAF10	11.4757	2.05669	1.74819e-30	7.54321e-29	Osteocyte
PDZRN4	11.4469	1.56387	2.43728e-30	1.04501e-28	Osteocyte
NCS1	11.4448	1.34835	2.49733e-30	1.06941e-28	Osteocyte
SEC11A	11.443	1.17712	2.5499e-30	1.09055e-28	Osteocyte
SCD	11.3743	1.81781	5.61235e-30	2.38528e-28	Osteocyte
MAFB	11.3607	1.48456	6.55969e-30	2.78095e-28	Osteocyte
NES	11.3527	1.48068	7.19389e-30	3.04222e-28	Osteocyte
ABCA1	11.3438	1.28412	7.96164e-30	3.36271e-28	Osteocyte
CDKN1C	11.3394	1.55001	8.36834e-30	3.53009e-28	Osteocyte
ANTXR2	11.3361	1.25535	8.69595e-30	3.66374e-28	Osteocyte
NME1	11.333	2.36202	9.01145e-30	3.78726e-28	Osteocyte
FBXO32	11.3076	2.88666	1.20352e-29	5.04557e-28	Osteocyte
SLC52A2	11.2836	3.01783	1.58221e-29	6.61683e-28	Osteocyte
FSCN1	11.273	1.19434	1.7842e-29	7.45239e-28	Osteocyte
LAPTM4B	11.2528	1.29969	2.24446e-29	9.32895e-28	Osteocyte
GOLT1B	11.2424	1.09967	2.5251e-29	1.04825e-27	Osteocyte
SRP14	11.232	1.33992	2.83996e-29	1.17609e-27	Osteocyte
TMEM214	11.2237	1.55758	3.11961e-29	1.28876e-27	Osteocyte
GPX7	11.215	1.61351	3.44148e-29	1.41828e-27	Osteocyte
CA3	11.2088	3.019	3.69006e-29	1.5152e-27	Osteocyte
SMIM10	11.2052	3.1915	3.84579e-29	1.57533e-27	Osteocyte
APCDD1	11.1888	1.39671	4.62612e-29	1.89269e-27	Osteocyte
SORBS2	11.1737	1.29158	5.48338e-29	2.23804e-27	Osteocyte
EIF4H	11.1591	1.07192	6.46626e-29	2.63603e-27	Osteocyte
MPC2	11.1524	1.94265	6.96949e-29	2.83777e-27	Osteocyte
MT-CO3	11.1491	1.5397	7.23222e-29	2.9377e-27	Osteocyte
DDX21	11.1428	1.2306	7.76247e-29	3.14556e-27	Osteocyte
PLXNA3	11.1301	2.0011	8.95637e-29	3.61641e-27	Osteocyte
AC020916.1	11.1167	1.97403	1.04062e-28	4.19684e-27	Osteocyte
TCEAL8	11.1145	1.24218	1.0669e-28	4.2977e-27	Osteocyte
TMED7	11.1068	1.13129	1.16205e-28	4.67548e-27	Osteocyte
EI24	11.1007	1.43633	1.24397e-28	4.99913e-27	Osteocyte
EMC10	11.0863	1.91299	1.46201e-28	5.86844e-27	Osteocyte
GABARAPL2	11.0634	1.5679	1.88882e-28	7.56374e-27	Osteocyte
PABPC4	11.0562	1.17155	2.04496e-28	8.17935e-27	Osteocyte
MTMR10	11.0285	1.43155	2.78581e-28	1.10773e-26	Osteocyte
KLHL25	10.9931	1.99671	4.12473e-28	1.6344e-26	Osteocyte
PRAF2	10.9729	2.24386	5.16136e-28	2.03802e-26	Osteocyte
IFITM2	10.9714	3.28101	5.24521e-28	2.06632e-26	Osteocyte
ARF3	10.9687	1.95433	5.4043e-28	2.12653e-26	Osteocyte
EIF4EBP2	10.962	1.26064	5.81792e-28	2.28663e-26	Osteocyte
CSNK1E	10.9559	1.01767	6.22297e-28	2.44018e-26	Osteocyte
ANKH	10.953	2.04906	6.43057e-28	2.51868e-26	Osteocyte
SSBP4	10.9497	1.52642	6.66779e-28	2.60858e-26	Osteocyte
FGD3	10.9307	2.993	8.22113e-28	3.20889e-26	Osteocyte
DRAP1	10.9199	1.48892	9.25688e-28	3.60901e-26	Osteocyte
SNHG18	10.9109	1.45222	1.02213e-27	3.98046e-26	Osteocyte
KIFC3	10.8855	2.27578	1.35102e-27	5.23722e-26	Osteocyte
JUNB	10.8789	2.50334	1.45234e-27	5.61716e-26	Osteocyte
NINJ1	10.8711	3.06984	1.58314e-27	6.11608e-26	Osteocyte
GNPNAT1	10.8523	1.52891	1.94503e-27	7.49709e-26	Osteocyte
AL139260.1	10.8379	1.59423	2.27741e-27	8.75835e-26	Osteocyte
RTRAF	10.8371	1.16775	2.29705e-27	8.82389e-26	Osteocyte
ITGA11	10.8283	1.13735	2.52831e-27	9.69035e-26	Osteocyte
LINC01619	10.8219	1.44654	2.71164e-27	1.03696e-25	Osteocyte
KLHL2	10.8096	1.60293	3.09855e-27	1.18225e-25	Osteocyte
SNRPN	10.806	1.20445	3.22342e-27	1.22714e-25	Osteocyte
RNF7	10.7944	1.81092	3.65698e-27	1.38908e-25	Osteocyte
SEC24A	10.7653	1.05547	5.01833e-27	1.8998e-25	Osteocyte
DKK1	10.7641	3.67879	5.0866e-27	1.9235e-25	Osteocyte
CHMP4C	10.747	4.43148	6.12165e-27	2.3072e-25	Osteocyte
PLXNB2	10.7302	1.28924	7.3442e-27	2.75879e-25	Osteocyte
CHML	10.6831	1.35409	1.22137e-26	4.56777e-25	Osteocyte
EIF3G	10.6785	1.76776	1.28343e-26	4.78929e-25	Osteocyte
FOSB	10.6773	1.94998	1.30026e-26	4.8468e-25	Osteocyte
METRNL	10.6707	1.62063	1.39536e-26	5.19557e-25	Osteocyte
EIF2AK1	10.6695	1.05345	1.41392e-26	5.25315e-25	Osteocyte
C1QTNF6	10.6547	1.77606	1.65763e-26	6.13848e-25	Osteocyte
DGKI	10.654	1.87001	1.67118e-26	6.18189e-25	Osteocyte
TMCO1	10.6534	1.1728	1.68027e-26	6.20875e-25	Osteocyte
RER1	10.6523	1.16264	1.70153e-26	6.28048e-25	Osteocyte
FIS1	10.6164	2.11907	2.50131e-26	9.1926e-25	Osteocyte
RPL18	10.6159	2.23695	2.51286e-26	9.22506e-25	Osteocyte
KLF13	10.5642	1.47432	4.3654e-26	1.59398e-24	Osteocyte
CDC42EP1	10.5637	2.11012	4.39056e-26	1.60145e-24	Osteocyte
CORO2B	10.5603	2.04733	4.55344e-26	1.65907e-24	Osteocyte
ERP29	10.5457	1.49325	5.3158e-26	1.92857e-24	Osteocyte
LDHB	10.5414	1.05625	5.56504e-26	2.01629e-24	Osteocyte
SDF4	10.54	1.12091	5.64986e-26	2.04322e-24	Osteocyte
MCRIP1	10.5336	1.49115	6.04475e-26	2.18138e-24	Osteocyte
NOP53	10.5316	1.02848	6.17584e-26	2.22632e-24	Osteocyte
PPP1CA	10.5183	1.92921	7.1162e-26	2.55987e-24	Osteocyte
EVA1B	10.514	1.60656	7.44717e-26	2.6761e-24	Osteocyte
BUD23	10.5099	1.4587	7.77398e-26	2.79058e-24	Osteocyte
TPST2	10.5091	2.1829	7.84427e-26	2.81284e-24	Osteocyte
TOB1	10.5033	1.76618	8.33701e-26	2.98637e-24	Osteocyte
AHSA1	10.4966	1.20219	8.95946e-26	3.20258e-24	Osteocyte
SLC29A1	10.4957	2.68056	9.03982e-26	3.22791e-24	Osteocyte
MAF1	10.4928	2.2521	9.31966e-26	3.32434e-24	Osteocyte
CHST15	10.491	1.77262	9.49675e-26	3.38395e-24	Osteocyte
INPP5A	10.4909	1.09692	9.50771e-26	3.38431e-24	Osteocyte
MAP2K2	10.4874	1.22927	9.87176e-26	3.51021e-24	Osteocyte
TMEM147	10.4775	2.56021	1.09548e-25	3.88789e-24	Osteocyte
SERPINB6	10.4703	1.18359	1.18286e-25	4.19285e-24	Osteocyte
MIPEP	10.4652	1.52561	1.24823e-25	4.41537e-24	Osteocyte
PMM2	10.4523	1.06041	1.42966e-25	5.04662e-24	Osteocyte
VTI1B	10.4522	1.48681	1.43226e-25	5.05054e-24	Osteocyte
EBNA1BP2	10.4451	1.77774	1.54211e-25	5.42662e-24	Osteocyte
EIF3I	10.4309	1.44043	1.79092e-25	6.28916e-24	Osteocyte
FKBP9	10.4224	1.00972	1.95989e-25	6.86373e-24	Osteocyte
ISOC2	10.421	2.257	1.98799e-25	6.95245e-24	Osteocyte
CHPF2	10.4077	2.22537	2.28748e-25	7.98338e-24	Osteocyte
SLC2A10	10.4052	1.4167	2.34722e-25	8.16669e-24	Osteocyte
FAM98A	10.4005	1.32818	2.46602e-25	8.57125e-24	Osteocyte
TXN2	10.3959	1.21635	2.58844e-25	8.97836e-24	Osteocyte
AC005261.1	10.3921	1.16515	2.69377e-25	9.33419e-24	Osteocyte
UQCRFS1	10.3809	1.58294	3.03046e-25	1.04902e-23	Osteocyte
SEC16B	10.3668	1.53025	3.51033e-25	1.21019e-23	Osteocyte
SATB2-AS1	10.3651	2.48981	3.57259e-25	1.23041e-23	Osteocyte
OSTN	10.3604	3.06391	3.75586e-25	1.29221e-23	Osteocyte
MT-ATP6	10.357	1.2215	3.89018e-25	1.33707e-23	Osteocyte
ARL2BP	10.3543	1.47238	4.00158e-25	1.37397e-23	Osteocyte
PPFIBP2	10.3529	1.17018	4.05833e-25	1.39205e-23	Osteocyte
ARFIP2	10.3507	1.85228	4.1523e-25	1.42284e-23	Osteocyte
MRPS34	10.3493	1.49124	4.21547e-25	1.44303e-23	Osteocyte
ETFB	10.3332	2.26783	4.98888e-25	1.70607e-23	Osteocyte
ACSS1	10.3239	1.94686	5.49299e-25	1.8728e-23	Osteocyte
ZDHHC9	10.3142	1.53801	6.0754e-25	2.06722e-23	Osteocyte
HOMER2	10.3068	1.70988	6.56362e-25	2.23111e-23	Osteocyte
RNH1	10.2925	1.45483	7.61961e-25	2.58488e-23	Osteocyte
PDIA4	10.2778	1.16425	8.87637e-25	3.00822e-23	Osteocyte
S100A10	10.2573	1.75058	1.09735e-24	3.71154e-23	Osteocyte
PLD3	10.2518	1.09672	1.16157e-24	3.91705e-23	Osteocyte
CYB5R3	10.2319	1.10242	1.42661e-24	4.7965e-23	Osteocyte
LINC00511	10.2305	1.42363	1.44703e-24	4.86037e-23	Osteocyte
COL16A1	10.2269	1.34379	1.50249e-24	5.04164e-23	Osteocyte
YIPF2	10.226	1.60875	1.51688e-24	5.08471e-23	Osteocyte
AC090579.1	10.2259	1.36101	1.51831e-24	5.08471e-23	Osteocyte
RPS17	10.222	2.52795	1.58077e-24	5.28865e-23	Osteocyte
AL353586.1	10.208	2.25348	1.82531e-24	6.08283e-23	Osteocyte
COPZ1	10.1851	1.3952	2.31194e-24	7.67437e-23	Osteocyte
TBC1D8B	10.1832	1.01124	2.35653e-24	7.81476e-23	Osteocyte
PLIN3	10.183	1.04119	2.36224e-24	7.82604e-23	Osteocyte
TMEM208	10.1701	2.72232	2.69571e-24	8.92212e-23	Osteocyte
HRC	10.1562	4.008	3.1094e-24	1.02813e-22	Osteocyte
SNHG5	10.1553	1.12953	3.13917e-24	1.03596e-22	Osteocyte
RWDD1	10.1424	1.22433	3.58084e-24	1.17828e-22	Osteocyte
SEC14L1	10.1414	1.07559	3.61699e-24	1.18787e-22	Osteocyte
SETD7	10.139	1.29751	3.70708e-24	1.21628e-22	Osteocyte
FOSL2	10.1355	1.46581	3.84516e-24	1.26037e-22	Osteocyte
NDRG1	10.1245	1.38913	4.30029e-24	1.40143e-22	Osteocyte
ZFAS1	10.1102	1.249	4.9798e-24	1.61667e-22	Osteocyte
GPAA1	10.1092	1.71767	5.03138e-24	1.63186e-22	Osteocyte
FDPS	10.0952	1.38493	5.79864e-24	1.87891e-22	Osteocyte
SBDS	10.062	1.38475	8.13111e-24	2.6197e-22	Osteocyte
SLC25A39	10.0595	1.93481	8.3413e-24	2.68487e-22	Osteocyte
NIFK	10.0577	1.31882	8.49924e-24	2.73312e-22	Osteocyte
ATP6V0C	10.0426	1.82178	9.89831e-24	3.17101e-22	Osteocyte
FKBP1A	10.0291	1.32766	1.1351e-23	3.63298e-22	Osteocyte
MAGEH1	10.0227	1.72404	1.21138e-23	3.87346e-22	Osteocyte
SEMA3B	10.0186	2.13366	1.26256e-23	4.03332e-22	Osteocyte
KHDRBS2	10.0176	1.05447	1.27515e-23	4.06971e-22	Osteocyte
RPL32	10.0068	2.33224	1.42237e-23	4.53103e-22	Osteocyte
DNAJB11	10.0008	1.27994	1.51177e-23	4.81131e-22	Osteocyte
PSMD7	9.99808	1.0765	1.55385e-23	4.9406e-22	Osteocyte
KCNK1	9.99641	1.83177	1.58016e-23	5.01957e-22	Osteocyte
ZNF24	9.98924	1.09633	1.69883e-23	5.38644e-22	Osteocyte
TMEM179B	9.98297	1.53068	1.80959e-23	5.72695e-22	Osteocyte
SLC38A10	9.97737	1.40081	1.91474e-23	6.05408e-22	Osteocyte
HINT1	9.97524	1.86189	1.95635e-23	6.17414e-22	Osteocyte
VDR	9.97465	3.31021	1.96803e-23	6.20522e-22	Osteocyte
IER2	9.96218	1.52287	2.23126e-23	7.02215e-22	Osteocyte
CAPNS1	9.95716	1.55926	2.34678e-23	7.36526e-22	Osteocyte
DBI	9.95035	2.4227	2.51303e-23	7.87972e-22	Osteocyte
EFEMP2	9.94736	1.27041	2.58963e-23	8.10494e-22	Osteocyte
PSMC5	9.93271	1.55048	2.9999e-23	9.3288e-22	Osteocyte
BAG1	9.91083	2.3399	3.73519e-23	1.1573e-21	Osteocyte
GNG10	9.90357	1.12279	4.01693e-23	1.24345e-21	Osteocyte
CDK2AP1	9.90271	1.19461	4.05142e-23	1.25299e-21	Osteocyte
RANBP1	9.90097	1.19052	4.12245e-23	1.27264e-21	Osteocyte
EFHD2	9.88548	2.39012	4.8127e-23	1.48437e-21	Osteocyte
SLC39A13	9.88065	1.97418	5.05041e-23	1.55628e-21	Osteocyte
UAP1	9.8678	1.11107	5.74122e-23	1.76755e-21	Osteocyte
BCAP31	9.86038	1.7206	6.18154e-23	1.89966e-21	Osteocyte
DDB1	9.84296	1.0521	7.35161e-23	2.25109e-21	Osteocyte
WIPI1	9.83528	1.88047	7.93476e-23	2.42528e-21	Osteocyte
COPG1	9.82048	1.14103	9.1905e-23	2.80125e-21	Osteocyte
SLC1A5	9.8204	2.18144	9.19782e-23	2.80125e-21	Osteocyte
ARHGEF6	9.81894	1.61426	9.33171e-23	2.83948e-21	Osteocyte
C9orf16	9.8018	2.49052	1.10599e-22	3.35843e-21	Osteocyte
DPP7	9.80174	3.29188	1.10668e-22	3.35843e-21	Osteocyte
SLC7A1	9.80006	1.46313	1.12519e-22	3.41154e-21	Osteocyte
HEATR5A	9.79441	1.00664	1.1899e-22	3.60452e-21	Osteocyte
TKT	9.77856	1.35523	1.39175e-22	4.20845e-21	Osteocyte
EIF3D	9.77786	1.11081	1.4014e-22	4.23387e-21	Osteocyte
CTDNEP1	9.75234	1.25157	1.8026e-22	5.41706e-21	Osteocyte
ST3GAL1	9.74659	1.13024	1.9077e-22	5.72784e-21	Osteocyte
MRPL20	9.73121	1.55647	2.21935e-22	6.64592e-21	Osteocyte
IMPDH2	9.72311	1.18761	2.40323e-22	7.1902e-21	Osteocyte
EIF4A3	9.72107	1.22767	2.45192e-22	7.32942e-21	Osteocyte
POFUT2	9.71111	1.03249	2.70386e-22	8.06834e-21	Osteocyte
TAFA5	9.70226	1.58935	2.94889e-22	8.76868e-21	Osteocyte
SLC13A5	9.69907	4.36622	3.04252e-22	9.0392e-21	Osteocyte
IGDCC4	9.68683	1.04613	3.43023e-22	1.01644e-20	Osteocyte
FIBP	9.6831	1.84645	3.5577e-22	1.05329e-20	Osteocyte
CHST6	9.65733	2.14291	4.57628e-22	1.34897e-20	Osteocyte
TRIM8	9.65075	1.58598	4.87964e-22	1.43714e-20	Osteocyte
MAP1A	9.64378	1.21054	5.22269e-22	1.53685e-20	Osteocyte
SORT1	9.64045	1.31955	5.39506e-22	1.58482e-20	Osteocyte
NFATC2	9.62948	1.24486	6.00305e-22	1.75432e-20	Osteocyte
RNF11	9.61448	1.03687	6.94607e-22	2.02816e-20	Osteocyte
AOC2	9.60589	4.23616	7.55018e-22	2.19888e-20	Osteocyte
RPS15A	9.60468	2.27825	7.63983e-22	2.22308e-20	Osteocyte
CYCS	9.58333	1.79271	9.39638e-22	2.72254e-20	Osteocyte
AK5	9.58245	2.06873	9.47711e-22	2.74126e-20	Osteocyte
EIF4E2	9.57881	1.14504	9.81677e-22	2.83709e-20	Osteocyte
YPEL2	9.57308	1.22802	1.03771e-21	2.99649e-20	Osteocyte
CHMP2A	9.55468	2.20008	1.23966e-21	3.56446e-20	Osteocyte
C17orf49	9.53562	1.6667	1.48993e-21	4.2773e-20	Osteocyte
NFATC1	9.53561	1.3334	1.49009e-21	4.2773e-20	Osteocyte
RPS10	9.53122	1.95453	1.55445e-21	4.45827e-20	Osteocyte
POLR2E	9.51986	1.32072	1.73417e-21	4.96115e-20	Osteocyte
MT-CO2	9.51268	1.237	1.8582e-21	5.30257e-20	Osteocyte
SNF8	9.50759	1.04937	1.95123e-21	5.55406e-20	Osteocyte
LGI4	9.50554	2.077	1.99012e-21	5.66e-20	Osteocyte
ACTR1A	9.50536	1.11732	1.99363e-21	5.66525e-20	Osteocyte
LDLRAP1	9.5032	2.21433	2.03537e-21	5.77902e-20	Osteocyte
LRP4	9.50195	1.24731	2.05996e-21	5.84397e-20	Osteocyte
RPS12	9.48577	2.25494	2.40603e-21	6.80867e-20	Osteocyte
FAM102A	9.46691	1.56714	2.88248e-21	8.13659e-20	Osteocyte
NCOA4	9.45563	1.26454	3.21077e-21	9.04074e-20	Osteocyte
COPS7A	9.45394	1.58851	3.26312e-21	9.18054e-20	Osteocyte
DERL1	9.45232	1.20574	3.31414e-21	9.30864e-20	Osteocyte
KCTD5	9.43434	1.9463	3.93464e-21	1.10332e-19	Osteocyte
MAP7D1	9.43424	1.47966	3.9383e-21	1.10344e-19	Osteocyte
RSL1D1	9.42989	1.08769	4.10502e-21	1.1492e-19	Osteocyte
ECHS1	9.39665	2.10256	5.63255e-21	1.56907e-19	Osteocyte
TSPAN14	9.39034	1.03138	5.98073e-21	1.66198e-19	Osteocyte
CDC37	9.38024	1.01254	6.58203e-21	1.82608e-19	Osteocyte
COX4I1	9.37447	2.1357	6.95218e-21	1.9272e-19	Osteocyte
NPW	9.36119	2.11074	7.88443e-21	2.18207e-19	Osteocyte
DSTYK	9.3533	1.03022	8.49578e-21	2.34362e-19	Osteocyte
SNX17	9.33804	1.45045	9.81298e-21	2.7004e-19	Osteocyte
TMEM184B	9.33532	1.07718	1.00687e-20	2.76628e-19	Osteocyte
KLHDC3	9.33139	1.33431	1.04491e-20	2.86615e-19	Osteocyte
CTSA	9.29466	1.49906	1.47673e-20	4.02785e-19	Osteocyte
TCEAL3	9.27524	1.42885	1.77227e-20	4.80693e-19	Osteocyte
ARL6IP4	9.273	1.12069	1.80985e-20	4.90494e-19	Osteocyte
MYC	9.26833	1.77026	1.89084e-20	5.11627e-19	Osteocyte
SCYL1	9.26289	1.37824	1.9898e-20	5.37975e-19	Osteocyte
PSMC3	9.25608	1.12773	2.12069e-20	5.72908e-19	Osteocyte
RABGGTB	9.25112	1.3822	2.22161e-20	5.98743e-19	Osteocyte
GHITM	9.24972	1.10606	2.2509e-20	6.06153e-19	Osteocyte
NARS	9.22128	1.05773	2.93567e-20	7.83105e-19	Osteocyte
PGLS	9.19215	1.42058	3.85067e-20	1.02477e-18	Osteocyte
LRRC15	9.18996	4.1235	3.92992e-20	1.04423e-18	Osteocyte
S100A6	9.18978	2.20826	3.93642e-20	1.04514e-18	Osteocyte
ALDH6A1	9.18321	1.31638	4.18416e-20	1.10831e-18	Osteocyte
SELENOH	9.17147	1.07926	4.66629e-20	1.23314e-18	Osteocyte
INPPL1	9.15807	1.07089	5.28353e-20	1.393e-18	Osteocyte
COPRS	9.1538	1.56905	5.49657e-20	1.4458e-18	Osteocyte
PSMA5	9.1461	1.20901	5.90252e-20	1.55138e-18	Osteocyte
DPT	9.13877	3.12328	6.31661e-20	1.65509e-18	Osteocyte
IRX5	9.12343	1.41095	7.27815e-20	1.89679e-18	Osteocyte
SLC31A1	9.11302	1.28551	8.01227e-20	2.08651e-18	Osteocyte
B4GALT2	9.1044	1.30337	8.67438e-20	2.25202e-18	Osteocyte
RPS19	9.09825	1.71698	9.17973e-20	2.37777e-18	Osteocyte
MLC1	9.09085	2.76433	9.82654e-20	2.54337e-18	Osteocyte
GLRX5	9.08888	1.0738	1.00065e-19	2.586e-18	Osteocyte
CCN4	9.07704	1.69379	1.11567e-19	2.87888e-18	Osteocyte
FAM50A	9.0604	1.97636	1.29973e-19	3.33859e-18	Osteocyte
PHB2	9.058	1.22263	1.32868e-19	3.41038e-18	Osteocyte
TRIM38	9.04333	1.38563	1.5197e-19	3.88015e-18	Osteocyte
CLTB	9.04035	1.51101	1.56167e-19	3.9843e-18	Osteocyte
PHB	9.03634	1.25586	1.62008e-19	4.13024e-18	Osteocyte
ADAMTS14	9.03553	1.6515	1.63202e-19	4.15756e-18	Osteocyte
OPN3	9.03046	1.94264	1.70954e-19	4.342e-18	Osteocyte
TMEM167B	9.02997	1.47524	1.71717e-19	4.35813e-18	Osteocyte
METTL26	9.0273	2.09037	1.75963e-19	4.46254e-18	Osteocyte
ATP5PB	9.01709	1.20015	1.93155e-19	4.89125e-18	Osteocyte
TMEM243	9.0031	1.26348	2.19425e-19	5.54407e-18	Osteocyte
PLEKHA3	8.99093	1.02556	2.45143e-19	6.17091e-18	Osteocyte
BUD31	8.97788	1.86607	2.76027e-19	6.93294e-18	Osteocyte
ARMCX2	8.97324	1.28357	2.87927e-19	7.22114e-18	Osteocyte
RANBP3L	8.97037	1.76953	2.95509e-19	7.40582e-18	Osteocyte
ZFP36	8.95701	2.55765	3.33603e-19	8.35435e-18	Osteocyte
LMF2	8.95653	1.10065	3.35046e-19	8.3843e-18	Osteocyte
PRMT1	8.94676	1.54913	3.66053e-19	9.14001e-18	Osteocyte
MYL12B	8.9388	1.39324	3.93407e-19	9.81581e-18	Osteocyte
MARVELD1	8.89899	1.04472	5.63542e-19	1.39889e-17	Osteocyte
SCN9A	8.89471	2.18839	5.85746e-19	1.45294e-17	Osteocyte
SIAH2	8.89332	1.50859	5.93112e-19	1.46907e-17	Osteocyte
TENT4B	8.88908	1.08646	6.16179e-19	1.52398e-17	Osteocyte
ATP5PD	8.88541	1.94454	6.36838e-19	1.57278e-17	Osteocyte
TM9SF1	8.87235	1.59851	7.16206e-19	1.76622e-17	Osteocyte
ADI1	8.86909	1.5704	7.37471e-19	1.81603e-17	Osteocyte
AKAP17A	8.86577	1.21622	7.59751e-19	1.86954e-17	Osteocyte
WDR46	8.86181	1.40901	7.8722e-19	1.93293e-17	Osteocyte
NAPA	8.83112	1.48792	1.03631e-18	2.5299e-17	Osteocyte
EBP	8.82701	1.64223	1.07512e-18	2.62088e-17	Osteocyte
C1orf43	8.80462	1.02818	1.31301e-18	3.18708e-17	Osteocyte
RPS11	8.80045	1.90337	1.36267e-18	3.30524e-17	Osteocyte
DNAJB9	8.79983	2.18699	1.37021e-18	3.32117e-17	Osteocyte
ITPRIPL2	8.79403	1.07509	1.44292e-18	3.49243e-17	Osteocyte
PPP1R15A	8.79261	1.30594	1.46132e-18	3.53443e-17	Osteocyte
GNG5	8.7865	1.41051	1.54289e-18	3.72377e-17	Osteocyte
RWDD4	8.7851	1.07753	1.56222e-18	3.76241e-17	Osteocyte
ICA1	8.77941	1.33596	1.64331e-18	3.9521e-17	Osteocyte
FAM241A	8.77797	2.38129	1.66448e-18	4.00017e-17	Osteocyte
B4GALT3	8.77305	2.20103	1.73898e-18	4.17331e-17	Osteocyte
FAH	8.75466	2.6098	2.04727e-18	4.90623e-17	Osteocyte
ATP5PO	8.7541	1.98082	2.05729e-18	4.92677e-17	Osteocyte
PTGDS	8.75187	4.11082	2.0985e-18	5.0219e-17	Osteocyte
FGFBP2	8.74048	3.2817	2.32118e-18	5.54307e-17	Osteocyte
TMEM14C	8.73774	1.15742	2.37831e-18	5.67553e-17	Osteocyte
LGALS3	8.70484	1.53677	3.1801e-18	7.56085e-17	Osteocyte
S100A11	8.70427	1.63165	3.19623e-18	7.59003e-17	Osteocyte
TOM1	8.69036	1.42077	3.61307e-18	8.56627e-17	Osteocyte
CRYAB	8.6895	3.65716	3.64054e-18	8.61501e-17	Osteocyte
UST-AS1	8.68278	3.26075	3.86197e-18	9.13266e-17	Osteocyte
BIN1	8.6787	1.70922	4.00318e-18	9.45341e-17	Osteocyte
YPEL5	8.67678	1.21483	4.07117e-18	9.60728e-17	Osteocyte
APOL4	8.67427	3.43182	4.16205e-18	9.81493e-17	Osteocyte
AUP1	8.67351	1.47466	4.19004e-18	9.87408e-17	Osteocyte
HLA-C	8.66667	4.18163	4.44958e-18	1.04712e-16	Osteocyte
AC010991.1	8.66326	4.01505	4.58466e-18	1.07816e-16	Osteocyte
ARPC5L	8.6503	1.28946	5.13637e-18	1.2054e-16	Osteocyte
ARMCX1	8.63751	1.5087	5.74543e-18	1.3474e-16	Osteocyte
FUCA2	8.6297	1.40261	6.15113e-18	1.44055e-16	Osteocyte
GAA	8.62859	1.34982	6.21126e-18	1.45363e-16	Osteocyte
CRABP2	8.62413	1.21729	6.45829e-18	1.5104e-16	Osteocyte
SNHG3	8.61861	1.92919	6.77718e-18	1.58389e-16	Osteocyte
S100A16	8.60964	3.00813	7.32911e-18	1.70935e-16	Osteocyte
RPL24	8.60355	1.85057	7.72894e-18	1.79644e-16	Osteocyte
GPSM1	8.58937	1.23353	8.74491e-18	2.02841e-16	Osteocyte
UBE2F	8.58478	1.28631	9.10066e-18	2.10949e-16	Osteocyte
HSPA12A	8.54709	1.60602	1.26233e-17	2.90225e-16	Osteocyte
C11orf24	8.54102	1.72283	1.33043e-17	3.05675e-16	Osteocyte
NCBP2	8.52628	1.27345	1.51132e-17	3.46064e-16	Osteocyte
ZNF304	8.50727	2.63726	1.78078e-17	4.05035e-16	Osteocyte
PRUNE2	8.49901	2.05586	1.91206e-17	4.34023e-16	Osteocyte
YKT6	8.49258	1.65923	2.02101e-17	4.57835e-16	Osteocyte
STUB1	8.48826	1.31777	2.09764e-17	4.74562e-16	Osteocyte
HILPDA	8.48789	1.12831	2.10428e-17	4.75477e-16	Osteocyte
FLVCR2	8.47495	2.90281	2.35176e-17	5.29231e-16	Osteocyte
CLPTM1L	8.45801	1.36741	2.71983e-17	6.09234e-16	Osteocyte
ATP5MC3	8.44553	1.54902	3.02662e-17	6.76617e-16	Osteocyte
CTSB	8.4373	1.01966	3.24764e-17	7.24595e-16	Osteocyte
OSBPL3	8.43461	1.00067	3.32322e-17	7.39998e-16	Osteocyte
HTRA1	8.42148	1.31892	3.71752e-17	8.26717e-16	Osteocyte
MRPL17	8.42048	1.77228	3.74952e-17	8.32741e-16	Osteocyte
HDAC5	8.41994	1.10446	3.76681e-17	8.36035e-16	Osteocyte
CHPF	8.4166	1.55814	3.87567e-17	8.59634e-16	Osteocyte
AL356108.1	8.4085	2.02809	4.15283e-17	9.19908e-16	Osteocyte
AL096799.1	8.40683	3.79111	4.21254e-17	9.32526e-16	Osteocyte
HNRNPH2	8.40564	1.23838	4.25538e-17	9.41396e-16	Osteocyte
NDUFS7	8.39395	1.6271	4.7008e-17	1.03723e-15	Osteocyte
RPL35A	8.37196	1.76153	5.66662e-17	1.24629e-15	Osteocyte
INSIG1	8.36882	1.68198	5.81982e-17	1.27916e-15	Osteocyte
SRA1	8.36801	1.36129	5.86018e-17	1.28719e-15	Osteocyte
RAB11FIP4	8.35743	2.38038	6.41004e-17	1.40524e-15	Osteocyte
LAMTOR1	8.33334	1.40235	7.8595e-17	1.71856e-15	Osteocyte
CHST12	8.32975	1.22678	8.10158e-17	1.76922e-15	Osteocyte
RHOB	8.30765	1.30358	9.76149e-17	2.12215e-15	Osteocyte
NAA10	8.30563	1.88298	9.92893e-17	2.1558e-15	Osteocyte
MT-ND6	8.30329	1.72643	1.01266e-16	2.1959e-15	Osteocyte
DKC1	8.30002	1.0689	1.04092e-16	2.25574e-15	Osteocyte
SNRPB	8.29931	1.00322	1.04717e-16	2.26784e-15	Osteocyte
OSBPL2	8.27961	1.10348	1.23575e-16	2.66606e-15	Osteocyte
BBOF1	8.26206	1.25632	1.43178e-16	3.07334e-15	Osteocyte
[truncated: 3,050 more rows]

## Sheet: Chondrocyte_alone
gene	scores	logfoldchanges	pvals	pvals_adj	celltype
[truncated: 2,732 more rows]

[truncated: 5 more sheets: Schwann, Endothelial, Epithelial_subcluster, Erythroid_subcluster, Muscle_subcluster]
