# Supplementary material for: A multi-omic atlas of human embryonic skeletal development
Source: Nature. 2024 Nov 20;635(8039):657–67. doi: 10.1038/s41586-024-08189-z (PMC11578895; doi:10.1038/s41586-024-08189-z)
Supplement: Supplementary file 4 — Supplementary Tables [file 41586_2024_8189_MOESM4_ESM.zip › 2023-10-17784B-s4/2023-10-17784B-Supplementary Data Table 4.xlsx]

## Sheet: Intramembranous
rank	gene_short_name	q_value	p_value	morans_I	morans_test_statistic	status	selection	gene_symbol	module	trajectory
1	AC092957.1	0	0	0.549146	62.9021	OK		AC092957.1	4	IM
2	RPL27A	0	0	0.525663	60.3135	OK		RPL27A	11	both
3	RPS3A	0	0	0.518154	59.4135	OK		RPS3A	11	both
4	RPS14	0	0	0.51021	58.5527	OK		RPS14	11	both
5	RPLP1	0	0	0.505172	57.9203	OK		RPLP1	11	both
6	RPL18A	0	0	0.502678	57.6485	OK		RPL18A	11	both
7	RPS28	0	0	0.501385	57.5427	OK		RPS28	11	both
8	RPL12	0	0	0.49158	56.4009	OK		RPL12	11	both
9	CD36	0	0	0.490683	56.2452	OK	x	CD36	7	both
10	RPL41	0	0	0.490207	56.2588	OK		RPL41	11	both
11	RPL28	0	0	0.488719	56.06	OK		RPL28	11	both
12	RPL37A	0	0	0.487573	55.9644	OK		RPL37A	11	both
13	RPL19	0	0	0.481906	55.281	OK		RPL19	11	both
14	RPLP0	0	0	0.479966	55.0142	OK		RPLP0	11	both
15	RPLP2	0	0	0.477872	54.7846	OK		RPLP2	11	both
16	IBSP	0	0	0.476261	54.7146	OK	x	IBSP	3	both
17	RPS13	0	0	0.47592	54.6147	OK		RPS13	11	both
18	RPL29	0	0	0.473896	54.3908	OK		RPL29	11	both
19	RPS18	0	0	0.471127	54.0747	OK		RPS18	11	both
20	RPL21	0	0	0.466135	53.4653	OK		RPL21	11	both
21	RPL34	0	0	0.460584	52.8441	OK		RPL34	11	both
22	CD63	0	0	0.458186	52.5313	OK	x	CD63	7	both
23	RPS25	0	0	0.455742	52.2929	OK		RPS25	11	both
24	SPARC	0	0	0.454059	52.0184	OK	x	SPARC	5	both
25	EEF1A1	0	0	0.453606	51.9674	OK		EEF1A1	10	both
26	RPS23	0	0	0.450372	51.6835	OK		RPS23	11	both
27	COL1A1	0	0	0.449373	51.4931	OK	x	COL1A1	5	both
28	RPS24	0	0	0.44205	50.668	OK		RPS24	11	both
29	FTL	0	0	0.441172	50.5721	OK	x	FTL	7	both
30	RPS6	0	0	0.440295	50.4706	OK		RPS6	11	both
31	RPL9	0	0	0.439103	50.422	OK		RPL9	11	both
32	GSTP1	0	0	0.438903	50.3895	OK		GSTP1	6	both
33	RPL10	0	0	0.434558	49.8226	OK		RPL10	11	both
34	SERPINF1	0	0	0.433544	49.7107	OK		SERPINF1	7	both
35	PRDM6	0	0	0.432921	49.6005	OK	x	PRDM6	4	IM
36	SMPD3	0	0	0.432383	49.5902	OK		SMPD3	7	both
37	RPL36A	0	0	0.432185	49.5761	OK		RPL36A	11	both
38	RPL23	0	0	0.431981	49.5298	OK		RPL23	11	both
39	EPHA7	0	0	0.430202	49.2888	OK	x	EPHA7	1	both
40	RPL7	0	0	0.429844	49.3033	OK		RPL7	11	both
41	RPL30	0	0	0.429401	49.2828	OK		RPL30	11	both
42	MIR100HG	0	0	0.426942	48.9524	OK		MIR100HG	5	both
43	ADAMTSL1	0	0	0.4248	48.6844	OK	x	ADAMTSL1	5	both
44	RPL7A	0	0	0.424356	48.6352	OK		RPL7A	11	both
45	RPL17	0	0	0.423601	48.5858	OK		RPL17	11	both
46	IFITM5	0	0	0.422297	48.5284	OK	x	IFITM5	3	both
47	SERF2	0	0	0.422256	48.5008	OK		SERF2	11	both
48	RPL13	0	0	0.418809	47.9841	OK		RPL13	11	both
49	HMCN1	0	0	0.414062	47.4525	OK		HMCN1	5	both
50	RPL3	0	0	0.412473	47.2588	OK		RPL3	11	both
51	CDH2	0	0	0.409038	46.875	OK	x	CDH2	10	both
52	RPL32	0	0	0.407903	46.8832	OK		RPL32	11	both
53	TIMP1	0	0	0.395761	45.4583	OK	x	TIMP1	3	both
54	GRM7	0	0	0.394677	45.2254	OK		GRM7	2	both
55	SFRP2	0	0	0.394631	45.2144	OK	x	SFRP2	1	both
56	PDE3A	0	0	0.392384	44.9692	OK		PDE3A	5	both
57	RPS3	0	0	0.392301	44.9648	OK		RPS3	11	both
58	PANX3	0	0	0.388281	44.5709	OK		PANX3	3	both
59	MAMDC2	0	0	0.384124	44.0257	OK		MAMDC2	7	both
60	TNFRSF19	0	0	0.383866	43.9925	OK	x	TNFRSF19	7	both
61	ALCAM	0	0	0.381953	43.7901	OK	x	ALCAM	5	IM
62	RPS4X	0	0	0.380757	43.6445	OK		RPS4X	11	both
63	PHOSPHO1	0	0	0.380637	43.7235	OK	x	PHOSPHO1	3	both
64	RPL11	0	0	0.380077	43.5647	OK		RPL11	11	both
65	RPS5	0	0	0.379022	43.4801	OK		RPS5	11	both
66	RPS2	0	0	0.378352	43.3517	OK		RPS2	11	both
67	RPL5	0	0	0.377365	43.2399	OK		RPL5	11	both
68	S100A13	0	0	0.376903	43.3338	OK		S100A13	3	both
69	RPL18	0	0	0.376084	43.1888	OK		RPL18	11	both
70	NME2	0	0	0.376056	43.1611	OK		NME2	6	both
71	TPT1	0	0	0.375396	43.0169	OK		TPT1	11	both
72	COL12A1	0	0	0.373601	42.894	OK	x	COL12A1	5	both
73	CNTNAP2	0	0	0.373453	42.8036	OK	x	CNTNAP2	5	both
74	BOC	0	0	0.369842	42.3956	OK	x	BOC	5	both
75	AL137139.2	0	0	0.369722	42.3655	OK		AL137139.2	4	IM
76	RPL10A	0	0	0.366598	42.0503	OK		RPL10A	11	both
77	RPS11	0	0	0.364231	41.8466	OK		RPS11	11	both
78	RPS7	0	0	0.363811	41.7155	OK		RPS7	11	both
79	LRRC4C	0	0	0.36312	41.62	OK		LRRC4C	5	IM
80	SLC8A3	0	0	0.362269	41.5246	OK	x	SLC8A3	7	both
81	MSX1	0	0	0.361768	41.4545	OK	x	MSX1	4	IM
82	RPS17	0	0	0.361428	41.545	OK		RPS17	11	both
83	ALX1	0	0	0.360477	41.313	OK		ALX1	7	IM
84	RPL27	0	0	0.359663	41.3773	OK		RPL27	11	both
85	SPP1	0	0	0.359563	41.3674	OK	x	SPP1	3	both
86	RPS12	0	0	0.358123	41.1855	OK		RPS12	11	both
87	ZIC1	0	0	0.357883	41.011	OK	x	ZIC1	4	IM
88	RPL6	0	0	0.356806	40.8848	OK		RPL6	11	both
89	NAV2	0	0	0.355067	40.6994	OK	x	NAV2	1	both
90	SATB2	0	0	0.353516	40.5112	OK	x	SATB2	10	both
91	ANO5	0	0	0.353459	40.5122	OK	x	ANO5	7	both
92	RPL13A	0	0	0.350125	40.1397	OK		RPL13A	11	both
93	BNC2	0	0	0.348873	40.0126	OK		BNC2	5	both
94	GJA1	0	0	0.346949	39.7581	OK	x	GJA1	4	both
95	TBX2	0	0	0.346685	39.7512	OK	x	TBX2	3	both
96	RPS9	0	0	0.345959	39.6649	OK		RPS9	11	both
97	RHBDL2	0	0	0.34544	39.6175	OK		RHBDL2	3	both
98	CDH15	0	0	0.344047	39.5299	OK	x	CDH15	3	both
99	RPL14	0	0	0.342448	39.2456	OK		RPL14	11	both
100	CPE	0	0	0.340178	38.9835	OK		CPE	10	both
101	RPS16	0	0	0.339737	39.0208	OK		RPS16	11	both
102	A2M	0	0	0.339426	39.0003	OK		A2M	3	both
103	RPL22	0	0	0.338922	38.8575	OK		RPL22	11	both
104	RPL24	0	0	0.337816	38.8451	OK		RPL24	11	both
105	EEF1G	0	0	0.336962	38.6172	OK		EEF1G	11	both
106	CCDC3	0	0	0.33608	38.5249	OK		CCDC3	7	both
107	EFNB2	0	0	0.335941	38.4973	OK	x	EFNB2	4	IM
108	RPS15	0	0	0.335814	38.5883	OK		RPS15	11	both
109	DKK2	0	0	0.33539	38.434	OK	x	DKK2	1	both
110	GAS1	0	0	0.334027	38.2808	OK	x	GAS1	2	both
111	CHAD	0	0	0.332934	38.2918	OK		CHAD	3	both
112	RAMP1	0	0	0.330877	38.0414	OK		RAMP1	3	both
113	MT-ND4L	0	0	0.330462	37.8725	OK		MT-ND4L	13	both
114	SLC36A2	0	0	0.329988	37.8697	OK		SLC36A2	3	both
115	MECOM	0	0	0.329628	37.7744	OK		MECOM	1	both
116	BAMBI	0	0	0.329509	37.8103	OK		BAMBI	3	both
117	GAS2	0	0	0.328955	37.698	OK	x	GAS2	1	both
118	MTRNR2L12	1.10476e-305	5.82381e-308	0.327167	37.4937	OK		MTRNR2L12	13	both
119	MARCKS	2.99009e-304	1.58949e-306	0.326078	37.4055	OK		MARCKS	5	both
120	COL1A2	6.68804e-304	3.58489e-306	0.325808	37.3838	OK	x	COL1A2	5	both
121	BMP8B	9.64264e-306	5.04045e-308	0.325356	37.4976	OK	x	BMP8B	3	both
122	SFRP1	6.25393e-302	3.37991e-304	0.325148	37.2621	OK	x	SFRP1	1	both
123	FKBP11	8.16076e-302	4.44659e-304	0.324709	37.2547	OK	x	FKBP11	3	both
124	RACK1	4.0329e-298	2.23316e-300	0.323084	37.0254	OK	x	RACK1	11	both
125	XIST	1.73361e-298	9.5228e-301	0.322847	37.0484	OK	x	XIST	8	both
126	COL13A1	1.52909e-297	8.53481e-300	0.322709	36.9892	OK	x	COL13A1	7	both
127	GPRC5C	2.26667e-296	1.27522e-298	0.321669	36.9161	OK	x	GPRC5C	3	both
128	ROR1	5.61188e-296	3.18207e-298	0.321589	36.8913	OK	x	ROR1	5	both
129	TEAD1	1.74826e-294	9.99051e-297	0.320748	36.7979	OK		TEAD1	5	IM
130	RPSA	8.22001e-293	4.73377e-295	0.320147	36.6929	OK		RPSA	11	both
131	ANGPT1	3.99071e-290	2.33354e-292	0.318654	36.5237	OK	x	ANGPT1	7	both
132	ADGRL2	5.67425e-289	3.34312e-291	0.317914	36.4508	OK	x	ADGRL2	5	both
133	RPS15A	5.16803e-291	2.99908e-293	0.317874	36.5798	OK		RPS15A	11	both
134	COL22A1	4.56518e-288	2.7099e-290	0.317078	36.3934	OK	x	COL22A1	3	both
135	FSTL1	7.52829e-287	4.53551e-289	0.316812	36.3159	OK	x	FSTL1	1	IM
136	RPL4	2.97399e-285	1.81807e-287	0.316003	36.2142	OK		RPL4	11	both
137	PLXDC2	1.66283e-285	1.00916e-287	0.315969	36.2305	OK	x	PLXDC2	5	both
138	RPL26	5.07842e-287	3.03706e-289	0.315502	36.327	OK		RPL26	11	both
139	PXDN	7.80968e-284	4.80883e-286	0.315162	36.1237	OK		PXDN	1	IM
140	SEC61B	8.11292e-284	5.03149e-286	0.314562	36.1225	OK		SEC61B	6	IM
141	RPL8	9.47835e-279	5.96228e-281	0.31223	35.7979	OK		RPL8	11	both
142	UNC13C	2.79351e-278	1.76961e-280	0.312096	35.7675	OK		UNC13C	4	IM
143	PHEX	3.40803e-280	2.1287e-282	0.312024	35.8908	OK	x	PHEX	3	both
144	SULT1E1	7.03775e-278	4.4894e-280	0.311716	35.7415	OK		SULT1E1	2	both
145	FAM155A	3.12261e-277	2.01958e-279	0.311495	35.6994	OK		FAM155A	1	IM
146	TNC	7.55791e-277	4.92165e-279	0.311277	35.6745	OK	x	TNC	10	both
147	CNTN4	2.42673e-276	1.60177e-278	0.310986	35.6414	OK	x	CNTN4	1	both
148	CTHRC1	1.8092e-276	1.18615e-278	0.310986	35.6498	OK		CTHRC1	0	IM
149	RPL35A	2.37175e-277	1.52345e-279	0.310511	35.7073	OK		RPL35A	11	both
150	DCLK1	2.34735e-275	1.55977e-277	0.310415	35.5775	OK		DCLK1	1	both
151	TGFB1	3.24666e-275	2.17173e-277	0.310193	35.5682	OK	x	TGFB1	3	both
152	RPL15	1.16915e-274	7.87234e-277	0.309944	35.532	OK		RPL15	11	both
153	MT-ATP8	2.20778e-274	1.49637e-276	0.309856	35.514	OK		MT-ATP8	13	both
154	PLD5	3.28253e-274	2.23935e-276	0.309778	35.5026	OK		PLD5	4	IM
155	ZMAT4	4.27579e-274	2.93589e-276	0.309702	35.495	OK		ZMAT4	2	IM
156	ELMO1	4.35209e-271	3.02684e-273	0.307996	35.2991	OK		ELMO1	10	both
157	RPS19	1.71062e-271	1.18214e-273	0.307563	35.3257	OK		RPS19	11	both
158	NEBL	5.70418e-270	3.99247e-272	0.307362	35.226	OK		NEBL	4	both
159	LRRTM3	1.89926e-269	1.33774e-271	0.307068	35.1917	OK	x	LRRTM3	4	IM
160	CALCRL	2.96093e-268	2.09865e-270	0.306367	35.1135	OK	x	CALCRL	2	IM
161	FHOD3	6.37703e-268	4.54816e-270	0.306084	35.0915	OK		FHOD3	7	both
162	MEG8	2.87086e-267	2.06025e-269	0.305468	35.0484	OK		MEG8	5	both
163	INSC	1.05252e-264	7.59996e-267	0.304306	34.8795	OK	x	INSC	7	both
164	FAT4	3.19656e-264	2.3223e-266	0.303749	34.8475	OK	x	FAT4	5	both
165	SEMA3C	1.20727e-261	8.82426e-264	0.30252	34.6768	OK	x	SEMA3C	1	both
166	LAMA2	8.48359e-260	6.23849e-262	0.301495	34.5538	OK		LAMA2	1	both
167	ACTG1	7.90522e-259	5.8482e-261	0.300936	34.4891	OK		ACTG1	10	both
168	MAGI1	2.18639e-258	1.62716e-260	0.3005	34.4594	OK		MAGI1	5	both
169	VIM	5.67182e-258	4.2462e-260	0.300269	34.4316	OK	x	VIM	10	both
170	POSTN	1.58514e-257	1.20076e-259	0.300111	34.4014	OK	x	POSTN	5	both
171	ABRACL	5.96954e-258	4.49554e-260	0.299521	34.4299	OK		ABRACL	3	IM
172	RPS27A	5.86355e-257	4.46767e-259	0.298027	34.3632	OK		RPS27A	11	both
173	B4GALNT3	2.75645e-251	2.11245e-253	0.296323	33.9812	OK		B4GALNT3	3	both
174	DIAPH3	7.26527e-250	5.66443e-252	0.295623	33.8843	OK		DIAPH3	9	both
175	CLU	5.28283e-250	4.0954e-252	0.29561	33.8939	OK	x	CLU	0	IM
176	BGN	9.86054e-250	7.73153e-252	0.29554	33.8752	OK		BGN	7	both
177	ARHGAP29	3.82151e-249	3.03025e-251	0.295181	33.8349	OK		ARHGAP29	0	IM
178	BMP8A	1.43477e-250	1.10592e-252	0.294712	33.9325	OK	x	BMP8A	3	both
179	GRIA4	3.13911e-247	2.50306e-249	0.293999	33.7043	OK	x	GRIA4	0	IM
180	OST4	1.53322e-249	1.20897e-251	0.293845	33.862	OK		OST4	6	both
181	RPS27	4.9262e-246	3.94986e-248	0.291685	33.6224	OK		RPS27	11	both
182	COL11A2	3.14448e-244	2.5352e-246	0.291641	33.4985	OK	x	COL11A2	3	both
183	NPAS3	2.17792e-242	1.76557e-244	0.291011	33.3717	OK		NPAS3	5	IM
184	HPCAL1	1.03631e-239	8.53878e-242	0.289355	33.1861	OK		HPCAL1	3	both
185	ALPL	3.87567e-239	3.21055e-241	0.288979	33.1462	OK	x	ALPL	3	both
186	SSR4	1.0085e-240	8.26493e-243	0.288844	33.2563	OK	x	SSR4	6	both
187	DMP1	1.03094e-241	8.40313e-244	0.288361	33.3249	OK	x	DMP1	3	both
188	LINC02465	8.04502e-238	6.73566e-240	0.288324	33.0543	OK		LINC02465	0	IM
189	FBXL7	7.45279e-238	6.2068e-240	0.288002	33.0568	OK	x	FBXL7	5	both
190	MT-ND5	7.71381e-236	6.5267e-238	0.287173	32.9158	OK		MT-ND5	13	both
191	RPL38	6.1734e-237	5.19601e-239	0.286455	32.9925	OK		RPL38	11	both
192	SNHG29	4.75718e-235	4.04615e-237	0.286447	32.8604	OK		SNHG29	8	both
193	GALNT3	1.50998e-234	1.29098e-236	0.286021	32.8251	OK		GALNT3	3	both
194	UST	5.8693e-234	5.04405e-236	0.286006	32.7836	OK		UST	10	both
195	PPIB	1.10088e-231	9.50972e-234	0.284629	32.6235	OK		PPIB	4	both
196	ARHGAP24	1.23009e-229	1.06803e-231	0.283272	32.4786	OK	x	ARHGAP24	5	both
197	SYTL2	1.79871e-229	1.56971e-231	0.283185	32.4668	OK		SYTL2	7	both
198	COL14A1	5.80329e-229	5.09016e-231	0.282926	32.4306	OK	x	COL14A1	1	both
199	CXCL12	6.15897e-228	5.4567e-230	0.282227	32.3574	OK	x	CXCL12	0	both
200	PRRX1	1.1524e-227	1.0261e-229	0.281609	32.3379	OK	x	PRRX1	5	both
201	MT-ND4	3.34477e-226	2.99301e-228	0.281202	32.2335	OK		MT-ND4	13	both
202	MIF	3.36133e-228	2.96316e-230	0.281081	32.3763	OK	x	MIF	6	IM
203	ZBTB7C	1.76245e-224	1.59271e-226	0.280111	32.1101	OK		ZBTB7C	7	both
204	MXRA8	1.701e-224	1.52965e-226	0.280081	32.1114	OK		MXRA8	7	both
205	UBA52	7.1234e-223	6.46893e-225	0.278078	31.9947	OK		UBA52	6	both
206	COL3A1	1.72678e-221	1.57578e-223	0.277816	31.8948	OK	x	COL3A1	5	both
207	RPS8	8.26751e-218	7.6178e-220	0.275857	31.628	OK		RPS8	10	both
208	RPL23A	3.89927e-219	3.57557e-221	0.275752	31.7244	OK		RPL23A	11	both
209	COL9A3	2.48561e-216	2.3233e-218	0.27482	31.5198	OK	x	COL9A3	0	both
210	SEMA3A	4.59846e-216	4.31857e-218	0.274483	31.5002	OK		SEMA3A	5	IM
211	CHMP4C	1.53342e-217	1.41971e-219	0.274	31.6083	OK		CHMP4C	3	both
212	RPS26	4.49907e-217	4.18537e-219	0.272991	31.5741	OK		RPS26	6	both
213	AC002460.2	6.09592e-213	5.75188e-215	0.272718	31.2712	OK		AC002460.2	0	IM
214	FOXP2	1.73276e-211	1.65032e-213	0.271813	31.1638	OK	x	FOXP2	5	both
215	SGMS2	9.72131e-211	9.30186e-213	0.271344	31.1083	OK		SGMS2	7	both
216	FAU	1.37158e-211	1.30025e-213	0.270994	31.1714	OK		FAU	11	both
217	KRTCAP2	1.9261e-209	1.86005e-211	0.26985	31.0119	OK		KRTCAP2	6	both
218	RPS10	1.17069e-209	1.12536e-211	0.269672	31.0281	OK		RPS10	6	both
219	WWP2	9.88629e-207	9.63491e-209	0.268746	30.81	OK	x	WWP2	7	both
220	RPL35	8.48573e-209	8.23236e-211	0.268673	30.964	OK		RPL35	11	both
221	PCOLCE	3.8751e-206	3.79373e-208	0.26841	30.7655	OK	x	PCOLCE	4	both
222	STON2	6.48073e-206	6.37336e-208	0.267911	30.7486	OK		STON2	3	both
223	NACA	2.32782e-205	2.29957e-207	0.267838	30.7069	OK		NACA	11	both
224	FBN1	2.89547e-204	2.8988e-206	0.267158	30.6244	OK	x	FBN1	1	both
225	FOXP1	4.48226e-204	4.50727e-206	0.266837	30.61	OK	x	FOXP1	5	both
226	EEF1B2	7.30047e-204	7.37356e-206	0.266827	30.5939	OK		EEF1B2	8	both
227	UQCRB	1.08223e-204	1.07868e-206	0.266544	30.6566	OK		UQCRB	6	both
228	AC131944.1	3.06278e-205	3.03917e-207	0.266481	30.6979	OK		AC131944.1	3	both
229	LINC02466	5.78558e-203	5.89476e-205	0.266236	30.526	OK		LINC02466	0	IM
230	RABAC1	2.81762e-203	2.85831e-205	0.265587	30.5496	OK		RABAC1	6	IM
231	DLX3	2.4708e-202	2.52837e-204	0.265512	30.4783	OK	x	DLX3	3	both
232	IGFBP5	9.41473e-202	9.75922e-204	0.265503	30.434	OK	x	IGFBP5	10	both
233	CGREF1	2.94889e-202	3.03066e-204	0.265335	30.4723	OK		CGREF1	3	both
234	GNAT3	3.24044e-202	3.34465e-204	0.265329	30.4691	OK		GNAT3	3	both
235	FRMD4B	5.03709e-201	5.26603e-203	0.264995	30.3786	OK		FRMD4B	10	both
236	MDK	2.99873e-200	3.17488e-202	0.264467	30.3195	OK		MDK	8	both
237	BTF3	2.90896e-200	3.06695e-202	0.264152	30.3206	OK		BTF3	8	both
238	MEF2C	9.89661e-200	1.05218e-201	0.264134	30.28	OK	x	MEF2C	10	both
239	PSMB5	2.55164e-200	2.67892e-202	0.264054	30.3251	OK		PSMB5	6	both
240	SP7	1.80027e-199	1.92197e-201	0.263902	30.2601	OK	x	SP7	3	both
241	SSR2	4.40153e-198	4.71857e-200	0.262822	30.1542	OK		SSR2	8	both
242	TWIST1	9.37115e-198	1.00877e-199	0.262662	30.1291	OK	x	TWIST1	5	both
243	TMSB10	1.06521e-201	1.1089e-203	0.26262	30.4298	OK		TMSB10	6	both
244	SLC4A4	1.10486e-196	1.19423e-198	0.26208	30.047	OK		SLC4A4	0	IM
245	AC079298.3	3.28337e-196	3.5635e-198	0.261807	30.0106	OK		AC079298.3	4	IM
246	THSD4	1.78933e-195	1.94992e-197	0.261308	29.954	OK	x	THSD4	1	both
247	YIF1A	2.87699e-195	3.14794e-197	0.260918	29.938	OK		YIF1A	3	IM
248	ADAMTS18	1.00879e-194	1.10827e-196	0.260638	29.896	OK		ADAMTS18	7	IM
249	MT-CO3	5.79793e-194	6.42103e-196	0.260203	29.8373	OK		MT-CO3	13	both
250	PTPRD	5.82608e-194	6.47801e-196	0.25973	29.837	OK	x	PTPRD	5	both
251	CIB1	5.07243e-194	5.59509e-196	0.259505	29.8419	OK		CIB1	3	IM
252	ATRNL1	1.17673e-192	1.31883e-194	0.259335	29.7359	OK		ATRNL1	1	both
253	ADAM12	1.29463e-191	1.4567e-193	0.258682	29.6551	OK	x	ADAM12	10	both
254	DMD	1.78527e-191	2.01667e-193	0.258602	29.6442	OK	x	DMD	1	IM
255	TXN	2.19159e-193	2.44653e-195	0.258563	29.7925	OK	x	TXN	6	IM
256	OSTN	6.80251e-190	7.74451e-192	0.257192	29.521	OK	x	OSTN	3	both
257	PLXNA4	2.23987e-189	2.55997e-191	0.257166	29.4805	OK	x	PLXNA4	2	both
258	OSTC	6.56829e-189	7.53605e-191	0.256788	29.4439	OK		OSTC	8	both
259	FN1	2.38113e-188	2.74251e-190	0.256472	29.4	OK	x	FN1	10	IM
260	LRP1B	7.82149e-187	9.04319e-189	0.255412	29.281	OK	x	LRP1B	1	both
261	IFITM3	2.72769e-190	3.09334e-192	0.255183	29.552	OK	x	IFITM3	6	both
262	SIX1	9.88721e-186	1.14754e-187	0.254669	29.1942	OK	x	SIX1	4	IM
263	CA12	2.16275e-185	2.51973e-187	0.254385	29.1673	OK		CA12	0	IM
264	JTB	5.33673e-185	6.24123e-187	0.254039	29.1362	OK		JTB	3	IM
265	MTSS1	1.54422e-184	1.81279e-186	0.25346	29.0997	OK		MTSS1	3	both
266	SULF2	4.16713e-183	4.91033e-185	0.252808	28.9862	OK		SULF2	2	both
267	EDNRA	5.93534e-183	7.02018e-185	0.252724	28.9739	OK	x	EDNRA	1	IM
268	GALNT17	2.98332e-182	3.54181e-184	0.252256	28.918	OK		GALNT17	2	both
269	SPNS2	1.33925e-181	1.5959e-183	0.251464	28.866	OK		SPNS2	3	both
270	KLF2	1.49994e-180	1.79403e-182	0.250917	28.7822	OK		KLF2	3	both
271	HSPA1B	3.22127e-180	3.86712e-182	0.250524	28.7555	OK		HSPA1B	8	IM
272	SPECC1	8.64456e-180	1.04543e-181	0.250378	28.7209	OK		SPECC1	3	both
273	MT-ND3	3.99933e-180	4.81889e-182	0.250362	28.7478	OK		MT-ND3	13	both
274	COX4I1	9.08472e-180	1.10269e-181	0.249567	28.7191	OK		COX4I1	6	both
275	CORIN	1.98824e-177	2.43972e-179	0.248879	28.5307	OK		CORIN	4	IM
276	PTPRZ1	8.74018e-178	1.06861e-179	0.248877	28.5596	OK	x	PTPRZ1	3	both
277	TMEM119	4.65912e-177	5.75837e-179	0.248585	28.5006	OK	x	TMEM119	7	both
278	FMO1	7.31811e-177	9.07712e-179	0.248379	28.4846	OK	x	FMO1	0	IM
279	MT-CO1	1.31175e-176	1.63287e-178	0.248274	28.464	OK		MT-CO1	13	both
280	ATP5MC2	5.60062e-176	6.99644e-178	0.247746	28.4129	OK		ATP5MC2	8	both
281	MRPS24	3.95381e-177	4.86914e-179	0.247704	28.5065	OK		MRPS24	6	IM
282	SRPX	2.47722e-175	3.10558e-177	0.247354	28.3605	OK		SRPX	0	IM
283	COX7C	8.68831e-179	1.05842e-180	0.247314	28.6403	OK		COX7C	6	IM
284	PTH1R	4.2553e-175	5.35353e-177	0.247214	28.3413	OK	x	PTH1R	10	both
285	NELL2	7.27273e-175	9.18193e-177	0.24706	28.3223	OK		NELL2	4	IM
286	TMTC1	1.22964e-173	1.56333e-175	0.246184	28.2222	OK		TMTC1	1	both
287	PLCB1	1.19645e-172	1.52644e-174	0.245469	28.1414	OK		PLCB1	1	both
288	EMX2OS	4.42837e-172	5.66936e-174	0.245069	28.0948	OK		EMX2OS	4	IM
289	MKI67	7.57683e-172	9.73367e-174	0.244871	28.0756	OK		MKI67	9	both
290	RPL37	1.02673e-173	1.30082e-175	0.244797	28.2287	OK		RPL37	11	both
291	MMP2	4.57643e-170	5.89945e-172	0.243628	27.9292	OK	x	MMP2	4	IM
292	GAS5	8.29567e-169	1.07306e-170	0.242563	27.8253	OK		GAS5	8	both
293	RASSF2	3.75798e-168	4.87768e-170	0.242146	27.7709	OK		RASSF2	0	IM
294	CDH18	5.0672e-168	6.59943e-170	0.242111	27.76	OK	x	CDH18	4	IM
295	PLSCR4	4.76929e-167	6.23257e-169	0.241406	27.6791	OK		PLSCR4	1	both
296	COL11A1	1.05788e-165	1.38714e-167	0.239761	27.5669	OK	x	COL11A1	5	both
297	THBS1	8.52703e-164	1.12566e-165	0.239036	27.4072	OK	x	THBS1	1	IM
298	SLC25A6	2.77145e-163	3.68316e-165	0.23868	27.364	OK	x	SLC25A6	8	both
299	CLDN11	9.16747e-164	1.21426e-165	0.238548	27.4044	OK	x	CLDN11	0	IM
300	IFITM2	1.72863e-164	2.27431e-166	0.238243	27.4654	OK	x	IFITM2	6	IM
301	ATP1B1	2.98113e-162	3.97502e-164	0.237869	27.277	OK		ATP1B1	0	IM
302	EZH2	8.80781e-162	1.17833e-163	0.23756	27.2372	OK		EZH2	9	both
303	EMILIN2	3.32569e-161	4.47865e-163	0.237018	27.1882	OK		EMILIN2	0	IM
304	SNTG1	1.65438e-161	2.2206e-163	0.236964	27.214	OK		SNTG1	0	both
305	SOX5	1.172e-160	1.5835e-162	0.236703	27.1418	OK	x	SOX5	5	both
306	COL6A6	3.02827e-160	4.10495e-162	0.236295	27.1067	OK	x	COL6A6	0	both
307	EIF4A1	5.03316e-160	6.84496e-162	0.236247	27.0879	OK		EIF4A1	8	both
308	COL25A1	2.31663e-159	3.16081e-161	0.23577	27.0314	OK	x	COL25A1	1	both
309	LUM	4.14615e-158	5.69375e-160	0.234791	26.9244	OK		LUM	8	both
310	RPS20	4.27331e-159	5.84943e-161	0.234719	27.0086	OK		RPS20	11	both
311	FGF2	6.92709e-158	9.5434e-160	0.234671	26.9052	OK	x	FGF2	1	both
312	NEAT1	2.43846e-157	3.37025e-159	0.234239	26.8583	OK		NEAT1	10	both
313	TENM2	3.18782e-157	4.42008e-159	0.234118	26.8483	OK		TENM2	1	both
314	PTGER3	2.90643e-156	4.04279e-158	0.233253	26.7658	OK	x	PTGER3	0	IM
315	NCAM2	5.59075e-156	7.8014e-158	0.233218	26.7413	OK	x	NCAM2	1	IM
316	EGFL6	7.79123e-156	1.0941e-157	0.233111	26.7286	OK		EGFL6	10	IM
317	SETBP1	6.44943e-156	9.02817e-158	0.232975	26.7358	OK		SETBP1	5	both
318	IGFBP4	1.44031e-155	2.03534e-157	0.232936	26.7054	OK	x	IGFBP4	4	IM
319	MT-ND2	1.31532e-155	1.85289e-157	0.232929	26.7089	OK		MT-ND2	13	both
320	ABCA8	1.98213e-155	2.80979e-157	0.232821	26.6934	OK		ABCA8	0	IM
321	ELN	3.14544e-155	4.47278e-157	0.232674	26.676	OK	x	ELN	4	both
322	LDB2	9.71172e-155	1.3853e-156	0.232216	26.6336	OK	x	LDB2	5	both
323	CITED2	5.75778e-154	8.26402e-156	0.231684	26.5666	OK		CITED2	0	IM
324	PRTG	3.93509e-154	5.63053e-156	0.231544	26.581	OK		PRTG	3	both
325	ZNF521	6.10595e-154	8.79079e-156	0.231362	26.5642	OK		ZNF521	5	both
326	SEMA4D	9.41246e-154	1.35929e-155	0.231258	26.5479	OK		SEMA4D	3	both
327	COL5A1	4.45714e-153	6.47623e-155	0.230886	26.4891	OK	x	COL5A1	5	both
328	CTNNA3	1.1435e-152	1.66656e-154	0.230733	26.4534	OK	x	CTNNA3	4	IM
329	ATP5PF	1.8867e-153	2.73301e-155	0.230401	26.5216	OK		ATP5PF	6	IM
330	AC019211.1	1.62289e-152	2.37244e-154	0.230111	26.4401	OK		AC019211.1	0	IM
331	IGFBP2	1.4381e-150	2.12141e-152	0.228904	26.2698	OK	x	IGFBP2	8	both
332	COL2A1	4.95116e-152	7.25982e-154	0.228873	26.3978	OK	x	COL2A1	3	IM
333	TIMM13	4.13594e-151	6.0828e-153	0.228859	26.3173	OK		TIMM13	6	IM
334	MIR503HG	2.27167e-150	3.36112e-152	0.228386	26.2523	OK		MIR503HG	0	IM
335	NFIA	1.09864e-149	1.6304e-151	0.228205	26.1922	OK		NFIA	5	both
336	INPP4B	3.52794e-149	5.26675e-151	0.228023	26.1475	OK		INPP4B	1	IM
337	RRBP1	4.91913e-149	7.36541e-151	0.227786	26.1346	OK		RRBP1	5	both
338	PRICKLE1	5.89792e-148	8.85706e-150	0.227076	26.0395	OK		PRICKLE1	1	both
339	SEZ6L2	6.91401e-148	1.04136e-149	0.22703	26.0332	OK		SEZ6L2	0	IM
340	RPL39	2.72641e-149	4.0581e-151	0.226776	26.1574	OK		RPL39	6	both
341	ARHGAP20	1.70991e-147	2.58297e-149	0.226761	25.9984	OK		ARHGAP20	2	both
342	DEC1	1.78141e-147	2.69887e-149	0.226724	25.9967	OK		DEC1	7	both
343	JUN	3.14271e-146	4.77517e-148	0.225692	25.8861	OK		JUN	10	IM
344	FRZB	9.2789e-146	1.41399e-147	0.22529	25.8442	OK		FRZB	0	IM
345	LTBP1	1.3955e-145	2.13275e-147	0.225169	25.8283	OK	x	LTBP1	5	both
346	CKAP4	4.62355e-145	7.08669e-147	0.224814	25.7818	OK		CKAP4	10	both
347	FBN2	1.46511e-144	2.25212e-146	0.224443	25.737	OK		FBN2	5	both
348	PIEZO2	4.60081e-144	7.11298e-146	0.224086	25.6924	OK	x	PIEZO2	1	both
349	SESN3	4.60081e-144	7.10102e-146	0.223949	25.6924	OK		SESN3	5	IM
350	EMX2	9.60438e-144	1.48912e-145	0.223819	25.6636	OK	x	EMX2	4	both
351	RCN3	5.70359e-142	8.86844e-144	0.222392	25.5041	OK		RCN3	7	both
352	EEF2	1.12115e-140	1.74823e-142	0.221416	25.3872	OK		EEF2	4	both
353	PLA2R1	2.6693e-140	4.17411e-142	0.221096	25.3529	OK		PLA2R1	0	IM
354	EIF1	7.09175e-140	1.11211e-141	0.220755	25.3143	OK		EIF1	8	both
355	PI15	1.55074e-139	2.45244e-141	0.220452	25.2831	OK	x	PI15	0	IM
356	PEAK1	1.30785e-139	2.06253e-141	0.220426	25.2899	OK		PEAK1	5	IM
357	NORAD	1.95767e-139	3.10466e-141	0.22037	25.2738	OK		NORAD	10	IM
358	TMEM26	1.9901e-139	3.16491e-141	0.220153	25.273	OK	x	TMEM26	0	both
359	CYFIP2	7.51416e-140	1.18168e-141	0.219894	25.3119	OK		CYFIP2	3	both
360	STARD4-AS1	3.60794e-138	5.76976e-140	0.219416	25.158	OK		STARD4-AS1	1	IM
361	NUF2	6.57395e-138	1.05421e-139	0.219208	25.1341	OK		NUF2	9	both
362	CHCHD2	1.17143e-138	1.86814e-140	0.219146	25.2028	OK		CHCHD2	6	both
363	SELENOP	2.60916e-137	4.19565e-139	0.218637	25.0792	OK		SELENOP	7	both
364	LMX1B	3.93598e-137	6.34667e-139	0.218571	25.0627	OK	x	LMX1B	0	both
365	DUSP1	1.103e-136	1.78344e-138	0.218116	25.0215	OK		DUSP1	3	IM
366	SIPA1L1	2.34192e-136	3.79704e-138	0.21779	24.9913	OK		SIPA1L1	5	both
367	SH3GL3	5.53358e-136	8.9963e-138	0.217661	24.9569	OK		SH3GL3	1	both
368	GDF10	5.79194e-136	9.44198e-138	0.217529	24.9549	OK	x	GDF10	0	IM
369	CDH20	1.06911e-135	1.7476e-137	0.217419	24.9303	OK	x	CDH20	0	IM
370	NR3C2	1.52717e-135	2.50312e-137	0.217299	24.9159	OK		NR3C2	2	both
371	CDON	1.59537e-135	2.62196e-137	0.21725	24.914	OK		CDON	1	both
372	ACTB	2.10994e-135	3.48635e-137	0.217172	24.9026	OK	x	ACTB	10	both
373	FAT3	1.92347e-135	3.16972e-137	0.217135	24.9064	OK		FAT3	5	both
374	PRSS23	3.94287e-135	6.53244e-137	0.216959	24.8774	OK		PRSS23	1	both
375	KERA	8.01547e-135	1.33153e-136	0.216613	24.8488	OK		KERA	0	both
376	FTH1	1.92107e-134	3.1998e-136	0.216386	24.8136	OK		FTH1	8	both
377	CCN1	1.20773e-133	2.02234e-135	0.215761	24.7393	OK	x	CCN1	1	both
378	THBS2	2.68352e-133	4.52921e-135	0.21544	24.7067	OK	x	THBS2	1	both
379	MIR99AHG	1.67326e-133	2.81669e-135	0.215409	24.7259	OK		MIR99AHG	5	both
380	AC005008.2	4.53424e-134	7.57247e-136	0.215389	24.7789	OK		AC005008.2	0	IM
381	S100A6	1.35985e-133	2.28309e-135	0.215115	24.7344	OK	x	S100A6	6	both
382	PPIA	1.44982e-132	2.45341e-134	0.214722	24.6383	OK		PPIA	8	both
383	AC007319.1	5.53572e-132	9.41666e-134	0.214386	24.5838	OK		AC007319.1	2	IM
384	PRDX4	3.32035e-132	5.63345e-134	0.214304	24.6046	OK		PRDX4	6	IM
385	LRIG3	9.26834e-132	1.58072e-133	0.214146	24.5627	OK	x	LRIG3	1	IM
386	LGR4	2.92097e-131	4.99467e-133	0.213785	24.5159	OK	x	LGR4	5	both
387	S100A11	7.72123e-131	1.3237e-132	0.213099	24.4762	OK	x	S100A11	6	both
388	FRAS1	6.64681e-130	1.14245e-131	0.212666	24.3881	OK		FRAS1	2	both
389	SLITRK1	7.45857e-130	1.28528e-131	0.212485	24.3833	OK		SLITRK1	0	IM
390	BMP5	3.4615e-129	5.98027e-131	0.211978	24.3203	OK	x	BMP5	2	both
391	H19	4.27301e-129	7.4012e-131	0.211903	24.3115	OK		H19	0	IM
392	NREP	6.9059e-129	1.19922e-130	0.211826	24.2917	OK		NREP	1	IM
393	PTMA	2.26657e-128	3.94596e-130	0.211323	24.2427	OK	x	PTMA	10	both
394	NTN1	1.14559e-127	1.99949e-129	0.210627	24.1758	OK		NTN1	2	IM
395	KCTD12	2.82908e-127	4.96287e-129	0.210497	24.1382	OK		KCTD12	4	IM
396	EPHA5	6.53262e-127	1.14887e-128	0.210194	24.1035	OK	x	EPHA5	2	IM
397	KRT10	2.02584e-127	3.54482e-129	0.209998	24.1521	OK	x	KRT10	6	IM
398	KNL1	1.22771e-126	2.16457e-128	0.209975	24.0772	OK		KNL1	9	both
399	KDELR2	2.84829e-126	5.0344e-128	0.209671	24.0422	OK		KDELR2	4	both
400	TAFA1	3.11066e-126	5.51193e-128	0.209613	24.0385	OK		TAFA1	0	both
401	F11-AS1	2.29187e-125	4.07123e-127	0.208676	23.9553	OK		F11-AS1	0	IM
402	AKAP12	9.52446e-125	1.70034e-126	0.208368	23.8956	OK		AKAP12	1	both
403	MAP3K8	2.57711e-124	4.61217e-126	0.20802	23.8539	OK		MAP3K8	0	IM
404	AFF3	2.93954e-124	5.27383e-126	0.207976	23.8483	OK		AFF3	1	both
405	APRT	5.28632e-125	9.41393e-127	0.207708	23.9203	OK		APRT	6	IM
406	FIBIN	1.41855e-123	2.55758e-125	0.207396	23.7821	OK		FIBIN	4	IM
407	AHCYL2	2.65356e-123	4.80777e-125	0.207161	23.7556	OK		AHCYL2	10	both
408	NOVA1	3.715e-123	6.74736e-125	0.207038	23.7414	OK		NOVA1	1	both
409	PRSS35	7.92338e-123	1.44259e-124	0.20676	23.7094	OK	x	PRSS35	4	both
410	CIT	1.18012e-122	2.15386e-124	0.206611	23.6925	OK		CIT	9	IM
411	RFC3	1.59546e-122	2.91895e-124	0.206495	23.6797	OK		RFC3	9	IM
412	KIF11	2.49246e-122	4.57109e-124	0.206337	23.6608	OK		KIF11	9	IM
413	PLAAT3	1.4881e-123	2.68957e-125	0.205696	23.78	OK		PLAAT3	3	IM
414	PLTP	2.2809e-121	4.1932e-123	0.205252	23.5671	OK		PLTP	3	IM
415	CCND2	5.24458e-121	9.68809e-123	0.205198	23.5316	OK	x	CCND2	1	IM
416	PGM5	1.09298e-120	2.02385e-122	0.20488	23.5003	OK		PGM5	0	both
417	CORT	1.1263e-123	2.02568e-125	0.204871	23.7919	OK		CORT	3	both
418	GUK1	1.52543e-120	2.83137e-122	0.204667	23.4861	OK		GUK1	6	IM
419	TGFBR1	3.81367e-120	7.09552e-122	0.204437	23.447	OK	x	TGFBR1	1	IM
420	GSN	4.37719e-120	8.16336e-122	0.204415	23.441	OK		GSN	10	both
421	SDK2	1.14503e-119	2.14559e-121	0.204048	23.3998	OK		SDK2	7	both
422	ENPEP	1.21223e-119	2.27689e-121	0.20403	23.3973	OK	x	ENPEP	0	IM
423	FGL2	6.88941e-120	1.28791e-121	0.203988	23.4216	OK		FGL2	0	IM
424	NDUFS5	3.56809e-121	6.57538e-123	0.203561	23.548	OK		NDUFS5	6	IM
425	TIMP3	5.23013e-119	9.84674e-121	0.203459	23.3347	OK		TIMP3	10	IM
426	HSP90AB1	2.13801e-118	4.0347e-120	0.202916	23.2743	OK		HSP90AB1	10	IM
427	TAGLN2	2.1525e-118	4.07157e-120	0.202463	23.2739	OK	x	TAGLN2	6	IM
428	ZIC4	9.97964e-118	1.89213e-119	0.20235	23.208	OK	x	ZIC4	0	IM
429	MT-ATP6	1.80654e-117	3.43317e-119	0.202146	23.1823	OK		MT-ATP6	13	both
430	EBF1	1.83881e-117	3.50264e-119	0.202067	23.1815	OK	x	EBF1	5	both
431	PHLDB2	3.17396e-117	6.05996e-119	0.201938	23.1578	OK		PHLDB2	1	IM
432	LINC01572	1.26868e-116	2.43351e-118	0.201412	23.0978	OK		LINC01572	9	IM
433	NTRK2	1.92206e-116	3.70379e-118	0.201228	23.0797	OK	x	NTRK2	0	both
434	PLPP3	4.43516e-116	8.56619e-118	0.200942	23.0434	OK		PLPP3	1	IM
435	MYL6	7.03837e-117	1.34694e-118	0.200638	23.1234	OK		MYL6	6	both
436	FOXC1	1.21048e-115	2.34332e-117	0.200561	22.9998	OK	x	FOXC1	2	IM
437	CDH8	2.868e-115	5.56475e-117	0.200234	22.9622	OK	x	CDH8	4	IM
438	CNTN1	2.65413e-114	5.16152e-116	0.19939	22.8652	OK	x	CNTN1	1	both
439	KLHL29	3.29162e-114	6.41585e-116	0.199282	22.8557	OK		KLHL29	2	IM
440	DYNC1I1	1.11104e-113	2.17543e-115	0.198837	22.8023	OK		DYNC1I1	1	both
441	RUNX2	9.06454e-114	1.77083e-115	0.198604	22.8113	OK	x	RUNX2	5	both
442	EPHA3	3.45896e-113	6.78799e-115	0.198378	22.7524	OK	x	EPHA3	1	IM
443	NDUFA4	1.79171e-116	3.44469e-118	0.198273	23.0828	OK		NDUFA4	6	IM
444	ABCC9	6.58421e-113	1.29794e-114	0.198082	22.724	OK	x	ABCC9	0	both
445	FKBP14	8.00759e-113	1.58208e-114	0.198066	22.7153	OK		FKBP14	4	IM
446	MT-CYB	9.94578e-113	1.96942e-114	0.197983	22.7057	OK		MT-CYB	13	both
447	LGALS1	3.86429e-113	7.60053e-115	0.197885	22.7475	OK		LGALS1	8	IM
448	SLIT2	2.09351e-112	4.15475e-114	0.197677	22.6728	OK		SLIT2	5	IM
449	ADGRG2	3.15121e-112	6.2678e-114	0.197459	22.6547	OK	x	ADGRG2	0	both
450	SERPINH1	2.24265e-110	4.48053e-112	0.195901	22.4658	OK		SERPINH1	4	both
451	KLF3-AS1	2.76449e-110	5.53535e-112	0.195814	22.4564	OK		KLF3-AS1	2	IM
452	ECT2	3.70334e-110	7.44802e-112	0.195703	22.4432	OK	x	ECT2	9	IM
453	COPZ2	3.61193e-110	7.24818e-112	0.195626	22.4445	OK		COPZ2	3	both
454	SPC25	1.36857e-109	2.77062e-111	0.195191	22.3848	OK		SPC25	9	IM
455	PFN1	1.21167e-109	2.4476e-111	0.195143	22.3903	OK		PFN1	8	both
456	KIF15	1.9152e-109	3.8942e-111	0.195058	22.3696	OK		KIF15	9	both
457	PREB	9.74464e-110	1.96412e-111	0.194983	22.4001	OK		PREB	3	IM
458	CENPK	2.84561e-109	5.81123e-111	0.1949	22.3517	OK	x	CENPK	9	IM
459	PCDH17	2.64178e-109	5.38327e-111	0.194896	22.3551	OK	x	PCDH17	0	both
460	RPL31	1.13566e-111	2.26387e-113	0.194885	22.5981	OK		RPL31	6	both
461	ZNF608	4.49022e-109	9.20958e-111	0.19472	22.3311	OK		ZNF608	10	IM
462	RBMS3	3.65755e-109	7.48554e-111	0.19463	22.3404	OK		RBMS3	5	both
463	LOX	6.50125e-109	1.33631e-110	0.194539	22.3145	OK	x	LOX	10	both
464	MME	7.57232e-109	1.55982e-110	0.194515	22.3076	OK		MME	1	IM
465	NCAPG	8.90787e-109	1.83887e-110	0.194453	22.3002	OK		NCAPG	9	IM
466	ID2	3.53269e-108	7.35522e-110	0.193892	22.2381	OK	x	ID2	10	both
467	DCN	3.02416e-108	6.26964e-110	0.19387	22.2452	OK		DCN	5	both
468	ADGRB3	3.03802e-108	6.31183e-110	0.193819	22.2449	OK		ADGRB3	5	both
469	OGN	4.61895e-108	9.63731e-110	0.193783	22.226	OK		OGN	10	both
470	ASPM	6.17911e-108	1.29473e-109	0.193682	22.2127	OK		ASPM	9	both
471	MIR924HG	6.22603e-108	1.30732e-109	0.193673	22.2123	OK		MIR924HG	9	both
472	DPT	1.37513e-109	2.78998e-111	0.193579	22.3844	OK		DPT	3	both
473	HSPA1A	2.48262e-108	5.13592e-110	0.19354	22.2542	OK		HSPA1A	8	IM
474	PEG10	3.28597e-107	6.91432e-109	0.193015	22.1373	OK		PEG10	1	IM
475	GRAMD1B	4.01649e-107	8.46925e-109	0.192785	22.1282	OK		GRAMD1B	3	both
476	MT-ND1	5.21934e-107	1.10287e-108	0.192776	22.1162	OK		MT-ND1	13	both
477	GNAS	1.49719e-106	3.17027e-108	0.192308	22.0685	OK	x	GNAS	10	both
478	ASPN	2.77478e-106	5.91241e-108	0.192142	22.0403	OK	x	ASPN	10	both
479	VCAN	2.01401e-106	4.27355e-108	0.192113	22.055	OK	x	VCAN	5	IM
480	RPL36	5.36193e-108	1.12113e-109	0.192066	22.2192	OK		RPL36	6	both
481	VEGFC	4.57379e-106	9.78621e-108	0.191856	22.0175	OK	x	VEGFC	0	IM
482	GABARAP	3.69166e-106	7.88244e-108	0.191844	22.0273	OK		GABARAP	8	both
483	NFIB	6.72647e-106	1.4422e-107	0.191685	21.9999	OK		NFIB	5	both
484	NBEA	8.71154e-106	1.87166e-107	0.191685	21.9881	OK		NBEA	1	both
485	SLC2A12	1.67042e-105	3.61108e-107	0.191424	21.9583	OK		SLC2A12	0	IM
486	FKBP10	2.01817e-105	4.37178e-107	0.191391	21.9496	OK		FKBP10	4	both
487	LPL	9.00801e-106	1.93935e-107	0.191374	21.9865	OK		LPL	3	IM
488	PFDN5	2.63247e-106	5.59752e-108	0.191152	22.0428	OK		PFDN5	6	both
489	HNRNPA1	4.04861e-105	8.78808e-107	0.19109	21.9178	OK		HNRNPA1	10	both
490	CD24	7.27336e-105	1.58201e-106	0.190771	21.891	OK	x	CD24	3	IM
491	TRABD2B	1.74841e-104	3.81065e-106	0.190515	21.8509	OK		TRABD2B	0	IM
492	NUPR1	1.67042e-105	3.60471e-107	0.190456	21.9583	OK		NUPR1	3	both
493	CDKN1C	3.22467e-104	7.05673e-106	0.190272	21.8227	OK		CDKN1C	4	IM
494	LURAP1L	3.87517e-104	8.49742e-106	0.190203	21.8142	OK		LURAP1L	0	both
495	THRB	6.24763e-104	1.37274e-105	0.19001	21.7923	OK		THRB	4	both
496	CELF2	9.02275e-104	1.99049e-105	0.189829	21.7753	OK		CELF2	0	both
497	PREX1	8.82976e-104	1.944e-105	0.189778	21.7764	OK	x	PREX1	3	IM
498	SPON2	2.60403e-104	5.68702e-106	0.189773	21.8326	OK	x	SPON2	0	IM
499	TMSB4X	2.05653e-103	4.54597e-105	0.18917	21.7374	OK	x	TMSB4X	8	IM
500	MXD4	5.64731e-103	1.25334e-104	0.189101	21.6908	OK		MXD4	3	IM
501	TSIX	3.81711e-103	8.45466e-105	0.188857	21.7089	OK		TSIX	8	both
502	PABPC1	1.02183e-102	2.27235e-104	0.188822	21.6634	OK		PABPC1	10	IM
503	HIF3A	2.25166e-102	5.01721e-104	0.188567	21.6269	OK		HIF3A	1	both
504	BSG	3.72042e-102	8.30642e-104	0.188297	21.6036	OK		BSG	8	IM
505	PPIC	8.83022e-102	1.9754e-103	0.187997	21.5636	OK		PPIC	3	both
506	CDK1	1.4174e-101	3.17713e-103	0.187826	21.5416	OK		CDK1	9	IM
507	SLC17A9	1.47326e-101	3.30887e-103	0.187133	21.5397	OK		SLC17A9	3	both
508	MYO1B	9.04435e-101	2.03933e-102	0.187062	21.4553	OK		MYO1B	10	both
509	ELL2	9.18452e-101	2.075e-102	0.18703	21.4544	OK		ELL2	10	both
510	FHL2	9.86897e-101	2.23838e-102	0.18702	21.4509	OK		FHL2	4	IM
511	HDAC9	9.50995e-101	2.15274e-102	0.186978	21.4527	OK		HDAC9	5	both
512	BCL11B	1.83557e-100	4.17139e-102	0.186769	21.4219	OK		BCL11B	4	IM
513	SLC13A5	1.75675e-101	3.95336e-103	0.186306	21.5314	OK		SLC13A5	3	both
514	RBM3	8.84211e-100	2.01723e-101	0.186139	21.3484	OK		RBM3	4	IM
515	MATN4	1.43189e-99	3.27304e-101	0.185933	21.3258	OK		MATN4	4	IM
516	TOX	3.35804e-99	7.70561e-101	0.185466	21.2857	OK		TOX	5	both
517	HSPB1	4.88576e-99	1.12329e-100	0.184965	21.268	OK		HSPB1	6	IM
518	SELENOM	1.7161e-99	3.93028e-101	0.184575	21.3172	OK		SELENOM	6	IM
519	COX6A1	8.69678e-100	1.98022e-101	0.184346	21.3493	OK		COX6A1	6	IM
520	COL8A2	1.03022e-97	2.38684e-99	0.184179	21.1241	OK		COL8A2	4	both
521	FOXC2	1.03022e-97	2.38348e-99	0.184102	21.1242	OK		FOXC2	0	IM
522	ARHGAP11B	1.69073e-97	3.92461e-99	0.18397	21.1006	OK		ARHGAP11B	9	IM
523	PDGFD	1.71439e-97	3.98714e-99	0.183951	21.0999	OK		PDGFD	1	IM
524	TRPC6	3.28837e-98	7.57487e-100	0.183907	21.1783	OK		TRPC6	0	IM
525	MSX2	1.9483e-97	4.54839e-99	0.183899	21.0936	OK		MSX2	0	IM
526	TNN	1.74529e-97	4.06674e-99	0.18382	21.0989	OK		TNN	0	IM
527	TES	2.79801e-97	6.54448e-99	0.183757	21.0764	OK		TES	2	both
528	TMA7	8.09594e-98	1.86851e-99	0.183575	21.1357	OK		TMA7	6	both
529	DOCK9	5.07342e-97	1.19115e-98	0.183513	21.0481	OK		DOCK9	0	both
530	SYNE2	4.51236e-97	1.05743e-98	0.183507	21.0537	OK		SYNE2	9	IM
531	MYDGF	5.63713e-97	1.326e-98	0.18343	21.043	OK		MYDGF	7	IM
532	PCSK5	1.02981e-96	2.42695e-98	0.183178	21.0143	OK		PCSK5	1	IM
533	APOLD1	4.15096e-96	9.80093e-98	0.182635	20.9479	OK		APOLD1	9	both
534	SLC16A9	4.45074e-96	1.05482e-97	0.182602	20.9444	OK		SLC16A9	2	IM
535	CEP128	5.62049e-96	1.33454e-97	0.182505	20.9332	OK		CEP128	9	IM
536	MN1	6.59231e-96	1.56821e-97	0.182433	20.9255	OK		MN1	4	IM
537	ITGA10	7.05714e-96	1.68191e-97	0.182278	20.9222	OK		ITGA10	3	both
538	DKK1	4.39509e-96	1.03968e-97	0.181749	20.9451	OK		DKK1	3	both
539	AC139720.1	4.55059e-95	1.08655e-96	0.181584	20.833	OK		AC139720.1	0	IM
540	GRIA3	1.20111e-94	2.87322e-96	0.181207	20.7864	OK		GRIA3	0	IM
541	MELK	1.41206e-94	3.3841e-96	0.18116	20.7785	OK		MELK	9	IM
542	GAPDH	2.29029e-94	5.49897e-96	0.180948	20.7552	OK		GAPDH	11	both
543	FLRT2	2.78434e-94	6.69752e-96	0.180736	20.7457	OK		FLRT2	5	both
544	TOP2A	3.89639e-94	9.38971e-96	0.180725	20.7295	OK		TOP2A	9	both
545	ANLN	8.84787e-94	2.13612e-95	0.180386	20.6899	OK		ANLN	9	IM
546	CEP192	8.9556e-94	2.1661e-95	0.180338	20.6892	OK		CEP192	9	IM
547	MYO6	1.30077e-93	3.15194e-95	0.180169	20.6711	OK		MYO6	7	both
548	CNTN6	5.08749e-93	1.23503e-94	0.179506	20.6051	OK		CNTN6	2	IM
549	COL21A1	9.29324e-93	2.26012e-94	0.17938	20.5758	OK		COL21A1	1	both
550	PRLR	1.21849e-92	2.96876e-94	0.179122	20.5626	OK		PRLR	0	IM
551	LIMCH1	4.11487e-92	1.00438e-93	0.178718	20.5034	OK		LIMCH1	2	IM
552	PAK5	8.40251e-92	2.05466e-93	0.178417	20.4685	OK		PAK5	0	IM
553	TGFBR3	1.0137e-91	2.48327e-93	0.17837	20.4593	OK		TGFBR3	1	both
554	EYA1	2.81819e-91	6.91626e-93	0.177936	20.4093	OK		EYA1	1	both
555	IGF1	6.36593e-91	1.57075e-92	0.17758	20.3691	OK		IGF1	2	IM
556	CACNA1C	6.56429e-91	1.62261e-92	0.177472	20.3675	OK		CACNA1C	5	both
557	CCND1	1.07441e-90	2.66057e-92	0.177361	20.3433	OK		CCND1	4	IM
558	ENTPD3	5.11674e-91	1.26026e-92	0.177155	20.3799	OK		ENTPD3	3	both
559	CST3	4.62752e-91	1.13771e-92	0.1768	20.3849	OK		CST3	3	both
560	RACGAP1	1.9755e-89	4.90943e-91	0.176105	20.1999	OK		RACGAP1	9	both
561	PRICKLE2	2.12928e-89	5.30104e-91	0.176032	20.1961	OK		PRICKLE2	1	IM
562	P4HB	5.06931e-89	1.2643e-90	0.175697	20.1531	OK		P4HB	4	both
563	SEC61G	2.43628e-90	6.04376e-92	0.17565	20.303	OK		SEC61G	6	both
564	EBF3	5.97676e-89	1.49326e-90	0.175618	20.1448	OK		EBF3	1	both
565	FKBP7	9.07593e-89	2.2716e-90	0.175271	20.1241	OK		FKBP7	6	IM
566	ERRFI1	1.5751e-88	3.94927e-90	0.1751	20.0966	OK		ERRFI1	3	both
567	MARCH1	2.73241e-88	6.8752e-90	0.174937	20.0691	OK		MARCH1	0	both
568	SHISA6	2.25124e-88	5.65454e-90	0.174922	20.0788	OK		SHISA6	0	IM
569	NR2F2-AS1	3.05869e-88	7.70972e-90	0.174916	20.0634	OK		NR2F2-AS1	1	both
570	LAMB1	3.44097e-88	8.70379e-90	0.174863	20.0574	OK		LAMB1	1	IM
571	PDE4D	3.27405e-88	8.26708e-90	0.17477	20.0599	OK		PDE4D	5	both
572	PPDPF	2.47015e-87	6.27002e-89	0.17397	19.9589	OK		PPDPF	8	both
573	SNHG5	2.56017e-87	6.50986e-89	0.173968	19.957	OK		SNHG5	8	IM
574	NPM1	4.50441e-87	1.14935e-88	0.173729	19.9286	OK		NPM1	4	IM
575	LRRC7	4.26447e-87	1.08624e-88	0.173728	19.9314	OK		LRRC7	0	IM
576	LSAMP	2.27077e-87	5.75387e-89	0.17372	19.9632	OK		LSAMP	5	both
577	CASC15	6.79406e-87	1.7396e-88	0.173535	19.9079	OK		CASC15	1	both
578	NDC80	7.65074e-87	1.96234e-88	0.173503	19.9018	OK		NDC80	9	both
579	LGI1	6.47672e-87	1.65547e-88	0.173253	19.9103	OK		LGI1	0	IM
580	BUB1B	1.50768e-86	3.88707e-88	0.173202	19.8675	OK		BUB1B	9	IM
581	PALLD	1.42251e-86	3.6612e-88	0.17298	19.8705	OK		PALLD	5	both
582	CNPY2	3.52346e-86	9.11536e-88	0.172765	19.8247	OK		CNPY2	3	IM
583	LINC01515	3.71278e-86	9.62159e-88	0.172761	19.822	OK		LINC01515	1	IM
584	TRPS1	3.90037e-86	1.0125e-87	0.172746	19.8194	OK		TRPS1	5	both
585	MEG3	4.37668e-86	1.13808e-87	0.172707	19.8135	OK		MEG3	1	both
586	IL1RAPL1	6.47539e-86	1.68669e-87	0.172556	19.7937	OK		IL1RAPL1	1	both
587	KIF23	7.50217e-86	1.95746e-87	0.172492	19.7862	OK		KIF23	9	IM
588	H3F3A	1.51303e-85	3.9545e-87	0.172129	19.7507	OK		H3F3A	10	both
589	MEOX2	1.98206e-85	5.19793e-87	0.172028	19.7369	OK		MEOX2	2	both
590	AL445426.1	2.63251e-85	6.91539e-87	0.171906	19.7225	OK		AL445426.1	0	IM
591	SGCD	1.80487e-85	4.72525e-87	0.171877	19.7417	OK		SGCD	5	both
592	SH3PXD2B	3.39442e-85	8.9319e-87	0.171792	19.7095	OK		SH3PXD2B	10	both
593	AC093895.1	1.35417e-86	3.47931e-88	0.171538	19.8731	OK		AC093895.1	3	both
594	CRIM1	9.05127e-85	2.39774e-86	0.171375	19.6595	OK		CRIM1	1	IM
595	SEMA6D	8.71784e-85	2.30555e-86	0.171373	19.6615	OK		SEMA6D	7	both
596	ADGRL3	7.40385e-85	1.95149e-86	0.17129	19.6699	OK		ADGRL3	5	both
597	CKAP2	1.30994e-84	3.47592e-86	0.171218	19.6406	OK		CKAP2	9	IM
598	NME1	7.75375e-85	2.04715e-86	0.170876	19.6675	OK		NME1	6	IM
599	ROBO1	2.41665e-84	6.42327e-86	0.170634	19.6094	OK		ROBO1	5	both
600	AKIRIN1	5.16593e-84	1.37535e-85	0.170597	19.5707	OK		AKIRIN1	7	IM
601	POLR2L	2.47364e-86	6.38845e-88	0.170539	19.8426	OK		POLR2L	6	IM
602	IL11RA	6.18363e-84	1.64904e-85	0.170514	19.5614	OK		IL11RA	0	IM
603	COL27A1	7.93473e-84	2.11954e-85	0.170397	19.5486	OK		COL27A1	1	both
604	MAMDC2-AS1	1.48664e-83	3.97771e-85	0.170089	19.5165	OK		MAMDC2-AS1	7	both
605	LMAN1	1.90389e-83	5.10258e-85	0.169964	19.5037	OK		LMAN1	10	IM
606	STK32B	2.44948e-83	6.57565e-85	0.169901	19.4908	OK		STK32B	0	IM
607	SMC4	4.19047e-83	1.12865e-84	0.169652	19.4631	OK		SMC4	9	IM
608	MIR181A1HG	4.53842e-83	1.22437e-84	0.169614	19.4589	OK		MIR181A1HG	10	both
609	GPC5	4.01163e-83	1.0787e-84	0.169577	19.4654	OK		GPC5	2	both
610	PLP1	4.95366e-83	1.33859e-84	0.169374	19.4544	OK		PLP1	0	IM
611	ISLR	1.23253e-82	3.33603e-84	0.169107	19.4075	OK		ISLR	0	IM
612	P4HA3	2.81869e-82	7.6417e-84	0.168811	19.3648	OK		P4HA3	0	IM
613	TGFBI	5.43244e-82	1.47519e-83	0.168509	19.3309	OK		TGFBI	4	IM
614	ITGBL1	8.26959e-82	2.24928e-83	0.168324	19.3092	OK		ITGBL1	1	both
615	PRR16	1.19774e-81	3.2631e-83	0.168153	19.2899	OK		PRR16	1	both
616	AL353586.1	3.91637e-81	1.07043e-82	0.167395	19.2284	OK		AL353586.1	3	IM
617	EEF1D	9.84718e-81	2.69583e-82	0.167182	19.1804	OK		EEF1D	8	both
618	NDNF	1.58969e-80	4.35908e-82	0.166981	19.1554	OK		NDNF	7	IM
619	SGO2	1.63315e-80	4.4855e-82	0.166968	19.154	OK		SGO2	9	IM
620	NUSAP1	2.18659e-80	6.01522e-82	0.166835	19.1387	OK		NUSAP1	9	IM
621	FABP5	3.76175e-81	1.02651e-82	0.166439	19.2306	OK		FABP5	6	IM
622	PAPPA	5.4683e-80	1.51157e-81	0.166414	19.0906	OK		PAPPA	4	IM
623	AK1	4.03376e-80	1.11324e-81	0.166377	19.1066	OK		AK1	3	IM
624	SMOC2	6.07509e-80	1.68468e-81	0.16635	19.0849	OK		SMOC2	1	IM
625	MT-CO2	7.73418e-80	2.14819e-81	0.166203	19.0722	OK		MT-CO2	13	both
626	AC067956.1	2.82394e-80	7.78103e-82	0.166181	19.1253	OK		AC067956.1	0	IM
627	PARK7	8.40639e-80	2.33862e-81	0.166107	19.0678	OK		PARK7	8	IM
628	PCDH19	1.24321e-79	3.46958e-81	0.166028	19.0471	OK		PCDH19	0	IM
629	KIF18B	1.95465e-79	5.47239e-81	0.16582	19.0233	OK		KIF18B	9	IM
630	LINC00871	2.63707e-79	7.39463e-81	0.165675	19.0075	OK		LINC00871	4	IM
631	PARVA	2.69107e-79	7.55799e-81	0.165625	19.0063	OK		PARVA	1	IM
632	TRAPPC5	6.05919e-80	1.67759e-81	0.165427	19.0851	OK		TRAPPC5	6	IM
633	TMEM208	1.20926e-79	3.36946e-81	0.165318	19.0487	OK		TMEM208	6	IM
634	PTN	5.7695e-79	1.6255e-80	0.165005	18.9661	OK		PTN	5	IM
635	KIF4A	1.97416e-78	5.58822e-80	0.164759	18.9011	OK		KIF4A	9	IM
636	DOCK11	2.01796e-78	5.72114e-80	0.164744	18.8998	OK		DOCK11	0	both
637	PARM1	1.52796e-78	4.31165e-80	0.164627	18.9147	OK		PARM1	0	both
638	NSD2	3.61227e-78	1.02572e-79	0.164455	18.869	OK		NSD2	9	IM
639	MIR548XHG	4.67455e-79	1.31494e-80	0.164204	18.9773	OK		MIR548XHG	0	IM
640	SFRP4	1.27049e-77	3.61325e-79	0.163768	18.8023	OK		SFRP4	3	both
641	CREB3L1	1.91697e-77	5.4688e-79	0.163704	18.7803	OK		CREB3L1	7	both
642	RHOC	1.52262e-77	4.33706e-79	0.163554	18.7926	OK		RHOC	6	IM
643	ELOB	1.90389e-78	5.38088e-80	0.163478	18.9031	OK		ELOB	6	IM
644	TMPO	3.75074e-77	1.07667e-78	0.163361	18.7443	OK		TMPO	9	IM
645	SCARA5	3.27684e-77	9.39186e-79	0.163294	18.7516	OK		SCARA5	0	IM
646	ADAMTSL3	8.8736e-77	2.55508e-78	0.162988	18.6983	OK		ADAMTSL3	1	both
647	ITGB1	1.8206e-76	5.25839e-78	0.162566	18.6598	OK		ITGB1	10	IM
648	UXT	2.71548e-77	7.7709e-79	0.162472	18.7617	OK		UXT	6	IM
649	CCDC144A	2.89374e-76	8.38358e-78	0.16243	18.6348	OK		CCDC144A	4	both
650	PTCH1	3.20692e-76	9.30508e-78	0.162375	18.6293	OK		PTCH1	10	both
651	TPX2	3.56419e-76	1.03575e-77	0.162336	18.6235	OK		TPX2	9	IM
652	GLIS3	4.26125e-76	1.24021e-77	0.162128	18.6139	OK		GLIS3	2	IM
653	NDUFB7	7.68221e-77	2.20863e-78	0.162036	18.7061	OK		NDUFB7	6	IM
654	SLC35F4	7.22294e-76	2.10538e-77	0.161877	18.5855	OK		SLC35F4	0	IM
655	BMP2	1.243e-75	3.62867e-77	0.161698	18.5563	OK		BMP2	3	both
656	TTC3	1.48122e-75	4.33067e-77	0.161415	18.5468	OK		TTC3	5	IM
657	MXD3	3.44198e-75	1.00786e-76	0.161242	18.5013	OK		MXD3	9	IM
658	ARF4	3.99143e-75	1.17052e-76	0.161194	18.4932	OK		ARF4	4	IM
659	TJP1	8.47187e-75	2.49195e-76	0.160835	18.4524	OK		TJP1	10	IM
660	UQCRQ	2.18394e-76	6.31751e-78	0.160706	18.65	OK		UQCRQ	6	IM
661	CD9	1.41981e-74	4.18256e-76	0.160306	18.4244	OK		CD9	3	both
662	HRC	5.9924e-75	1.75997e-76	0.160231	18.4712	OK		HRC	3	both
663	PLXNA2	3.1203e-74	9.20581e-76	0.160226	18.3817	OK		PLXNA2	4	IM
664	FRMD4A	3.54735e-74	1.04815e-75	0.160067	18.3747	OK		FRMD4A	5	both
665	PPFIBP2	4.96486e-74	1.46918e-75	0.159985	18.3563	OK		PPFIBP2	7	IM
666	UQCRH	5.03761e-74	1.49294e-75	0.159487	18.3555	OK		UQCRH	6	both
667	SH3BP5	1.64457e-73	4.8811e-75	0.159433	18.291	OK		SH3BP5	2	IM
668	KDELR1	6.04691e-73	1.79741e-74	0.158801	18.2198	OK		KDELR1	4	IM
669	RHOJ	6.35504e-73	1.89182e-74	0.158741	18.217	OK		RHOJ	2	IM
670	BMP6	1.26297e-72	3.76529e-74	0.158356	18.1793	OK		BMP6	3	both
671	DEPDC1B	2.13758e-72	6.38224e-74	0.158202	18.1503	OK		DEPDC1B	9	IM
672	MEST	2.61426e-72	7.81708e-74	0.158107	18.1392	OK		MEST	1	both
673	CD81	3.75112e-72	1.12331e-73	0.157935	18.1192	OK		CD81	4	both
674	PEG3	5.93885e-72	1.78108e-73	0.15769	18.0939	OK		PEG3	2	IM
675	BARX1	1.40785e-76	4.06001e-78	0.157589	18.6736	OK		BARX1	12	IM
676	GRK5	7.44002e-72	2.23787e-73	0.157575	18.0813	OK		GRK5	2	IM
677	LRRN3	8.51557e-72	2.56893e-73	0.15753	18.0737	OK		LRRN3	0	IM
678	MARCKSL1	8.42521e-72	2.53794e-73	0.157481	18.0743	OK		MARCKSL1	8	both
679	FAT1	1.70221e-71	5.15021e-73	0.157177	18.0353	OK		FAT1	10	both
680	PLCL1	1.85506e-71	5.6209e-73	0.157151	18.0304	OK		PLCL1	1	both
681	SLC26A7	1.34206e-71	4.0546e-73	0.157123	18.0485	OK		SLC26A7	3	IM
682	ARHGAP6	2.82169e-71	8.57483e-73	0.156952	18.0071	OK		ARHGAP6	1	IM
683	SOX4	2.81126e-71	8.53066e-73	0.156909	18.0073	OK	x	SOX4	10	both
684	KCNIP4	3.63255e-71	1.10711e-72	0.156824	17.9929	OK		KCNIP4	1	both
685	LIFR	3.97623e-71	1.21362e-72	0.156774	17.9878	OK		LIFR	10	both
686	DCLK2	4.68709e-71	1.43266e-72	0.156686	17.9786	OK		DCLK2	1	IM
687	EDF1	7.41637e-72	2.22747e-73	0.156685	18.0815	OK		EDF1	6	IM
688	PSIP1	5.00369e-71	1.53165e-72	0.15661	17.9749	OK		PSIP1	1	IM
689	ZFHX3	3.3887e-71	1.03129e-72	0.156528	17.9968	OK	x	ZFHX3	5	both
690	REPS2	6.66944e-71	2.04745e-72	0.15652	17.9588	OK		REPS2	0	IM
691	SEMA3D	6.60305e-71	2.02415e-72	0.156512	17.9594	OK		SEMA3D	1	both
692	MRC2	1.04042e-70	3.1986e-72	0.156283	17.934	OK		MRC2	10	both
693	ZFP36L2	1.72132e-70	5.30717e-72	0.156066	17.9059	OK		ZFP36L2	4	IM
694	CERCAM	2.02483e-70	6.25192e-72	0.155982	17.8967	OK		CERCAM	7	both
695	CRISPLD2	3.6157e-70	1.11799e-71	0.155689	17.8643	OK		CRISPLD2	0	IM
696	SNHG16	3.63728e-70	1.12628e-71	0.155687	17.8639	OK		SNHG16	8	IM
697	OLFML2B	4.01621e-70	1.24539e-71	0.155636	17.8583	OK		OLFML2B	7	both
698	AHNAK	5.07889e-70	1.57717e-71	0.15549	17.8451	OK		AHNAK	10	both
699	COL4A5	6.29805e-70	1.96413e-71	0.15543	17.8329	OK	x	COL4A5	1	both
700	MIS18BP1	6.13214e-70	1.90967e-71	0.155422	17.8344	OK		MIS18BP1	9	IM
701	NRAP	1.80917e-79	5.05708e-81	0.15534	19.0274	OK		NRAP	3	both
702	UNC5D	7.3125e-70	2.28374e-71	0.15533	17.8244	OK		UNC5D	1	IM
703	GPC6	8.60988e-70	2.69273e-71	0.155239	17.8152	OK		GPC6	5	both
704	PSMB1	6.00657e-70	1.86791e-71	0.155183	17.8357	OK		PSMB1	6	IM
705	SOX9	9.44562e-70	2.95829e-71	0.155151	17.8099	OK	x	SOX9	8	IM
706	TSPO	9.77157e-70	3.06471e-71	0.15514	17.808	OK	x	TSPO	3	both
707	TOMM6	1.61087e-70	4.9595e-72	0.154966	17.9096	OK		TOMM6	6	IM
708	TRH	2.10009e-77	6.00052e-79	0.154929	18.7754	OK	x	TRH	3	IM
709	COL26A1	4.30789e-69	1.35683e-70	0.154471	17.7245	OK		COL26A1	2	both
710	AC004862.1	2.47133e-69	7.7619e-71	0.154417	17.7559	OK		AC004862.1	3	both
711	MDFIC	4.6489e-69	1.4663e-70	0.154393	17.7201	OK		MDFIC	1	IM
712	TACC3	6.70681e-69	2.12132e-70	0.154263	17.6993	OK		TACC3	9	IM
713	EFNA5	4.23469e-69	1.3319e-70	0.15424	17.7255	OK		EFNA5	5	both
714	OAZ1	6.10941e-69	1.92966e-70	0.154211	17.7047	OK		OAZ1	8	both
715	NCAPG2	9.41436e-69	2.98187e-70	0.154093	17.6801	OK		NCAPG2	9	IM
716	MAF	1.11102e-68	3.52885e-70	0.15401	17.6707	OK		MAF	4	both
717	PLD3	1.51675e-68	4.83096e-70	0.153861	17.6529	OK		PLD3	4	IM
718	TENM3	1.29362e-68	4.11454e-70	0.153717	17.662	OK		TENM3	5	both
719	RNASEK	9.88109e-69	3.13407e-70	0.153539	17.6773	OK		RNASEK	6	IM
720	PLXNC1	3.75543e-68	1.19946e-69	0.153407	17.6015	OK		PLXNC1	2	IM
721	CCDC18	5.62027e-68	1.79757e-69	0.153206	17.5786	OK		CCDC18	9	IM
722	PKNOX2	7.52996e-68	2.41169e-69	0.153064	17.5619	OK		PKNOX2	2	IM
723	DBI	2.084e-68	6.64694e-70	0.153054	17.6349	OK		DBI	6	IM
724	H3F3B	8.68397e-68	2.78515e-69	0.152938	17.5537	OK		H3F3B	10	both
725	ITGB8	9.7769e-68	3.14001e-69	0.152933	17.5469	OK	x	ITGB8	2	IM
726	RND3	1.14359e-67	3.67787e-69	0.15285	17.5379	OK		RND3	4	IM
727	ST6GAL2	1.20115e-67	3.86834e-69	0.152829	17.5351	OK		ST6GAL2	1	both
728	TNIK	1.57168e-67	5.06859e-69	0.152695	17.5197	OK		TNIK	1	IM
729	TBRG1	2.26434e-67	7.33248e-69	0.1525	17.4987	OK		TBRG1	7	both
730	EMP3	1.82393e-67	5.89825e-69	0.152369	17.5111	OK		EMP3	6	both
731	NDUFB9	1.77083e-67	5.7187e-69	0.152276	17.5128	OK		NDUFB9	6	IM
732	CTSK	3.45145e-67	1.12072e-68	0.152259	17.4745	OK	x	CTSK	0	IM
733	MYH10	3.13722e-67	1.0173e-68	0.152195	17.48	OK		MYH10	5	IM
734	SRM	4.5857e-67	1.49309e-68	0.152099	17.4581	OK		SRM	3	IM
735	ADARB1	9.43007e-67	3.07875e-68	0.151789	17.4168	OK		ADARB1	7	both
736	KDELR3	9.57378e-67	3.12991e-68	0.151731	17.4158	OK		KDELR3	3	both
737	GPC3	2.36598e-66	7.74547e-68	0.151332	17.3639	OK		GPC3	1	both
738	COL5A2	6.10064e-67	1.98905e-68	0.151256	17.4417	OK		COL5A2	5	both
739	NDUFB11	3.97959e-67	1.29397e-68	0.150866	17.4663	OK		NDUFB11	6	IM
740	CALU	6.16655e-66	2.03239e-67	0.150748	17.3084	OK		CALU	10	IM
741	ZNF804B	6.09761e-66	2.00697e-67	0.150736	17.3091	OK		ZNF804B	0	IM
742	SRP14	7.05803e-66	2.33246e-67	0.150681	17.3005	OK		SRP14	8	both
743	RGS3	9.36054e-66	3.09751e-67	0.150575	17.2841	OK		RGS3	7	IM
744	ATP5PD	4.39117e-66	1.44142e-67	0.150533	17.3282	OK		ATP5PD	6	IM
745	EIF3K	6.44319e-66	2.12642e-67	0.150505	17.3058	OK		EIF3K	6	both
746	POMP	3.96424e-66	1.29952e-67	0.150503	17.3341	OK		POMP	6	IM
747	TTK	1.27889e-65	4.23768e-67	0.150475	17.266	OK		TTK	9	IM
748	MFAP4	1.31422e-65	4.36056e-67	0.150425	17.2644	OK		MFAP4	0	IM
749	CTSL	1.38498e-65	4.60146e-67	0.150334	17.2613	OK		CTSL	0	IM
750	AL355612.1	1.66353e-65	5.53428e-67	0.150331	17.2506	OK		AL355612.1	0	IM
751	PSMB6	6.06192e-66	1.99253e-67	0.150251	17.3096	OK		PSMB6	6	IM
752	ADD3-AS1	2.16515e-65	7.22228e-67	0.150099	17.2352	OK		ADD3-AS1	0	IM
753	AURKAIP1	1.66439e-65	5.54454e-67	0.150014	17.2505	OK		AURKAIP1	6	IM
754	AF117829.1	3.3439e-65	1.11691e-66	0.149982	17.21	OK		AF117829.1	1	IM
755	EID1	5.98383e-65	2.00132e-66	0.149677	17.1762	OK		EID1	4	both
756	IQGAP3	8.38524e-65	2.80821e-66	0.149501	17.1565	OK		IQGAP3	9	IM
757	UNC5B	1.07821e-64	3.61569e-66	0.149388	17.1418	OK		UNC5B	7	both
758	ATP6V1G1	1.48873e-64	4.99892e-66	0.149226	17.123	OK		ATP6V1G1	4	IM
759	LINC01266	1.60066e-64	5.38187e-66	0.149186	17.1187	OK		LINC01266	2	IM
760	P3H4	2.97776e-64	1.00252e-65	0.148875	17.0825	OK		P3H4	4	IM
761	VASN	5.08991e-64	1.71588e-65	0.148577	17.0511	OK		VASN	7	IM
762	VLDLR-AS1	5.77885e-64	1.95069e-65	0.148502	17.0436	OK		VLDLR-AS1	0	IM
763	PRKCE	7.29755e-64	2.4698e-65	0.148389	17.0298	OK		PRKCE	1	IM
764	PKDCC	8.81203e-64	2.98627e-65	0.148316	17.0187	OK		PKDCC	4	IM
765	COX8A	6.28867e-64	2.12557e-65	0.148081	17.0386	OK		COX8A	6	IM
766	TPST2	1.00955e-63	3.42569e-65	0.148031	17.0106	OK		TPST2	3	both
767	CACNA2D3	2.14296e-63	7.28118e-65	0.14785	16.9664	OK		CACNA2D3	0	both
768	KAZN	3.44056e-63	1.17357e-64	0.147606	16.9383	OK		KAZN	1	IM
769	C1GALT1	3.74635e-63	1.27954e-64	0.14757	16.9332	OK		C1GALT1	10	both
770	SF3B6	3.10922e-63	1.0578e-64	0.147223	16.9444	OK		SF3B6	6	IM
771	DAD1	3.26461e-63	1.11211e-64	0.147138	16.9415	OK		DAD1	6	IM
772	GUCY1A2	8.44248e-63	2.88721e-64	0.147095	16.8853	OK		GUCY1A2	0	IM
773	PRDX6	1.23954e-62	4.24454e-64	0.146909	16.8625	OK		PRDX6	8	IM
774	GXYLT2	1.78041e-62	6.10452e-64	0.146727	16.841	OK		GXYLT2	10	both
775	CKAP2L	2.09658e-62	7.20716e-64	0.146677	16.8312	OK		CKAP2L	9	IM
776	ZIC2	2.09374e-62	7.18815e-64	0.146647	16.8314	OK		ZIC2	0	IM
777	FGFR3	3.12953e-62	1.07719e-63	0.146447	16.8074	OK		FGFR3	3	both
778	NCALD	4.55786e-62	1.57084e-63	0.146261	16.785	OK		NCALD	1	IM
779	FLRT3	6.24713e-62	2.1558e-63	0.146112	16.7662	OK		FLRT3	4	both
780	SERBP1	8.09549e-62	2.79724e-63	0.145934	16.7507	OK		SERBP1	10	IM
781	AP000787.1	1.46361e-61	5.07668e-63	0.145664	16.7152	OK		AP000787.1	4	IM
782	AC092445.1	1.31588e-61	4.55844e-63	0.145647	16.7216	OK		AC092445.1	0	IM
783	EPHA5-AS1	1.28222e-61	4.43613e-63	0.145588	16.7233	OK		EPHA5-AS1	0	IM
784	MMP16	1.61487e-61	5.60848e-63	0.145545	16.7093	OK		MMP16	5	both
785	EIF4G2	1.96998e-61	6.8505e-63	0.145501	16.6974	OK		EIF4G2	4	IM
786	NID2	2.53777e-61	8.84745e-63	0.145373	16.6821	OK		NID2	2	IM
787	ENPP6	2.12687e-61	7.40552e-63	0.145316	16.6927	OK		ENPP6	0	IM
788	CENPE	4.0671e-61	1.42152e-62	0.145128	16.6537	OK		CENPE	9	IM
789	FMN1	2.55741e-61	8.92727e-63	0.145088	16.6815	OK		FMN1	3	both
790	ADAMTS3	4.47257e-61	1.56522e-62	0.145068	16.648	OK		ADAMTS3	2	IM
791	PRDX5	7.3562e-61	2.5809e-62	0.144686	16.618	OK		PRDX5	8	both
792	PPP1R14B	6.92776e-61	2.42751e-62	0.144666	16.6217	OK		PPP1R14B	6	both
793	SSR3	1.02031e-60	3.59327e-62	0.144627	16.5982	OK		SSR3	7	IM
794	LHFPL6	1.02027e-60	3.58861e-62	0.144612	16.5982	OK		LHFPL6	1	IM
795	SULF1	2.01892e-60	7.12801e-62	0.144265	16.557	OK		SULF1	1	both
796	HDLBP	1.92615e-60	6.79196e-62	0.144263	16.5599	OK		HDLBP	10	both
797	PRDX1	9.24668e-61	3.24826e-62	0.143945	16.6042	OK		PRDX1	6	IM
798	ST6GALNAC3	4.57138e-60	1.61803e-61	0.143833	16.5076	OK		ST6GALNAC3	1	both
799	COX5A	2.73627e-60	9.67283e-62	0.143751	16.5386	OK		COX5A	6	IM
800	POLQ	6.64153e-60	2.35664e-61	0.143653	16.4849	OK		POLQ	9	IM
801	ADAM10	1.11268e-59	3.95801e-61	0.143368	16.4535	OK		ADAM10	10	IM
802	NR2F1-AS1	1.52912e-59	5.44613e-61	0.143207	16.4342	OK		NR2F1-AS1	2	both
803	PCBP1	1.89671e-59	6.76376e-61	0.143015	16.421	OK		PCBP1	8	IM
804	CTNNB1	2.40756e-59	8.59613e-61	0.142941	16.4065	OK		CTNNB1	10	IM
805	LSM7	1.01992e-59	3.62352e-61	0.14294	16.4588	OK		LSM7	6	IM
806	ANTXR1	2.62683e-59	9.39069e-61	0.142886	16.4011	OK		ANTXR1	5	both
807	H2AFZ	3.14685e-59	1.12637e-60	0.142786	16.39	OK		H2AFZ	9	both
808	SLC38A1	5.04648e-59	1.81078e-60	0.142573	16.3612	OK		SLC38A1	2	IM
809	STRBP	7.9139e-59	2.84317e-60	0.142333	16.3337	OK		STRBP	2	IM
810	BX322234.1	8.00486e-59	2.87939e-60	0.142324	16.3329	OK		BX322234.1	4	both
811	CENPF	8.56599e-59	3.08503e-60	0.142283	16.3287	OK		CENPF	9	IM
812	BUB1	1.16575e-58	4.20361e-60	0.142121	16.3098	OK		BUB1	9	IM
813	ARL15	1.21786e-58	4.39688e-60	0.142093	16.3071	OK		ARL15	1	IM
814	C21orf58	1.6012e-58	5.78799e-60	0.141954	16.2902	OK		C21orf58	9	IM
815	GPX4	2.39768e-58	8.67769e-60	0.141654	16.2655	OK		GPX4	8	both
816	CIRBP	3.04409e-58	1.10307e-59	0.141603	16.2508	OK		CIRBP	8	both
817	ITM2C	3.73014e-58	1.35332e-59	0.141502	16.2382	OK		ITM2C	4	both
818	PCOLCE2	9.94684e-58	3.62641e-59	0.140923	16.1776	OK		PCOLCE2	3	both
819	EGFR	1.13185e-57	4.13148e-59	0.1409	16.1696	OK		EGFR	1	both
820	OSR2	7.26684e-58	2.64612e-59	0.140888	16.197	OK		OSR2	0	IM
821	CREB5	1.52054e-57	5.55704e-59	0.140728	16.1513	OK		CREB5	1	both
822	LINC02664	1.64355e-57	6.01387e-59	0.140662	16.1465	OK		LINC02664	0	IM
823	PFDN2	6.74201e-58	2.45202e-59	0.140661	16.2017	OK		PFDN2	6	IM
824	KIF20B	2.06417e-57	7.57125e-59	0.140571	16.1322	OK		KIF20B	9	IM
825	ISM1	1.99855e-57	7.32169e-59	0.140482	16.1343	OK		ISM1	3	IM
826	CACNB2	3.03234e-57	1.11762e-58	0.140365	16.1082	OK		CACNB2	1	both
827	NME4	3.19557e-57	1.17919e-58	0.140292	16.1049	OK		NME4	8	IM
828	GEM	3.434e-57	1.2687e-58	0.140281	16.1003	OK		GEM	0	IM
829	BMP3	3.55222e-57	1.31395e-58	0.140276	16.0982	OK		BMP3	0	IM
830	DPY19L2	3.58827e-57	1.32887e-58	0.140246	16.0975	OK		DPY19L2	0	IM
831	SOST	2.51782e-57	9.2575e-59	0.140188	16.1198	OK		SOST	3	both
832	ZFAS1	3.71272e-57	1.37661e-58	0.140185	16.0953	OK		ZFAS1	8	IM
833	SNU13	2.55133e-57	9.39202e-59	0.140183	16.1189	OK		SNU13	6	IM
834	MYOF	7.55289e-57	2.8105e-58	0.139844	16.051	OK		MYOF	1	both
835	WFDC1	7.02808e-57	2.60899e-58	0.139743	16.0557	OK		WFDC1	3	both
836	ATP6V0C	7.26912e-57	2.70169e-58	0.139722	16.0535	OK		ATP6V0C	6	IM
837	S100A4	5.35588e-60	1.89807e-61	0.139675	16.4979	OK		S100A4	6	IM
838	DAPK2	1.45976e-56	5.44483e-58	0.139454	16.01	OK		DAPK2	3	both
839	FAM49A	3.67664e-56	1.373e-57	0.138931	15.9523	OK		FAM49A	0	both
840	COPE	4.03879e-56	1.51003e-57	0.138908	15.9464	OK		COPE	8	IM
841	CAVIN1	5.52577e-56	2.07088e-57	0.138777	15.9266	OK		CAVIN1	4	both
842	CLEC11A	6.58471e-56	2.47065e-57	0.138672	15.9156	OK		CLEC11A	7	both
843	CDC25C	6.85255e-56	2.57418e-57	0.138648	15.913	OK		CDC25C	9	IM
844	HINT1	5.48121e-56	2.05175e-57	0.138559	15.9272	OK		HINT1	8	both
845	CENPI	9.0778e-56	3.41413e-57	0.138498	15.8953	OK		CENPI	9	IM
846	ANOS1	9.58764e-56	3.61437e-57	0.138468	15.8917	OK		ANOS1	2	both
847	SMOC1	1.05575e-55	3.98468e-57	0.13836	15.8856	OK		SMOC1	0	both
848	OSR1	9.52555e-56	3.58674e-57	0.138145	15.8922	OK		OSR1	0	IM
849	CHST15	1.586e-55	6.00001e-57	0.138079	15.8599	OK		CHST15	3	both
850	DHRS3	2.28151e-55	8.64132e-57	0.137996	15.837	OK		DHRS3	4	IM
851	AL133346.1	3.33157e-55	1.2648e-56	0.137765	15.813	OK		AL133346.1	1	IM
852	PDZRN4	3.56719e-55	1.35583e-56	0.137745	15.8087	OK		PDZRN4	5	both
853	GPX8	3.67373e-55	1.39795e-56	0.137718	15.8067	OK		GPX8	4	IM
854	ITM2B	4.47599e-55	1.70522e-56	0.137612	15.7942	OK		ITM2B	4	IM
855	PAPSS2	4.81031e-55	1.8376e-56	0.137577	15.7895	OK		PAPSS2	7	both
856	ADAM33	4.81031e-55	1.83502e-56	0.137551	15.7896	OK		ADAM33	0	IM
857	PNRC1	5.0069e-55	1.91635e-56	0.137549	15.7868	OK		PNRC1	4	IM
858	LITAF	5.358e-55	2.05548e-56	0.137508	15.7824	OK		LITAF	7	IM
859	HSPE1	4.81031e-55	1.83897e-56	0.137412	15.7894	OK		HSPE1	8	IM
860	MID1	5.10476e-55	1.95606e-56	0.13738	15.7856	OK		MID1	5	both
861	CCDC85A	7.21818e-55	2.77229e-56	0.137318	15.7635	OK		CCDC85A	1	IM
862	LNCAROD	1.13257e-55	4.27961e-57	0.137291	15.8812	OK		LNCAROD	3	both
863	PNOC	1.41545e-56	5.27328e-58	0.137269	16.0119	OK		PNOC	3	IM
864	AURKB	1.0163e-54	3.91683e-56	0.13715	15.7417	OK		AURKB	9	IM
865	LAMA1	9.90914e-55	3.81458e-56	0.137088	15.7434	OK		LAMA1	0	IM
866	MBNL2	1.44302e-54	5.57417e-56	0.136823	15.7193	OK		MBNL2	5	IM
867	SNHG8	8.75706e-55	3.36721e-56	0.136596	15.7512	OK		SNHG8	6	IM
868	THSD7B	2.37891e-54	9.22101e-56	0.136559	15.6874	OK		THSD7B	0	IM
869	ATP5MC3	1.73216e-54	6.69877e-56	0.136549	15.7077	OK		ATP5MC3	6	both
870	S100A16	1.15441e-54	4.45419e-56	0.136509	15.7335	OK		S100A16	6	IM
871	FNBP1	3.62754e-54	1.40769e-55	0.136451	15.6605	OK		FNBP1	1	IM
872	KIFC1	7.54534e-54	2.93471e-55	0.136041	15.6137	OK		KIFC1	9	IM
873	FKBP1A	7.47374e-54	2.90355e-55	0.135992	15.6144	OK		FKBP1A	8	IM
874	HIVEP2	8.98742e-54	3.50356e-55	0.135945	15.6024	OK		HIVEP2	1	both
875	GNAI1	1.80734e-53	7.06957e-55	0.135547	15.5576	OK		GNAI1	10	both
876	CHSY3	1.91531e-53	7.50037e-55	0.135487	15.5538	OK		CHSY3	1	IM
877	PTGDS	1.95975e-54	7.58758e-56	0.135429	15.6998	OK		PTGDS	3	both
878	COL6A2	2.42535e-53	9.51918e-55	0.135371	15.5385	OK		COL6A2	10	IM
879	KIF14	2.56393e-53	1.00745e-54	0.135353	15.5349	OK		KIF14	9	IM
880	PRC1	3.05663e-53	1.20239e-54	0.135256	15.5235	OK		PRC1	9	IM
881	DLC1	2.29878e-53	9.01224e-55	0.135245	15.542	OK		DLC1	5	both
882	AL138689.2	4.39589e-53	1.73312e-54	0.134984	15.5	OK		AL138689.2	0	IM
883	MEGF6	5.37354e-53	2.12095e-54	0.134936	15.4871	OK		MEGF6	0	IM
884	IHH	1.23845e-53	4.83332e-55	0.134935	15.5819	OK		IHH	3	IM
885	PBK	5.61788e-53	2.21988e-54	0.134907	15.4841	OK		PBK	9	IM
886	NDUFA3	2.66341e-55	1.00996e-56	0.134758	15.8272	OK		NDUFA3	6	IM
887	TBX2-AS1	3.82307e-53	1.50559e-54	0.134749	15.5091	OK		TBX2-AS1	6	IM
888	GTSE1	7.69928e-53	3.04915e-54	0.134732	15.4637	OK		GTSE1	9	IM
889	GMDS	8.67388e-53	3.43901e-54	0.134646	15.456	OK		GMDS	5	IM
890	PBX1	8.67388e-53	3.44281e-54	0.134635	15.4559	OK		PBX1	1	both
891	AC010991.1	6.10135e-53	2.41362e-54	0.134409	15.4788	OK		AC010991.1	3	IM
892	PITPNC1	1.60639e-52	6.39026e-54	0.134306	15.416	OK		PITPNC1	1	IM
893	FAM110B	2.06862e-52	8.2382e-54	0.134175	15.3996	OK		FAM110B	1	both
894	RPL22L1	8.66675e-54	3.37471e-55	0.134067	15.6048	OK		RPL22L1	6	IM
895	VGLL3	2.57351e-52	1.02603e-53	0.134048	15.3854	OK		VGLL3	4	both
896	TMEM30B	3.53766e-52	1.41356e-53	0.13383	15.3646	OK		TMEM30B	0	IM
897	NDUFA1	1.66687e-53	6.51269e-55	0.133808	15.5628	OK		NDUFA1	6	IM
898	GALNT14	3.00631e-52	1.19991e-53	0.133687	15.3752	OK		GALNT14	3	both
899	ABTB2	4.97047e-52	1.98827e-53	0.133674	15.3425	OK		ABTB2	4	IM
900	HIST1H2BN	9.59135e-52	3.84096e-53	0.133301	15.2997	OK		HIST1H2BN	2	IM
901	GRIN2B	1.0807e-51	4.33255e-53	0.13322	15.2919	OK		GRIN2B	0	IM
902	PRKCA	1.17566e-51	4.71848e-53	0.133185	15.2863	OK		PRKCA	2	IM
903	SNTB1	1.32104e-51	5.30779e-53	0.133102	15.2786	OK		SNTB1	7	IM
904	OOEP	4.22297e-59	1.51341e-60	0.133093	16.3721	OK		OOEP	12	IM
905	RCN1	1.50744e-51	6.06341e-53	0.13304	15.2699	OK		RCN1	4	IM
906	EIF5A	1.86814e-51	7.52255e-53	0.132898	15.2559	OK		EIF5A	8	IM
907	SNHG18	2.23441e-51	9.00733e-53	0.132779	15.2441	OK		SNHG18	3	IM
908	EPS8	2.47266e-51	9.97871e-53	0.132729	15.2374	OK		EPS8	1	both
909	EGFL7	2.16939e-57	7.9668e-59	0.132562	16.1291	OK		EGFL7	12	IM
910	PROM1	3.13352e-51	1.26735e-52	0.132533	15.2218	OK		PROM1	2	IM
911	KCNT2	3.60124e-51	1.45811e-52	0.132525	15.2126	OK		KCNT2	1	IM
912	SET	4.35598e-51	1.76562e-52	0.132417	15.2001	OK		SET	4	both
913	PRMT1	3.06806e-51	1.23951e-52	0.1324	15.2233	OK		PRMT1	6	IM
914	DLX5	4.73222e-51	1.92023e-52	0.132373	15.1946	OK		DLX5	7	both
915	MAGI2	6.0176e-51	2.4498e-52	0.132206	15.1786	OK		MAGI2	5	IM
916	PRKG1	5.75959e-51	2.33966e-52	0.132172	15.1816	OK		PRKG1	5	both
917	BARD1	6.71133e-51	2.73817e-52	0.132171	15.1713	OK		BARD1	9	IM
918	TMEM130	5.98891e-51	2.43546e-52	0.132152	15.179	OK		TMEM130	0	IM
919	AC073529.1	8.06325e-51	3.29331e-52	0.132074	15.1592	OK		AC073529.1	9	IM
920	ARMC4	9.99523e-51	4.08682e-52	0.131944	15.145	OK		ARMC4	0	IM
921	HS6ST3	1.17169e-50	4.79596e-52	0.131851	15.1345	OK		HS6ST3	1	both
922	FREM1	1.19181e-50	4.8836e-52	0.131846	15.1333	OK		FREM1	2	IM
923	NEXMIF	1.77053e-50	7.27068e-52	0.131611	15.1071	OK		NEXMIF	0	both
924	LRRC59	1.77883e-50	7.31263e-52	0.13158	15.1067	OK		LRRC59	3	both
925	NPR3	1.34367e-50	5.5118e-52	0.131512	15.1253	OK		NPR3	2	IM
926	EPDR1	2.75498e-50	1.13377e-51	0.131299	15.0778	OK		EPDR1	3	both
927	INPP4A	3.06519e-50	1.26279e-51	0.131296	15.0707	OK		INPP4A	10	both
928	EIF3F	3.73348e-50	1.53977e-51	0.131179	15.0576	OK		EIF3F	8	both
929	LOXL4	6.3e-51	2.56755e-52	0.130976	15.1755	OK		LOXL4	3	both
930	RCBTB2	5.78245e-50	2.38737e-51	0.130932	15.0285	OK		RCBTB2	2	IM
931	COPB2	7.40962e-50	3.06245e-51	0.130776	15.012	OK		COPB2	4	IM
932	MLLT3	9.92448e-50	4.10626e-51	0.130612	14.9926	OK		MLLT3	1	IM
933	MAP1B	2.10208e-49	8.72531e-51	0.130158	14.9424	OK		MAP1B	10	IM
934	CEP152	2.30264e-49	9.58839e-51	0.130123	14.9361	OK		CEP152	9	both
935	MTRNR2L8	2.21877e-49	9.21949e-51	0.13008	14.9388	OK		MTRNR2L8	3	both
936	SAT2	1.94307e-49	8.05667e-51	0.130079	14.9477	OK		SAT2	6	IM
937	UFC1	2.2527e-49	9.37046e-51	0.129993	14.9377	OK		UFC1	6	IM
938	KIF18A	3.15991e-49	1.32281e-50	0.129932	14.9147	OK		KIF18A	9	IM
939	MYO1D	3.08624e-49	1.28924e-50	0.129927	14.9164	OK		MYO1D	7	IM
940	SEC62	3.09162e-49	1.29285e-50	0.129925	14.9162	OK		SEC62	10	IM
941	AL122014.1	2.99502e-49	1.24981e-50	0.129884	14.9185	OK		AL122014.1	0	IM
942	BRIP1	3.73866e-49	1.56674e-50	0.129839	14.9034	OK		BRIP1	9	IM
943	PHPT1	1.41298e-49	5.85249e-51	0.129829	14.969	OK		PHPT1	6	IM
944	PTPRM	4.02306e-49	1.68771e-50	0.129713	14.8984	OK		PTPRM	5	IM
945	TTC28	2.97848e-49	1.24158e-50	0.129671	14.9189	OK		TTC28	5	both
946	LURAP1L-AS1	7.18211e-49	3.01932e-50	0.129421	14.8595	OK		LURAP1L-AS1	0	IM
947	MT2A	1.21329e-52	4.82111e-54	0.129357	15.4342	OK		MT2A	6	IM
948	PEBP1	1.45376e-48	6.12441e-50	0.129041	14.812	OK		PEBP1	4	IM
949	FBLN2	1.44033e-48	6.06147e-50	0.129036	14.8127	OK		FBLN2	0	IM
950	ALKBH7	5.0058e-49	2.1022e-50	0.128912	14.8837	OK		ALKBH7	6	IM
951	GASK1A	1.84836e-48	7.79497e-50	0.128874	14.7958	OK		GASK1A	0	IM
952	TTYH3	3.31299e-48	1.4001e-49	0.128554	14.7564	OK		TTYH3	2	IM
953	ARHGAP26	3.62384e-48	1.53308e-49	0.128482	14.7502	OK		ARHGAP26	0	both
954	BCAT1	4.17546e-48	1.76829e-49	0.128413	14.7406	OK		BCAT1	4	IM
955	RIN2	5.29609e-48	2.24522e-49	0.128276	14.7245	OK		RIN2	4	IM
956	PDIA6	5.56469e-48	2.36155e-49	0.128238	14.721	OK		PDIA6	4	IM
957	ENPP1	6.07382e-48	2.58031e-49	0.128016	14.7151	OK		ENPP1	7	both
958	CCDC80	8.59354e-48	3.65836e-49	0.127981	14.6914	OK		CCDC80	4	IM
959	SEMA5A	9.1599e-48	3.90353e-49	0.127945	14.687	OK		SEMA5A	1	IM
960	SCAND1	2.83749e-48	1.19789e-49	0.127921	14.7669	OK		SCAND1	6	IM
961	PDIA3	9.5372e-48	4.06854e-49	0.127901	14.6842	OK		PDIA3	10	IM
962	EXT1	1.63441e-47	6.97958e-49	0.127494	14.6476	OK		EXT1	5	IM
963	GSTO1	6.10087e-48	2.5945e-49	0.127327	14.7147	OK		GSTO1	6	IM
964	SHROOM3	2.95958e-47	1.26517e-48	0.127234	14.6071	OK		SHROOM3	2	IM
965	AL357507.1	4.15469e-47	1.7779e-48	0.127028	14.5839	OK		AL357507.1	0	both
966	NEIL3	4.93104e-47	2.11667e-48	0.126935	14.572	OK		NEIL3	9	IM
967	RGCC	4.72765e-47	2.02727e-48	0.126918	14.5749	OK		RGCC	3	IM
968	SERPINE2	5.34424e-47	2.29878e-48	0.126886	14.5664	OK		SERPINE2	7	both
969	AC012409.2	5.26602e-47	2.2628e-48	0.126874	14.5674	OK		AC012409.2	2	both
970	MBOAT2	5.92351e-47	2.55319e-48	0.126803	14.5592	OK		MBOAT2	1	IM
971	FAM180A	5.55398e-47	2.39145e-48	0.126765	14.5637	OK		FAM180A	0	IM
972	DYNLL1	4.46898e-47	1.91437e-48	0.126756	14.5789	OK		DYNLL1	8	both
973	ARPC1B	7.22849e-47	3.11887e-48	0.126671	14.5455	OK		ARPC1B	3	IM
974	ACAN	1.26529e-46	5.48176e-48	0.126375	14.5069	OK		ACAN	7	both
975	GDF7	1.14105e-46	4.93843e-48	0.126345	14.514	OK		GDF7	0	IM
976	ID4	1.47101e-46	6.37957e-48	0.126283	14.4964	OK		ID4	4	IM
977	C1QBP	1.48903e-46	6.46428e-48	0.126168	14.4955	OK		C1QBP	6	IM
978	EDIL3	2.46759e-46	1.07562e-47	0.125962	14.4605	OK		EDIL3	1	both
979	MPZL2	2.32777e-46	1.01261e-47	0.125921	14.4647	OK		MPZL2	0	IM
980	SLC44A5	2.43758e-46	1.06146e-47	0.125826	14.4614	OK		SLC44A5	7	IM
981	DLK1	1.96025e-46	8.51865e-48	0.12568	14.4766	OK		DLK1	0	both
982	AC082650.2	3.29146e-46	1.43621e-47	0.12559	14.4406	OK		AC082650.2	0	IM
983	ANTXR2	5.17311e-46	2.25954e-47	0.125514	14.4094	OK		ANTXR2	7	IM
984	C19orf53	1.04174e-46	4.50404e-48	0.125358	14.5203	OK		C19orf53	6	IM
985	SERPINI2	4.6848e-58	1.70175e-59	0.125248	16.2242	OK		SERPINI2	12	IM
986	TMEM117	8.28207e-46	3.62116e-47	0.125225	14.3767	OK		TMEM117	1	IM
987	ZFPM2	1.00849e-45	4.41388e-47	0.12508	14.363	OK		ZFPM2	1	both
988	DOCK8	1.03696e-45	4.54308e-47	0.124934	14.361	OK		DOCK8	0	IM
989	ABCA1	1.33121e-45	5.83811e-47	0.124924	14.3436	OK		ABCA1	7	both
990	SSBP2	1.43014e-45	6.2783e-47	0.124863	14.3386	OK		SSBP2	5	both
991	CDC42EP5	1.80352e-45	7.93346e-47	0.124621	14.3223	OK		CDC42EP5	8	IM
992	MELTF	2.13275e-45	9.39114e-47	0.124556	14.3106	OK		MELTF	3	both
993	KITLG	2.88646e-45	1.27395e-46	0.124467	14.2894	OK		KITLG	0	IM
994	UBE2T	3.24651e-45	1.43529e-46	0.124391	14.2811	OK		UBE2T	9	IM
995	PDE10A	3.25214e-45	1.43922e-46	0.124378	14.2809	OK		PDE10A	2	both
996	CALD1	2.88646e-45	1.27483e-46	0.124353	14.2894	OK		CALD1	5	IM
997	MXRA5	3.99262e-45	1.76868e-46	0.124277	14.2665	OK		MXRA5	4	IM
998	ING1	4.04551e-45	1.7939e-46	0.124265	14.2655	OK		ING1	0	IM
999	EVI2A	2.84401e-45	1.25356e-46	0.124211	14.2905	OK		EVI2A	3	both
1000	DEPDC1	4.82242e-45	2.14909e-46	0.124154	14.2529	OK		DEPDC1	9	IM
1001	NLGN1	4.5069e-45	2.00249e-46	0.124151	14.2579	OK		NLGN1	5	both
1002	AC005699.1	4.79642e-45	2.13481e-46	0.123982	14.2534	OK		AC005699.1	2	IM
1003	HSPG2	6.92746e-45	3.09333e-46	0.123934	14.2275	OK		HSPG2	7	both
1004	COX6B1	1.46716e-45	6.44736e-47	0.12386	14.3368	OK		COX6B1	6	IM
1005	SLC7A14-AS1	4.38534e-45	1.94654e-46	0.123821	14.2598	OK		SLC7A14-AS1	0	IM
1006	MEF2C-AS2	8.55483e-45	3.82758e-46	0.123735	14.2126	OK		MEF2C-AS2	3	both
1007	ATXN1	9.19161e-45	4.12063e-46	0.12372	14.2074	OK		ATXN1	5	IM
1008	NUCKS1	7.95465e-45	3.55553e-46	0.123698	14.2177	OK		NUCKS1	5	IM
1009	SLC25A3	1.02695e-44	4.60838e-46	0.123686	14.1996	OK		SLC25A3	8	both
1010	CBX5	1.17665e-44	5.29061e-46	0.123569	14.1899	OK		CBX5	1	IM
1011	TAFA2	1.52229e-44	6.8582e-46	0.123435	14.1717	OK		TAFA2	2	both
1012	RIMS1	1.48737e-44	6.69427e-46	0.123401	14.1734	OK		RIMS1	0	IM
1013	NDUFA13	4.79642e-45	2.13538e-46	0.123281	14.2534	OK		NDUFA13	6	IM
1014	TRMT112	5.49533e-45	2.4514e-46	0.123277	14.2437	OK		TRMT112	6	IM
1015	DOK6	2.06919e-44	9.33123e-46	0.123253	14.15	OK		DOK6	1	IM
1016	SH3BGRL3	1.06508e-44	4.78424e-46	0.123234	14.197	OK		SH3BGRL3	6	IM
1017	LINC01505	2.56981e-44	1.16002e-45	0.123125	14.1347	OK		LINC01505	4	IM
1018	PCDH18	2.955e-44	1.33652e-45	0.12303	14.1248	OK		PCDH18	1	both
1019	EPHA4	3.11668e-44	1.41241e-45	0.122999	14.1209	OK		EPHA4	1	both
1020	AC077690.1	2.61451e-44	1.18136e-45	0.122982	14.1335	OK		AC077690.1	0	IM
1021	BMP2K	5.13058e-44	2.32733e-45	0.122683	14.0856	OK		BMP2K	10	both
1022	COX7A2	8.66578e-45	3.88106e-46	0.122681	14.2116	OK		COX7A2	6	IM
1023	LRRFIP1	5.41577e-44	2.4591e-45	0.122658	14.0817	OK		LRRFIP1	10	IM
1024	AP002026.1	5.73321e-44	2.60577e-45	0.122623	14.0776	OK		AP002026.1	2	IM
1025	PARPBP	6.58754e-44	2.99699e-45	0.122537	14.0678	OK		PARPBP	9	IM
1026	LMO7	7.00643e-44	3.19066e-45	0.122482	14.0633	OK		LMO7	5	both
1027	C12orf57	3.09245e-44	1.40006e-45	0.122418	14.1215	OK		C12orf57	6	IM
1028	KIF2C	8.41718e-44	3.83684e-45	0.122381	14.0503	OK		KIF2C	9	IM
1029	KLF6	8.4479e-44	3.85458e-45	0.122373	14.0499	OK		KLF6	4	IM
1030	RRM2	9.49825e-44	4.34646e-45	0.122307	14.0414	OK		RRM2	9	IM
1031	ENOX1	1.02141e-43	4.67856e-45	0.122265	14.0362	OK		ENOX1	1	both
1032	TBX15	1.09098e-43	5.00688e-45	0.122224	14.0314	OK		TBX15	1	both
1033	EFNB1	1.0728e-43	4.91871e-45	0.122214	14.0327	OK		EFNB1	0	IM
1034	CD34	9.46805e-44	4.32844e-45	0.122211	14.0417	OK		CD34	0	both
1035	ATAD5	1.44006e-43	6.62169e-45	0.122048	14.0116	OK		ATAD5	9	IM
1036	LRRC3B	1.24247e-43	5.70765e-45	0.122007	14.0221	OK		LRRC3B	0	IM
1037	FGFBP2	9.1649e-44	4.1858e-45	0.121866	14.0441	OK		FGFBP2	3	both
1038	SPTBN1	2.02743e-43	9.33151e-45	0.121788	13.9872	OK		SPTBN1	1	IM
1039	SUMO2	2.22225e-43	1.0238e-44	0.121781	13.9806	OK		SUMO2	4	both
1040	THSD7A	2.349e-43	1.08428e-44	0.121742	13.9765	OK		THSD7A	1	both
1041	SSR1	2.6964e-43	1.24584e-44	0.121656	13.9666	OK		SSR1	4	IM
1042	AL591519.1	2.31401e-43	1.0671e-44	0.12165	13.9776	OK		AL591519.1	0	IM
1043	ARF1	3.11104e-43	1.44017e-44	0.121561	13.9563	OK		ARF1	4	IM
1044	LIX1	3.08838e-43	1.42831e-44	0.121522	13.9569	OK		LIX1	0	IM
1045	NOS1AP	3.55624e-43	1.64784e-44	0.121481	13.9467	OK		NOS1AP	2	IM
1046	TCEAL9	5.47507e-43	2.54423e-44	0.121212	13.9157	OK		TCEAL9	4	IM
1047	MAML3	5.83236e-43	2.71285e-44	0.121166	13.9111	OK		MAML3	1	both
1048	RIMBP2	5.32222e-43	2.47084e-44	0.121139	13.9178	OK		RIMBP2	0	IM
1049	ATAD2	7.02065e-43	3.26867e-44	0.121052	13.8977	OK		ATAD2	9	IM
1050	SND1	7.11544e-43	3.31596e-44	0.121002	13.8967	OK		SND1	5	IM
1051	CCDC171	7.85072e-43	3.66209e-44	0.120979	13.8896	OK		CCDC171	1	IM
1052	ST6GALNAC5	9.12658e-43	4.26936e-44	0.120888	13.8786	OK		ST6GALNAC5	4	IM
1053	TRHDE	8.61974e-43	4.02845e-44	0.120866	13.8828	OK		TRHDE	2	both
1054	NFE2L1	1.07902e-42	5.0524e-44	0.12078	13.8665	OK		NFE2L1	4	IM
1055	CYP3A5	7.95545e-43	3.71447e-44	0.120776	13.8886	OK		CYP3A5	0	IM
1056	AC104123.1	1.12154e-42	5.26639e-44	0.120756	13.8636	OK		AC104123.1	0	IM
1057	CHPF	1.0889e-42	5.10827e-44	0.120702	13.8657	OK		CHPF	3	IM
1058	RPS6KA5	1.37554e-42	6.46517e-44	0.120628	13.8488	OK		RPS6KA5	1	IM
1059	KHDRBS2	1.53064e-42	7.21452e-44	0.120551	13.8409	OK		KHDRBS2	10	both
1060	GABRG3	1.08378e-42	5.07946e-44	0.12054	13.8661	OK		GABRG3	2	both
1061	PPP1R3C	1.5358e-42	7.2456e-44	0.120499	13.8406	OK		PPP1R3C	3	both
1062	MAGED2	1.42952e-42	6.72524e-44	0.120489	13.846	OK		MAGED2	8	both
1063	IMPAD1	1.92729e-42	9.10967e-44	0.120412	13.8242	OK		IMPAD1	4	IM
1064	EVA1B	1.49291e-42	7.03004e-44	0.120384	13.8428	OK		EVA1B	8	IM
1065	CTSC	1.85747e-42	8.77144e-44	0.120296	13.8269	OK		CTSC	8	IM
1066	MDFI	2.35393e-42	1.11367e-43	0.120265	13.8097	OK		MDFI	8	IM
1067	TPD52L1	2.50993e-42	1.18858e-43	0.120059	13.805	OK		TPD52L1	0	IM
1068	CLMAT3	3.50031e-42	1.66068e-43	0.120034	13.7809	OK		CLMAT3	0	IM
1069	SERP1	4.41694e-42	2.09949e-43	0.119886	13.764	OK		SERP1	4	IM
1070	ANK3	4.65298e-42	2.21374e-43	0.119852	13.7601	OK		ANK3	1	both
1071	AC008250.1	2.93292e-42	1.39019e-43	0.119846	13.7937	OK		AC008250.1	0	both
1072	STEAP4	3.71488e-43	1.72299e-44	0.11973	13.9435	OK		STEAP4	3	IM
1073	ATP6V0B	4.03556e-42	1.91642e-43	0.119658	13.7706	OK		ATP6V0B	6	IM
1074	DRD2	9.12821e-47	3.94259e-48	0.119553	14.5294	OK		DRD2	12	IM
1075	GHR	8.14426e-42	3.87839e-43	0.1194	13.7195	OK		GHR	5	both
1076	ATXN7L3B	1.03451e-41	4.93102e-43	0.119347	13.7021	OK		ATXN7L3B	4	IM
1077	EYA2	1.15832e-41	5.53146e-43	0.119271	13.6938	OK		EYA2	1	IM
1078	CNTLN	1.12274e-41	5.35658e-43	0.11923	13.6961	OK		CNTLN	1	IM
1079	ZFAND5	1.77823e-41	8.51539e-43	0.118999	13.6624	OK		ZFAND5	4	IM
1080	SNHG32	1.70772e-41	8.17018e-43	0.118997	13.6654	OK		SNHG32	8	both
1081	RHOU	1.62554e-41	7.76981e-43	0.11891	13.6691	OK		RHOU	0	IM
1082	UBE2C	2.02731e-41	9.71713e-43	0.118887	13.6528	OK		UBE2C	9	both
1083	TWIST2	2.60836e-41	1.25138e-42	0.118619	13.6343	OK		TWIST2	2	both
1084	CTNND2	3.3289e-41	1.60001e-42	0.118596	13.6164	OK		CTNND2	4	IM
1085	SLC12A2	3.97034e-41	1.91007e-42	0.11847	13.6034	OK		SLC12A2	2	IM
1086	CGNL1	5.19147e-41	2.50214e-42	0.118306	13.5837	OK		CGNL1	0	both
1087	CDK6	5.27691e-41	2.54799e-42	0.11829	13.5824	OK		CDK6	1	IM
1088	OLFML2A	4.20608e-41	2.02534e-42	0.118246	13.5992	OK		OLFML2A	0	IM
1089	QPCT	2.75687e-41	1.32384e-42	0.118222	13.6302	OK		QPCT	3	IM
1090	TMEM101	5.23807e-41	2.52691e-42	0.118142	13.583	OK		TMEM101	6	IM
1091	PLCB4	7.79252e-41	3.77647e-42	0.118037	13.5535	OK		PLCB4	10	IM
1092	NPW	7.54767e-41	3.65447e-42	0.117915	13.5559	OK		NPW	6	IM
1093	NDUFB10	5.98255e-41	2.89136e-42	0.117818	13.5731	OK		NDUFB10	6	IM
1094	MACROD2	1.22094e-40	5.92244e-42	0.117752	13.5205	OK		MACROD2	1	IM
1095	CARMN	1.23091e-40	5.97626e-42	0.117749	13.5198	OK		CARMN	2	IM
1096	HLA-C	6.08274e-41	2.94248e-42	0.117633	13.5718	OK		HLA-C	6	IM
1097	SLC5A3	1.75793e-40	8.55056e-42	0.117522	13.4934	OK		SLC5A3	2	IM
1098	PLEKHA6	2.43292e-40	1.18661e-41	0.117255	13.4692	OK		PLEKHA6	0	IM
1099	ZMIZ1	2.66448e-40	1.30073e-41	0.11725	13.4624	OK		ZMIZ1	1	IM
1100	ASAP2	2.76159e-40	1.34935e-41	0.117227	13.4597	OK		ASAP2	1	IM
1101	WNT2	2.3649e-40	1.15238e-41	0.117217	13.4714	OK		WNT2	0	IM
1102	RGS5	2.23156e-40	1.08642e-41	0.1172	13.4757	OK		RGS5	0	IM
1103	SDCBP	3.04412e-40	1.4901e-41	0.117156	13.4524	OK		SDCBP	4	IM
1104	BTG1	3.02509e-40	1.47944e-41	0.117142	13.4529	OK		BTG1	10	IM
1105	CFL1	4.55093e-40	2.2297e-41	0.1169	13.4226	OK		CFL1	8	both
1106	RPL36AL	1.4605e-40	7.09743e-42	0.116898	13.5071	OK		RPL36AL	6	IM
1107	METRNL	7.21609e-40	3.53868e-41	0.116567	13.3883	OK		METRNL	3	IM
1108	GPM6A	7.28848e-40	3.57741e-41	0.116528	13.3875	OK		GPM6A	0	IM
1109	NDRG1	9.33843e-40	4.59185e-41	0.116417	13.3689	OK		NDRG1	7	both
1110	PDS5B	8.78648e-40	4.31656e-41	0.116323	13.3735	OK		PDS5B	5	IM
1111	RASSF8	1.64579e-39	8.10721e-41	0.11605	13.3266	OK		RASSF8	1	IM
1112	NRP1	1.70542e-39	8.40851e-41	0.116039	13.3239	OK		NRP1	0	both
1113	GAS2L3	1.78744e-39	8.82078e-41	0.116004	13.3203	OK		GAS2L3	9	IM
1114	STAT3	1.89188e-39	9.34461e-41	0.115973	13.316	OK		STAT3	4	IM
1115	NTNG1	2.12171e-39	1.04892e-40	0.115892	13.3074	OK		NTNG1	0	both
1116	CUTA	1.09179e-39	5.37333e-41	0.115608	13.3572	OK		CUTA	6	both
1117	CANX	3.30178e-39	1.63378e-40	0.1156	13.2742	OK		CANX	4	IM
1118	ARHGAP10	3.48283e-39	1.72491e-40	0.115551	13.2701	OK		ARHGAP10	1	IM
1119	GULP1	3.77117e-39	1.87105e-40	0.115501	13.264	OK		GULP1	1	IM
1120	CYTL1	3.58744e-39	1.77831e-40	0.115446	13.2678	OK		CYTL1	0	IM
1121	MLEC	7.21788e-39	3.58432e-40	0.115083	13.2152	OK		MLEC	4	IM
1122	BANF1	7.3304e-39	3.64345e-40	0.114963	13.214	OK		BANF1	8	both
1123	ABI3BP	8.88859e-39	4.42185e-40	0.114955	13.1994	OK		ABI3BP	1	both
1124	TGFB2	1.03863e-38	5.17614e-40	0.114846	13.1875	OK		TGFB2	4	IM
1125	CDCA2	1.04109e-38	5.19302e-40	0.114844	13.1873	OK		CDCA2	9	IM
1126	DENND4A	1.18173e-38	5.89977e-40	0.114762	13.1777	OK		DENND4A	10	both
1127	PHLPP1	1.41891e-38	7.10273e-40	0.114613	13.1636	OK		PHLPP1	1	IM
1128	FSIP2-AS1	1.35571e-38	6.77436e-40	0.114612	13.1672	OK		FSIP2-AS1	0	IM
1129	SURF4	1.80937e-38	9.08134e-40	0.11448	13.1451	OK		SURF4	4	IM
1130	C5orf15	1.81659e-38	9.12562e-40	0.114477	13.1447	OK		C5orf15	4	IM
1131	ADAMTS6	1.99681e-38	1.00398e-39	0.114413	13.1375	OK		ADAMTS6	1	IM
1132	AC005476.2	1.80937e-38	9.08118e-40	0.114399	13.1451	OK		AC005476.2	0	IM
1133	LINC01013	1.79119e-38	8.97422e-40	0.114367	13.146	OK		LINC01013	0	IM
1134	ALX4	2.22607e-38	1.12023e-39	0.114342	13.1292	OK		ALX4	4	IM
1135	TMED9	2.43085e-38	1.22436e-39	0.114273	13.1225	OK		TMED9	7	IM
1136	GNAI2	2.99354e-38	1.51175e-39	0.11414	13.1065	OK		GNAI2	4	IM
1137	HYAL2	2.74477e-38	1.38369e-39	0.114066	13.1132	OK		HYAL2	6	IM
1138	TSC22D1	3.43878e-38	1.73813e-39	0.114043	13.0959	OK		TSC22D1	1	IM
1139	SSPN	3.62344e-38	1.83307e-39	0.114014	13.0918	OK		SSPN	4	IM
1140	NDUFC2	1.38245e-38	6.91409e-40	0.114004	13.1657	OK		NDUFC2	6	IM
1141	KCNB2	2.83107e-38	1.42845e-39	0.113988	13.1108	OK		KCNB2	2	IM
1142	ATF4	4.07537e-38	2.06711e-39	0.113931	13.0827	OK		ATF4	7	IM
1143	CIP2A	4.30418e-38	2.18508e-39	0.113897	13.0785	OK		CIP2A	9	IM
1144	SHISA2	3.89433e-38	1.97356e-39	0.113825	13.0862	OK		SHISA2	0	IM
1145	YPEL2	4.77418e-38	2.42579e-39	0.113812	13.0705	OK		YPEL2	7	both
1146	C1QTNF1	3.72376e-38	1.88547e-39	0.113788	13.0897	OK		C1QTNF1	3	both
1147	CHST13	1.00283e-38	4.99327e-40	0.113606	13.1902	OK		CHST13	3	IM
1148	MYORG	5.01583e-38	2.5508e-39	0.113518	13.0667	OK		MYORG	3	IM
1149	APOL4	5.37411e-38	2.73538e-39	0.113462	13.0614	OK		APOL4	3	IM
1150	CNTNAP3	7.01191e-38	3.57523e-39	0.11345	13.041	OK		CNTNAP3	0	IM
1151	OXR1	8.21132e-38	4.19042e-39	0.113437	13.0289	OK		OXR1	5	both
1152	GNG5	5.98462e-38	3.04878e-39	0.113407	13.0531	OK		GNG5	6	IM
1153	NRG3	8.53029e-38	4.35697e-39	0.113354	13.0259	OK		NRG3	2	both
1154	SPART	1.23388e-37	6.31317e-39	0.113174	12.9976	OK		SPART	1	IM
1155	DYRK2	1.2834e-37	6.5779e-39	0.113143	12.9944	OK		DYRK2	7	IM
1156	FGFR2	1.24597e-37	6.38055e-39	0.113115	12.9968	OK		FGFR2	5	both
1157	FOS	1.42277e-37	7.30483e-39	0.113091	12.9864	OK		FOS	4	IM
1158	TPM4	1.2881e-37	6.60769e-39	0.113053	12.9941	OK		TPM4	10	IM
1159	GOLGA2	1.91478e-37	9.84788e-39	0.112888	12.9635	OK		GOLGA2	4	IM
1160	LTBP3	1.99416e-37	1.02649e-38	0.112857	12.9604	OK		LTBP3	0	IM
1161	EMC10	1.82071e-37	9.35601e-39	0.112837	12.9675	OK		EMC10	6	IM
1162	HJURP	2.10996e-37	1.08797e-38	0.112818	12.9559	OK		HJURP	9	IM
1163	PSMD8	2.0463e-37	1.05424e-38	0.112738	12.9583	OK		PSMD8	6	IM
1164	FAM89B	3.04117e-37	1.56949e-38	0.112453	12.9277	OK		FAM89B	6	IM
1165	KDM5B	4.39742e-37	2.27332e-38	0.112332	12.8992	OK		KDM5B	1	IM
1166	TRAM1	4.44491e-37	2.29984e-38	0.112317	12.8983	OK		TRAM1	4	IM
1167	SGCZ	4.60493e-37	2.38467e-38	0.112297	12.8955	OK		SGCZ	1	both
1168	LDHB	5.27057e-37	2.73638e-38	0.112194	12.8849	OK		LDHB	8	both
1169	ANGPT2	5.40446e-37	2.80829e-38	0.112175	12.8829	OK		ANGPT2	0	IM
1170	GADD45B	5.20906e-37	2.70214e-38	0.112172	12.8859	OK		GADD45B	3	both
1171	HIST1H4C	6.59024e-37	3.43029e-38	0.112044	12.8675	OK		HIST1H4C	1	both
1172	GLIPR1	7.15826e-37	3.72912e-38	0.111903	12.861	OK		GLIPR1	0	IM
1173	RGS10	4.63789e-37	2.4038e-38	0.111834	12.8949	OK		RGS10	3	IM
1174	LINC00511	8.51552e-37	4.43996e-38	0.111806	12.8475	OK		LINC00511	3	IM
1175	AOC2	3.55471e-37	1.83609e-38	0.111702	12.9157	OK		AOC2	3	IM
1176	LATS2	1.19864e-36	6.25497e-38	0.111645	12.821	OK		LATS2	4	IM
1177	ZNF503	1.22582e-36	6.40223e-38	0.111634	12.8192	OK		ZNF503	4	both
1178	C9orf16	6.51987e-37	3.39077e-38	0.1116	12.8684	OK		C9orf16	6	IM
1179	SYNDIG1	1.25322e-36	6.55092e-38	0.111595	12.8174	OK		SYNDIG1	0	IM
1180	SNRPD2	1.22497e-37	6.26214e-39	0.111579	12.9982	OK		SNRPD2	6	IM
1181	CADM1	1.34389e-36	7.04269e-38	0.11154	12.8118	OK		CADM1	5	both
1182	SLC1A3	1.47949e-36	7.75988e-38	0.111491	12.8043	OK		SLC1A3	1	IM
1183	ATP5F1D	1.33333e-36	6.98147e-38	0.111475	12.8125	OK		ATP5F1D	8	IM
1184	IL1R1	1.48017e-36	7.77e-38	0.111431	12.8042	OK		IL1R1	3	both
1185	NID1	1.70102e-36	8.93686e-38	0.111401	12.7933	OK		NID1	4	IM
1186	FIS1	1.30732e-36	6.83947e-38	0.111323	12.8141	OK		FIS1	6	IM
1187	PLEKHA5	2.4362e-36	1.2821e-37	0.111134	12.7652	OK		PLEKHA5	5	IM
1188	ARHGEF3	2.52402e-36	1.32943e-37	0.111118	12.7624	OK		ARHGEF3	0	IM
1189	ZDBF2	2.62883e-36	1.3858e-37	0.111102	12.7592	OK		ZDBF2	0	IM
1190	NCL	3.47888e-36	1.83699e-37	0.110908	12.7372	OK		NCL	4	IM
1191	FBLN5	3.52823e-36	1.86462e-37	0.110891	12.736	OK		FBLN5	0	IM
1192	PDPN	2.97387e-36	1.56901e-37	0.11089	12.7495	OK		PDPN	0	IM
1193	ARCN1	4.10849e-36	2.17491e-37	0.110803	12.724	OK		ARCN1	4	IM
1194	AC060834.2	2.04847e-36	1.07714e-37	0.110791	12.7788	OK		AC060834.2	3	IM
1195	PDZD2	4.70591e-36	2.49325e-37	0.110705	12.7133	OK		PDZD2	10	both
1196	CNTN5	5.23695e-36	2.77925e-37	0.110604	12.7048	OK		CNTN5	2	both
1197	SCN9A	4.04589e-36	2.13998e-37	0.110597	12.7253	OK		SCN9A	3	both
1198	NR2F1	8.17985e-36	4.34466e-37	0.110309	12.6698	OK		NR2F1	2	both
1199	KCNE4	8.18106e-36	4.34893e-37	0.110286	12.6698	OK		KCNE4	0	both
1200	LMX1A	9.04406e-36	4.81169e-37	0.110203	12.6618	OK		LMX1A	0	IM
1201	ZNF618	9.47412e-36	5.04469e-37	0.110202	12.6581	OK		ZNF618	1	both
1202	OPHN1	1.03196e-35	5.50405e-37	0.110148	12.6513	OK		OPHN1	1	IM
1203	MSN	1.29918e-35	6.94076e-37	0.11	12.633	OK		MSN	7	both
1204	AMPH	1.33997e-35	7.16466e-37	0.109985	12.6305	OK		AMPH	2	IM
1205	SLC52A2	9.79543e-36	5.22012e-37	0.10997	12.6554	OK		SLC52A2	3	IM
1206	JUND	1.41066e-35	7.54885e-37	0.109949	12.6264	OK		JUND	4	both
1207	MMP13	4.84939e-36	2.57142e-37	0.109923	12.7109	OK		MMP13	3	both
1208	TPBG	1.62265e-35	8.69764e-37	0.10985	12.6153	OK		TPBG	4	IM
1209	HIPK1	1.66993e-35	8.95849e-37	0.109831	12.6129	OK		HIPK1	7	IM
1210	GALNT5	2.25306e-35	1.21067e-36	0.109611	12.5892	OK		GALNT5	7	both
1211	MZT2B	2.04692e-35	1.09899e-36	0.1096	12.5968	OK		MZT2B	8	both
1212	MGAT5	2.3983e-35	1.2919e-36	0.109576	12.5841	OK		MGAT5	10	both
1213	CCDC68	2.30053e-35	1.23821e-36	0.109554	12.5874	OK		CCDC68	3	IM
1214	RNF7	2.2586e-35	1.21465e-36	0.109508	12.5889	OK		RNF7	6	IM
1215	AC083870.1	2.648e-35	1.42875e-36	0.109504	12.5761	OK		AC083870.1	4	IM
1216	VLDLR	2.67347e-35	1.44368e-36	0.109455	12.5753	OK		VLDLR	0	IM
1217	YBX1	2.99153e-35	1.61676e-36	0.109421	12.5663	OK		YBX1	4	IM
1218	TPM1	3.05779e-35	1.65392e-36	0.109387	12.5645	OK		TPM1	1	both
1219	LRP1	3.18837e-35	1.72596e-36	0.109381	12.5612	OK		LRP1	4	IM
1220	NPDC1	2.63954e-35	1.42302e-36	0.109348	12.5764	OK		NPDC1	0	IM
1221	TLN1	3.9654e-35	2.14835e-36	0.109227	12.5438	OK		TLN1	4	IM
1222	PARD6G	4.40108e-35	2.38634e-36	0.109146	12.5355	OK		PARD6G	7	both
1223	STIL	4.56315e-35	2.47826e-36	0.109126	12.5325	OK		STIL	9	IM
1224	ARHGEF7	4.86408e-35	2.646e-36	0.109071	12.5273	OK		ARHGEF7	1	IM
1225	ARPC3	4.83666e-35	2.62895e-36	0.109021	12.5278	OK		ARPC3	6	IM
1226	SATB2-AS1	4.51967e-35	2.45264e-36	0.108902	12.5333	OK		SATB2-AS1	3	both
1227	TXNDC5	6.91146e-35	3.76588e-36	0.108838	12.4993	OK		TXNDC5	4	IM
1228	PPP1CB	7.03655e-35	3.83716e-36	0.108815	12.4978	OK		PPP1CB	10	IM
1229	PDZRN3	6.39176e-35	3.47988e-36	0.108804	12.5056	OK		PDZRN3	5	both
1230	COL6A3	7.24621e-35	3.95469e-36	0.108782	12.4954	OK		COL6A3	10	both
1231	ZIC3	7.80379e-35	4.26246e-36	0.108595	12.4894	OK		ZIC3	0	IM
1232	LRRC1	1.05113e-34	5.75992e-36	0.108541	12.4655	OK		LRRC1	10	both
1233	EPB41L1	1.03391e-34	5.66099e-36	0.108528	12.4668	OK		EPB41L1	0	IM
1234	CACNB4	1.0578e-34	5.8012e-36	0.108525	12.4649	OK		CACNB4	7	IM
1235	PRDM2	1.10077e-34	6.04168e-36	0.108495	12.4617	OK		PRDM2	1	IM
1236	ADAMTS12	1.15611e-34	6.35058e-36	0.108476	12.4577	OK		ADAMTS12	1	IM
1237	UBB	8.67273e-35	4.74092e-36	0.108458	12.481	OK		UBB	8	both
1238	BGLAP	1.0935e-35	5.8371e-37	0.108445	12.6467	OK		BGLAP	3	both
1239	LAPTM4B	1.18513e-34	6.51523e-36	0.108443	12.4556	OK		LAPTM4B	8	IM
1240	CNTN3	1.43244e-34	7.88752e-36	0.108324	12.4404	OK		CNTN3	2	IM
1241	KCND2	1.23933e-34	6.81865e-36	0.108318	12.452	OK		KCND2	2	both
1242	ARPC5	1.49492e-34	8.24475e-36	0.108293	12.4368	OK		ARPC5	4	IM
1243	RBMS1	1.44603e-34	7.96874e-36	0.108214	12.4396	OK		RBMS1	5	IM
1244	CHST11	1.84642e-34	1.01997e-35	0.108145	12.4198	OK		CHST11	4	IM
1245	FBLN1	1.91262e-34	1.05739e-35	0.108121	12.4169	OK		FBLN1	4	IM
1246	EPHA6	2.15305e-34	1.19126e-35	0.108037	12.4074	OK		EPHA6	1	IM
1247	AP003555.2	1.5459e-35	8.27943e-37	0.107968	12.6192	OK		AP003555.2	12	IM
1248	IFT20	2.64333e-34	1.4637e-35	0.107851	12.3909	OK		IFT20	3	IM
1249	CCDC91	2.94069e-34	1.62966e-35	0.107803	12.3823	OK		CCDC91	1	IM
1250	SF3B5	8.94648e-35	4.89453e-36	0.107768	12.4784	OK		SF3B5	6	IM
1251	ALDH1L2	3.31563e-34	1.83892e-35	0.107734	12.3726	OK		ALDH1L2	7	both
1252	TUBA1B	4.59321e-34	2.55156e-35	0.107504	12.3463	OK		TUBA1B	9	both
1253	SEM1	4.92068e-34	2.73565e-35	0.107439	12.3406	OK		SEM1	8	IM
1254	MLC1	4.32414e-34	2.40017e-35	0.107331	12.3512	OK		MLC1	3	both
1255	ADCY2	6.01576e-34	3.34712e-35	0.10731	12.3244	OK		ADCY2	4	IM
1256	PTGFRN	6.53493e-34	3.63888e-35	0.107252	12.3177	OK		PTGFRN	4	IM
1257	CAPNS1	6.69106e-34	3.72878e-35	0.10717	12.3157	OK		CAPNS1	6	IM
1258	RHOBTB3	8.29252e-34	4.63594e-35	0.107049	12.2981	OK		RHOBTB3	1	IM
1259	FMNL2	8.28502e-34	4.62807e-35	0.107037	12.2982	OK		FMNL2	5	IM
1260	NYNRIN	9.03234e-34	5.05354e-35	0.106992	12.2911	OK		NYNRIN	0	IM
1261	RCOR2	8.07588e-34	4.50767e-35	0.10697	12.3004	OK		RCOR2	3	IM
1262	CDV3	9.90714e-34	5.54737e-35	0.106956	12.2836	OK		CDV3	4	IM
1263	E2F7	1.0028e-33	5.61948e-35	0.106945	12.2826	OK		E2F7	9	IM
1264	AIG1	1.00945e-33	5.66121e-35	0.106941	12.282	OK		AIG1	4	IM
1265	LIMA1	1.07542e-33	6.04548e-35	0.10688	12.2766	OK		LIMA1	1	IM
1266	GEN1	1.12207e-33	6.31271e-35	0.106863	12.2731	OK		GEN1	9	IM
1267	BX284613.2	1.1237e-33	6.32684e-35	0.106863	12.273	OK		BX284613.2	1	IM
1268	PSAP	1.18176e-33	6.65896e-35	0.106826	12.2688	OK		PSAP	4	IM
1269	PSMB3	1.58112e-34	8.7272e-36	0.106821	12.4323	OK		PSMB3	6	IM
1270	EIF4A2	1.25791e-33	7.0992e-35	0.106776	12.2636	OK		EIF4A2	4	IM
1271	MSMO1	1.25017e-33	7.04998e-35	0.106774	12.2642	OK		MSMO1	7	IM
1272	PSMB4	7.10825e-34	3.96442e-35	0.106723	12.3107	OK		PSMB4	6	IM
1273	OMD	1.47568e-33	8.33475e-35	0.106664	12.2506	OK		OMD	4	both
1274	SNAI2	1.65182e-33	9.33696e-35	0.106586	12.2414	OK		SNAI2	4	IM
1275	JAKMIP2	1.66494e-33	9.4185e-35	0.106579	12.2407	OK		JAKMIP2	2	IM
1276	EPRS	1.91493e-33	1.08496e-34	0.10648	12.2292	OK		EPRS	4	IM
1277	KCNJ8	1.06216e-33	5.96624e-35	0.106454	12.2777	OK		KCNJ8	0	IM
1278	RCAN2	1.97188e-33	1.1181e-34	0.10643	12.2268	OK		RCAN2	0	IM
1279	RSPO3	1.86507e-33	1.05589e-34	0.106422	12.2314	OK		RSPO3	0	IM
1280	CYBA	1.02355e-33	5.74484e-35	0.106321	12.2808	OK		CYBA	6	IM
1281	PMP22	2.61418e-33	1.48693e-34	0.106256	12.2036	OK		PMP22	4	IM
1282	MEIS2	2.97259e-33	1.69212e-34	0.106141	12.1931	OK		MEIS2	1	both
1283	VDR	2.33576e-33	1.32547e-34	0.106137	12.213	OK		VDR	3	both
1284	PTPRT	2.54816e-33	1.44826e-34	0.106136	12.2057	OK		PTPRT	0	IM
1285	TMED2	4.08988e-33	2.32993e-34	0.105932	12.167	OK		TMED2	7	IM
1286	ST3GAL1	4.16048e-33	2.37199e-34	0.10592	12.1655	OK		ST3GAL1	7	IM
1287	FSCN1	4.49642e-33	2.56551e-34	0.10586	12.1591	OK		FSCN1	8	IM
1288	DLGAP5	4.72853e-33	2.70423e-34	0.105826	12.1548	OK		DLGAP5	9	IM
1289	ERGIC3	4.59783e-33	2.62541e-34	0.105819	12.1572	OK		ERGIC3	8	IM
1290	AFDN	5.14276e-33	2.94569e-34	0.105769	12.1478	OK		AFDN	10	IM
1291	SEC11A	5.07553e-33	2.90493e-34	0.105765	12.149	OK		SEC11A	8	IM
1292	APEX1	5.30848e-33	3.04296e-34	0.105699	12.1452	OK		APEX1	8	IM
1293	FGD5-AS1	5.80701e-33	3.3313e-34	0.105678	12.1378	OK		FGD5-AS1	4	IM
1294	STMN1	6.89158e-33	3.95959e-34	0.105555	12.1236	OK		STMN1	9	both
1295	PLK2	8.88806e-33	5.11455e-34	0.105373	12.1026	OK		PLK2	4	IM
1296	HLF	9.37542e-33	5.39915e-34	0.105322	12.0982	OK		HLF	0	IM
1297	EIF4EBP1	8.42122e-33	4.84218e-34	0.105307	12.1071	OK		EIF4EBP1	6	IM
1298	COL6A1	1.00031e-32	5.76506e-34	0.105278	12.0928	OK		COL6A1	10	IM
1299	LMAN2	1.01673e-32	5.86422e-34	0.105222	12.0914	OK		LMAN2	8	IM
1300	RAB2A	1.04428e-32	6.02771e-34	0.105208	12.0891	OK		RAB2A	10	both
1301	CD164	1.16897e-32	6.75262e-34	0.105171	12.0798	OK		CD164	4	IM
1302	MRPS21	6.50367e-33	3.73384e-34	0.105071	12.1284	OK		MRPS21	6	IM
1303	HSP90AA1	1.41182e-32	8.16171e-34	0.104991	12.0642	OK		HSP90AA1	10	IM
1304	STX12	1.52294e-32	8.81084e-34	0.104981	12.0579	OK		STX12	4	IM
1305	MICOS13	2.43032e-33	1.3802e-34	0.104933	12.2097	OK		MICOS13	6	IM
1306	DIRAS2	4.64026e-33	2.65169e-34	0.1049	12.1564	OK		DIRAS2	3	both
1307	CCN4	1.70336e-32	9.86217e-34	0.10484	12.0486	OK		CCN4	3	both
1308	NFIA-AS2	1.88215e-32	1.0914e-33	0.104764	12.0403	OK		NFIA-AS2	0	IM
1309	HIST1H2BG	2.17946e-32	1.26477e-33	0.104713	12.0281	OK		HIST1H2BG	2	IM
1310	SKA3	2.27609e-32	1.32286e-33	0.104677	12.0244	OK		SKA3	9	IM
1311	TCF7	2.18612e-32	1.2696e-33	0.10467	12.0278	OK		TCF7	3	IM
1312	APLP2	2.85439e-32	1.66024e-33	0.104523	12.0056	OK		APLP2	4	IM
1313	ADAMTS15	3.21319e-32	1.87178e-33	0.1043	11.9957	OK		ADAMTS15	0	IM
1314	FRRS1L	4.50411e-32	2.63175e-33	0.104189	11.9674	OK		FRRS1L	0	IM
1315	AC008591.1	4.3169e-32	2.52045e-33	0.104173	11.971	OK		AC008591.1	2	both
1316	ETFB	3.45682e-32	2.01523e-33	0.104168	11.9896	OK		ETFB	6	IM
1317	TTC39B	4.87047e-32	2.85229e-33	0.104131	11.9607	OK		TTC39B	2	IM
1318	PDK3	5.33947e-32	3.13168e-33	0.104059	11.953	OK		PDK3	7	both
1319	HSBP1	3.96415e-32	2.31274e-33	0.104047	11.9781	OK		HSBP1	6	both
1320	IRS2	5.17208e-32	3.03121e-33	0.104041	11.9557	OK		IRS2	0	IM
1321	HMGB2	5.75847e-32	3.38509e-33	0.10401	11.9465	OK		HMGB2	9	both
1322	WNT2B	5.71236e-32	3.35545e-33	0.10399	11.9473	OK		WNT2B	0	IM
1323	LAMTOR4	2.96831e-32	1.72781e-33	0.10398	12.0023	OK		LAMTOR4	6	IM
1324	KATNAL1	6.07164e-32	3.57725e-33	0.103966	11.9419	OK		KATNAL1	1	IM
1325	CALN1	6.04585e-32	3.55937e-33	0.10396	11.9423	OK		CALN1	2	IM
1326	ROBO2	5.4765e-32	3.21448e-33	0.103874	11.9508	OK		ROBO2	5	IM
1327	TMEM39A	7.49138e-32	4.41704e-33	0.103815	11.9244	OK		TMEM39A	4	IM
1328	CLIC1	5.83769e-32	3.43424e-33	0.103764	11.9453	OK		CLIC1	6	IM
1329	ACBD3	8.74922e-32	5.16644e-33	0.103698	11.9113	OK		ACBD3	4	IM
1330	ASS1	8.66974e-32	5.11566e-33	0.103674	11.9121	OK		ASS1	3	IM
1331	VCL	1.03719e-31	6.13384e-33	0.103541	11.897	OK		VCL	1	both
1332	DACH2	1.0435e-31	6.17574e-33	0.103538	11.8964	OK		DACH2	0	IM
1333	SNHG31	1.16781e-31	6.92182e-33	0.103483	11.8869	OK		SNHG31	9	IM
1334	TMEM219	1.00256e-31	5.92459e-33	0.10344	11.8999	OK		TMEM219	6	IM
1335	ZEB1	1.10895e-31	6.56805e-33	0.103406	11.8913	OK		ZEB1	5	both
1336	TP53I11	1.4011e-31	8.31699e-33	0.103318	11.8716	OK		TP53I11	3	both
1337	SLC41A2	1.51124e-31	8.97744e-33	0.103287	11.8652	OK		SLC41A2	7	IM
1338	CRABP2	1.39005e-31	8.24525e-33	0.103273	11.8723	OK		CRABP2	8	both
1339	CPXM2	1.68598e-31	1.0023e-32	0.103207	11.8559	OK		CPXM2	0	IM
1340	TOMM7	4.68593e-32	2.74214e-33	0.103176	11.964	OK		TOMM7	6	both
1341	ATP5MC1	4.63859e-32	2.71238e-33	0.103172	11.9649	OK		ATP5MC1	6	IM
1342	SERINC5	1.82823e-31	1.08848e-32	0.103157	11.849	OK		SERINC5	7	both
1343	ESPL1	1.82274e-31	1.0844e-32	0.103144	11.8493	OK		ESPL1	9	IM
1344	NR2F2	1.91081e-31	1.13934e-32	0.103113	11.8452	OK		NR2F2	2	both
1345	RPS29	1.70699e-32	9.89077e-34	0.103091	12.0484	OK		RPS29	6	both
1346	AC096564.1	1.87332e-31	1.11616e-32	0.103087	11.8469	OK		AC096564.1	3	both
1347	HSP90B1	2.17268e-31	1.29645e-32	0.103005	11.8344	OK		HSP90B1	10	IM
1348	CALR	2.40849e-31	1.43822e-32	0.102956	11.8257	OK		CALR	4	both
1349	DDIT4	2.42075e-31	1.44661e-32	0.10293	11.8252	OK		DDIT4	8	both
1350	ZBTB16	2.55006e-31	1.52502e-32	0.102912	11.8207	OK		ZBTB16	4	both
1351	LHFPL2	2.70985e-31	1.62418e-32	0.102855	11.8154	OK		LHFPL2	10	IM
1352	PROSER2	2.61129e-31	1.5628e-32	0.102806	11.8187	OK		PROSER2	0	IM
1353	CAMK2D	2.66222e-31	1.59445e-32	0.102799	11.817	OK		CAMK2D	5	IM
1354	ANKRD6	3.0659e-31	1.83894e-32	0.102773	11.805	OK		ANKRD6	2	IM
1355	CDCA8	3.6435e-31	2.18701e-32	0.102639	11.7904	OK		CDCA8	9	IM
1356	ARFGAP1	3.87043e-31	2.32493e-32	0.102589	11.7853	OK		ARFGAP1	3	IM
1357	ROR1-AS1	4.21409e-31	2.53323e-32	0.102527	11.778	OK		ROR1-AS1	2	IM
1358	TOMM20	4.27075e-31	2.56919e-32	0.102527	11.7768	OK		TOMM20	4	IM
1359	NOP53	4.27107e-31	2.57127e-32	0.102509	11.7768	OK		NOP53	8	both
1360	CKAP5	4.84765e-31	2.92053e-32	0.102425	11.766	OK		CKAP5	9	IM
1361	CCPG1	4.98472e-31	3.00531e-32	0.10241	11.7636	OK		CCPG1	7	IM
1362	CNKSR3	5.12052e-31	3.09173e-32	0.102371	11.7612	OK		CNKSR3	7	IM
1363	ARHGAP11A	5.24196e-31	3.16737e-32	0.102367	11.7592	OK		ARHGAP11A	9	IM
1364	PTTG1	5.07491e-31	3.06194e-32	0.102328	11.762	OK		PTTG1	9	IM
1365	RTL8C	6.26384e-31	3.78761e-32	0.102193	11.7441	OK		RTL8C	3	IM
1366	TMTC2	6.66436e-31	4.03274e-32	0.102165	11.7388	OK		TMTC2	5	both
1367	SNX18	7.13788e-31	4.3256e-32	0.102145	11.7328	OK		SNX18	4	IM
1368	ST5	7.16614e-31	4.34798e-32	0.10214	11.7324	OK		ST5	1	IM
1369	LDLRAD3	7.16614e-31	4.34908e-32	0.102132	11.7324	OK		LDLRAD3	1	IM
1370	EFEMP1	7.02231e-31	4.25246e-32	0.102072	11.7343	OK		EFEMP1	8	IM
1371	THSD1	8.02343e-31	4.87292e-32	0.101952	11.7227	OK		THSD1	0	IM
1372	CKS2	8.60375e-31	5.22918e-32	0.101949	11.7168	OK		CKS2	9	IM
1373	NCAPD3	1.04326e-30	6.34536e-32	0.101859	11.7004	OK		NCAPD3	9	IM
1374	TLL1	1.08377e-30	6.59653e-32	0.101812	11.6971	OK		TLL1	7	IM
1375	LRRC17	1.09812e-30	6.68876e-32	0.101805	11.6959	OK		LRRC17	2	IM
1376	ERLEC1	1.16486e-30	7.10042e-32	0.101776	11.6908	OK		ERLEC1	4	IM
1377	CD47	1.19005e-30	7.25921e-32	0.101752	11.6889	OK		CD47	1	both
1378	RECK	1.24845e-30	7.62099e-32	0.101724	11.6848	OK		RECK	2	IM
1379	EPN2	1.73669e-30	1.06091e-31	0.101478	11.6567	OK		EPN2	1	IM
1380	GPC4	1.82551e-30	1.11598e-31	0.101435	11.6524	OK		GPC4	7	IM
1381	YWHAB	1.99259e-30	1.219e-31	0.101374	11.6448	OK		YWHAB	4	IM
1382	PCSK9	2.07252e-30	1.26882e-31	0.10132	11.6414	OK		PCSK9	0	IM
1383	RTRAF	2.56907e-30	1.57508e-31	0.101156	11.623	OK		RTRAF	8	IM
1384	SLIT3	2.77315e-30	1.70143e-31	0.101024	11.6164	OK		SLIT3	5	IM
1385	KCNMA1	3.27439e-30	2.01041e-31	0.100998	11.6021	OK		KCNMA1	10	both
1386	SDK1	3.53113e-30	2.17117e-31	0.100927	11.5955	OK		SDK1	1	both
1387	SLC2A13	4.15402e-30	2.55969e-31	0.100821	11.5814	OK		SLC2A13	4	IM
1388	NHP2	3.59066e-30	2.20937e-31	0.100728	11.594	OK		NHP2	6	IM
1389	SVIL	4.86853e-30	3.00213e-31	0.100681	11.5677	OK		SVIL	5	both
1390	LINC02607	3.59998e-30	2.2167e-31	0.10055	11.5937	OK		LINC02607	0	both
1391	RHOB	6.15855e-30	3.80851e-31	0.100495	11.5473	OK		RHOB	3	IM
1392	APP	5.67852e-30	3.50663e-31	0.100484	11.5544	OK		APP	5	IM
1393	CDKN3	6.37191e-30	3.94328e-31	0.100477	11.5443	OK		CDKN3	9	IM
1394	RBMS3-AS2	7.192e-30	4.45398e-31	0.100395	11.5338	OK		RBMS3-AS2	2	IM
1395	NCAPH	7.73411e-30	4.79313e-31	0.100344	11.5275	OK		NCAPH	9	IM
1396	RAB11FIP4	5.60972e-30	3.46165e-31	0.100326	11.5555	OK		RAB11FIP4	3	IM
1397	NEMP1	8.37371e-30	5.20065e-31	0.100284	11.5205	OK		NEMP1	9	IM
1398	PCDH15	8.11293e-30	5.03509e-31	0.100259	11.5233	OK		PCDH15	0	both
1399	EIF3A	8.97288e-30	5.57674e-31	0.100231	11.5145	OK		EIF3A	4	IM
1400	SAMD4A	8.08542e-30	5.01443e-31	0.100211	11.5236	OK		SAMD4A	5	both
1401	GOLGA3	9.3371e-30	5.80725e-31	0.100203	11.511	OK		GOLGA3	4	IM
1402	ATP5MG	3.43338e-30	2.10955e-31	0.100197	11.598	OK		ATP5MG	6	both
1403	SCMH1	1.11736e-29	6.95443e-31	0.0999852	11.4954	OK		SCMH1
1404	DOCK4	1.33032e-29	8.28578e-31	0.0999348	11.4803	OK		DOCK4
1405	ADAMTS9	1.50732e-29	9.40158e-31	0.0998345	11.4694	OK		ADAMTS9
1406	ANKH	1.50716e-29	9.39391e-31	0.0997875	11.4694	OK		ANKH	3	EC
1407	SNRPE	6.1426e-30	3.79593e-31	0.0997839	11.5476	OK		SNRPE
1408	GALNTL6	1.765e-29	1.10166e-30	0.0997228	11.4556	OK		GALNTL6	1	EC
1409	APLN	2.18216e-30	1.3369e-31	0.0996514	11.637	OK		APLN
1410	OBSCN	1.92476e-29	1.20223e-30	0.0996355	11.4481	OK		OBSCN
1411	SLC39A11	2.19144e-29	1.37074e-30	0.0995566	11.4367	OK		SLC39A11
1412	BICC1	2.00163e-29	1.25113e-30	0.0994865	11.4446	OK		BICC1	5	EC
1413	GLS	2.44553e-29	1.53076e-30	0.0994453	11.4271	OK		GLS
1414	NDST3	2.58887e-29	1.62163e-30	0.0994221	11.4221	OK		NDST3
1415	RTTN	2.68861e-29	1.68648e-30	0.0993967	11.4187	OK		RTTN
1416	ATP5F1A	2.71066e-29	1.70152e-30	0.0993907	11.4179	OK		ATP5F1A
1417	GALNT13	2.61513e-29	1.63923e-30	0.099376	11.4212	OK		GALNT13	2	EC
1418	SLC39A14	2.76241e-29	1.73522e-30	0.0993273	11.4162	OK		SLC39A14
1419	SELENOW	2.89948e-29	1.82261e-30	0.0992781	11.4119	OK		SELENOW	8	EC
1420	ARRDC3	3.31229e-29	2.08651e-30	0.0992317	11.4002	OK		ARRDC3
1421	COX7A2L	3.30195e-29	2.07853e-30	0.0992058	11.4005	OK		COX7A2L
1422	DISC1	3.81806e-29	2.40679e-30	0.0991287	11.3877	OK		DISC1
1423	FAM106A	4.32001e-29	2.72704e-30	0.0990336	11.3768	OK		FAM106A
1424	HIST1H1E	4.27407e-29	2.69614e-30	0.0990329	11.3778	OK		HIST1H1E
1425	SLC16A10	4.38358e-29	2.76911e-30	0.098962	11.3755	OK		SLC16A10
1426	SORBS1	4.83719e-29	3.0578e-30	0.0989152	11.3668	OK		SORBS1
1427	C14orf39	5.00525e-29	3.16625e-30	0.0988997	11.3638	OK		C14orf39
1428	MAFB	5.32775e-29	3.37262e-30	0.0988664	11.3583	OK		MAFB
1429	LAPTM4A	5.38844e-29	3.41343e-30	0.098864	11.3572	OK		LAPTM4A
1430	POGLUT3	5.87651e-29	3.72521e-30	0.098789	11.3496	OK		POGLUT3
1431	ADAM23	6.0747e-29	3.85623e-30	0.0987704	11.3466	OK		ADAM23
1432	KCNIP4-IT1	6.0747e-29	3.85528e-30	0.0986854	11.3466	OK		KCNIP4-IT1
1433	PRR11	7.31106e-29	4.64431e-30	0.0986266	11.3303	OK		PRR11
1434	DST	7.36578e-29	4.68233e-30	0.0985999	11.3296	OK		DST	1	EC
1435	ARSJ	7.56186e-29	4.81368e-30	0.0985811	11.3272	OK		ARSJ
1436	ERG	7.97659e-29	5.08475e-30	0.0985587	11.3224	OK		ERG	1	EC
1437	GALNT10	8.40801e-29	5.36349e-30	0.0985152	11.3177	OK		GALNT10	4	EC
1438	LTBP2	7.84172e-29	4.9953e-30	0.098511	11.3239	OK		LTBP2	0	EC
1439	ANXA5	9.43763e-29	6.02446e-30	0.0984197	11.3075	OK		ANXA5	4	EC
1440	NRXN1	1.01728e-28	6.50277e-30	0.098323	11.3008	OK		NRXN1
1441	ASTN1	9.7647e-29	6.23757e-30	0.0982606	11.3044	OK		ASTN1
1442	PROS1	1.52694e-28	9.77418e-30	0.0980508	11.2649	OK		PROS1
1443	TRIB2	1.54269e-28	9.88182e-30	0.0980477	11.264	OK		TRIB2
1444	CPEB2	1.54883e-28	9.92803e-30	0.0980334	11.2636	OK		CPEB2
1445	KAZALD1	1.50771e-28	9.64445e-30	0.0980241	11.2661	OK		KAZALD1
1446	COL24A1	1.5691e-28	1.00649e-29	0.0980122	11.2624	OK		COL24A1	5	EC
1447	PSMA7	1.63395e-28	1.04882e-29	0.0980022	11.2587	OK		PSMA7
1448	SLIRP	7.53104e-29	4.79072e-30	0.0979992	11.3276	OK		SLIRP
1449	TRIM59	1.9082e-28	1.2257e-29	0.0978779	11.245	OK		TRIM59
1450	FZD2	1.90992e-28	1.22765e-29	0.0978746	11.2448	OK		FZD2	2	EC
1451	LAMTOR5-AS1	2.02887e-28	1.30501e-29	0.0978324	11.2395	OK		LAMTOR5-AS1
1452	DACT1	2.4304e-28	1.56974e-29	0.0976905	11.2231	OK		DACT1	2	EC
1453	CNN1	2.16597e-28	1.39511e-29	0.0976855	11.2336	OK		CNN1
1454	ID1	2.17186e-28	1.39987e-29	0.0976633	11.2333	OK		ID1
1455	NKAIN3	2.4304e-28	1.56911e-29	0.0976483	11.2232	OK		NKAIN3	2	EC
1456	FSIP2	2.41539e-28	1.5579e-29	0.0976359	11.2238	OK		FSIP2
1457	NHSL1	2.97983e-28	1.92724e-29	0.0975218	11.205	OK		NHSL1
1458	EPB41L4B	3.1232e-28	2.02273e-29	0.0974411	11.2007	OK		EPB41L4B
1459	LRFN5	3.25695e-28	2.11369e-29	0.0974387	11.1968	OK		LRFN5	1	EC
1460	KNTC1	3.42209e-28	2.22237e-29	0.0974218	11.1924	OK		KNTC1
1461	PPM1H	3.16394e-28	2.05052e-29	0.0974037	11.1995	OK		PPM1H
1462	CAVIN3	2.75483e-28	1.7805e-29	0.0973886	11.212	OK		CAVIN3
1463	AC092535.4	3.61158e-28	2.34703e-29	0.0973411	11.1875	OK		AC092535.4
1464	RBX1	2.1638e-28	1.39275e-29	0.0972994	11.2337	OK		RBX1
1465	FOXD1	3.22819e-28	2.09359e-29	0.0972993	11.1976	OK		FOXD1
1466	FZD7	4.09374e-28	2.664e-29	0.0972599	11.1763	OK		FZD7	8	EC
1467	EYA4	3.98202e-28	2.58953e-29	0.0972406	11.1788	OK		EYA4
1468	WDR44	4.47257e-28	2.91448e-29	0.0972103	11.1683	OK		WDR44	7	EC
1469	GCSH	4.50465e-28	2.93738e-29	0.0971236	11.1676	OK		GCSH
1470	HIPK2	5.09207e-28	3.32268e-29	0.097111	11.1566	OK		HIPK2
1471	EIF4B	5.63471e-28	3.67926e-29	0.0970242	11.1476	OK		EIF4B
1472	IGSF3	6.1493e-28	4.018e-29	0.0969627	11.1397	OK		IGSF3
1473	COBLL1	6.50889e-28	4.25872e-29	0.096912	11.1345	OK		COBLL1	0	EC
1474	TMEM141	3.08591e-28	1.99721e-29	0.0969032	11.2018	OK		TMEM141
1475	CSPG4	6.46216e-28	4.22528e-29	0.0968608	11.1353	OK		CSPG4	3	EC
1476	FOXP1-AS1	7.07694e-28	4.63353e-29	0.0967671	11.127	OK		FOXP1-AS1
1477	AC009041.2	8.31112e-28	5.44527e-29	0.0966835	11.1126	OK		AC009041.2
1478	NCAM1	9.541e-28	6.25951e-29	0.0965656	11.1002	OK		NCAM1	5	EC
1479	JMY	1.02868e-27	6.75795e-29	0.0965407	11.0933	OK		JMY
1480	FOSB	1.02179e-27	6.70816e-29	0.0965328	11.094	OK		FOSB
1481	LRCH1	1.07317e-27	7.05974e-29	0.0964964	11.0894	OK		LRCH1
1482	POLR2F	9.46632e-28	6.20632e-29	0.0964752	11.1009	OK		POLR2F
1483	RYK	1.13103e-27	7.44532e-29	0.09647	11.0847	OK		RYK
1484	CALM1	1.14138e-27	7.51856e-29	0.0964679	11.0838	OK		CALM1
1485	KLHL13	1.20482e-27	7.94175e-29	0.0964179	11.0789	OK		KLHL13
1486	DBF4	1.28815e-27	8.49674e-29	0.096377	11.0728	OK		DBF4
1487	ADGRD1	1.40406e-27	9.27373e-29	0.096265	11.065	OK		ADGRD1	3	EC
1488	PSMC3	1.33343e-27	8.80134e-29	0.0962578	11.0697	OK		PSMC3
1489	GAB3	1.43907e-27	9.52408e-29	0.0962568	11.0626	OK		GAB3
1490	FAH	1.05742e-27	6.95143e-29	0.0962386	11.0908	OK		FAH
1491	MGMT	1.64588e-27	1.09001e-28	0.0961807	11.0505	OK		MGMT
1492	ZFP36	1.42101e-27	9.39828e-29	0.0961738	11.0638	OK		ZFP36
1493	OPN3	1.40682e-27	9.29817e-29	0.0961614	11.0648	OK		OPN3
1494	GPNMB	1.69782e-27	1.12516e-28	0.0960994	11.0476	OK		GPNMB
1495	UBL5	2.92734e-29	1.84142e-30	0.0960965	11.411	OK		UBL5
1496	S100A10	1.78005e-27	1.18044e-28	0.0960958	11.0433	OK		S100A10	7	EC
1497	SLC27A6	1.82908e-27	1.21458e-28	0.0960447	11.0408	OK		SLC27A6
1498	YIPF5	1.95877e-27	1.30157e-28	0.0960441	11.0346	OK		YIPF5
1499	GRID1	2.17643e-27	1.45005e-28	0.0959501	11.0248	OK		GRID1	2	EC
1500	EIF3G	2.06796e-27	1.37596e-28	0.0958812	11.0296	OK		EIF3G
1501	ARMCX3	2.57756e-27	1.71959e-28	0.0958258	11.0095	OK		ARMCX3
1502	SNRPF	2.36235e-27	1.57497e-28	0.0957656	11.0174	OK		SNRPF
1503	TUBB4B	3.01772e-27	2.01457e-28	0.095684	10.9952	OK		TUBB4B	9	EC
1504	GOLIM4	3.05039e-27	2.03773e-28	0.0956546	10.9942	OK		GOLIM4
1505	PTPN4	3.36648e-27	2.25038e-28	0.0956107	10.9852	OK		PTPN4
1506	MOGS	3.39318e-27	2.26974e-28	0.0955448	10.9845	OK		MOGS
1507	UQCR11	4.32683e-28	2.8176e-29	0.0955249	11.1713	OK		UQCR11
1508	UBE2J1	3.80423e-27	2.54806e-28	0.0955136	10.974	OK		UBE2J1
1509	KCNN2	3.85634e-27	2.58467e-28	0.0954746	10.9727	OK		KCNN2	2	EC
1510	LEF1	3.97655e-27	2.66701e-28	0.0954741	10.9699	OK		LEF1	2	EC
1511	KCNQ5	4.20636e-27	2.823e-28	0.0954317	10.9647	OK		KCNQ5	1	EC
1512	DDX21	4.30396e-27	2.89041e-28	0.0954153	10.9626	OK		DDX21
1513	SPTY2D1	4.50712e-27	3.03084e-28	0.0953761	10.9583	OK		SPTY2D1
1514	UBA6-AS1	4.51802e-27	3.04017e-28	0.095376	10.958	OK		UBA6-AS1
1515	MMP14	4.6597e-27	3.14169e-28	0.0953497	10.9551	OK		MMP14
1516	RAC1	4.60047e-27	3.09972e-28	0.0953477	10.9563	OK		RAC1
1517	GPX7	4.60047e-27	3.09823e-28	0.0953296	10.9563	OK		GPX7
1518	AC093843.1	1.78435e-27	1.18408e-28	0.0953096	11.0431	OK		AC093843.1
1519	TRDN	4.97031e-27	3.35332e-28	0.0951932	10.9492	OK		TRDN
1520	PLPPR2	4.49211e-27	3.01875e-28	0.0951778	10.9587	OK		PLPPR2
1521	ADIRF	2.08855e-27	1.39058e-28	0.0951768	11.0286	OK		ADIRF
1522	TRIL	6.15611e-27	4.15607e-28	0.0950605	10.9297	OK		TRIL
1523	FGF12	6.48089e-27	4.3782e-28	0.0950255	10.925	OK		FGF12
1524	ATP6AP2	8.08078e-27	5.4626e-28	0.0949108	10.9049	OK		ATP6AP2
1525	FAM98A	8.87399e-27	6.00667e-28	0.094833	10.8962	OK		FAM98A
1526	ERN1	8.79301e-27	5.94796e-28	0.0947952	10.8971	OK		ERN1
1527	STEAP3	3.57039e-27	2.38985e-28	0.0947632	10.9798	OK		STEAP3
1528	ATP5F1B	1.03346e-26	7.0045e-28	0.0947014	10.8822	OK		ATP5F1B
1529	SNX24	1.04329e-26	7.07572e-28	0.0946967	10.8813	OK		SNX24
1530	COMMD6	1.98714e-27	1.3213e-28	0.0946959	11.0332	OK		COMMD6
1531	SVIP	1.07786e-26	7.31494e-28	0.0946535	10.8783	OK		SVIP
1532	HCG17	1.23001e-26	8.35844e-28	0.09457	10.8661	OK		HCG17
1533	SEC61A1	1.23461e-26	8.39516e-28	0.0945683	10.8657	OK		SEC61A1
1534	TRIO	1.16975e-26	7.94377e-28	0.0945216	10.8708	OK		TRIO
1535	AFAP1L2	8.97469e-27	6.07881e-28	0.0945032	10.8951	OK		AFAP1L2	3	EC
1536	C1orf198	1.47541e-26	1.00522e-27	0.0944223	10.8493	OK		C1orf198	7	EC
1537	TMEM131L	1.59509e-26	1.08746e-27	0.0943618	10.8421	OK		TMEM131L
1538	FAM43A	1.36434e-26	9.2894e-28	0.094347	10.8565	OK		FAM43A
1539	TEX14	1.68664e-26	1.15063e-27	0.0943063	10.8369	OK		TEX14	2	EC
1540	DDX3X	1.85921e-26	1.26918e-27	0.0942372	10.8279	OK		DDX3X
1541	MME-AS1	1.88228e-26	1.28576e-27	0.0941647	10.8267	OK		MME-AS1
1542	BCL2	1.97682e-26	1.35122e-27	0.0941582	10.8222	OK		BCL2	1	EC
1543	TSHZ2	2.32809e-26	1.59235e-27	0.0940173	10.8071	OK		TSHZ2	1	EC
1544	ALDH18A1	2.54063e-26	1.73997e-27	0.0939868	10.799	OK		ALDH18A1
1545	CLYBL	2.60107e-26	1.78252e-27	0.0939579	10.7968	OK		CLYBL
1546	PRELID1	2.3643e-26	1.61816e-27	0.0939429	10.8057	OK		PRELID1
1547	TENT5A	2.63606e-26	1.80767e-27	0.0938604	10.7955	OK		TENT5A	5	EC
1548	PAPPA2	2.93647e-26	2.01497e-27	0.0938571	10.7855	OK		PAPPA2	0	EC
1549	SEC24A	3.1679e-26	2.17518e-27	0.0938074	10.7785	OK		SEC24A	7	EC
1550	GLG1	3.44831e-26	2.37077e-27	0.0936844	10.7706	OK		GLG1	5	EC
1551	PID1	3.50798e-26	2.41335e-27	0.0936807	10.7689	OK		PID1	5	EC
1552	ZC3HAV1	3.40478e-26	2.33933e-27	0.0936776	10.7718	OK		ZC3HAV1	3	EC
1553	SLC25A37	4.00392e-26	2.75986e-27	0.0936128	10.7566	OK		SLC25A37
1554	MRPL41	1.30595e-26	8.88606e-28	0.093612	10.8605	OK		MRPL41
1555	PLCL2	4.00359e-26	2.75785e-27	0.0936075	10.7566	OK		PLCL2	1	EC
1556	ADCY5	3.79276e-26	2.61095e-27	0.0935926	10.7617	OK		ADCY5
1557	TMBIM6	4.65812e-26	3.21904e-27	0.0934923	10.7424	OK		TMBIM6
1558	TMEM30A	5.01601e-26	3.47081e-27	0.0934289	10.7354	OK		TMEM30A	4	EC
1559	JUNB	4.77102e-26	3.29918e-27	0.0934095	10.7401	OK		JUNB	3	EC
1560	CTSF	4.61583e-26	3.18778e-27	0.0933732	10.7433	OK		CTSF
1561	MICOS10	4.14974e-26	2.8622e-27	0.0932801	10.7532	OK		MICOS10
1562	CPEB4	6.02323e-26	4.17042e-27	0.0932664	10.7184	OK		CPEB4
1563	TUFM	6.14143e-26	4.25498e-27	0.0931979	10.7166	OK		TUFM	8	EC
1564	CMBL	6.86753e-26	4.76413e-27	0.0931572	10.7061	OK		CMBL
1565	AC027698.1	6.44024e-26	4.46486e-27	0.0931541	10.7121	OK		AC027698.1
1566	NEK11	7.11633e-26	4.94304e-27	0.0931348	10.7027	OK		NEK11
1567	AC026329.1	7.10092e-26	4.92919e-27	0.0931191	10.703	OK		AC026329.1
1568	SIKE1	7.40903e-26	5.15291e-27	0.0931102	10.6988	OK		SIKE1
1569	OLFML1	7.37737e-26	5.12762e-27	0.0931088	10.6993	OK		OLFML1
1570	NDUFAB1	4.45217e-26	3.07278e-27	0.0930477	10.7466	OK		NDUFAB1
1571	ALDH1A2	7.98519e-26	5.55716e-27	0.0929121	10.6918	OK		ALDH1A2	2	EC
1572	MYBL1	9.69473e-26	6.75118e-27	0.0928684	10.6738	OK		MYBL1
1573	LGALS3	1.1837e-25	8.24825e-27	0.0926992	10.6552	OK		LGALS3
1574	PHTF2	1.26839e-25	8.85528e-27	0.092664	10.6485	OK		PHTF2
1575	CSGALNACT1	1.21321e-25	8.45924e-27	0.0926558	10.6528	OK		CSGALNACT1
1576	SCLT1	1.2638e-25	8.81762e-27	0.0926486	10.6489	OK		SCLT1
1577	AC068587.4	1.38995e-25	9.71626e-27	0.092592	10.6399	OK		AC068587.4
1578	LEPROT	1.42536e-25	9.97639e-27	0.092576	10.6374	OK		LEPROT
1579	WDFY2	1.49039e-25	1.04381e-26	0.0925299	10.6332	OK		WDFY2
1580	CYTOR	1.42298e-25	9.95341e-27	0.0925187	10.6377	OK		CYTOR
1581	TDP1	1.7232e-25	1.20839e-26	0.0924132	10.6196	OK		TDP1
1582	POFUT2	1.76274e-25	1.2369e-26	0.0923971	10.6174	OK		POFUT2
1583	AC117461.1	1.71996e-25	1.20536e-26	0.0923798	10.6198	OK		AC117461.1	2	EC
1584	TAFA5	1.80723e-25	1.26972e-26	0.0923606	10.6149	OK		TAFA5
1585	TENM3-AS1	1.83172e-25	1.28774e-26	0.0923379	10.6136	OK		TENM3-AS1
1586	GLT8D2	1.96384e-25	1.3841e-26	0.0923085	10.6069	OK		GLT8D2
1587	PTPRK	1.95197e-25	1.374e-26	0.0922913	10.6076	OK		PTPRK	1	EC
1588	B2M	1.36772e-25	9.55477e-27	0.0922819	10.6415	OK		B2M
1589	ITPR1	2.05284e-25	1.44774e-26	0.0922605	10.6027	OK		ITPR1
1590	MMS22L	2.08205e-25	1.46926e-26	0.0922571	10.6013	OK		MMS22L
1591	COL9A2	1.8422e-25	1.29592e-26	0.0922051	10.613	OK		COL9A2
1592	LPAR3	1.95641e-25	1.378e-26	0.0921962	10.6073	OK		LPAR3
1593	EOGT	2.46861e-25	1.74314e-26	0.0920929	10.5853	OK		EOGT
1594	ARL1	2.56982e-25	1.81575e-26	0.0920858	10.5815	OK		ARL1
1595	LMNA	2.65159e-25	1.87469e-26	0.0920176	10.5785	OK		LMNA
1596	CDCA3	2.74314e-25	1.94064e-26	0.092005	10.5753	OK		CDCA3
1597	SPOCK3	2.79975e-25	1.98317e-26	0.0919983	10.5732	OK		SPOCK3	2	EC
1598	DLEU2	2.90579e-25	2.05957e-26	0.0919721	10.5697	OK		DLEU2	9	EC
1599	SCUBE3	2.77169e-25	1.96206e-26	0.0919442	10.5742	OK		SCUBE3	2	EC
1600	CD59	3.23054e-25	2.29261e-26	0.0918125	10.5596	OK		CD59
1601	UBC	3.2059e-25	2.2737e-26	0.0917851	10.5604	OK		UBC
1602	AL033504.1	3.75594e-25	2.67045e-26	0.0917689	10.5453	OK		AL033504.1
1603	IL17RD	3.92214e-25	2.79036e-26	0.0917201	10.5412	OK		IL17RD
1604	TRAM2	4.34682e-25	3.09635e-26	0.0916409	10.5314	OK		TRAM2	10	EC
1605	TMEM167B	4.24215e-25	3.0199e-26	0.0916407	10.5337	OK		TMEM167B
1606	PYCR1	4.4336e-25	3.16012e-26	0.0916245	10.5295	OK		PYCR1
1607	SNCAIP	4.44254e-25	3.16846e-26	0.0915798	10.5292	OK		SNCAIP
1608	UNC5C	5.29163e-25	3.77639e-26	0.091484	10.5127	OK		UNC5C	1	EC
1609	SOD1	3.68e-25	2.61483e-26	0.0914781	10.5473	OK		SOD1
1610	ADAMTS2	5.55681e-25	3.96809e-26	0.091444	10.508	OK		ADAMTS2	4	EC
1611	ZGRF1	5.61448e-25	4.01177e-26	0.0914342	10.507	OK		ZGRF1
1612	TAF10	5.96833e-25	4.26989e-26	0.0913022	10.5011	OK		TAF10
1613	CDK2AP1	6.58638e-25	4.71498e-26	0.0912585	10.4917	OK		CDK2AP1
1614	BZW1	7.06133e-25	5.05811e-26	0.0912441	10.4851	OK		BZW1
1615	TGOLN2	8.21659e-25	5.89291e-26	0.0911182	10.4706	OK		TGOLN2
1616	TICRR	9.11556e-25	6.54169e-26	0.0910237	10.4607	OK		TICRR
1617	CACNA1D	9.95797e-25	7.15506e-26	0.0909166	10.4522	OK		CACNA1D
1618	SLC39A7	1.15486e-24	8.30821e-26	0.0908321	10.4381	OK		SLC39A7
1619	L3MBTL3	1.13422e-24	8.15471e-26	0.0908202	10.4398	OK		L3MBTL3
1620	WDR83OS	3.49753e-25	2.48363e-26	0.0907315	10.5521	OK		WDR83OS
1621	LCORL	1.32783e-24	9.55847e-26	0.0906955	10.4247	OK		LCORL
1622	TOB2	1.51869e-24	1.09391e-25	0.0906035	10.4119	OK		TOB2
1623	RYR2	1.52986e-24	1.10264e-25	0.0905891	10.4112	OK		RYR2
1624	RANBP17	1.54213e-24	1.11216e-25	0.0905749	10.4103	OK		RANBP17
1625	AC107223.1	1.60331e-24	1.15699e-25	0.0905582	10.4066	OK		AC107223.1
1626	COX5B	5.87526e-25	4.2007e-26	0.0905539	10.5026	OK		COX5B
1627	MXI1	1.85793e-24	1.34155e-25	0.0904141	10.3925	OK		MXI1
1628	CAST	1.9144e-24	1.38403e-25	0.0904029	10.3895	OK		CAST
1629	TBCD	1.92362e-24	1.39155e-25	0.0903986	10.389	OK		TBCD
1630	FMNL3	2.03009e-24	1.47037e-25	0.0903563	10.3837	OK		FMNL3	10	EC
1631	LTF	1.77784e-25	1.24828e-26	0.0903186	10.6165	OK		LTF
1632	POLR2I	8.11519e-25	5.8166e-26	0.0903039	10.4719	OK		POLR2I
1633	SHCBP1	2.16e-24	1.56732e-25	0.0903028	10.3776	OK		SHCBP1
1634	CACNA1A	2.07204e-24	1.50258e-25	0.0903025	10.3817	OK		CACNA1A
1635	HPSE2	2.06376e-24	1.49566e-25	0.0902695	10.3821	OK		HPSE2	2	EC
1636	RASSF9	1.91141e-24	1.38102e-25	0.0902234	10.3897	OK		RASSF9
1637	CDKL5	2.60371e-24	1.89159e-25	0.0901463	10.3597	OK		CDKL5
1638	MRPL20	2.35421e-24	1.70929e-25	0.0901439	10.3693	OK		MRPL20
1639	ZNF593	9.13748e-25	6.56147e-26	0.0901091	10.4605	OK		ZNF593
1640	BET1L	2.88806e-24	2.09945e-25	0.0900267	10.3497	OK		BET1L
1641	BACE2	3.06892e-24	2.23365e-25	0.0900073	10.3437	OK		BACE2
1642	STXBP6	3.01973e-24	2.19651e-25	0.0899682	10.3454	OK		STXBP6	3	EC
1643	NDUFS6	1.97814e-24	1.43186e-25	0.0899274	10.3863	OK		NDUFS6	6	EC
1644	RPN2	4.44936e-24	3.24231e-25	0.0896952	10.308	OK		RPN2
1645	AL449983.1	4.69075e-24	3.4203e-25	0.0895816	10.3028	OK		AL449983.1
1646	NCBP2	5.34806e-24	3.90432e-25	0.0895088	10.2901	OK		NCBP2
1647	COPA	6.0789e-24	4.44056e-25	0.0894055	10.2777	OK		COPA	10	EC
1648	RNF217	6.68417e-24	4.88566e-25	0.0893534	10.2685	OK		RNF217
1649	AKT3	6.70461e-24	4.90357e-25	0.0893133	10.2681	OK		AKT3
1650	CEP112	6.73964e-24	4.93217e-25	0.0892995	10.2676	OK		CEP112
1651	MSRB3	6.96723e-24	5.10181e-25	0.0892982	10.2643	OK		MSRB3
1652	SMC2	7.35443e-24	5.3886e-25	0.0892662	10.259	OK		SMC2
1653	FAM89A	8.03006e-24	5.88719e-25	0.0891396	10.2505	OK		FAM89A
1654	POLR3D	9.67819e-24	7.10837e-25	0.0890299	10.2323	OK		POLR3D
1655	RNF207	9.232e-24	6.77657e-25	0.0889743	10.2369	OK		RNF207
1656	ATOX1	3.38661e-24	2.46637e-25	0.0889366	10.3342	OK		ATOX1
1657	MMP23B	8.93097e-24	6.55165e-25	0.0889293	10.2402	OK		MMP23B
1658	RARB	1.09514e-23	8.04839e-25	0.0889233	10.2202	OK		RARB
1659	RAD51AP1	1.11765e-23	8.21874e-25	0.0889078	10.2182	OK		RAD51AP1
1660	CBX6	1.29258e-23	9.51087e-25	0.0887876	10.204	OK		CBX6
1661	PLPP1	1.50592e-23	1.11006e-24	0.0886568	10.189	OK		PLPP1	1	EC
1662	SAMD5	1.62237e-23	1.19734e-24	0.0885947	10.1816	OK		SAMD5
1663	FGF13	1.67178e-23	1.23454e-24	0.0885639	10.1787	OK		FGF13
1664	ZIC5	1.53718e-23	1.13379e-24	0.0885454	10.187	OK		ZIC5
1665	KLF3	1.80212e-23	1.33159e-24	0.0885032	10.1713	OK		KLF3
1666	C4orf48	5.16633e-24	3.76936e-25	0.0884706	10.2935	OK		C4orf48
1667	FAM102B	1.90432e-23	1.40964e-24	0.0884551	10.1658	OK		FAM102B
1668	KLHL24	1.88413e-23	1.39386e-24	0.0884551	10.1669	OK		KLHL24
1669	IRS1	1.99433e-23	1.47892e-24	0.0884097	10.1611	OK		IRS1
1670	PGLS	1.95408e-23	1.4482e-24	0.0883517	10.1631	OK		PGLS
1671	TMED7	2.40346e-23	1.78444e-24	0.0882545	10.1428	OK		TMED7
1672	ZNF83	2.46346e-23	1.83008e-24	0.0882307	10.1403	OK		ZNF83
1673	NAV3	2.26694e-23	1.68208e-24	0.0881333	10.1485	OK		NAV3	5	EC
1674	ANKRD28	2.83737e-23	2.11289e-24	0.0880993	10.1262	OK		ANKRD28
1675	PLSCR1	3.17577e-23	2.36628e-24	0.0879886	10.1152	OK		PLSCR1
1676	RNF125	1.86968e-23	1.38234e-24	0.0879752	10.1677	OK		RNF125	3	EC
1677	ADD3	3.29391e-23	2.45577e-24	0.0879566	10.1115	OK		ADD3
1678	AC008014.1	3.49188e-23	2.60646e-24	0.0879303	10.1057	OK		AC008014.1
1679	BAALC	2.53051e-23	1.88101e-24	0.0879281	10.1376	OK		BAALC
1680	RAMP2	2.78404e-23	2.07193e-24	0.0878807	10.1282	OK		RAMP2
1681	ABR	4.21912e-23	3.15116e-24	0.0877602	10.0871	OK		ABR
1682	P3H2	4.26703e-23	3.18884e-24	0.0877522	10.0859	OK		P3H2
1683	AC092691.1	4.81392e-23	3.60607e-24	0.0876498	10.0738	OK		AC092691.1	1	EC
1684	SPATA6	4.82981e-23	3.62011e-24	0.0876492	10.0734	OK		SPATA6
1685	DOK5	4.89922e-23	3.67431e-24	0.0876275	10.072	OK		DOK5
1686	CDKN1A	2.59447e-23	1.9297e-24	0.0875561	10.1351	OK		CDKN1A
1687	MYADM	5.42384e-23	4.07016e-24	0.0875465	10.0619	OK		MYADM
1688	TCF12	4.516e-23	3.3789e-24	0.0875238	10.0802	OK		TCF12
1689	MAP1LC3A	4.68804e-23	3.50969e-24	0.0875081	10.0765	OK		MAP1LC3A
1690	HSPA8	5.5728e-23	4.18688e-24	0.0875043	10.0591	OK		HSPA8
1691	HES1	5.61445e-23	4.22066e-24	0.0874864	10.0583	OK		HES1
1692	SYT12	1.45123e-23	1.06911e-24	0.087485	10.1927	OK		SYT12	3	EC
1693	KIF22	5.81963e-23	4.37748e-24	0.087473	10.0547	OK		KIF22
1694	HIST1H1B	6.13855e-23	4.62281e-24	0.0874361	10.0494	OK		HIST1H1B
1695	CFAP299	5.95388e-23	4.4811e-24	0.0874118	10.0524	OK		CFAP299
1696	FANCI	6.58909e-23	4.96794e-24	0.0873757	10.0423	OK		FANCI
1697	DANT2	6.70776e-23	5.06039e-24	0.0873573	10.0405	OK		DANT2
1698	L3MBTL4	7.1091e-23	5.36946e-24	0.0873086	10.0346	OK		L3MBTL4
1699	CRABP1	5.47018e-23	4.10736e-24	0.0873032	10.061	OK		CRABP1
1700	DCC	6.83257e-23	5.15757e-24	0.0872687	10.0386	OK		DCC
1701	CEP70	7.51553e-23	5.68309e-24	0.0872586	10.029	OK		CEP70
1702	STARD9	7.71902e-23	5.84038e-24	0.0872338	10.0263	OK		STARD9
1703	ATP5PO	6.22544e-23	4.69101e-24	0.0871751	10.0479	OK		ATP5PO
1704	ARL2BP	8.55911e-23	6.47981e-24	0.0871191	10.016	OK		ARL2BP
1705	INPPL1	1.00276e-22	7.60042e-24	0.0869911	10.0003	OK		INPPL1
1706	RIPK2	1.03883e-22	7.88301e-24	0.0869417	9.99664	OK		RIPK2
1707	FLG-AS1	1.16001e-22	8.81801e-24	0.0868802	9.98553	OK		FLG-AS1
1708	OAT	1.14211e-22	8.67686e-24	0.0868782	9.98713	OK		OAT
1709	SEMA3F	1.13606e-22	8.62589e-24	0.0868315	9.98771	OK		SEMA3F
1710	PHB2	1.16903e-22	8.89177e-24	0.0868089	9.9847	OK		PHB2	8	EC
1711	ME1	1.26388e-22	9.6244e-24	0.0867546	9.97685	OK		ME1	3	EC
1712	NME3	7.14341e-23	5.39854e-24	0.0867012	10.0341	OK		NME3
1713	NDFIP1	1.40959e-22	1.07402e-23	0.0867	9.96595	OK		NDFIP1
1714	PRDX2	1.03143e-22	7.82231e-24	0.0866945	9.9974	OK		PRDX2	8	EC
1715	OCIAD2	1.94219e-23	1.43853e-24	0.0866468	10.1638	OK		OCIAD2
1716	MRPS12	3.31116e-23	2.47009e-24	0.0866326	10.111	OK		MRPS12
1717	SAP18	1.24251e-22	9.45618e-24	0.086619	9.9786	OK		SAP18
1718	CDC42EP1	1.44893e-22	1.10464e-23	0.086615	9.96316	OK		CDC42EP1
1719	MCFD2	1.56923e-22	1.19774e-23	0.086611	9.95511	OK		MCFD2
1720	RBFOX1	1.55194e-22	1.18386e-23	0.0865695	9.95627	OK		RBFOX1
1721	GOLT1B	1.77895e-22	1.35861e-23	0.0865062	9.94257	OK		GOLT1B
1722	NDUFA11	8.74378e-23	6.62349e-24	0.08647	10.0139	OK		NDUFA11
1723	PRDM11	1.8516e-22	1.41655e-23	0.0864627	9.93841	OK		PRDM11
1724	AL008633.1	1.87797e-22	1.43755e-23	0.0864567	9.93694	OK		AL008633.1
1725	CCNA2	1.98792e-22	1.52436e-23	0.0863953	9.9311	OK		CCNA2
1726	AC021504.1	1.81517e-22	1.38787e-23	0.0863874	9.94045	OK		AC021504.1
1727	KIAA1217	1.97352e-22	1.51245e-23	0.0863695	9.93188	OK		KIAA1217
1728	PBX3	2.13031e-22	1.63638e-23	0.0863157	9.92403	OK		PBX3
1729	AL096865.1	2.02431e-22	1.55406e-23	0.0863131	9.92918	OK		AL096865.1
1730	NTM	2.18483e-22	1.68019e-23	0.0862967	9.92139	OK		NTM	2	EC
1731	CPED1	2.22206e-22	1.70981e-23	0.086259	9.91965	OK		CPED1
1732	ATP2B1	2.34105e-22	1.8024e-23	0.0862534	9.91438	OK		ATP2B1
1733	HIST1H2BD	2.42217e-22	1.86594e-23	0.0862118	9.91092	OK		HIST1H2BD
1734	TPM2	2.47414e-22	1.90706e-23	0.0861969	9.90874	OK		TPM2	8	EC
1735	TET1	2.55158e-22	1.96788e-23	0.0861786	9.90561	OK		TET1
1736	PPP3CA	2.62472e-22	2.02662e-23	0.0861276	9.90267	OK		PPP3CA	5	EC
1737	STK33	2.56167e-22	1.9768e-23	0.0861249	9.90515	OK		STK33	2	EC
1738	LUZP2	2.66909e-22	2.06324e-23	0.0861235	9.90088	OK		LUZP2	2	EC
1739	TMEM256	1.31828e-23	9.70576e-25	0.0861208	10.2021	OK		TMEM256
1740	GALNT2	2.7312e-22	2.11367e-23	0.0861199	9.89846	OK		GALNT2
1741	AEBP1	2.86999e-22	2.22236e-23	0.086076	9.89344	OK		AEBP1
1742	C5orf24	2.96576e-22	2.29782e-23	0.0860474	9.8901	OK		C5orf24
1743	UQCR10	4.39853e-23	3.28906e-24	0.0860256	10.0829	OK		UQCR10
1744	TSPAN13	1.79115e-22	1.36872e-23	0.0860132	9.94183	OK		TSPAN13
1745	ERI2	3.12508e-22	2.42265e-23	0.0859992	9.8848	OK		ERI2
1746	HNRNPK	3.26148e-22	2.52984e-23	0.0859553	9.88047	OK		HNRNPK
1747	FRS2	3.3918e-22	2.63543e-23	0.0859262	9.87637	OK		FRS2
1748	ETS2	3.41631e-22	2.65599e-23	0.0859075	9.87559	OK		ETS2
1749	APIP	3.49775e-22	2.72085e-23	0.0859001	9.87317	OK		APIP
1750	ANTKMT	2.62753e-22	2.02995e-23	0.085881	9.9025	OK		ANTKMT
1751	UBE2E2	3.55616e-22	2.76786e-23	0.0858626	9.87145	OK		UBE2E2
1752	ARHGAP28	3.28023e-22	2.54583e-23	0.0858619	9.87984	OK		ARHGAP28	5	EC
1753	RAB11FIP2	3.8817e-22	3.02468e-23	0.0858052	9.86255	OK		RAB11FIP2
1754	GABARAPL2	3.63451e-22	2.83045e-23	0.0858018	9.86921	OK		GABARAPL2
1755	GLYATL2	3.98811e-22	3.10936e-23	0.085753	9.85978	OK		GLYATL2
1756	AC144831.1	2.18282e-22	1.67768e-23	0.0857358	9.92154	OK		AC144831.1
1757	ZEB1-AS1	4.52162e-22	3.53133e-23	0.0856661	9.84699	OK		ZEB1-AS1
1758	SHC1	4.52727e-22	3.53774e-23	0.0856277	9.84681	OK		SHC1
1759	NPB	2.70158e-22	2.08955e-23	0.0856232	9.89961	OK		NPB
1760	NPNT	4.20815e-22	3.28278e-23	0.0856163	9.85433	OK		NPNT	0	EC
1761	PPP2R5A	4.87932e-22	3.81501e-23	0.0855944	9.83922	OK		PPP2R5A	7	EC
1762	C18orf54	5.24906e-22	4.10734e-23	0.0855274	9.83179	OK		C18orf54
1763	USO1	5.33915e-22	4.18163e-23	0.085514	9.82998	OK		USO1
1764	NFATC2	5.47723e-22	4.2922e-23	0.0854952	9.82735	OK		NFATC2
1765	SGO1	5.62976e-22	4.41922e-23	0.0854621	9.82442	OK		SGO1
1766	BBS9	5.49681e-22	4.30998e-23	0.0854615	9.82694	OK		BBS9
1767	PTRHD1	1.91591e-22	1.46744e-23	0.0853742	9.93489	OK		PTRHD1
1768	SPINT2	5.24906e-22	4.10875e-23	0.0853434	9.83175	OK		SPINT2
1769	FOXD2	5.50169e-22	4.31625e-23	0.0853176	9.82679	OK		FOXD2
1770	CCNF	6.87404e-22	5.40508e-23	0.0852795	9.8041	OK		CCNF
1771	LINC01568	7.39753e-22	5.82325e-23	0.0852307	9.79658	OK		LINC01568	4	EC
1772	Z94721.1	7.29057e-22	5.73583e-23	0.0852267	9.79811	OK		Z94721.1
1773	PXDC1	7.44605e-22	5.86475e-23	0.0852112	9.79586	OK		PXDC1	7	EC
1774	ECHS1	5.9429e-22	4.66765e-23	0.0851905	9.8189	OK		ECHS1
1775	SRSF9	8.21303e-22	6.47612e-23	0.0851353	9.78583	OK		SRSF9	4	EC
1776	FGF1	4.43928e-22	3.46505e-23	0.0851119	9.8489	OK		FGF1
1777	HEY1	3.30746e-22	2.56843e-23	0.0850907	9.87895	OK		HEY1
1778	SYNGR2	2.0185e-22	1.54871e-23	0.0850735	9.92952	OK		SYNGR2
1779	TGFB3	9.19069e-22	7.25109e-23	0.0850325	9.77439	OK		TGFB3
1780	SEPTIN11	9.35182e-22	7.38236e-23	0.084969	9.77258	OK		SEPTIN11
1781	MAD2L1	9.69284e-22	7.66015e-23	0.0849605	9.76884	OK		MAD2L1
1782	AC090531.1	9.58142e-22	7.56785e-23	0.0849587	9.77006	OK		AC090531.1	3	EC
1783	PRRC1	1.00656e-21	7.96363e-23	0.0849495	9.7649	OK		PRRC1
1784	KRR1	1.07733e-21	8.53309e-23	0.0848907	9.75789	OK		KRR1
1785	CCDC150	1.07225e-21	8.48812e-23	0.0848856	9.75843	OK		CCDC150
1786	LRRN2	6.86862e-22	5.39777e-23	0.0848184	9.80424	OK		LRRN2
1787	AUTS2	7.7785e-22	6.13004e-23	0.0848125	9.79139	OK		AUTS2	5	EC
1788	P4HA2	1.21047e-21	9.59841e-23	0.084783	9.74595	OK		P4HA2	7	EC
1789	PSMA1	1.25551e-21	9.96106e-23	0.0847193	9.74219	OK		PSMA1
1790	AC108058.1	1.28587e-21	1.02077e-22	0.0847072	9.7397	OK		AC108058.1
1791	ITGA4	1.33535e-21	1.06123e-22	0.084698	9.73575	OK		ITGA4
1792	AC124852.1	1.32361e-21	1.05131e-22	0.0846878	9.7367	OK		AC124852.1
1793	FMOD	1.3769e-21	1.09547e-22	0.0846688	9.73252	OK		FMOD
1794	MTPN	1.4093e-21	1.1225e-22	0.0846497	9.73004	OK		MTPN
1795	TMEM147	1.16673e-21	9.24642e-23	0.0846262	9.74975	OK		TMEM147
1796	COL4A2	1.35986e-21	1.08131e-22	0.0845937	9.73384	OK		COL4A2	2	EC
1797	ADGRA3	1.47368e-21	1.17508e-22	0.0845878	9.72538	OK		ADGRA3
1798	SAXO1	1.46715e-21	1.16922e-22	0.0845799	9.72589	OK		SAXO1
1799	HSPA5	1.52619e-21	1.2183e-22	0.0845712	9.72171	OK		HSPA5
1800	SLC20A2	1.62695e-21	1.30017e-22	0.0845183	9.71508	OK		SLC20A2
1801	ST6GAL1	1.5572e-21	1.24374e-22	0.084515	9.7196	OK		ST6GAL1
1802	MAP1A	1.64205e-21	1.31297e-22	0.0845061	9.71409	OK		MAP1A
1803	REEP5	1.65151e-21	1.32127e-22	0.0844866	9.71344	OK		REEP5
1804	ANKS1A	1.71766e-21	1.37571e-22	0.0844662	9.70933	OK		ANKS1A
1805	HOMER3	1.47737e-21	1.17868e-22	0.0843348	9.72507	OK		HOMER3
1806	ADAMTS7	1.74286e-21	1.39666e-22	0.0843123	9.70779	OK		ADAMTS7
1807	GRID2	2.07238e-21	1.66257e-22	0.0842936	9.69	OK		GRID2	1	EC
1808	EIF4G1	2.09164e-21	1.67895e-22	0.0842902	9.689	OK		EIF4G1
1809	IGFBP3	1.71224e-21	1.37061e-22	0.0842898	9.70971	OK		IGFBP3
1810	BASP1	2.11261e-21	1.69671e-22	0.0842357	9.68793	OK		BASP1	1	EC
1811	PRKAR2B	2.23892e-21	1.80014e-22	0.0842063	9.68188	OK		PRKAR2B
1812	TACC1	2.39142e-21	1.92381e-22	0.0841636	9.67509	OK		TACC1	1	EC
1813	BLCAP	2.54321e-21	2.04705e-22	0.0841064	9.66873	OK		BLCAP
1814	EIF3E	2.55883e-21	2.06076e-22	0.0840899	9.66805	OK		EIF3E
1815	GTDC1	2.57917e-21	2.07828e-22	0.084064	9.66718	OK		GTDC1
1816	OS9	2.86646e-21	2.31104e-22	0.0839978	9.65631	OK		OS9
1817	EIF5B	2.94297e-21	2.37404e-22	0.0839793	9.65355	OK		EIF5B
1818	SCFD2	3.08473e-21	2.49112e-22	0.0839341	9.64862	OK		SCFD2
1819	LMNB1	3.18369e-21	2.57386e-22	0.0839077	9.64527	OK		LMNB1
1820	CNTNAP4	3.03205e-21	2.44724e-22	0.0839021	9.65044	OK		CNTNAP4	0	EC
1821	FBXO5	3.33616e-21	2.6986e-22	0.0838653	9.64041	OK		FBXO5
1822	BIRC5	3.40663e-21	2.75711e-22	0.0838393	9.63821	OK		BIRC5
1823	TMEM258	1.3872e-21	1.10428e-22	0.0838373	9.73171	OK		TMEM258
1824	CSRNP3	3.4524e-21	2.79722e-22	0.0838349	9.63673	OK		CSRNP3
1825	SRPRA	3.56776e-21	2.89542e-22	0.0838016	9.63318	OK		SRPRA
1826	SRGAP1	3.58536e-21	2.91289e-22	0.0837958	9.63256	OK		SRGAP1
1827	SPRY1	3.51837e-21	2.85378e-22	0.0837918	9.63467	OK		SPRY1
1828	CEBPD	3.58456e-21	2.91065e-22	0.0837013	9.63264	OK		CEBPD
1829	ZNF423	4.05514e-21	3.30174e-22	0.0836838	9.61968	OK		ZNF423
1830	HAPLN1	4.04595e-21	3.29247e-22	0.0836764	9.61997	OK		HAPLN1	7	EC
1831	MFAP2	3.92407e-21	3.18981e-22	0.0836727	9.62323	OK		MFAP2	8	EC
1832	ADAMTS9-AS1	4.14376e-21	3.37573e-22	0.083646	9.6174	OK		ADAMTS9-AS1
1833	RNF152	3.96402e-21	3.22403e-22	0.083631	9.62213	OK		RNF152
1834	GADD45GIP1	3.43926e-21	2.78504e-22	0.0836177	9.63717	OK		GADD45GIP1
1835	NCAN	2.00049e-21	1.60401e-22	0.0836129	9.69367	OK		NCAN
1836	MRPL54	9.83762e-22	7.77893e-23	0.0836074	9.76728	OK		MRPL54
1837	MPP6	4.40755e-21	3.59258e-22	0.0836017	9.61099	OK		MPP6
1838	AP002989.1	4.80918e-21	3.92421e-22	0.0834893	9.6019	OK		AP002989.1
1839	SLC23A2	5.04002e-21	4.11481e-22	0.083487	9.59701	OK		SLC23A2
1840	CACNA1G	5.19681e-21	4.24511e-22	0.0834591	9.5938	OK		CACNA1G
1841	DAP	5.24541e-21	4.28714e-22	0.0834478	9.59278	OK		DAP
1842	ATP6V1F	3.49728e-21	2.83513e-22	0.0833466	9.63534	OK		ATP6V1F
1843	ABLIM1	6.35347e-21	5.20743e-22	0.0832737	9.5727	OK		ABLIM1
1844	SELENOF	6.69975e-21	5.50546e-22	0.0832236	9.56695	OK		SELENOF
1845	EIF5	6.72766e-21	5.53138e-22	0.0832192	9.56646	OK		EIF5
1846	ADAMTS5	6.35903e-21	5.21703e-22	0.0832191	9.57251	OK		ADAMTS5	0	EC
1847	AC108134.2	6.68749e-21	5.49243e-22	0.0832074	9.56719	OK		AC108134.2
1848	MGAT4C	5.57302e-21	4.55983e-22	0.083195	9.58642	OK		MGAT4C	0	EC
1849	MRAS	6.77141e-21	5.57335e-22	0.0831773	9.56568	OK		MRAS
1850	TRO	6.97438e-21	5.7435e-22	0.0831688	9.56257	OK		TRO
1851	LINGO2	7.14619e-21	5.88816e-22	0.0831617	9.55999	OK		LINGO2
1852	PLCD4	6.35347e-21	5.20965e-22	0.0831561	9.57266	OK		PLCD4
1853	ACTR2	7.27907e-21	6.00086e-22	0.0831354	9.55803	OK		ACTR2
1854	TNS1	7.40657e-21	6.11253e-22	0.0831306	9.55612	OK		TNS1
1855	COL16A1	7.40138e-21	6.10497e-22	0.0831257	9.55625	OK		COL16A1	4	EC
1856	LINC00205	7.5913e-21	6.26835e-22	0.0831023	9.55352	OK		LINC00205
1857	CCDC85B	6.76669e-21	5.56647e-22	0.0830703	9.56581	OK		CCDC85B
1858	DNM3	7.83667e-21	6.47443e-22	0.0830605	9.55017	OK		DNM3	1	EC
1859	DIP2B	8.01979e-21	6.62928e-22	0.0830555	9.54772	OK		DIP2B
1860	PDGFA	6.27971e-21	5.14361e-22	0.0830271	9.57398	OK		PDGFA
1861	NDFIP2	8.16539e-21	6.75325e-22	0.0830211	9.5458	OK		NDFIP2
1862	SRPX2	8.57135e-21	7.0928e-22	0.0829778	9.54071	OK		SRPX2
1863	CIAO2B	6.6651e-21	5.47109e-22	0.0829674	9.56759	OK		CIAO2B
1864	NKD1	8.81489e-21	7.29823e-22	0.0829601	9.53775	OK		NKD1
1865	TOB1	8.94321e-21	7.4124e-22	0.0829341	9.53614	OK		TOB1
1866	FLVCR2	6.18398e-21	5.06246e-22	0.0828578	9.57562	OK		FLVCR2	3	EC
1867	MAB21L2	1.00441e-20	8.32931e-22	0.0828028	9.52403	OK		MAB21L2	0	EC
1868	FCGRT	1.01612e-20	8.43092e-22	0.0827754	9.52277	OK		FCGRT
1869	SPC24	1.12132e-20	9.30876e-22	0.082713	9.51248	OK		SPC24
1870	SF3B1	1.25782e-20	1.04531e-21	0.0826284	9.50041	OK		SF3B1
1871	MAPK10	1.30858e-20	1.08837e-21	0.0825995	9.49621	OK		MAPK10
1872	IMMP2L	1.37259e-20	1.14251e-21	0.0825446	9.49115	OK		IMMP2L
1873	CACNA2D1	1.3884e-20	1.15628e-21	0.0825122	9.4899	OK		CACNA2D1
1874	HIST1H1D	1.42778e-20	1.18971e-21	0.0825118	9.48693	OK		HIST1H1D
1875	PSMB10	5.56946e-21	4.55445e-22	0.0824297	9.58654	OK		PSMB10
1876	HIST1H2AC	1.63973e-20	1.3685e-21	0.082395	9.47232	OK		HIST1H2AC
1877	ARL6IP4	1.60596e-20	1.33889e-21	0.0823865	9.4746	OK		ARL6IP4
1878	TRAPPC2	1.62966e-20	1.35937e-21	0.0823862	9.47302	OK		TRAPPC2
1879	HS3ST3A1	1.7001e-20	1.42114e-21	0.0823619	9.46838	OK		HS3ST3A1
1880	ZNHIT1	1.21593e-20	1.00995e-21	0.0823484	9.50399	OK		ZNHIT1
1881	S1PR1	1.64525e-20	1.37456e-21	0.082276	9.47186	OK		S1PR1
1882	ATP5MPL	8.94281e-21	7.40811e-22	0.082189	9.5362	OK		ATP5MPL
1883	BNIP3L	2.09686e-20	1.75559e-21	0.0821652	9.44627	OK		BNIP3L
1884	CCN2	2.09827e-20	1.75769e-21	0.0821607	9.44615	OK		CCN2
1885	AC006299.1	1.98237e-20	1.65886e-21	0.0821504	9.4522	OK		AC006299.1
1886	RTKN2	2.1494e-20	1.80339e-21	0.0821375	9.44346	OK		RTKN2
1887	HIGD2A	1.80796e-20	1.5121e-21	0.0821129	9.46189	OK		HIGD2A
1888	AC096554.1	4.47317e-21	3.64805e-22	0.0821038	9.60942	OK		AC096554.1
1889	MALAT1	2.13452e-20	1.78996e-21	0.0820792	9.44424	OK		MALAT1	5	EC
1890	ZBTB10	2.34613e-20	1.97156e-21	0.0820643	9.43411	OK		ZBTB10
1891	RNF212	2.12138e-20	1.778e-21	0.0820496	9.44494	OK		RNF212
1892	NFIX	2.34609e-20	1.97049e-21	0.0820401	9.43417	OK		NFIX	1	EC
1893	NDUFB2	1.6418e-20	1.37095e-21	0.082028	9.47213	OK		NDUFB2
1894	TGFBR2	2.49974e-20	2.10286e-21	0.0819991	9.42735	OK		TGFBR2
1895	TM9SF3	2.48903e-20	2.09276e-21	0.0819975	9.42786	OK		TM9SF3
1896	PAMR1	2.17772e-20	1.82811e-21	0.081973	9.44203	OK		PAMR1
1897	LAMA4	2.59259e-20	2.18556e-21	0.0819638	9.4233	OK		LAMA4	1	EC
1898	SGCE	2.59259e-20	2.18549e-21	0.0819624	9.42331	OK		SGCE
1899	NHSL2	2.616e-20	2.20646e-21	0.0819606	9.42231	OK		NHSL2
1900	CIR1	2.65034e-20	2.2366e-21	0.0819486	9.42088	OK		CIR1
1901	WSB1	2.5074e-20	2.11042e-21	0.0819297	9.42698	OK		WSB1
1902	GLRX	2.75065e-20	2.32247e-21	0.0818987	9.41692	OK		GLRX
1903	C4orf3	2.75425e-20	2.32673e-21	0.0818633	9.41673	OK		C4orf3
1904	C1S	2.94314e-20	2.4876e-21	0.0818349	9.40971	OK		C1S
1905	ERGIC1	2.99595e-20	2.53356e-21	0.0818334	9.40778	OK		ERGIC1
1906	NKAIN4	2.56374e-20	2.15898e-21	0.0818119	9.42459	OK		NKAIN4
1907	ZFPM2-AS1	3.0685e-20	2.59628e-21	0.0818105	9.40521	OK		ZFPM2-AS1
1908	RREB1	3.25803e-20	2.75952e-21	0.0817523	9.3988	OK		RREB1
1909	STOX2	3.33227e-20	2.82388e-21	0.081733	9.39637	OK		STOX2
1910	CSNK2B	3.08241e-20	2.60941e-21	0.081674	9.40468	OK		CSNK2B
1911	ZNF106	3.67009e-20	3.11179e-21	0.0816443	9.38615	OK		ZNF106
1912	NR4A3	3.89962e-20	3.30813e-21	0.0815671	9.3797	OK		NR4A3
1913	SAR1A	4.0179e-20	3.41381e-21	0.0815582	9.37638	OK		SAR1A
1914	AC092821.3	4.00076e-20	3.39747e-21	0.081553	9.37689	OK		AC092821.3
1915	CRTAP	4.13239e-20	3.51291e-21	0.0815306	9.37336	OK		CRTAP
1916	PCDH7	3.98193e-20	3.37972e-21	0.0815178	9.37744	OK		PCDH7	5	EC
1917	TMEM59	4.22299e-20	3.59367e-21	0.0815102	9.37096	OK		TMEM59
1918	AC034195.1	4.18665e-20	3.5609e-21	0.0814974	9.37193	OK		AC034195.1
1919	ZKSCAN1	4.30483e-20	3.66904e-21	0.081493	9.36877	OK		ZKSCAN1
1920	FRMD3	4.25682e-20	3.62624e-21	0.0814893	9.37001	OK		FRMD3
1921	ZCCHC24	4.79659e-20	4.09242e-21	0.0813915	9.35724	OK		ZCCHC24
1922	ITPKB	4.83657e-20	4.12868e-21	0.0813781	9.35631	OK		ITPKB
1923	IL15	4.67015e-20	3.98248e-21	0.0813734	9.36012	OK		IL15
1924	TSBP1-AS1	5.32364e-20	4.55153e-21	0.0812931	9.34599	OK		TSBP1-AS1	1	EC
1925	SCN8A	5.26301e-20	4.49736e-21	0.0812923	9.34726	OK		SCN8A
1926	IGF2R	5.4528e-20	4.66438e-21	0.0812698	9.3434	OK		IGF2R
1927	ZNF385B	4.2375e-20	3.6079e-21	0.081241	9.37055	OK		ZNF385B	3	EC
1928	FYN	5.26068e-20	4.49304e-21	0.0812362	9.34736	OK		FYN	5	EC
1929	AC090578.1	5.86521e-20	5.02235e-21	0.0812036	9.33557	OK		AC090578.1
1930	TSKU	5.76155e-20	4.93103e-21	0.0811239	9.33752	OK		TSKU
1931	CHD4	6.51029e-20	5.58338e-21	0.0811007	9.32435	OK		CHD4
1932	RNF181	3.09413e-21	2.50008e-22	0.0810927	9.64825	OK		RNF181
1933	LPAR1	6.99145e-20	6.00533e-21	0.0810325	9.31662	OK		LPAR1
1934	AC062004.1	7.06358e-20	6.07041e-21	0.0810158	9.31547	OK		AC062004.1	1	EC
1935	LNX1	6.69582e-20	5.74546e-21	0.0809906	9.32131	OK		LNX1
1936	AP2S1	6.06535e-20	5.19642e-21	0.0809843	9.33196	OK		AP2S1
1937	IGSF10	7.54323e-20	6.4893e-21	0.0809618	9.30839	OK		IGSF10
1938	POU3F4	6.24489e-20	5.353e-21	0.080957	9.32882	OK		POU3F4
1939	ISCU	7.41866e-20	6.37885e-21	0.0809544	9.31021	OK		ISCU
1940	SVEP1	7.56088e-20	6.50784e-21	0.0809445	9.30809	OK		SVEP1
1941	PLAG1	8.02704e-20	6.91263e-21	0.0809017	9.30167	OK		PLAG1
1942	EDEM3	8.1137e-20	6.99804e-21	0.080896	9.30037	OK		EDEM3
1943	ITGA1	8.05465e-20	6.93997e-21	0.0808625	9.30125	OK		ITGA1
1944	ADAMTS19	8.39651e-20	7.24568e-21	0.0808369	9.29667	OK		ADAMTS19	2	EC
1945	ADAMTS17	8.91895e-20	7.70442e-21	0.0808058	9.29014	OK		ADAMTS17
1946	CKB	8.6174e-20	7.44011e-21	0.0807025	9.29385	OK		CKB
1947	LRRC15	6.93414e-20	5.95303e-21	0.0806876	9.31755	OK		LRRC15
1948	CA3	8.07234e-20	6.95879e-21	0.0806627	9.30097	OK		CA3
1949	NUAK1	1.11862e-19	9.68274e-21	0.0805911	9.26578	OK		NUAK1
1950	ITGA9	1.12707e-19	9.76089e-21	0.0805848	9.26492	OK		ITGA9
1951	AC107068.2	1.22122e-19	1.05816e-20	0.0805066	9.2563	OK		AC107068.2
1952	LINC02542	1.06396e-19	9.2049e-21	0.0805039	9.27118	OK		LINC02542
1953	C7orf50	1.24857e-19	1.08242e-20	0.0804855	9.25388	OK		C7orf50
1954	CRISPLD1	1.31337e-19	1.13918e-20	0.0804414	9.24842	OK		CRISPLD1
1955	KLF4	1.31576e-19	1.14184e-20	0.0804368	9.24817	OK		KLF4
1956	CAP2	1.35246e-19	1.17488e-20	0.0804027	9.24512	OK		CAP2
1957	CYP1B1	1.42279e-19	1.23661e-20	0.0803637	9.23964	OK		CYP1B1
1958	PCLO	1.34939e-19	1.17162e-20	0.0803564	9.24542	OK		PCLO
1959	MFAP5	9.47211e-20	8.18644e-21	0.0803519	9.28368	OK		MFAP5	0	EC
1960	ARL6IP5	1.54773e-19	1.34863e-20	0.0802838	9.23036	OK		ARL6IP5
1961	SPATS2L	1.46856e-19	1.27747e-20	0.0802809	9.23616	OK		SPATS2L	5	EC
1962	GRB10	1.56483e-19	1.36422e-20	0.080267	9.22913	OK		GRB10
1963	MPG	1.46856e-19	1.27769e-20	0.0802326	9.23614	OK		MPG
1964	ZBTB38	1.74819e-19	1.52639e-20	0.0801635	9.21709	OK		ZBTB38
1965	BEX4	1.72882e-19	1.50871e-20	0.0801555	9.21834	OK		BEX4
1966	SRPRB	1.71778e-19	1.49832e-20	0.0801548	9.21908	OK		SRPRB
1967	AL359555.4	1.06187e-19	9.18211e-21	0.0801297	9.27144	OK		AL359555.4
1968	TMED10	1.84851e-19	1.61481e-20	0.0801148	9.21105	OK		TMED10
1969	AC002074.1	1.87474e-19	1.63855e-20	0.0801014	9.20948	OK		AC002074.1
1970	SASH1	1.94486e-19	1.70156e-20	0.0800622	9.20543	OK		SASH1
1971	GET1	1.9345e-19	1.69164e-20	0.0800612	9.20606	OK		GET1
1972	EIF2AK4	1.99788e-19	1.7506e-20	0.0800404	9.20238	OK		EIF2AK4
1973	TBX3	1.50776e-19	1.31246e-20	0.0800279	9.23327	OK		TBX3	2	EC
1974	TWSG1	2.06234e-19	1.80799e-20	0.080009	9.19891	OK		TWSG1
1975	SCN2B	1.9558e-19	1.712e-20	0.0799836	9.20477	OK		SCN2B
1976	ADAM19	2.10433e-19	1.84574e-20	0.0799233	9.19669	OK		ADAM19
1977	AC253572.2	2.17453e-19	1.90924e-20	0.0798996	9.19305	OK		AC253572.2
1978	PLD1	2.32689e-19	2.04507e-20	0.0798936	9.18566	OK		PLD1	1	EC
1979	CRY1	2.37451e-19	2.08798e-20	0.0798726	9.18342	OK		CRY1
1980	PRAF2	2.12078e-19	1.86111e-20	0.0798681	9.1958	OK		PRAF2
1981	AC009093.2	2.39245e-19	2.10481e-20	0.0798303	9.18256	OK		AC009093.2
1982	SGCG	2.20878e-19	1.94029e-20	0.0798299	9.19132	OK		SGCG
1983	PPFIBP1	2.57368e-19	2.26882e-20	0.0797918	9.17448	OK		PPFIBP1
1984	SLITRK6	2.53602e-19	2.23337e-20	0.0797864	9.17618	OK		SLITRK6
1985	LRRN1	2.59824e-19	2.29277e-20	0.079779	9.17335	OK		LRRN1
1986	TXNL4A	2.54219e-19	2.23993e-20	0.0797785	9.17586	OK		TXNL4A
1987	CHRM2	2.66857e-19	2.35601e-20	0.0797403	9.17041	OK		CHRM2	2	EC
1988	EIF3H	2.73451e-19	2.41544e-20	0.079736	9.16773	OK		EIF3H
1989	KCTD8	2.82166e-19	2.49367e-20	0.0797068	9.16429	OK		KCTD8	4	EC
1990	ANK2	2.85362e-19	2.52444e-20	0.0796927	9.16297	OK		ANK2	1	EC
1991	PIGH	2.48337e-19	2.1859e-20	0.0796861	9.17849	OK		PIGH
1992	AEBP2	2.89839e-19	2.56533e-20	0.0796742	9.16124	OK		AEBP2
1993	HMGB1	2.85362e-19	2.52383e-20	0.0796322	9.16299	OK		HMGB1	10	EC
1994	C12orf45	3.04861e-19	2.70099e-20	0.0796178	9.15567	OK		C12orf45
1995	BRK1	3.01734e-19	2.67195e-20	0.0795669	9.15684	OK		BRK1	8	EC
1996	LMO4	3.38251e-19	2.99982e-20	0.0795325	9.14434	OK		LMO4
1997	GOLGB1	3.44405e-19	3.05897e-20	0.079505	9.14223	OK		GOLGB1	10	EC
1998	TALDO1	3.26568e-19	2.89476e-20	0.0794939	9.14819	OK		TALDO1
1999	NR3C1	3.43642e-19	3.04915e-20	0.0794849	9.14257	OK		NR3C1	1	EC
[truncated: 20,632 more rows]

## Sheet: Endochondral
rank	gene_short_name	q_value	p_value	morans_I	morans_test_statistic	status	selection	gene_symbol	module	trajectory
1	IBSP	0	0	0.630233	51.5584	OK	x	IBSP	3	both
2	COL12A1	0	0	0.560801	45.7728	OK	x	COL12A1	5	both
3	SPP1	0	0	0.553518	45.3048	OK	x	SPP1	3	both
4	CD36	0	0	0.549587	44.903	OK	x	CD36	7	both
5	COL14A1	0	0	0.547747	44.7073	OK	x	COL14A1	1	both
6	SATB2	0	0	0.539099	44.0204	OK	x	SATB2	10	both
7	DMP1	0	0	0.513889	42.1744	OK	x	DMP1	3	both
8	INSC	0	0	0.486606	39.7626	OK	x	INSC	7	both
9	THBS2	0	0	0.482251	39.379	OK	x	THBS2	1	both
10	SGMS2	0	0	0.468705	38.2822	OK		SGMS2	7	both
11	AFF3	0	0	0.462641	37.773	OK		AFF3	1	both
12	SMPD3	3.25138e-299	1.72655e-302	0.454342	37.1564	OK		SMPD3	7	both
13	MAMDC2	5.95892e-295	3.428e-298	0.451605	36.8893	OK		MAMDC2	7	both
14	ACTG1	1.45791e-291	9.03207e-295	0.449278	36.6753	OK		ACTG1	10	both
15	TENT5A	5.25268e-291	3.4866e-294	0.448811	36.6385	OK	x	TENT5A	5	EC
16	TIMP1	3.04656e-289	2.15705e-292	0.446883	36.5258	OK		TIMP1	3	both
17	IFITM5	1.57435e-288	1.18435e-291	0.445219	36.4792	OK	x	IFITM5	3	both
18	HMGA2	1.029e-275	8.19632e-279	0.436727	35.6602	OK	x	HMGA2	1	EC
19	MT-CO1	7.55302e-274	6.35045e-277	0.435245	35.5381	OK		MT-CO1	13	both
20	RPL3	2.61409e-272	2.31356e-275	0.434099	35.4368	OK		RPL3	11	both
21	ACTB	1.13569e-264	1.05538e-267	0.427962	34.936	OK		ACTB	10	both
22	NRK	1.3607e-263	1.32469e-266	0.427058	34.8636	OK		NRK	0	EC
23	XIST	5.74346e-263	5.84563e-266	0.426562	34.821	OK		XIST	8	both
24	TGFB1	1.06078e-255	1.1266e-258	0.420139	34.3363	OK	x	TGFB1	3	both
25	ITGBL1	1.01162e-254	1.11915e-257	0.4195	34.2695	OK	x	ITGBL1	1	both
26	RPS3	4.24964e-250	4.8894e-253	0.415935	33.9565	OK		RPS3	11	both
27	ELL2	1.04858e-249	1.25284e-252	0.415425	33.9288	OK		ELL2	10	both
28	EEF1G	2.58164e-248	3.19877e-251	0.414416	33.8333	OK		EEF1G	11	both
29	MT-ND5	6.19591e-248	7.9512e-251	0.413999	33.8064	OK		MT-ND5	13	both
30	NFIB	1.02194e-246	1.35668e-249	0.412502	33.7224	OK		NFIB	5	both
31	ABI3BP	8.28006e-240	1.13586e-242	0.407177	33.2468	OK	x	ABI3BP	1	both
32	SYTL2	4.93839e-239	6.99303e-242	0.406363	33.1921	OK		SYTL2	7	both
33	CASC15	8.75085e-239	1.27789e-241	0.406158	33.174	OK		CASC15	1	both
34	EEF1A1	8.40384e-236	1.26441e-238	0.403788	32.9656	OK		EEF1A1	10	both
35	MT-ND4	6.44976e-235	9.98945e-238	0.402648	32.9029	OK		MT-ND4	13	both
36	COL1A2	1.05226e-230	1.72288e-233	0.399244	32.6053	OK	x	COL1A2	5	both
37	SLC8A3	6.66484e-231	1.06175e-233	0.399157	32.6202	OK		SLC8A3	7	both
38	RPL10	5.90124e-229	9.92331e-232	0.397837	32.4809	OK		RPL10	11	both
39	RPS4X	1.30934e-228	2.25968e-231	0.397521	32.4556	OK		RPS4X	11	both
40	ANO5	9.13528e-228	1.61701e-230	0.396464	32.3949	OK	x	ANO5	7	both
41	MT-ATP6	3.5672e-225	6.47204e-228	0.39417	32.2096	OK		MT-ATP6	13	both
42	MEF2C	1.35035e-224	2.50973e-227	0.393965	32.1676	OK	x	MEF2C	10	both
43	PANX3	6.8198e-222	1.29769e-224	0.390435	31.9729	OK		PANX3	3	both
44	ALPL	2.37945e-219	4.63297e-222	0.388735	31.7887	OK	x	ALPL	3	both
45	LMO7	1.97771e-217	3.93827e-220	0.387642	31.6488	OK		LMO7	5	both
46	MEIS2	3.8661e-215	7.86975e-218	0.385491	31.4811	OK		MEIS2	1	both
47	SERPINF1	7.87072e-213	1.63698e-215	0.383064	31.3113	OK		SERPINF1	7	both
48	NDRG1	3.06118e-212	6.5022e-215	0.382676	31.2673	OK		NDRG1	7	both
49	PBX1	6.7268e-212	1.45859e-214	0.382496	31.2414	OK		PBX1	1	both
50	FNDC1	8.46546e-206	1.87305e-208	0.376951	30.7884	OK		FNDC1	0	EC
51	RUNX2	3.98165e-204	9.16214e-207	0.375544	30.6619	OK	x	RUNX2	5	both
52	A2M	4.04072e-205	9.11925e-208	0.37491	30.737	OK		A2M	3	both
53	GSN	2.56465e-202	6.01497e-205	0.373813	30.5253	OK		GSN	10	both
54	B4GALNT3	1.79557e-200	4.29069e-203	0.371909	30.3853	OK		B4GALNT3	3	both
55	MTRNR2L12	5.71164e-200	1.39012e-202	0.37164	30.3467	OK		MTRNR2L12	13	both
56	RPS2	9.83724e-199	2.43776e-201	0.370527	30.2522	OK		RPS2	11	both
57	COL1A1	7.54696e-198	1.9036e-200	0.369659	30.1843	OK	x	COL1A1	5	both
58	MDK	1.91831e-196	4.92353e-199	0.368366	30.0765	OK		MDK	8	both
59	MARCKSL1	1.76681e-194	4.61288e-197	0.366469	29.9253	OK		MARCKSL1	8	both
60	MEIS1	3.17218e-193	8.42245e-196	0.365242	29.8282	OK	x	MEIS1	1	EC
61	MT-ND4L	6.59801e-193	1.78104e-195	0.364842	29.8031	OK		MT-ND4L	13	both
62	SPARC	7.26136e-191	1.99223e-193	0.363021	29.6446	OK	x	SPARC	5	both
63	RPL13A	3.66345e-187	1.05374e-189	0.359511	29.3543	OK		RPL13A	11	both
64	RHBDL2	2.06874e-187	5.76736e-190	0.359232	29.3748	OK		RHBDL2	3	both
65	GALNT3	3.20696e-187	9.08245e-190	0.359047	29.3593	OK		GALNT3	3	both
66	RPL23	5.72742e-185	1.67276e-187	0.357377	29.1813	OK		RPL23	11	both
67	KIF26B	5.34625e-182	1.60875e-184	0.3545	28.9453	OK		KIF26B	2	EC
68	MT-CO2	1.66683e-182	4.94193e-185	0.354487	28.986	OK		MT-CO2	13	both
69	RPL11	3.5444e-179	1.08224e-181	0.351734	28.7197	OK		RPL11	11	both
70	MIR100HG	1.61247e-171	4.99481e-174	0.343802	28.0993	OK		MIR100HG	5	both
71	CCN4	4.06721e-171	1.27787e-173	0.34339	28.0659	OK	x	CCN4	3	both
72	H1FX	3.98599e-169	1.26999e-171	0.341681	27.9018	OK		H1FX	9	EC
73	SOX11	1.06353e-165	3.48267e-168	0.338218	27.6169	OK	x	SOX11	2	EC
74	ADGRG6	2.5119e-165	8.33669e-168	0.337779	27.5854	OK	x	ADGRG6	0	EC
75	S100A13	8.15571e-166	2.6346e-168	0.337313	27.627	OK		S100A13	3	both
76	BAMBI	2.07858e-163	6.99055e-166	0.335486	27.4245	OK		BAMBI	3	both
77	COL11A1	9.2309e-163	3.14532e-165	0.335142	27.3697	OK	x	COL11A1	5	both
78	RPS16	1.01289e-159	3.49612e-162	0.331963	27.1126	OK		RPS16	11	both
79	RPL13	1.20985e-159	4.22949e-162	0.331945	27.1056	OK		RPL13	11	both
80	COL5A2	3.25725e-159	1.16753e-161	0.331319	27.0682	OK		COL5A2	5	both
81	GNAT3	1.53433e-159	5.43173e-162	0.330822	27.0964	OK		GNAT3	3	both
82	HNRNPA1	6.67558e-158	2.42233e-160	0.330103	26.9561	OK		HNRNPA1	10	both
83	LOX	2.72504e-157	1.00088e-159	0.329399	26.9034	OK	x	LOX	10	both
84	SFRP1	7.69435e-156	2.8601e-158	0.327935	26.7787	OK	x	SFRP1	1	both
85	RPS9	9.61774e-156	3.61761e-158	0.327802	26.7699	OK		RPS9	11	both
86	PLCE1	3.33295e-154	1.2979e-156	0.326189	26.6361	OK		PLCE1	1	EC
87	MT-CYB	2.16903e-154	8.35053e-157	0.326149	26.6526	OK		MT-CYB	13	both
88	DLX3	1.55266e-154	5.90887e-157	0.32563	26.6655	OK	x	DLX3	3	both
89	LIFR	5.41297e-149	2.1558e-151	0.320609	26.1815	OK	x	LIFR	10	both
90	RPS18	4.68309e-149	1.84439e-151	0.320591	26.1875	OK		RPS18	11	both
91	MT-ND2	7.30155e-149	2.94026e-151	0.320145	26.1697	OK		MT-ND2	13	both
92	PTMA	3.19572e-148	1.30103e-150	0.319663	26.1129	OK		PTMA	10	both
93	RPS23	6.16409e-148	2.53677e-150	0.31942	26.0874	OK		RPS23	11	both
94	MT-ATP8	5.18242e-146	2.15571e-148	0.317223	25.9168	OK		MT-ATP8	13	both
95	COL6A6	9.08245e-146	3.81818e-148	0.317009	25.8947	OK	x	COL6A6	0	both
96	LIN28B	1.24569e-145	5.29188e-148	0.316913	25.8821	OK		LIN28B	2	EC
97	ZBTB7C	2.39622e-145	1.02856e-147	0.316455	25.8565	OK		ZBTB7C	7	both
98	TUBB2B	1.99216e-143	8.63932e-146	0.314407	25.6848	OK		TUBB2B	2	EC
99	ADGRL3	3.45755e-143	1.51473e-145	0.314039	25.663	OK		ADGRL3	5	both
100	TNC	1.54449e-141	6.83463e-144	0.312401	25.5143	OK	x	TNC	10	both
101	PTPRZ1	4.34699e-140	1.96209e-142	0.310622	25.3826	OK		PTPRZ1	3	both
102	CHAD	1.23348e-140	5.51293e-143	0.310141	25.4325	OK		CHAD	3	both
103	BGN	1.35173e-139	6.1611e-142	0.310062	25.3376	OK		BGN	7	both
104	RPS14	8.28749e-139	3.81405e-141	0.309341	25.2656	OK		RPS14	11	both
105	RPS3A	6.32513e-138	2.93893e-140	0.308363	25.1848	OK		RPS3A	11	both
106	RPLP1	3.92926e-137	1.86048e-139	0.30746	25.1115	OK		RPLP1	11	both
107	RPS11	2.41237e-136	1.15292e-138	0.306536	25.0389	OK		RPS11	11	both
108	PHOSPHO1	3.51574e-137	1.64912e-139	0.30625	25.1163	OK		PHOSPHO1	3	both
109	RPL7A	3.34439e-135	1.62794e-137	0.305299	24.9331	OK		RPL7A	11	both
110	RPSA	1.4241e-134	7.12111e-137	0.304577	24.874	OK		RPSA	11	both
111	SLC36A2	3.25057e-135	1.56789e-137	0.304411	24.9346	OK		SLC36A2	3	both
112	ITGA10	1.41598e-134	7.01789e-137	0.304276	24.8745	OK	x	ITGA10	3	both
113	HPCAL1	1.69522e-134	8.55185e-137	0.304079	24.8666	OK		HPCAL1	3	both
114	SP7	1.04217e-134	5.11905e-137	0.304046	24.8872	OK	x	SP7	3	both
115	MEG8	4.71237e-132	2.41895e-134	0.301629	24.6389	OK		MEG8	5	both
116	RPL41	4.49558e-132	2.28778e-134	0.301599	24.6412	OK		RPL41	11	both
117	RPL15	6.67997e-131	3.45852e-133	0.300364	24.5309	OK		RPL15	11	both
118	ACAN	6.83648e-131	3.5698e-133	0.300151	24.5296	OK	x	ACAN	7	both
119	HMGA2-AS1	1.05321e-130	5.54614e-133	0.300138	24.5117	OK	x	HMGA2-AS1	2	EC
120	RPS6	1.79247e-130	9.51839e-133	0.299855	24.4897	OK		RPS6	11	both
121	RPS17	2.41218e-129	1.29159e-131	0.298358	24.3831	OK		RPS17	11	both
122	RPS19	4.10024e-129	2.2136e-131	0.29824	24.3611	OK		RPS19	11	both
123	H3F3A	3.89142e-128	2.11809e-130	0.297145	24.2683	OK		H3F3A	10	both
124	MIR99AHG	5.93108e-127	3.28075e-129	0.295548	24.1553	OK		MIR99AHG	5	both
125	AC131944.1	3.06681e-127	1.68282e-129	0.29429	24.1829	OK		AC131944.1	3	both
126	RPS27A	1.50107e-124	8.36954e-127	0.292873	23.9252	OK		RPS27A	11	both
127	HDAC9	1.21357e-121	6.87393e-124	0.289498	23.6436	OK		HDAC9	5	both
128	RPL19	1.43019e-121	8.1642e-124	0.289335	23.6363	OK		RPL19	11	both
129	CHMP4C	5.25598e-123	2.95384e-125	0.289132	23.7761	OK		CHMP4C	3	both
130	PHEX	2.32033e-121	1.33482e-123	0.288828	23.6155	OK	x	PHEX	3	both
131	RPS20	1.2273e-119	7.11462e-122	0.286965	23.4469	OK		RPS20	11	both
132	CRABP2	8.48695e-119	4.95742e-121	0.28602	23.3641	OK	x	CRABP2	8	both
133	ZEB2	5.43289e-118	3.19751e-120	0.285099	23.2843	OK	x	ZEB2	5	EC
134	TSHZ2	3.25641e-117	1.93096e-119	0.284113	23.2071	OK	x	TSHZ2	1	EC
135	GRIP1	4.54695e-117	2.71634e-119	0.283942	23.1924	OK		GRIP1	1	EC
136	ELMO1	1.12484e-116	6.76954e-119	0.283464	23.1531	OK		ELMO1	10	both
137	HMCN1	6.59103e-116	4.02497e-118	0.282538	23.0761	OK		HMCN1	5	both
138	MT-CO3	5.77827e-116	3.50307e-118	0.282309	23.0821	OK		MT-CO3	13	both
139	RPS12	8.54977e-116	5.25895e-118	0.282284	23.0645	OK		RPS12	11	both
140	RPL18	1.57446e-115	9.75414e-118	0.281981	23.0378	OK		RPL18	11	both
141	AL109930.1	4.55086e-115	2.83951e-117	0.2815	22.9914	OK		AL109930.1	2	EC
142	PTH1R	6.36884e-115	4.00202e-117	0.281278	22.9765	OK	x	PTH1R	10	both
143	RPL27A	9.33966e-113	5.91013e-115	0.278556	22.7585	OK		RPL27A	11	both
144	COL11A2	1.43058e-112	9.14175e-115	0.277839	22.7394	OK		COL11A2	3	both
145	FBN2	8.05529e-112	5.23997e-114	0.277314	22.6626	OK	x	FBN2	5	both
146	NFIX	2.90108e-111	1.89999e-113	0.276781	22.6058	OK		NFIX	1	EC
147	OGN	2.91989e-111	1.92523e-113	0.276771	22.6052	OK		OGN	10	both
148	RPS25	1.02102e-110	6.77729e-113	0.276006	22.5496	OK		RPS25	11	both
149	MMP13	3.87023e-112	2.50046e-114	0.275858	22.6952	OK		MMP13	3	both
150	LINC02740	1.43058e-112	9.1793e-115	0.275635	22.7392	OK		LINC02740	12	EC
151	RPL34	1.44019e-109	9.62334e-112	0.274619	22.4318	OK		RPL34	11	both
152	EBF3	4.60639e-109	3.09838e-111	0.274004	22.3798	OK	x	EBF3	1	both
153	CREB3L1	1.04785e-108	7.09449e-111	0.273397	22.3428	OK		CREB3L1	7	both
154	SOX6	1.60911e-108	1.09657e-110	0.273318	22.3233	OK	x	SOX6	5	EC
155	RPL28	4.16318e-108	2.85553e-110	0.272756	22.2805	OK		RPL28	11	both
156	RRBP1	7.40454e-108	5.11155e-110	0.272463	22.2544	OK		RRBP1	5	both
157	FNDC3B	1.05482e-107	7.32839e-110	0.272038	22.2382	OK		FNDC3B	5	EC
158	COL13A1	1.0072e-106	7.08671e-109	0.270915	22.1362	OK		COL13A1	7	both
159	BMP2	8.08279e-107	5.6513e-109	0.270755	22.1464	OK	x	BMP2	3	both
160	CD109	6.41455e-106	4.54167e-108	0.269936	22.0523	OK	x	CD109	4	EC
161	RPL37A	2.4318e-105	1.73254e-107	0.26911	21.9916	OK		RPL37A	11	both
162	POSTN	5.74522e-105	4.11862e-107	0.268767	21.9523	OK	x	POSTN	5	both
163	MT-ND1	6.2774e-105	4.52791e-107	0.268215	21.948	OK		MT-ND1	13	both
164	EBF2	3.18791e-104	2.31356e-106	0.267802	21.8737	OK	x	EBF2	1	EC
165	RPL5	9.3271e-104	6.81021e-106	0.267202	21.8244	OK		RPL5	11	both
166	PIEZO2	1.1027e-101	8.14899e-104	0.264502	21.6045	OK	x	PIEZO2	1	both
167	NEXMIF	1.02308e-101	7.51531e-104	0.264447	21.6082	OK		NEXMIF	0	both
168	BNC2	3.1318e-101	2.32827e-103	0.263713	21.5559	OK		BNC2	5	both
169	GAPDH	8.84573e-101	6.61531e-103	0.263281	21.5076	OK		GAPDH	11	both
170	CELF2	1.12976e-100	8.49897e-103	0.263158	21.4959	OK		CELF2	0	both
171	H3F3B	1.08482e-99	8.25691e-102	0.261863	21.3901	OK		H3F3B	10	both
172	ADGRD1	1.77379e-99	1.35794e-101	0.261306	21.3669	OK		ADGRD1	3	EC
173	MT-ND3	1.00302e-99	7.58991e-102	0.26109	21.394	OK		MT-ND3	13	both
174	CIRBP	4.11668e-99	3.16976e-101	0.261074	21.3273	OK		CIRBP	8	both
175	COL24A1	1.84733e-98	1.43875e-100	0.260232	21.2564	OK	x	COL24A1	5	EC
176	RPS28	1.78241e-98	1.3803e-100	0.260163	21.2583	OK		RPS28	11	both
177	TWIST1	2.30151e-98	1.80267e-100	0.260096	21.2458	OK	x	TWIST1	5	both
178	PRSS35	4.81625e-98	3.79366e-100	0.259559	21.2108	OK		PRSS35	4	both
179	ROR1	9.97999e-98	7.90521e-100	0.259103	21.1763	OK		ROR1	5	both
180	PITX1	2.88204e-97	2.29564e-99	0.258576	21.126	OK	x	PITX1	2	EC
181	CFL1	5.36234e-96	4.295e-98	0.256918	20.9872	OK		CFL1	8	both
182	ANK2	8.60827e-96	6.93294e-98	0.256651	20.9644	OK		ANK2	1	EC
183	CDH15	1.91237e-95	1.54865e-97	0.255135	20.9261	OK	x	CDH15	3	both
184	RPL8	1.94071e-94	1.58877e-96	0.25479	20.8148	OK		RPL8	11	both
185	ANGPT1	2.37355e-94	1.95363e-96	0.254657	20.8049	OK		ANGPT1	7	both
186	LOXL4	4.82393e-95	3.92779e-97	0.253789	20.8817	OK		LOXL4	3	both
187	ZFHX3	1.16292e-93	9.62328e-96	0.253656	20.7283	OK		ZFHX3	5	both
188	TENM3	2.22781e-93	1.85339e-95	0.253161	20.6967	OK		TENM3	5	both
189	FRMD4A	6.03322e-93	5.04593e-95	0.252657	20.6484	OK		FRMD4A	5	both
190	RPS24	7.61986e-93	6.40664e-95	0.252628	20.6369	OK		RPS24	11	both
191	CCDC3	1.028e-92	8.68878e-95	0.252341	20.6221	OK		CCDC3	7	both
192	COL5A1	1.60055e-92	1.35988e-94	0.252167	20.6004	OK	x	COL5A1	5	both
193	RPL7	1.96575e-92	1.68756e-94	0.251987	20.59	OK		RPL7	11	both
194	RPL10A	1.15664e-91	1.0032e-93	0.250961	20.5034	OK		RPL10A	11	both
195	COL22A1	6.70699e-92	5.78752e-94	0.250917	20.5302	OK	x	COL22A1	3	both
196	IGFBP2	1.76016e-91	1.53444e-93	0.250674	20.4827	OK	x	IGFBP2	8	both
197	RAMP1	1.90527e-92	1.62721e-94	0.250503	20.5917	OK		RAMP1	3	both
198	TPT1	6.56042e-91	5.77716e-93	0.249946	20.4181	OK		TPT1	11	both
199	ADAMTS20	7.08859e-91	6.27364e-93	0.249718	20.414	OK	x	ADAMTS20	2	EC
200	MYO10	1.0888e-90	9.68439e-93	0.249637	20.3928	OK		MYO10	5	EC
201	RPLP0	1.10284e-90	9.85814e-93	0.249578	20.3919	OK		RPLP0	11	both
202	RPS5	1.34903e-90	1.21184e-92	0.249428	20.3818	OK		RPS5	11	both
203	BMP8A	3.37083e-91	2.95346e-93	0.249173	20.4508	OK	x	BMP8A	3	both
204	GHR	7.73789e-90	6.98526e-92	0.248462	20.2959	OK		GHR	5	both
205	SCN7A	1.1824e-88	1.07263e-90	0.246629	20.1612	OK		SCN7A	0	EC
206	TUBA1B	6.7761e-88	6.20697e-90	0.245731	20.0742	OK		TUBA1B	9	both
207	RPL17	1.0624e-87	9.77867e-90	0.245418	20.0516	OK		RPL17	11	both
208	TENM4	2.01878e-87	1.86709e-89	0.245026	20.0194	OK		TENM4	1	EC
209	HIST1H4C	2.25109e-87	2.09191e-89	0.244998	20.0137	OK		HIST1H4C	1	both
210	MLC1	5.02932e-88	4.58465e-90	0.24454	20.0892	OK		MLC1	3	both
211	BX322234.1	1.01289e-86	9.4575e-89	0.243745	19.9384	OK		BX322234.1	4	both
212	NIBAN1	1.89632e-86	1.77901e-88	0.24361	19.9067	OK		NIBAN1	0	EC
213	SFRP4	1.9581e-86	1.84563e-88	0.243239	19.9049	OK	x	SFRP4	3	both
214	EPDR1	3.00279e-86	2.8436e-88	0.243077	19.8832	OK		EPDR1	3	both
215	NR2F2	4.02826e-85	3.83253e-87	0.241784	19.7523	OK		NR2F2	2	both
216	STMN1	4.48848e-85	4.29026e-87	0.241714	19.7466	OK	x	STMN1	9	both
217	COL8A1	6.21462e-85	5.96767e-87	0.241476	19.7299	OK	x	COL8A1	4	EC
218	RPLP2	1.91271e-84	1.84517e-86	0.240794	19.6728	OK		RPLP2	11	both
219	RPL30	2.3121e-84	2.24069e-86	0.240623	19.6629	OK		RPL30	11	both
220	PLOD2	3.52153e-84	3.42834e-86	0.240421	19.6413	OK		PLOD2	10	EC
221	RPL9	5.71418e-84	5.58826e-86	0.240016	19.6165	OK		RPL9	11	both
222	AUTS2	1.01781e-83	9.99883e-86	0.239146	19.5869	OK		AUTS2	5	EC
223	ADAMTSL3	4.41492e-83	4.37623e-85	0.238838	19.5116	OK	x	ADAMTSL3	1	both
224	SULT1E1	9.83276e-83	9.79012e-85	0.238245	19.4704	OK		SULT1E1	2	both
225	RPS27	1.26627e-82	1.26638e-84	0.237982	19.4572	OK		RPS27	11	both
226	COL23A1	2.68536e-82	2.69748e-84	0.237701	19.4184	OK	x	COL23A1	1	EC
227	PDZRN4	2.71298e-82	2.73723e-84	0.237679	19.4176	OK		PDZRN4	5	both
228	BMP8B	4.33277e-83	4.27563e-85	0.237527	19.5128	OK	x	BMP8B	3	both
229	BOC	8.37831e-82	8.49028e-84	0.236937	19.3594	OK		BOC	5	both
230	RPL23A	1.20739e-81	1.22887e-83	0.236615	19.3404	OK		RPL23A	11	both
231	RPL36A	1.78045e-81	1.82e-83	0.236397	19.3201	OK		RPL36A	11	both
232	HIVEP2	4.72145e-81	4.84723e-83	0.235864	19.2695	OK		HIVEP2	1	both
233	MYOF	2.62433e-80	2.71747e-82	0.234766	19.18	OK		MYOF	1	both
234	SLC25A6	5.02366e-80	5.22418e-82	0.234348	19.146	OK		SLC25A6	8	both
235	SOST	1.26306e-80	1.3023e-82	0.23395	19.2182	OK	x	SOST	3	both
236	NKAIN3	1.79495e-79	1.87454e-81	0.233537	19.0793	OK		NKAIN3	2	EC
237	SOX4	3.68517e-79	3.86488e-81	0.23304	19.0415	OK	x	SOX4	10	both
238	DLC1	2.17026e-78	2.2857e-80	0.231867	18.9482	OK		DLC1	5	both
239	CREB5	4.73735e-78	5.01029e-80	0.231428	18.9068	OK		CREB5	1	both
240	DYNC1I1	1.27811e-77	1.3574e-79	0.230704	18.8542	OK		DYNC1I1	1	both
241	CNTN1	2.86905e-77	3.05974e-79	0.230194	18.8112	OK		CNTN1	1	both
242	LRP1B	1.16181e-76	1.24417e-78	0.229329	18.7366	OK	x	LRP1B	1	both
243	ATP10A	1.73308e-76	1.86361e-78	0.229	18.7151	OK		ATP10A	7	EC
244	FGF2	3.37063e-76	3.63941e-78	0.228638	18.6794	OK	x	FGF2	1	both
245	ADAM12	1.26564e-75	1.37217e-77	0.227752	18.6085	OK	x	ADAM12	10	both
246	DCLK1	1.52588e-75	1.66106e-77	0.227642	18.5982	OK		DCLK1	1	both
247	MAGI1	3.0268e-75	3.30834e-77	0.227154	18.5612	OK		MAGI1	5	both
248	ENPP1	6.39135e-75	7.01413e-77	0.226644	18.5208	OK		ENPP1	7	both
249	RPL18A	3.08589e-74	3.40025e-76	0.225605	18.4356	OK		RPL18A	11	both
250	FGFR2	7.60793e-73	8.4166e-75	0.22351	18.2613	OK		FGFR2	5	both
251	NACA	1.00903e-72	1.12074e-74	0.223295	18.2456	OK		NACA	11	both
252	FHOD3	2.20519e-72	2.47862e-74	0.222742	18.2022	OK		FHOD3	7	both
253	HOXA10	2.56465e-72	2.894e-74	0.222665	18.1937	OK	x	HOXA10	2	EC
254	TEX41	1.39681e-72	1.55764e-74	0.222659	18.2276	OK		TEX41	7	EC
255	COL3A1	2.93754e-72	3.32777e-74	0.222549	18.1861	OK	x	COL3A1	5	both
256	NBEA	2.18516e-71	2.48512e-73	0.221192	18.0755	OK		NBEA	1	both
257	H2AFZ	3.43674e-71	3.92371e-73	0.220878	18.0503	OK		H2AFZ	9	both
258	RPS7	4.32699e-71	4.95925e-73	0.220715	18.0374	OK		RPS7	11	both
259	PDLIM5	5.93042e-71	6.82321e-73	0.220552	18.0197	OK		PDLIM5	5	EC
260	P4HA1	1.01486e-70	1.17214e-72	0.220149	17.9897	OK		P4HA1	5	EC
261	UNC5B	3.5248e-70	4.08663e-72	0.219305	17.9204	OK		UNC5B	7	both
262	SSBP2	3.72078e-70	4.34678e-72	0.21906	17.917	OK		SSBP2	5	both
263	STON2	3.58117e-70	4.16783e-72	0.219055	17.9193	OK		STON2	3	both
264	VIM	8.34646e-70	9.78764e-72	0.218738	17.8718	OK		VIM	10	both
265	RCN3	9.33439e-70	1.09875e-71	0.218469	17.8653	OK		RCN3	7	both
266	RPS15	2.07008e-69	2.44584e-71	0.218029	17.8206	OK		RPS15	11	both
267	BCL11A	2.69299e-69	3.19375e-71	0.217928	17.8057	OK		BCL11A	2	EC
268	TUBB	3.2292e-69	3.84395e-71	0.217804	17.7953	OK		TUBB	9	EC
269	PLAGL1	8.52485e-69	1.01855e-70	0.217131	17.7406	OK		PLAGL1	1	EC
270	COL25A1	1.90281e-68	2.30715e-70	0.216558	17.6946	OK	x	COL25A1	1	both
271	BHLHE40	1.23337e-68	1.48454e-70	0.216468	17.7194	OK		BHLHE40	3	EC
272	RPL4	3.58333e-68	4.36063e-70	0.216125	17.6587	OK		RPL4	11	both
273	SPNS2	1.84762e-68	2.23206e-70	0.215663	17.6965	OK		SPNS2	3	both
274	PLSCR4	8.28491e-68	1.01187e-69	0.215519	17.6111	OK		PLSCR4	1	both
275	PIK3R1	1.60303e-67	1.97205e-69	0.215077	17.5733	OK		PIK3R1	1	EC
276	MARCKS	1.58381e-67	1.94139e-69	0.215022	17.5742	OK		MARCKS	5	both
277	SEC24D	4.78815e-67	5.91156e-69	0.214311	17.5109	OK		SEC24D	5	EC
278	DDAH2	6.57217e-67	8.14323e-69	0.214047	17.4927	OK		DDAH2	8	EC
279	TPI1	8.14229e-67	1.01247e-68	0.213855	17.4803	OK		TPI1	8	EC
280	LINC00632	1.59718e-66	1.99311e-68	0.213457	17.4416	OK		LINC00632	10	EC
281	NCKAP5	3.70323e-66	4.65403e-68	0.212828	17.3931	OK		NCKAP5	0	EC
282	RPL37	3.27328e-66	4.0992e-68	0.212794	17.4004	OK		RPL37	11	both
283	CDH2	4.67187e-66	5.89204e-68	0.2127	17.3796	OK		CDH2	10	both
284	SUMO2	7.54968e-66	9.55487e-68	0.212356	17.3518	OK		SUMO2	4	both
285	RPL14	1.5372e-65	1.95227e-67	0.211852	17.3107	OK		RPL14	11	both
286	SGCD	2.90561e-65	3.70305e-67	0.21138	17.2738	OK		SGCD	5	both
287	SPARCL1	4.8205e-65	6.16482e-67	0.210943	17.2444	OK		SPARCL1	0	EC
288	NNAT	1.62751e-64	2.08858e-66	0.210117	17.1737	OK		NNAT	2	EC
289	FTL	2.51841e-64	3.24302e-66	0.209726	17.1482	OK		FTL	7	both
290	MYO1E	4.74538e-64	6.13174e-66	0.209405	17.1111	OK		MYO1E	10	EC
291	PAPPA2	4.75248e-64	6.16195e-66	0.20926	17.1108	OK		PAPPA2	0	EC
292	FGF7	5.42241e-64	7.05456e-66	0.209259	17.1029	OK	x	FGF7	0	EC
293	CD63	7.4416e-64	9.74739e-66	0.209002	17.0841	OK	x	CD63	7	both
294	DLX5	7.13447e-64	9.31351e-66	0.208831	17.0867	OK	x	DLX5	7	both
295	SEMA3C	1.25164e-63	1.65054e-65	0.208696	17.0533	OK	x	SEMA3C	1	both
296	FFAR4	1.5395e-72	1.72358e-74	0.208671	18.2221	OK		FFAR4	12	EC
297	SHOX2	1.41626e-63	1.87389e-65	0.208561	17.0459	OK	x	SHOX2	2	EC
298	CGREF1	8.08455e-64	1.06253e-65	0.208221	17.0791	OK		CGREF1	3	both
299	RPL29	4.4138e-63	5.85954e-65	0.207648	16.9791	OK		RPL29	11	both
300	RPL21	2.02161e-62	2.70169e-64	0.206656	16.8892	OK		RPL21	11	both
301	GAS2	2.07496e-62	2.78216e-64	0.206653	16.8875	OK	x	GAS2	1	both
302	CNTN4	3.73391e-62	5.03957e-64	0.206233	16.8524	OK		CNTN4	1	both
303	LDB2	3.39873e-62	4.57215e-64	0.206222	16.8581	OK		LDB2	5	both
304	UST	4.31358e-62	5.84103e-64	0.206128	16.8436	OK		UST	10	both
305	RPL22	4.36636e-62	5.93182e-64	0.206102	16.8427	OK		RPL22	11	both
306	TNFRSF19	4.45693e-62	6.07458e-64	0.206059	16.8413	OK		TNFRSF19	7	both
307	SLC40A1	7.11175e-62	9.75592e-64	0.205655	16.8133	OK		SLC40A1	0	EC
308	SERINC5	9.2626e-62	1.27884e-63	0.205536	16.7972	OK		SERINC5	7	both
309	NFIA	7.05669e-62	9.64916e-64	0.205495	16.8139	OK		NFIA	5	both
310	COLEC12	1.83097e-61	2.53604e-63	0.205059	16.7566	OK		COLEC12	5	EC
311	AC093895.1	1.41172e-62	1.88038e-64	0.204635	16.9106	OK		AC093895.1	3	both
312	DLK1	9.2626e-62	1.27715e-63	0.204357	16.7973	OK		DLK1	0	both
313	PTMS	6.4922e-61	9.04966e-63	0.204132	16.6807	OK		PTMS	4	EC
314	NEAT1	6.42881e-61	8.93285e-63	0.204123	16.6815	OK		NEAT1	10	both
315	ZFHX4-AS1	7.44747e-61	1.04142e-62	0.204034	16.6723	OK		ZFHX4-AS1	1	EC
316	PDZD2	9.75958e-61	1.37337e-62	0.203824	16.6558	OK		PDZD2	10	both
317	ABCC9	8.2197e-61	1.15304e-62	0.203805	16.6663	OK	x	ABCC9	0	both
318	STARD13	2.3423e-60	3.30646e-62	0.203187	16.6031	OK		STARD13	10	EC
319	LRFN5	2.38294e-60	3.37438e-62	0.203146	16.6019	OK		LRFN5	1	EC
320	ADGRL2	2.39528e-60	3.40244e-62	0.2031	16.6014	OK		ADGRL2	5	both
321	HMGB1	2.43837e-60	3.47445e-62	0.203066	16.6002	OK	x	HMGB1	10	EC
322	BANF1	2.66039e-60	3.80257e-62	0.202983	16.5948	OK		BANF1	8	both
323	HAPLN1	3.69964e-60	5.30438e-62	0.202735	16.5748	OK	x	HAPLN1	7	EC
324	MXRA8	4.00447e-60	5.75915e-62	0.202657	16.5698	OK		MXRA8	7	both
325	SULF1	1.03466e-59	1.49719e-61	0.20207	16.5123	OK		SULF1	1	both
326	NRP1	1.68718e-59	2.45633e-61	0.201698	16.4824	OK		NRP1	0	both
327	APBB2	2.57789e-59	3.76451e-61	0.201346	16.4565	OK		APBB2	5	EC
328	AHNAK	4.68058e-59	6.8625e-61	0.200937	16.4201	OK		AHNAK	10	both
329	HRC	8.20854e-60	1.18417e-61	0.200814	16.5264	OK		HRC	3	both
330	BRINP3	4.68058e-59	6.87651e-61	0.200802	16.42	OK	x	BRINP3	0	EC
331	BGLAP	1.07406e-59	1.55895e-61	0.200723	16.5098	OK		BGLAP	3	both
332	OMD	1.44492e-58	2.1292e-60	0.200031	16.3513	OK		OMD	4	both
333	DOCK9	2.35527e-58	3.49153e-60	0.199694	16.3211	OK		DOCK9	0	both
334	HPSE2	2.7205e-58	4.04499e-60	0.199575	16.3121	OK		HPSE2	2	EC
335	MALAT1	1.57117e-58	2.3222e-60	0.19931	16.346	OK		MALAT1	5	EC
336	TEX14	9.73574e-58	1.45187e-59	0.198583	16.2339	OK		TEX14	2	EC
337	RAN	2.88031e-57	4.32085e-59	0.197781	16.1668	OK		RAN	8	EC
338	LGR4	4.0125e-57	6.03705e-59	0.197569	16.1462	OK	x	LGR4	5	both
339	GALNT5	2.17808e-56	3.28668e-58	0.196189	16.0413	OK		GALNT5	7	both
340	RACK1	3.3842e-56	5.12168e-58	0.19595	16.0138	OK		RACK1	11	both
341	COL15A1	3.54168e-56	5.37568e-58	0.195709	16.0107	OK	x	COL15A1	0	EC
342	BICC1	5.36379e-56	8.16507e-58	0.195494	15.9847	OK		BICC1	5	EC
343	NTRK2	6.7343e-56	1.02811e-57	0.195413	15.9704	OK	x	NTRK2	0	both
344	GPC3	1.43771e-55	2.20128e-57	0.194821	15.9228	OK		GPC3	1	both
345	NFIC	1.81538e-55	2.78758e-57	0.194656	15.908	OK		NFIC	1	EC
346	PID1	2.31476e-55	3.56464e-57	0.194471	15.8926	OK		PID1	5	EC
347	RPL12	3.44472e-55	5.31998e-57	0.19401	15.8675	OK		RPL12	11	both
348	TSIX	4.43825e-55	6.87401e-57	0.193931	15.8514	OK		TSIX	8	both
349	PREX2	5.68234e-55	8.85115e-57	0.193752	15.8355	OK		PREX2	2	EC
350	CST3	5.01771e-55	7.79368e-57	0.193625	15.8435	OK		CST3	3	both
351	FYN	7.4222e-55	1.15941e-56	0.193557	15.8185	OK		FYN	5	EC
352	PRDX2	8.44644e-55	1.32314e-56	0.193366	15.8102	OK		PRDX2	8	EC
353	EMP1	9.09759e-55	1.42917e-56	0.193273	15.8053	OK		EMP1	4	EC
354	ANKH	1.16735e-54	1.839e-56	0.193079	15.7894	OK		ANKH	3	EC
355	LINC01122	2.07468e-54	3.28673e-56	0.192715	15.7528	OK		LINC01122	2	EC
356	IL1RAPL1	2.40513e-54	3.82088e-56	0.192608	15.7432	OK		IL1RAPL1	1	both
357	FBXL7	2.04678e-54	3.23348e-56	0.192501	15.7538	OK		FBXL7	5	both
358	RPL6	3.96913e-54	6.32307e-56	0.192254	15.7113	OK		RPL6	11	both
359	RBMS3	5.28733e-54	8.44644e-56	0.191865	15.693	OK		RBMS3	5	both
360	VWC2	5.83344e-54	9.34465e-56	0.191788	15.6866	OK		VWC2	2	EC
361	GRM7	7.28816e-54	1.17072e-55	0.191698	15.6722	OK		GRM7	2	both
362	RPL35A	7.60459e-54	1.22492e-55	0.191617	15.6694	OK		RPL35A	11	both
363	SRP14	1.13728e-53	1.83692e-55	0.191378	15.6436	OK		SRP14	8	both
364	TUBA1A	1.50205e-53	2.43274e-55	0.19117	15.6257	OK		TUBA1A	8	EC
365	HIF3A	1.93892e-53	3.14888e-55	0.190998	15.6092	OK		HIF3A	1	both
366	ARHGAP26	1.96542e-53	3.20061e-55	0.19098	15.6082	OK		ARHGAP26	0	both
367	PLD1	2.89947e-53	4.73451e-55	0.190672	15.5832	OK		PLD1	1	EC
368	PLCL2	3.1444e-53	5.14837e-55	0.190609	15.5778	OK		PLCL2	1	EC
369	RUNX1T1	3.59284e-53	5.8985e-55	0.190393	15.5691	OK	x	RUNX1T1	5	EC
370	PCOLCE	6.81885e-53	1.12551e-54	0.189974	15.5278	OK	x	PCOLCE	4	both
371	CLEC11A	5.8166e-53	9.57507e-55	0.189909	15.5381	OK	x	CLEC11A	7	both
372	ERRFI1	1.3021e-52	2.155e-54	0.189352	15.486	OK		ERRFI1	3	both
373	TMEM119	1.31366e-52	2.17993e-54	0.189305	15.4853	OK	x	TMEM119	7	both
374	NPAS2	1.58004e-52	2.62897e-54	0.189252	15.4733	OK		NPAS2	0	EC
375	BEX3	3.54623e-52	5.91614e-54	0.188681	15.421	OK		BEX3	8	EC
376	GABRB2	4.3502e-52	7.27665e-54	0.188334	15.4076	OK	x	GABRB2	0	EC
377	IQGAP1	5.58423e-52	9.36554e-54	0.188327	15.3913	OK		IQGAP1	1	EC
378	UTY	7.97556e-52	1.34467e-53	0.187991	15.3679	OK		UTY	0	EC
379	KHDRBS2	8.347e-52	1.41099e-53	0.187987	15.3647	OK		KHDRBS2	10	both
380	DAPK2	7.06703e-52	1.18837e-53	0.187874	15.3759	OK		DAPK2	3	both
381	LAMA2	1.68905e-51	2.86266e-53	0.187429	15.3188	OK		LAMA2	1	both
382	SAMD4A	3.0969e-51	5.26246e-53	0.18695	15.2792	OK		SAMD4A	5	both
383	PTPN14	5.54548e-51	9.47233e-53	0.186483	15.2408	OK		PTPN14	5	EC
384	SNHG29	5.49348e-51	9.35918e-53	0.18636	15.2416	OK		SNHG29	8	both
385	SERF2	7.1678e-51	1.22752e-52	0.186148	15.2239	OK		SERF2	11	both
386	NTNG1	8.18025e-51	1.40452e-52	0.186138	15.2151	OK		NTNG1	0	both
387	TMEM132C	8.44826e-51	1.45428e-52	0.186135	15.2128	OK		TMEM132C	2	EC
388	AP001528.1	1.52692e-50	2.6487e-52	0.185629	15.1735	OK		AP001528.1	0	EC
389	AL357507.1	1.42753e-50	2.46997e-52	0.185558	15.1781	OK		AL357507.1	0	both
390	MECOM	2.22203e-50	3.86431e-52	0.185351	15.1487	OK	x	MECOM	1	both
391	FBXO32	9.99199e-51	1.72443e-52	0.18525	15.2016	OK		FBXO32	3	EC
392	TMEM86A	2.27763e-57	3.40667e-59	0.185239	16.1815	OK		TMEM86A	12	EC
393	EIF1	1.24271e-49	2.16668e-51	0.183917	15.035	OK		EIF1	8	both
394	ZNF804A	2.54907e-49	4.45563e-51	0.183261	14.9871	OK		ZNF804A	2	EC
395	IRX3	2.58107e-49	4.52299e-51	0.183249	14.9861	OK	x	IRX3	8	EC
396	KDM4C	4.49256e-49	7.89249e-51	0.182901	14.9491	OK		KDM4C	4	EC
397	ITM2C	4.79395e-49	8.46441e-51	0.182842	14.9444	OK		ITM2C	4	both
398	RPL38	4.77663e-49	8.41269e-51	0.182669	14.9449	OK		RPL38	11	both
399	TRAM2	6.6376e-49	1.17784e-50	0.182567	14.9224	OK		TRAM2	10	EC
400	ALDH1L2	5.79129e-49	1.0251e-50	0.182531	14.9317	OK		ALDH1L2	7	both
401	SPOCK3	9.32515e-49	1.65887e-50	0.182287	14.8996	OK	x	SPOCK3	2	EC
402	PFN1	1.1914e-48	2.12467e-50	0.182012	14.883	OK		PFN1	8	both
403	WT1	1.29559e-48	2.31622e-50	0.181765	14.8772	OK	x	WT1	2	EC
404	TBX5	2.80594e-48	5.02879e-50	0.181293	14.8253	OK	x	TBX5	6	EC
405	VGLL3	6.10229e-48	1.10175e-49	0.180617	14.7725	OK		VGLL3	4	both
406	CILP2	3.13616e-48	5.63448e-50	0.180575	14.8176	OK	x	CILP2	0	EC
407	RPL32	7.67908e-48	1.38983e-49	0.180368	14.7568	OK		RPL32	11	both
408	DOCK10	9.50987e-48	1.7254e-49	0.180349	14.7423	OK		DOCK10	1	EC
409	TCEA3	9.83329e-48	1.78842e-49	0.180172	14.7398	OK		TCEA3	7	EC
410	DKK1	5.53103e-48	9.96162e-50	0.179894	14.7793	OK	x	DKK1	3	both
411	MTRNR2L8	1.25557e-47	2.29467e-49	0.179889	14.723	OK		MTRNR2L8	3	both
412	PLS3	1.71276e-47	3.13782e-49	0.17987	14.7018	OK		PLS3	10	EC
413	HTR7	1.24411e-47	2.26823e-49	0.179833	14.7238	OK		HTR7	2	EC
414	PITX2	1.81495e-47	3.33305e-49	0.179686	14.6977	OK	x	PITX2	8	EC
415	AC068759.1	2.53986e-47	4.67555e-49	0.179232	14.6748	OK		AC068759.1	2	EC
416	AFF2	4.14482e-47	7.66677e-49	0.17912	14.6412	OK		AFF2	1	EC
417	TTC28	3.01338e-47	5.56057e-49	0.179045	14.663	OK		TTC28	5	both
418	SSBP3	6.89045e-47	1.27759e-48	0.178678	14.6064	OK		SSBP3	1	EC
419	LRRC1	7.5129e-47	1.39965e-48	0.178626	14.6002	OK		LRRC1	10	both
420	THSD7A	7.65322e-47	1.42918e-48	0.17861	14.5988	OK		THSD7A	1	both
421	PDZRN3	7.77688e-47	1.45571e-48	0.178584	14.5975	OK		PDZRN3	5	both
422	ISL1	6.93777e-47	1.28943e-48	0.178488	14.6058	OK	x	ISL1	2	EC
423	EEF1D	9.3078e-47	1.7464e-48	0.178421	14.5851	OK		EEF1D	8	both
424	PLXDC2	1.05296e-46	1.98029e-48	0.178271	14.5765	OK		PLXDC2	5	both
425	EPHA7	2.97289e-46	5.60426e-48	0.17746	14.5053	OK	x	EPHA7	1	both
426	MEF2A	3.29854e-46	6.23274e-48	0.177287	14.498	OK		MEF2A	5	EC
427	OLFML2B	3.3278e-46	6.30276e-48	0.17727	14.4973	OK		OLFML2B	7	both
428	CACHD1	4.21649e-46	8.00458e-48	0.177141	14.4809	OK		CACHD1	1	EC
429	FAU	4.60703e-46	8.76635e-48	0.176982	14.4746	OK		FAU	11	both
430	HSPG2	4.92044e-46	9.3845e-48	0.176967	14.4699	OK		HSPG2	7	both
431	PAPSS2	5.74411e-46	1.10063e-47	0.176814	14.459	OK		PAPSS2	7	both
432	CYFIP2	5.15224e-46	9.8494e-48	0.176742	14.4666	OK		CYFIP2	3	both
433	CACNA2D3	9.10214e-46	1.75212e-47	0.176423	14.4269	OK		CACNA2D3	0	both
434	SPATA16	7.66836e-46	1.47273e-47	0.176303	14.4389	OK		SPATA16	2	EC
435	ARHGAP24	1.29702e-45	2.50244e-47	0.1762	14.4023	OK		ARHGAP24	5	both
436	DLG2	1.33196e-45	2.57574e-47	0.176174	14.4003	OK		DLG2	5	EC
437	CACNB2	1.49951e-45	2.90639e-47	0.176072	14.392	OK		CACNB2	1	both
438	PRSS23	2.4549e-45	4.76901e-47	0.175641	14.3577	OK		PRSS23	1	both
439	TGFBR3	3.06066e-45	5.97288e-47	0.175464	14.3421	OK	x	TGFBR3	1	both
440	DCHS2	3.20416e-45	6.26709e-47	0.175358	14.3387	OK		DCHS2	0	EC
441	ME1	2.97543e-45	5.79338e-47	0.175319	14.3442	OK		ME1	3	EC
442	PTCH1	4.14599e-45	8.1276e-47	0.175183	14.3207	OK		PTCH1	10	both
443	KLF2	9.79432e-45	1.92436e-46	0.173907	14.2606	OK		KLF2	3	both
444	RPL26	2.65612e-44	5.23043e-46	0.17333	14.1907	OK		RPL26	11	both
445	ZFPM2	4.80957e-44	9.49228e-46	0.173094	14.1488	OK		ZFPM2	1	both
446	AC005703.2	9.26116e-69	1.11062e-70	0.17273	17.7357	OK		AC005703.2	12	EC
447	FLRT2	3.09918e-43	6.13033e-45	0.171446	14.017	OK		FLRT2	5	both
448	CDH10	3.91964e-43	7.7706e-45	0.171226	14.0002	OK	x	CDH10	2	EC
449	ZSWIM6	4.16764e-43	8.28069e-45	0.171218	13.9957	OK		ZSWIM6	1	EC
450	GPC6	5.037e-43	1.00303e-44	0.170939	13.9821	OK		GPC6	5	both
451	FGFR3	9.48082e-43	1.89214e-44	0.169921	13.9368	OK	x	FGFR3	3	both
452	TACC1	2.21965e-42	4.43969e-44	0.169729	13.8758	OK		TACC1	1	EC
453	SERPINH1	2.31574e-42	4.64214e-44	0.169694	13.8726	OK		SERPINH1	4	both
454	PDE7B	2.35345e-42	4.72814e-44	0.169684	13.8713	OK		PDE7B	1	EC
455	MIR924HG	3.29123e-42	6.64131e-44	0.169379	13.8469	OK		MIR924HG	9	both
456	CD9	2.62443e-42	5.28417e-44	0.169087	13.8633	OK	x	CD9	3	both
457	SELENOH	4.33182e-42	8.77942e-44	0.169068	13.8268	OK		SELENOH	8	EC
458	RPL35	3.98803e-42	8.06501e-44	0.168976	13.8329	OK		RPL35	11	both
459	RPS13	4.40222e-42	8.94158e-44	0.168922	13.8255	OK		RPS13	11	both
460	AC096564.1	5.24474e-42	1.06761e-43	0.168727	13.8128	OK		AC096564.1	3	both
461	SSR4	5.8107e-42	1.18539e-43	0.168519	13.8052	OK		SSR4	6	both
462	GASK1B	1.66849e-41	3.41111e-43	0.167875	13.7288	OK		GASK1B	2	EC
463	TLE4	2.30022e-41	4.723e-43	0.167652	13.7052	OK		TLE4	1	EC
464	ZFHX4	2.12587e-41	4.3556e-43	0.167606	13.7111	OK		ZFHX4	5	EC
465	KIAA1211	2.83565e-41	5.83494e-43	0.167469	13.6899	OK		KIAA1211	2	EC
466	PTPRK	3.24622e-41	6.7085e-43	0.167317	13.6797	OK		PTPRK	1	EC
467	GPRC5C	2.93305e-41	6.04833e-43	0.167145	13.6873	OK		GPRC5C	3	both
468	ZNF385B	5.50213e-41	1.13948e-42	0.166623	13.6412	OK		ZNF385B	3	EC
469	ADARB1	7.5147e-41	1.56626e-42	0.16657	13.6179	OK		ADARB1	7	both
470	FKBP11	6.04219e-41	1.254e-42	0.166475	13.6342	OK		FKBP11	3	both
471	GADD45B	7.36683e-41	1.53218e-42	0.166307	13.6196	OK		GADD45B	3	both
472	LINC01568	1.04214e-40	2.18132e-42	0.166215	13.5937	OK		LINC01568	4	EC
473	PPIB	1.16955e-40	2.45317e-42	0.166156	13.5851	OK		PPIB	4	both
474	OST4	9.44849e-41	1.97349e-42	0.165978	13.6011	OK		OST4	6	both
475	HNRNPA0	1.9346e-40	4.06644e-42	0.165726	13.5481	OK		HNRNPA0	4	EC
476	COPZ2	2.25626e-40	4.75254e-42	0.165303	13.5366	OK		COPZ2	3	both
477	PLCL1	3.18079e-40	6.75625e-42	0.165274	13.5108	OK		PLCL1	1	both
478	NRG3	3.07146e-40	6.51044e-42	0.165269	13.5135	OK		NRG3	2	both
479	HMGA1	3.00009e-40	6.33367e-42	0.165205	13.5155	OK	x	HMGA1	2	EC
480	LMX1B	3.00009e-40	6.34589e-42	0.165118	13.5154	OK	x	LMX1B	0	both
481	NR2F2-AS1	4.74707e-40	1.01252e-41	0.164907	13.4809	OK		NR2F2-AS1	1	both
482	FOXP1	4.51594e-40	9.61221e-42	0.164884	13.4848	OK		FOXP1	5	both
483	AC092691.1	7.09341e-40	1.52239e-41	0.164532	13.4508	OK		AC092691.1	1	EC
484	MARCH1	6.78517e-40	1.45324e-41	0.164513	13.4543	OK		MARCH1	0	both
485	LTBP2	6.00403e-40	1.28328e-41	0.164386	13.4634	OK		LTBP2	0	EC
486	SULF2	9.1579e-40	1.96953e-41	0.164294	13.4318	OK		SULF2	2	both
487	CAVIN1	1.01858e-39	2.19511e-41	0.164115	13.4237	OK		CAVIN1	4	both
488	RPS8	1.13044e-39	2.44616e-41	0.164098	13.4157	OK		RPS8	10	both
489	COL16A1	1.10861e-39	2.39402e-41	0.164076	13.4173	OK	x	COL16A1	4	EC
490	LEF1	1.72004e-39	3.72962e-41	0.163713	13.3844	OK	x	LEF1	2	EC
491	INPP4A	2.14846e-39	4.66809e-41	0.163512	13.3677	OK	x	INPP4A	10	both
492	AC012409.2	2.35821e-39	5.13426e-41	0.163404	13.3606	OK		AC012409.2	2	both
493	FAT3	2.42692e-39	5.29458e-41	0.163397	13.3583	OK		FAT3	5	both
494	IRX5	2.78495e-39	6.08799e-41	0.163179	13.3479	OK	x	IRX5	8	EC
495	FIGN	8.9333e-39	1.96471e-40	0.162194	13.2604	OK		FIGN	2	EC
496	FAM20C	7.54003e-39	1.65495e-40	0.162129	13.2732	OK		FAM20C	3	EC
497	RPL24	9.16915e-39	2.02064e-40	0.162064	13.2583	OK		RPL24	11	both
498	PPIC	7.44187e-39	1.63011e-40	0.162054	13.2744	OK		PPIC	3	both
499	HMGCLL1	1.10219e-38	2.43382e-40	0.161959	13.2443	OK		HMGCLL1	0	EC
500	DOCK11	1.2263e-38	2.7133e-40	0.161891	13.2361	OK		DOCK11	0	both
501	ZNF385D	1.53505e-38	3.40323e-40	0.161694	13.2191	OK		ZNF385D	1	EC
502	AHCYL2	2.05618e-38	4.57677e-40	0.161422	13.1968	OK		AHCYL2	10	both
503	ADAMTS2	2.65888e-38	5.93007e-40	0.161153	13.1773	OK		ADAMTS2	4	EC
504	MEF2C-AS2	1.90164e-38	4.22436e-40	0.161094	13.2028	OK		MEF2C-AS2	3	both
505	DKK2	3.28317e-38	7.35146e-40	0.160985	13.161	OK		DKK2	1	both
506	HIVEP3	3.59923e-38	8.09102e-40	0.16087	13.1538	OK		HIVEP3	7	EC
507	SEMA6D	4.52974e-38	1.02028e-39	0.160661	13.1363	OK		SEMA6D	7	both
508	CNTNAP4	4.53267e-38	1.02295e-39	0.16058	13.1361	OK		CNTNAP4	0	EC
509	SPATS2L	4.98757e-38	1.12782e-39	0.160575	13.1287	OK		SPATS2L	5	EC
510	VDR	3.32762e-38	7.46571e-40	0.160158	13.1599	OK		VDR	3	both
511	SYNPO2	8.04697e-38	1.82319e-39	0.16008	13.0923	OK		SYNPO2	2	EC
512	MGAT4C	9.01706e-38	2.04697e-39	0.159924	13.0835	OK		MGAT4C	0	EC
513	S100A6	1.16177e-37	2.64249e-39	0.15939	13.064	OK		S100A6	6	both
514	GNA14	1.71564e-37	3.90988e-39	0.159285	13.0342	OK		GNA14	0	EC
515	ELN	2.9244e-37	6.67754e-39	0.158873	12.9933	OK		ELN	4	both
516	P4HA2	2.96751e-37	6.78912e-39	0.15877	12.992	OK		P4HA2	7	EC
517	KIAA0408	3.29698e-37	7.55746e-39	0.158624	12.9838	OK		KIAA0408	0	EC
518	EFNA5	3.8813e-37	8.91405e-39	0.158574	12.9712	OK		EFNA5	5	both
519	CXCL12	4.25679e-37	9.79525e-39	0.158541	12.9639	OK		CXCL12	0	both
520	SYT12	2.70158e-38	6.03725e-40	0.158531	13.1759	OK		SYT12	3	EC
521	TIAM2	5.37882e-37	1.24486e-38	0.158328	12.9456	OK		TIAM2	5	EC
522	ANXA1	4.51208e-37	1.04226e-38	0.158323	12.9592	OK		ANXA1	7	EC
523	MGP	5.41247e-37	1.25504e-38	0.158042	12.9449	OK		MGP	0	EC
524	COPA	8.05166e-37	1.87057e-38	0.157957	12.9142	OK		COPA	10	EC
525	INPP5A	8.44174e-37	1.96493e-38	0.157902	12.9105	OK		INPP5A	7	EC
526	NR3C1	1.01965e-36	2.37789e-38	0.157733	12.8958	OK		NR3C1	1	EC
527	RERG	1.43059e-36	3.34255e-38	0.157378	12.8695	OK		RERG	4	EC
528	ANOS1	1.44979e-36	3.39383e-38	0.157375	12.8683	OK		ANOS1	2	both
529	TUBB4B	2.02551e-36	4.75947e-38	0.157027	12.8422	OK		TUBB4B	9	EC
530	GRIA2	2.0247e-36	4.74861e-38	0.156878	12.8423	OK		GRIA2	2	EC
531	EGFR	2.84175e-36	6.69001e-38	0.156753	12.8158	OK		EGFR	1	both
532	EIF3F	3.40181e-36	8.02356e-38	0.156562	12.8017	OK		EIF3F	8	both
533	MEST	3.65611e-36	8.6719e-38	0.156497	12.7956	OK		MEST	1	both
534	MEOX2	3.67965e-36	8.74402e-38	0.156495	12.795	OK		MEOX2	2	both
535	TMEFF2	3.54465e-36	8.39185e-38	0.156488	12.7982	OK		TMEFF2	2	EC
536	SORCS3	3.43352e-36	8.11354e-38	0.156481	12.8008	OK		SORCS3	2	EC
537	FST	4.33484e-36	1.03201e-37	0.156225	12.7821	OK		FST	0	EC
538	ESYT2	4.86698e-36	1.16301e-37	0.156223	12.7728	OK		ESYT2	10	EC
539	PFKFB4	4.42655e-36	1.05581e-37	0.156203	12.7803	OK		PFKFB4	3	EC
540	ASPN	6.50553e-36	1.56031e-37	0.155933	12.7499	OK		ASPN	10	both
541	PARM1	5.75565e-36	1.37791e-37	0.155894	12.7596	OK		PARM1	0	both
542	ADAMTSL1	7.14661e-36	1.71724e-37	0.155845	12.7424	OK		ADAMTSL1	5	both
543	SERPINE2	7.25137e-36	1.74883e-37	0.155784	12.741	OK		SERPINE2	7	both
544	PPP2R5A	8.36581e-36	2.0287e-37	0.155645	12.7294	OK		PPP2R5A	7	EC
545	GAS5	8.15812e-36	1.97473e-37	0.15564	12.7315	OK		GAS5	8	both
546	NPNT	7.22903e-36	1.74024e-37	0.155584	12.7414	OK		NPNT	0	EC
547	CADM1	9.39586e-36	2.28681e-37	0.155549	12.7201	OK		CADM1	5	both
548	CSPG4	7.43316e-36	1.79596e-37	0.155514	12.739	OK		CSPG4	3	EC
549	RPS15A	8.51625e-36	2.06895e-37	0.155491	12.7279	OK		RPS15A	11	both
550	DEC1	1.04105e-35	2.53837e-37	0.155416	12.7119	OK		DEC1	7	both
551	CPE	1.37119e-35	3.3494e-37	0.155209	12.6902	OK		CPE	10	both
552	CRYBG3	1.43471e-35	3.51092e-37	0.155159	12.6865	OK		CRYBG3	4	EC
553	ASXL3	1.64431e-35	4.03111e-37	0.155022	12.6757	OK		ASXL3	1	EC
554	NAV3	1.74993e-35	4.30553e-37	0.154965	12.6705	OK		NAV3	5	EC
555	SEC61G	1.74681e-35	4.29012e-37	0.154615	12.6708	OK		SEC61G	6	both
556	KCNMA1	2.53322e-35	6.24393e-37	0.154613	12.6414	OK		KCNMA1	10	both
557	CERCAM	2.55568e-35	6.3106e-37	0.154476	12.6405	OK		CERCAM	7	both
558	ANTXR1	4.50811e-35	1.11715e-36	0.154025	12.5955	OK		ANTXR1	5	both
559	RPS26	4.35887e-35	1.07824e-36	0.153778	12.5983	OK		RPS26	6	both
560	GOLGB1	9.06096e-35	2.25249e-36	0.153374	12.5401	OK		GOLGB1	10	EC
561	RBM8A	9.06096e-35	2.25341e-36	0.153303	12.5401	OK		RBM8A	8	EC
562	COL26A1	1.00099e-34	2.49383e-36	0.153247	12.532	OK		COL26A1	2	both
563	PLEKHA2	1.10545e-34	2.75897e-36	0.15312	12.524	OK		PLEKHA2	7	EC
564	CDC42EP3	1.30353e-34	3.26489e-36	0.152948	12.5106	OK		CDC42EP3	4	EC
565	TMSB15A	1.27363e-34	3.18436e-36	0.152898	12.5126	OK		TMSB15A	2	EC
566	BRINP1	1.48257e-34	3.71987e-36	0.152837	12.5003	OK		BRINP1	2	EC
567	CCDC144A	1.57824e-34	3.96689e-36	0.152797	12.4952	OK		CCDC144A	4	both
568	TRIM28	1.63474e-34	4.11615e-36	0.152724	12.4922	OK		TRIM28	8	EC
569	FMNL3	1.87243e-34	4.73948e-36	0.152645	12.481	OK		FMNL3	10	EC
570	HINT1	1.81897e-34	4.59613e-36	0.152504	12.4834	OK		HINT1	8	both
571	CA10	2.41908e-34	6.14459e-36	0.152346	12.4603	OK		CA10	0	EC
572	S100A11	2.16461e-34	5.48863e-36	0.152274	12.4693	OK		S100A11	6	both
573	PRTG	3.88405e-34	9.88286e-36	0.151897	12.4224	OK		PRTG	3	both
574	ENTPD3	1.76497e-34	4.45186e-36	0.151888	12.486	OK		ENTPD3	3	both
575	RPL27	4.06898e-34	1.03714e-35	0.151652	12.4185	OK		RPL27	11	both
576	CHST15	5.37012e-34	1.37117e-35	0.151441	12.3961	OK		CHST15	3	both
577	LURAP1L	7.28028e-34	1.86211e-35	0.151267	12.3716	OK		LURAP1L	0	both
578	TIAM1	8.7127e-34	2.23234e-35	0.151123	12.357	OK		TIAM1	2	EC
579	TBC1D8B	1.07161e-33	2.75039e-35	0.150866	12.3402	OK		TBC1D8B	7	EC
580	PLPP1	1.41448e-33	3.63667e-35	0.150642	12.3177	OK		PLPP1	1	EC
581	BASP1	1.80286e-33	4.64316e-35	0.150394	12.298	OK		BASP1	1	EC
582	EEF2	2.70044e-33	6.9668e-35	0.149999	12.2652	OK		EEF2	4	both
583	MAML3	3.28554e-33	8.49081e-35	0.149796	12.2491	OK		MAML3	1	both
584	ST6GALNAC3	3.64996e-33	9.44874e-35	0.149683	12.2405	OK		ST6GALNAC3	1	both
585	JPT1	3.81979e-33	9.9053e-35	0.149585	12.2366	OK		JPT1	8	EC
586	PTPRD	3.85687e-33	1.00185e-34	0.14954	12.2357	OK		PTPRD	5	both
587	COL21A1	4.68347e-33	1.21864e-34	0.149442	12.2198	OK		COL21A1	1	both
588	UPK3BL2	4.40378e-37	1.0153e-38	0.149304	12.9612	OK		UPK3BL2	12	EC
589	MID1	7.02153e-33	1.83322e-34	0.149027	12.1865	OK		MID1	5	both
590	PHB2	6.60844e-33	1.72244e-34	0.148981	12.1916	OK		PHB2	8	EC
591	NKAIN2	7.09074e-33	1.85442e-34	0.148963	12.1856	OK		NKAIN2	2	EC
592	SOX5	9.49133e-33	2.48644e-34	0.148729	12.1617	OK		SOX5	5	both
593	FOXP2	1.67753e-32	4.40206e-34	0.148142	12.1149	OK		FOXP2	5	both
594	DCN	1.7571e-32	4.61863e-34	0.14811	12.111	OK		DCN	5	both
595	GNAI1	1.90485e-32	5.01544e-34	0.148028	12.1042	OK		GNAI1	10	both
596	CORO1C	2.14065e-32	5.65524e-34	0.147901	12.0944	OK		CORO1C	4	EC
597	PRICKLE1	2.58479e-32	6.85144e-34	0.147711	12.0786	OK		PRICKLE1	1	both
598	PSMB5	2.45295e-32	6.49112e-34	0.147656	12.083	OK		PSMB5	6	both
599	XYLT1	3.27525e-32	8.69613e-34	0.147468	12.059	OK		XYLT1	4	EC
600	FLVCR2	1.943e-32	5.12448e-34	0.147414	12.1025	OK		FLVCR2	3	EC
601	SDK2	3.50257e-32	9.31517e-34	0.147358	12.0533	OK		SDK2	7	both
602	THSD4	3.71284e-32	9.89082e-34	0.147343	12.0484	OK		THSD4	1	both
603	TPM1	4.13278e-32	1.10278e-33	0.147232	12.0394	OK		TPM1	1	both
604	SELENOP	4.3237e-32	1.15564e-33	0.147087	12.0355	OK		SELENOP	7	both
605	ITGA11	4.84944e-32	1.29831e-33	0.146982	12.0259	OK		ITGA11	4	EC
606	KALRN	6.22216e-32	1.66857e-33	0.14679	12.0052	OK		KALRN	1	EC
607	USP9Y	6.72107e-32	1.80533e-33	0.146695	11.9987	OK		USP9Y	0	EC
608	NOP53	6.97576e-32	1.87683e-33	0.146666	11.9955	OK		NOP53	8	both
609	EID1	8.12015e-32	2.19192e-33	0.146535	11.9826	OK		EID1	4	both
610	ADGRG2	7.64534e-32	2.06036e-33	0.146463	11.9877	OK		ADGRG2	0	both
611	SPECC1	8.57204e-32	2.31769e-33	0.146404	11.978	OK		SPECC1	3	both
612	PCDH17	9.61206e-32	2.60314e-33	0.146305	11.9683	OK		PCDH17	0	both
613	ARHGAP20	1.2008e-31	3.26264e-33	0.146117	11.9496	OK		ARHGAP20	2	both
614	LDHB	1.19457e-31	3.24044e-33	0.146107	11.9501	OK		LDHB	8	both
615	ADGRB3	1.2913e-31	3.51424e-33	0.14604	11.9434	OK		ADGRB3	5	both
616	MTUS1	1.29592e-31	3.53256e-33	0.145953	11.943	OK		MTUS1	0	EC
617	TBC1D12	1.47603e-31	4.03659e-33	0.145906	11.9319	OK		TBC1D12	7	EC
618	SDK1	1.591e-31	4.35803e-33	0.145833	11.9255	OK		SDK1	1	both
619	HTRA1	1.78645e-31	4.90131e-33	0.145514	11.9157	OK		HTRA1	7	EC
620	TBRG1	2.55214e-31	7.01335e-33	0.145284	11.8858	OK		TBRG1	7	both
621	GRID1	3.28816e-31	9.06506e-33	0.145053	11.8644	OK		GRID1	2	EC
622	CGNL1	3.285e-31	9.04181e-33	0.145046	11.8646	OK		CGNL1	0	both
623	SLC17A9	1.43958e-31	3.93054e-33	0.144915	11.9341	OK		SLC17A9	3	both
624	SMOC1	3.5616e-31	9.83466e-33	0.144882	11.8575	OK		SMOC1	0	both
625	ABCA1	5.60253e-31	1.55447e-32	0.144507	11.8191	OK		ABCA1	7	both
626	SCN9A	5.00138e-31	1.38546e-32	0.144416	11.8288	OK		SCN9A	3	both
627	MFAP2	7.21732e-31	2.0057e-32	0.14423	11.7977	OK		MFAP2	8	EC
628	NLGN1	7.5166e-31	2.0922e-32	0.1442	11.7941	OK		NLGN1	5	both
629	MIR181A1HG	8.05617e-31	2.24595e-32	0.144147	11.7882	OK		MIR181A1HG	10	both
630	DPT	4.47441e-31	1.2375e-32	0.144113	11.8383	OK		DPT	3	both
631	ZNF521	1.17837e-30	3.29556e-32	0.143668	11.7558	OK		ZNF521	5	both
632	MTMR10	1.25377e-30	3.51198e-32	0.143651	11.7505	OK		MTMR10	7	EC
633	PPDPF	1.5038e-30	4.21899e-32	0.143449	11.7349	OK		PPDPF	8	both
634	SNHG32	2.25386e-30	6.34327e-32	0.14303	11.7004	OK		SNHG32	8	both
635	SIM1	2.197e-30	6.17354e-32	0.142948	11.7027	OK		SIM1	2	EC
636	HOXB4	2.76628e-30	7.80993e-32	0.142615	11.6827	OK		HOXB4	6	EC
637	FAT4	3.60312e-30	1.01885e-31	0.142551	11.6601	OK		FAT4	5	both
638	FRMD4B	4.00126e-30	1.1332e-31	0.142469	11.6511	OK		FRMD4B	10	both
639	CCN1	4.41791e-30	1.25316e-31	0.142352	11.6425	OK		CCN1	1	both
640	MTHFD1L	4.82042e-30	1.36946e-31	0.142243	11.6349	OK		MTHFD1L	7	EC
641	BACH2	5.51478e-30	1.57161e-31	0.142121	11.6232	OK		BACH2	1	EC
642	SETBP1	5.25027e-30	1.4939e-31	0.142086	11.6275	OK		SETBP1	5	both
643	GPX4	5.54749e-30	1.58338e-31	0.142066	11.6225	OK		GPX4	8	both
644	AC117461.1	5.7397e-30	1.64079e-31	0.141998	11.6195	OK		AC117461.1	2	EC
645	IKZF1	2.58725e-30	7.29301e-32	0.141946	11.6885	OK		IKZF1	12	EC
646	SEC24A	7.17231e-30	2.05349e-31	0.14184	11.6003	OK		SEC24A	7	EC
647	MZT2B	8.35546e-30	2.39594e-31	0.141649	11.5871	OK		MZT2B	8	both
648	RHOQ	1.12489e-29	3.23559e-31	0.141355	11.5613	OK		RHOQ	7	EC
649	SEC31A	1.16404e-29	3.35335e-31	0.141304	11.5582	OK		SEC31A	5	EC
650	HMGB2	1.26266e-29	3.64305e-31	0.141246	11.5511	OK		HMGB2	9	both
651	CCBE1	1.3617e-29	3.93482e-31	0.141151	11.5445	OK		CCBE1	2	EC
652	AC062004.1	1.59993e-29	4.6303e-31	0.140963	11.5305	OK		AC062004.1	1	EC
653	ID3	1.64541e-29	4.7692e-31	0.140901	11.528	OK		ID3	8	EC
654	NHS	1.79399e-29	5.2078e-31	0.14087	11.5204	OK		NHS	1	EC
655	ALDH1A2	1.80997e-29	5.2622e-31	0.140778	11.5195	OK		ALDH1A2	2	EC
656	CADPS2	2.95156e-29	8.6073e-31	0.140288	11.477	OK		CADPS2	7	EC
657	COX4I1	2.85942e-29	8.32595e-31	0.140213	11.4799	OK		COX4I1	6	both
658	UBE2S	3.35719e-29	9.80505e-31	0.140154	11.4657	OK		UBE2S	9	EC
659	MGAT5	3.5948e-29	1.05149e-30	0.14012	11.4597	OK		MGAT5	10	both
660	TMTC1	3.88028e-29	1.13843e-30	0.140026	11.4528	OK		TMTC1	1	both
661	MEG3	5.60292e-29	1.64879e-30	0.139648	11.4206	OK		MEG3	1	both
662	COL4A5	5.64746e-29	1.6644e-30	0.139635	11.4198	OK		COL4A5	1	both
663	EPS8	5.95219e-29	1.75684e-30	0.139576	11.4151	OK		EPS8	1	both
664	SYT1	6.76597e-29	2.00003e-30	0.139385	11.4039	OK		SYT1	2	EC
665	ATRNL1	7.16928e-29	2.12242e-30	0.139375	11.3987	OK		ATRNL1	1	both
666	YPEL2	7.42184e-29	2.20048e-30	0.139299	11.3955	OK		YPEL2	7	both
667	TAFA2	9.34127e-29	2.77783e-30	0.139073	11.3752	OK		TAFA2	2	both
668	THRB	9.47652e-29	2.82224e-30	0.139017	11.3738	OK		THRB	4	both
669	TMA7	8.9571e-29	2.65962e-30	0.139012	11.379	OK		TMA7	6	both
670	CORT	3.61521e-29	1.05906e-30	0.138807	11.4591	OK		CORT	3	both
671	SLC13A5	5.23714e-29	1.53884e-30	0.138744	11.4266	OK		SLC13A5	3	both
672	AC090673.1	1.2993e-28	3.881e-30	0.138665	11.346	OK		AC090673.1	2	EC
673	OAZ1	1.27765e-28	3.81068e-30	0.138659	11.3476	OK		OAZ1	8	both
674	ZBTB16	1.55897e-28	4.66351e-30	0.138469	11.3299	OK		ZBTB16	4	both
675	GAS1	1.92284e-28	5.76053e-30	0.138293	11.3114	OK		GAS1	2	both
676	CALR	2.20559e-28	6.61735e-30	0.13815	11.2992	OK		CALR	4	both
677	EIF2AK3	2.70148e-28	8.12907e-30	0.137931	11.2812	OK		EIF2AK3	7	EC
678	LSAMP	2.67189e-28	8.02822e-30	0.137865	11.2823	OK		LSAMP	5	both
679	TOX	3.3352e-28	1.00655e-29	0.137704	11.2624	OK		TOX	5	both
680	DLGAP2	2.95309e-28	8.89925e-30	0.137664	11.2732	OK		DLGAP2	0	EC
681	TRHDE	3.85873e-28	1.16797e-29	0.137514	11.2492	OK		TRHDE	2	both
682	SVIL	3.93505e-28	1.19281e-29	0.137494	11.2474	OK		SVIL	5	both
683	VPS28	3.74677e-28	1.13242e-29	0.137429	11.252	OK		VPS28	6	EC
684	HIST3H2A	4.51397e-28	1.37029e-29	0.137262	11.2351	OK		HIST3H2A	2	EC
685	LYPD6B	4.78968e-28	1.45611e-29	0.137144	11.2298	OK		LYPD6B	2	EC
686	NR6A1	5.53717e-28	1.68825e-29	0.13713	11.2167	OK		NR6A1	2	EC
687	HMGB3	6.56231e-28	2.00662e-29	0.136912	11.2014	OK		HMGB3	8	EC
688	ALK	5.44629e-28	1.65813e-29	0.136882	11.2183	OK		ALK	0	EC
689	ZC3HAV1	6.13957e-28	1.87464e-29	0.136834	11.2074	OK		ZC3HAV1	3	EC
690	VCL	1.01049e-27	3.09881e-29	0.136473	11.1628	OK		VCL	1	both
691	SIPA1L1	1.04278e-27	3.20244e-29	0.136442	11.1599	OK		SIPA1L1	5	both
692	DACT1	1.18978e-27	3.66441e-29	0.136294	11.1479	OK		DACT1	2	EC
693	MSI2	1.19427e-27	3.68354e-29	0.136289	11.1475	OK		MSI2	1	EC
694	MSN	1.17354e-27	3.60922e-29	0.136259	11.1493	OK		MSN	7	both
695	SAMD9L	7.57322e-28	2.31909e-29	0.136127	11.1886	OK		SAMD9L	0	EC
696	C1QTNF1	1.37002e-27	4.23168e-29	0.135753	11.1351	OK		C1QTNF1	3	both
697	TWIST2	2.11791e-27	6.55111e-29	0.13562	11.0961	OK		TWIST2	2	both
698	PRR16	2.27015e-27	7.03207e-29	0.135589	11.0898	OK		PRR16	1	both
699	KCNQ5	2.45734e-27	7.63365e-29	0.135498	11.0824	OK		KCNQ5	1	EC
700	RNF175	2.87512e-27	8.9442e-29	0.135305	11.0682	OK		RNF175	2	EC
701	STK33	3.02517e-27	9.42437e-29	0.135267	11.0635	OK		STK33	2	EC
702	TSPO	2.33579e-27	7.24573e-29	0.13519	11.0871	OK		TSPO	3	both
703	PPP3CA	3.76038e-27	1.17481e-28	0.135006	11.0438	OK		PPP3CA	5	EC
704	PDE3A	4.1559e-27	1.30389e-28	0.134896	11.0344	OK		PDE3A	5	both
705	CNN2	4.65395e-27	1.46427e-28	0.134758	11.024	OK		CNN2	8	EC
706	ITGA2	4.43624e-27	1.39381e-28	0.13465	11.0284	OK		ITGA2	0	EC
707	KCNMB2	5.22748e-27	1.64703e-28	0.134646	11.0134	OK		KCNMB2	10	EC
708	GPC5	5.39389e-27	1.70185e-28	0.134612	11.0104	OK		GPC5	2	both
709	KERA	4.1043e-27	1.28589e-28	0.134435	11.0357	OK		KERA	0	both
710	PICALM	6.51335e-27	2.05794e-28	0.134344	10.9933	OK		PICALM	5	EC
711	GSTP1	6.92824e-27	2.19516e-28	0.134205	10.9875	OK		GSTP1	6	both
712	KCNE4	7.73161e-27	2.45312e-28	0.134171	10.9774	OK		KCNE4	0	both
713	SFRP2	9.75936e-27	3.10513e-28	0.133934	10.9561	OK		SFRP2	1	both
714	EMX2	9.29149e-27	2.95216e-28	0.133924	10.9607	OK		EMX2	4	both
715	DLX6-AS1	6.75563e-27	2.13748e-28	0.1339	10.9899	OK		DLX6-AS1	0	EC
716	NR3C2	1.03284e-26	3.29077e-28	0.133866	10.9509	OK		NR3C2	2	both
717	HS6ST3	1.06193e-26	3.38815e-28	0.133827	10.9482	OK		HS6ST3	1	both
718	PTGDS	3.30108e-27	1.02985e-28	0.133555	11.0556	OK		PTGDS	3	both
719	EEF1B2	1.68345e-26	5.39349e-28	0.133297	10.906	OK		EEF1B2	8	both
720	MYO1B	1.79385e-26	5.75511e-28	0.133264	10.9001	OK		MYO1B	10	both
721	SGCZ	1.85305e-26	5.95324e-28	0.133212	10.897	OK		SGCZ	1	both
722	EBF1	1.97222e-26	6.34483e-28	0.133142	10.8912	OK		EBF1	5	both
723	SLC29A1	1.50432e-26	4.80626e-28	0.133024	10.9165	OK		SLC29A1	3	EC
724	RPL36	1.61961e-26	5.18177e-28	0.132954	10.9097	OK		RPL36	6	both
725	MAB21L1	2.31512e-26	7.45821e-28	0.13281	10.8765	OK		MAB21L1	0	EC
726	C1QTNF7	2.61953e-26	8.45047e-28	0.132763	10.8651	OK		C1QTNF7	4	EC
727	ANK3	4.09118e-26	1.33066e-27	0.13232	10.8236	OK		ANK3	1	both
728	LUZP2	3.95339e-26	1.28409e-27	0.132319	10.8269	OK		LUZP2	2	EC
729	ROBO1	3.86454e-26	1.25352e-27	0.132292	10.8291	OK		ROBO1	5	both
730	CNTNAP5	3.5066e-26	1.13587e-27	0.13226	10.8381	OK		CNTNAP5	0	EC
731	NLRP5	8.87031e-31	2.47684e-32	0.13223	11.7799	OK		NLRP5	12	EC
732	GPR153	3.00426e-26	9.71818e-28	0.132177	10.8523	OK		GPR153	3	EC
733	CHRM3	4.70006e-26	1.53078e-27	0.132077	10.8108	OK		CHRM3	2	EC
734	JARID2	5.15765e-26	1.68437e-27	0.13204	10.802	OK		JARID2	1	EC
735	DIRAS2	2.69329e-26	8.70032e-28	0.132033	10.8625	OK		DIRAS2	3	both
736	UQCRB	4.83826e-26	1.57793e-27	0.131997	10.808	OK		UQCRB	6	both
737	MORC4	5.37533e-26	1.75784e-27	0.131992	10.7981	OK		MORC4	4	EC
738	DIAPH3	5.66625e-26	1.85548e-27	0.13195	10.7931	OK		DIAPH3	9	both
739	CD81	6.33539e-26	2.07741e-27	0.131818	10.7827	OK		CD81	4	both
740	ENOX1	7.12976e-26	2.34104e-27	0.131693	10.7717	OK		ENOX1	1	both
741	NR2F1-AS1	7.38397e-26	2.43104e-27	0.131628	10.7682	OK		NR2F1-AS1	2	both
742	TMEFF1	8.18238e-26	2.69753e-27	0.13153	10.7587	OK		TMEFF1	2	EC
743	TOMM7	7.21719e-26	2.37294e-27	0.131475	10.7705	OK		TOMM7	6	both
744	AC004000.1	1.10896e-29	3.18486e-31	0.131417	11.5627	OK		AC004000.1	12	EC
745	PIEZO1	8.68531e-26	2.86718e-27	0.131158	10.753	OK		PIEZO1	3	EC
746	GALNT13	1.47463e-25	4.88758e-27	0.130808	10.7037	OK		GALNT13	2	EC
747	WDR44	1.53003e-25	5.078e-27	0.130798	10.7002	OK		WDR44	7	EC
748	AL354771.1	1.17212e-25	3.87455e-27	0.130769	10.7252	OK		AL354771.1	0	EC
749	PPP1R3C	1.41791e-25	4.69331e-27	0.130637	10.7075	OK		PPP1R3C	3	both
750	MRC2	1.90736e-25	6.33874e-27	0.13056	10.6796	OK		MRC2	10	both
751	OSTC	2.16444e-25	7.21226e-27	0.130389	10.6676	OK		OSTC	8	both
752	FMN1	2.07536e-25	6.90623e-27	0.130338	10.6717	OK		FMN1	3	both
753	KCTD8	2.2274e-25	7.43188e-27	0.130279	10.6649	OK		KCTD8	4	EC
754	FZD2	2.66215e-25	8.89425e-27	0.130162	10.6481	OK		FZD2	2	EC
755	SET	2.90672e-25	9.72422e-27	0.130074	10.6398	OK		SET	4	both
756	SNRPN	3.49842e-25	1.17347e-26	0.129755	10.6223	OK		SNRPN	8	EC
757	MELTF	3.24064e-25	1.08557e-26	0.129515	10.6296	OK		MELTF	3	both
758	MAF	5.17197e-25	1.73711e-26	0.129378	10.5856	OK		MAF	4	both
759	TBX3	5.72599e-25	1.92826e-26	0.12928	10.5759	OK		TBX3	2	EC
760	CD44	5.70534e-25	1.91878e-26	0.129238	10.5763	OK		CD44	7	EC
761	KDELR3	5.90425e-25	1.9909e-26	0.129055	10.5729	OK		KDELR3	3	both
762	MKX	7.27627e-25	2.45676e-26	0.12895	10.5531	OK		MKX	4	EC
763	ZNF503	9.02212e-25	3.0622e-26	0.128731	10.5324	OK		ZNF503	4	both
764	SNRPB	8.82601e-25	2.99174e-26	0.128715	10.5346	OK		SNRPB	8	EC
765	KCNN2	1.16436e-24	3.96227e-26	0.128396	10.5081	OK		KCNN2	2	EC
766	TENM2	1.2336e-24	4.20881e-26	0.128388	10.5024	OK		TENM2	1	both
767	ADAMTS14	1.08228e-24	3.67815e-26	0.128365	10.5152	OK		ADAMTS14	3	EC
768	OSBPL3	1.22833e-24	4.18538e-26	0.128282	10.503	OK		OSBPL3	7	EC
769	SEMA4D	1.37801e-24	4.7137e-26	0.128139	10.4917	OK		SEMA4D	3	both
770	SATB2-AS1	7.91844e-25	2.68059e-26	0.128122	10.5449	OK		SATB2-AS1	3	both
771	GPC1	1.35648e-24	4.63404e-26	0.128114	10.4934	OK		GPC1	7	EC
772	PLCG2	1.51763e-24	5.198e-26	0.127985	10.4825	OK		PLCG2	5	EC
773	PCDH7	1.72299e-24	5.909e-26	0.127981	10.4704	OK		PCDH7	5	EC
774	CDON	1.77769e-24	6.10446e-26	0.127953	10.4673	OK		CDON	1	both
775	PDE8A	1.84481e-24	6.34312e-26	0.127913	10.4637	OK		PDE8A	10	EC
776	PIK3R3	1.89559e-24	6.52611e-26	0.127868	10.461	OK		PIK3R3	2	EC
777	LAMA3	1.99116e-24	6.86393e-26	0.127647	10.4562	OK		LAMA3	0	EC
778	RPS10	2.11209e-24	7.29015e-26	0.127606	10.4505	OK		RPS10	6	both
779	MMP16	2.3318e-24	8.06915e-26	0.1276	10.4408	OK		MMP16	5	both
780	PTOV1	3.07181e-24	1.06707e-25	0.127286	10.4143	OK		PTOV1	8	EC
781	TP53I11	2.83099e-24	9.80911e-26	0.127276	10.4223	OK		TP53I11	3	both
782	MYL6	2.90107e-24	1.00648e-25	0.127173	10.4198	OK		MYL6	6	both
783	HUNK	3.65325e-24	1.27067e-25	0.127106	10.3976	OK		HUNK	2	EC
784	CFH	3.74799e-24	1.30528e-25	0.127038	10.3951	OK		CFH	7	EC
785	NR2F1	3.86153e-24	1.34653e-25	0.126997	10.3921	OK		NR2F1	2	both
786	OSTN	2.25583e-24	7.79629e-26	0.126965	10.4441	OK		OSTN	3	both
787	H2AFY2	4.50247e-24	1.57401e-25	0.126846	10.3772	OK		H2AFY2	2	EC
788	SSR2	4.45277e-24	1.55467e-25	0.126843	10.3784	OK		SSR2	8	both
789	GAS7	4.91775e-24	1.72137e-25	0.126717	10.3687	OK		GAS7	7	EC
790	SLC44A1	5.18202e-24	1.81616e-25	0.126676	10.3635	OK		SLC44A1	4	EC
791	EIF4A1	5.25738e-24	1.8449e-25	0.126654	10.362	OK		EIF4A1	8	both
792	ZNF618	5.78393e-24	2.03223e-25	0.126541	10.3528	OK		ZNF618	1	both
793	EYA1	6.3069e-24	2.22156e-25	0.12645	10.3443	OK		EYA1	1	both
794	NTM	7.6436e-24	2.69917e-25	0.12621	10.3256	OK		NTM	2	EC
795	WFDC1	7.38573e-24	2.60484e-25	0.125886	10.329	OK		WFDC1	3	both
796	NEDD4	1.04857e-23	3.70745e-25	0.125848	10.2951	OK		NEDD4	7	EC
797	SLC9A9	1.05896e-23	3.74888e-25	0.125824	10.294	OK		SLC9A9	4	EC
798	PALLD	1.06243e-23	3.76585e-25	0.125796	10.2936	OK		PALLD	5	both
799	CLEC2A	3.81242e-27	1.19275e-28	0.125793	11.0424	OK		CLEC2A	12	EC
800	KDELR2	1.19671e-23	4.2471e-25	0.12565	10.282	OK		KDELR2	4	both
801	RPL31	5.98559e-24	2.10574e-25	0.125601	10.3494	OK		RPL31	6	both
802	FZD4	1.30589e-23	4.64036e-25	0.125521	10.2735	OK		FZD4	0	EC
803	P4HB	1.56586e-23	5.578e-25	0.125352	10.2557	OK		P4HB	4	both
804	ITIH5	1.42249e-23	5.06097e-25	0.125288	10.2651	OK		ITIH5	0	EC
805	ASTN2	1.9187e-23	6.8434e-25	0.125119	10.2359	OK		ASTN2	2	EC
806	NAALADL2	2.17557e-23	7.76922e-25	0.124965	10.2236	OK		NAALADL2	5	EC
807	HMGN2	2.50048e-23	8.94056e-25	0.124805	10.21	OK		HMGN2	9	EC
808	PLEKHO1	2.65265e-23	9.49639e-25	0.124696	10.2042	OK		PLEKHO1	8	EC
809	IER5L	3.03632e-23	1.09371e-24	0.124549	10.1905	OK		IER5L	8	EC
810	CEP126	3.03632e-23	1.09365e-24	0.124531	10.1905	OK		CEP126	0	EC
811	ZEB1	2.98968e-23	1.07426e-24	0.1245	10.1922	OK		ZEB1	5	both
812	HOMER2	3.22012e-23	1.16134e-24	0.124377	10.1846	OK		HOMER2	3	EC
813	TPM2	2.92317e-23	1.04907e-24	0.124357	10.1945	OK		TPM2	8	EC
814	ADAMTS19	3.67612e-23	1.33068e-24	0.12433	10.1714	OK		ADAMTS19	2	EC
815	LYPD6	3.5847e-23	1.29441e-24	0.124327	10.1741	OK		LYPD6	2	EC
816	MTSS1	3.66994e-23	1.32682e-24	0.124297	10.1717	OK		MTSS1	3	both
817	RFX3	3.71615e-23	1.34681e-24	0.12428	10.1702	OK		RFX3	1	EC
818	DPP6	4.14819e-23	1.50523e-24	0.124144	10.1594	OK		DPP6	2	EC
819	SLC25A3	4.47929e-23	1.62735e-24	0.124073	10.1518	OK		SLC25A3	8	both
820	IGFBP5	4.68829e-23	1.70951e-24	0.12403	10.1469	OK		IGFBP5	10	both
821	MYO6	4.67354e-23	1.70206e-24	0.124021	10.1474	OK		MYO6	7	both
822	TMEM132A	4.56485e-23	1.66046e-24	0.123986	10.1498	OK		TMEM132A	2	EC
823	LTBP1	4.81312e-23	1.75929e-24	0.123967	10.1441	OK		LTBP1	5	both
824	MAMDC2-AS1	4.75453e-23	1.73577e-24	0.123914	10.1455	OK		MAMDC2-AS1	7	both
825	TOX3	6.04816e-23	2.21875e-24	0.123669	10.1215	OK		TOX3	2	EC
826	PXDC1	5.71876e-23	2.09538e-24	0.123654	10.1271	OK		PXDC1	7	EC
827	EDIL3	6.43173e-23	2.3623e-24	0.123644	10.1153	OK		EDIL3	1	both
828	ICA1	5.00047e-23	1.82998e-24	0.123624	10.1403	OK		ICA1	3	EC
829	SP100	6.59004e-23	2.42337e-24	0.123285	10.1128	OK		SP100	3	EC
830	COL27A1	1.02403e-22	3.77475e-24	0.123076	10.0693	OK		COL27A1	1	both
831	KIAA1755	9.7701e-23	3.5971e-24	0.122979	10.0741	OK		KIAA1755	0	EC
832	ATP5MC2	1.08548e-22	4.00608e-24	0.122954	10.0635	OK		ATP5MC2	8	both
833	NOVA1	1.33129e-22	4.93092e-24	0.122758	10.043	OK		NOVA1	1	both
834	PLXNA4	1.27492e-22	4.71085e-24	0.122743	10.0475	OK		PLXNA4	2	both
835	NEBL	1.47389e-22	5.46563e-24	0.122604	10.0329	OK		NEBL	4	both
836	HEG1	1.49347e-22	5.54483e-24	0.122559	10.0314	OK		HEG1	7	EC
837	KCNIP4	1.64277e-22	6.11368e-24	0.122462	10.0218	OK		KCNIP4	1	both
838	ABCA10	1.56952e-22	5.83412e-24	0.122304	10.0264	OK		ABCA10	0	EC
839	PCDH11X	2.01281e-22	7.4997e-24	0.122183	10.0016	OK		PCDH11X	2	EC
840	TBX15	2.12716e-22	7.95404e-24	0.122178	9.99575	OK		TBX15	1	both
841	DACH1	2.46912e-22	9.26547e-24	0.121933	9.98062	OK		DACH1	2	EC
842	KIRREL3	2.53061e-22	9.50741e-24	0.121873	9.97806	OK		KIRREL3	2	EC
843	PPP1R14B	2.46285e-22	9.23106e-24	0.121844	9.98099	OK		PPP1R14B	6	both
844	UQCRH	2.60876e-22	9.81256e-24	0.121837	9.97492	OK		UQCRH	6	both
845	EVI2A	2.09388e-22	7.82032e-24	0.121792	9.99743	OK		EVI2A	3	both
846	GJA1	2.97482e-22	1.12158e-23	0.121758	9.96165	OK		GJA1	4	both
847	UBB	2.95582e-22	1.11311e-23	0.121698	9.9624	OK		UBB	8	both
848	CHN1	3.83704e-22	1.44836e-23	0.121447	9.9362	OK		CHN1	2	EC
849	DENND4A	4.07014e-22	1.53815e-23	0.121375	9.9302	OK		DENND4A	10	both
850	FZD7	4.29029e-22	1.62324e-23	0.121276	9.92483	OK		FZD7	8	EC
851	AKAP12	4.52385e-22	1.71361e-23	0.121241	9.91943	OK		AKAP12	1	both
852	FKBP10	4.66615e-22	1.76958e-23	0.121196	9.91622	OK		FKBP10	4	both
853	TBX2	5.88942e-22	2.23609e-23	0.120875	9.89283	OK		TBX2	3	both
854	BTF3	6.02234e-22	2.28923e-23	0.120812	9.89048	OK		BTF3	8	both
855	LINC02745	2.15127e-22	8.05368e-24	0.120563	9.99452	OK		LINC02745	12	EC
856	CD47	7.84105e-22	2.98403e-23	0.120561	9.86391	OK		CD47	1	both
857	DPP10	7.93309e-22	3.02257e-23	0.120515	9.86262	OK		DPP10	2	EC
858	DDAH1	1.00067e-21	3.82591e-23	0.120249	9.83893	OK		DDAH1	4	EC
859	EIF3K	9.32881e-22	3.55847e-23	0.120242	9.84622	OK		EIF3K	6	both
860	SYT14	9.58311e-22	3.65971e-23	0.120161	9.8434	OK		SYT14	0	EC
861	GRAMD1B	1.06902e-21	4.09196e-23	0.12013	9.83217	OK		GRAMD1B	3	both
862	FAM110B	1.19627e-21	4.58436e-23	0.120023	9.82072	OK		FAM110B	1	both
863	LINC02624	7.33097e-25	2.47848e-26	0.119992	10.5523	OK		LINC02624	12	EC
864	PCDH10	1.23609e-21	4.74242e-23	0.119933	9.8173	OK		PCDH10	2	EC
865	ARHGAP28	1.29885e-21	4.98896e-23	0.119915	9.81219	OK		ARHGAP28	5	EC
866	FTH1	1.3022e-21	5.00756e-23	0.119898	9.81181	OK		FTH1	8	both
867	TMSB10	1.56107e-21	6.00996e-23	0.119447	9.79339	OK		TMSB10	6	both
868	TAFA1	2.13385e-21	8.22454e-23	0.119231	9.76163	OK		TAFA1	0	both
869	PLCB1	2.31484e-21	8.94262e-23	0.119202	9.75314	OK		PLCB1	1	both
870	BMP6	2.17572e-21	8.39556e-23	0.119018	9.75954	OK		BMP6	3	both
871	VSTM4	2.5775e-21	9.96875e-23	0.119016	9.74211	OK		VSTM4	7	EC
872	NME2	2.58575e-21	1.00121e-22	0.118923	9.74167	OK		NME2	6	both
873	PGK1	3.3297e-21	1.29369e-22	0.118727	9.71559	OK		PGK1	7	EC
874	PALM2-AKAP2	3.37977e-21	1.31464e-22	0.118722	9.71396	OK		PALM2-AKAP2	5	EC
875	PAFAH1B3	3.17512e-21	1.23132e-22	0.118714	9.72063	OK		PAFAH1B3	2	EC
876	NRG1	3.56526e-21	1.38837e-22	0.118631	9.7084	OK		NRG1	2	EC
877	RAB31	3.93846e-21	1.53718e-22	0.118499	9.69801	OK		RAB31	4	EC
878	EZH2	4.18484e-21	1.6352e-22	0.118437	9.6917	OK		EZH2	9	both
879	AL354710.2	2.02903e-22	7.56913e-24	0.118364	10.0007	OK		AL354710.2	12	EC
880	PDE4D	4.55153e-21	1.78049e-22	0.11833	9.683	OK		PDE4D	5	both
881	APOLD1	4.62707e-21	1.81209e-22	0.118315	9.68121	OK		APOLD1	9	both
882	CRYAB	2.70329e-23	9.68965e-25	0.118105	10.2022	OK		CRYAB	3	EC
883	TSPAN5	5.58076e-21	2.18805e-22	0.118072	9.66191	OK		TSPAN5	0	EC
884	TMEM30A	6.17884e-21	2.43074e-22	0.117945	9.65113	OK		TMEM30A	4	EC
885	GRID2	6.31522e-21	2.48719e-22	0.117919	9.64878	OK		GRID2	1	EC
886	C1orf198	6.11367e-21	2.4024e-22	0.117915	9.65234	OK		C1orf198	7	EC
887	PIP4K2A	6.66249e-21	2.62691e-22	0.117852	9.64317	OK		PIP4K2A	10	EC
888	DGKI	5.89618e-21	2.31432e-22	0.117847	9.65617	OK		DGKI	7	EC
889	S100A10	6.75753e-21	2.66737e-22	0.117618	9.6416	OK		S100A10	7	EC
890	AC105450.1	3.17512e-21	1.23222e-22	0.117594	9.72055	OK		AC105450.1	12	EC
891	SH3GL3	8.45075e-21	3.34694e-22	0.117548	9.61828	OK		SH3GL3	1	both
892	TBC1D4	8.60431e-21	3.41157e-22	0.117526	9.61632	OK		TBC1D4	1	EC
893	CHCHD2	8.95631e-21	3.5551e-22	0.117371	9.61207	OK		CHCHD2	6	both
894	SHOX	1.02551e-20	4.07519e-22	0.117233	9.59801	OK		SHOX	2	EC
895	FRAS1	1.11625e-20	4.44564e-22	0.117192	9.58903	OK		FRAS1	2	both
896	FBN3	1.14244e-20	4.55501e-22	0.117151	9.58653	OK		FBN3	2	EC
897	ADAMTS5	1.18619e-20	4.73467e-22	0.117081	9.58253	OK		ADAMTS5	0	EC
898	AC004862.1	7.67081e-21	3.03465e-22	0.117041	9.62836	OK		AC004862.1	3	both
899	AC073050.1	1.48787e-20	5.952e-22	0.116796	9.55888	OK		AC073050.1	2	EC
900	FAM241A	1.10985e-20	4.41523e-22	0.116786	9.58974	OK		FAM241A	3	EC
901	CENPV	1.47543e-20	5.89572e-22	0.116745	9.55986	OK		CENPV	2	EC
902	KIF15	1.66319e-20	6.66808e-22	0.116679	9.54711	OK		KIF15	9	both
903	SLC8A1	1.92713e-20	7.75183e-22	0.116486	9.53149	OK		SLC8A1	1	EC
904	SIM2	1.82792e-20	7.33657e-22	0.116465	9.53721	OK		SIM2	2	EC
905	CHRM2	1.91266e-20	7.68518e-22	0.11641	9.53239	OK		CHRM2	2	EC
906	CACNA1C	2.02265e-20	8.145e-22	0.116406	9.52636	OK		CACNA1C	5	both
907	KLHL30	1.3203e-22	4.88439e-24	0.116359	10.0439	OK		KLHL30	12	EC
908	SEMA3D	2.16556e-20	8.74926e-22	0.116313	9.51892	OK		SEMA3D	1	both
909	GALNT14	1.64753e-20	6.59801e-22	0.116214	9.54821	OK		GALNT14	3	both
910	KLHL2	2.42131e-20	9.79324e-22	0.116107	9.5072	OK		KLHL2	3	EC
911	BMP2K	2.594e-20	1.05147e-21	0.116097	9.4998	OK		BMP2K	10	both
912	TSBP1	2.59714e-20	1.05389e-21	0.116084	9.49956	OK		TSBP1	2	EC
913	HTR2C	2.14682e-20	8.66404e-22	0.115917	9.51994	OK		HTR2C	2	EC
914	CADPS	2.74636e-20	1.11565e-21	0.115849	9.49363	OK		CADPS	0	EC
915	FBN1	3.20865e-20	1.30629e-21	0.115816	9.47718	OK		FBN1	1	both
916	BMP5	3.3216e-20	1.35375e-21	0.115773	9.47345	OK		BMP5	2	both
917	RNF125	2.08513e-20	8.40584e-22	0.115681	9.52308	OK		RNF125	3	EC
918	FAM49A	3.11483e-20	1.26672e-21	0.115658	9.48039	OK		FAM49A	0	both
919	ANKRD36	3.73154e-20	1.52412e-21	0.115621	9.46106	OK		ANKRD36	1	EC
920	JUNB	2.54973e-20	1.03239e-21	0.115571	9.50171	OK		JUNB	3	EC
921	TNXB	3.41564e-20	1.39358e-21	0.115453	9.47042	OK		TNXB	0	EC
922	ST6GAL2	4.33904e-20	1.77609e-21	0.115424	9.44505	OK		ST6GAL2	1	both
923	GATA6	3.89357e-20	1.59202e-21	0.115388	9.45651	OK		GATA6	2	EC
924	HSBP1	4.64116e-20	1.90181e-21	0.115233	9.43789	OK		HSBP1	6	both
925	SRSF3	5.10659e-20	2.09705e-21	0.115212	9.42764	OK		SRSF3	4	EC
926	OXR1	5.47077e-20	2.25144e-21	0.115115	9.42019	OK		OXR1	5	both
927	ATP5MC3	5.37821e-20	2.21097e-21	0.115014	9.42209	OK		ATP5MC3	6	both
928	TFPI	5.70837e-20	2.35175e-21	0.114983	9.41561	OK		TFPI	0	EC
929	GUCY1B1	5.72718e-20	2.36204e-21	0.114962	9.41515	OK		GUCY1B1	0	EC
930	GAB1	6.48059e-20	2.67563e-21	0.11488	9.40205	OK		GAB1	5	EC
931	IGF2BP1	7.13603e-20	2.95571e-21	0.11477	9.39157	OK		IGF2BP1	2	EC
932	ATP5MG	6.79996e-20	2.81351e-21	0.11463	9.39676	OK		ATP5MG	6	both
933	CXCL13	4.94395e-20	2.02807e-21	0.114441	9.43115	OK		CXCL13	12	EC
934	ERH	9.34865e-20	3.88045e-21	0.114381	9.36286	OK		ERH	8	EC
935	AFAP1L2	8.23608e-20	3.41499e-21	0.114313	9.37634	OK		AFAP1L2	3	EC
936	KNL1	1.11343e-19	4.63148e-21	0.11419	9.34415	OK		KNL1	9	both
937	RAB2A	1.12841e-19	4.69879e-21	0.114163	9.34262	OK		RAB2A	10	both
938	NUF2	1.23273e-19	5.13867e-21	0.114055	9.33315	OK		NUF2	9	both
939	NOX4	1.23356e-19	5.14755e-21	0.114041	9.33296	OK		NOX4	2	EC
940	C1GALT1	1.24688e-19	5.20868e-21	0.114032	9.33171	OK		C1GALT1	10	both
941	AC006449.6	3.90856e-21	1.52378e-22	0.113979	9.6989	OK		AC006449.6	12	EC
942	TSBP1-AS1	1.33204e-19	5.57032e-21	0.113947	9.3246	OK		TSBP1-AS1	1	EC
943	LINC02607	7.00378e-21	2.76767e-22	0.113902	9.63782	OK		LINC02607	0	both
944	NAV2	1.41303e-19	5.91523e-21	0.113858	9.31822	OK		NAV2	1	both
945	COL6A3	1.54463e-19	6.4879e-21	0.113746	9.30841	OK		COL6A3	10	both
946	TTN	1.54463e-19	6.49348e-21	0.113722	9.30832	OK		TTN	0	EC
947	TCF4	1.54463e-19	6.49162e-21	0.113627	9.30835	OK		TCF4	5	EC
948	IRAK3	1.88348e-19	7.9263e-21	0.113468	9.28712	OK		IRAK3	0	EC
949	C5AR2	6.63558e-20	2.74256e-21	0.113435	9.39945	OK		C5AR2	3	EC
950	SELENOW	1.88605e-19	7.94547e-21	0.113327	9.28686	OK		SELENOW	8	EC
951	EPHA4	2.16462e-19	9.13819e-21	0.113303	9.27196	OK		EPHA4	1	both
952	DST	2.45292e-19	1.03878e-20	0.113127	9.25828	OK		DST	1	EC
953	HAND2	2.19313e-19	9.26825e-21	0.113027	9.27045	OK		HAND2	12	EC
954	UBE2C	2.72303e-19	1.15438e-20	0.112966	9.247	OK		UBE2C	9	both
955	PARD6G	2.78134e-19	1.18033e-20	0.112914	9.24463	OK		PARD6G	7	both
956	FGD3	2.14597e-19	9.04995e-21	0.112854	9.27299	OK		FGD3	3	EC
957	TES	3.65838e-19	1.55576e-20	0.112598	9.21504	OK		TES	2	both
958	AC008250.1	2.82882e-19	1.20173e-20	0.112485	9.2427	OK		AC008250.1	0	both
959	DUSP8	9.84576e-20	4.09114e-21	0.112482	9.35727	OK		DUSP8	3	EC
960	PRDX5	4.34068e-19	1.84975e-20	0.112296	9.19646	OK		PRDX5	8	both
961	SRSF2	5.26049e-19	2.24638e-20	0.112119	9.17555	OK		SRSF2	4	EC
962	JAG1	5.46419e-19	2.33579e-20	0.112005	9.17134	OK		JAG1	0	EC
963	ATF7	6.63077e-19	2.84327e-20	0.111811	9.15013	OK		ATF7	4	EC
964	CKS1B	6.30363e-19	2.7002e-20	0.111798	9.15571	OK		CKS1B	8	EC
965	GXYLT2	6.69507e-19	2.8738e-20	0.111797	9.14898	OK		GXYLT2	10	both
966	MYH9	7.42267e-19	3.19597e-20	0.111628	9.13749	OK		MYH9	7	EC
967	TBX18	8.0505e-19	3.46986e-20	0.111527	9.12859	OK		TBX18	2	EC
968	ABCA6	6.21828e-19	2.66089e-20	0.111465	9.15729	OK		ABCA6	0	EC
969	CNTN5	8.4618e-19	3.65088e-20	0.111465	9.12308	OK		CNTN5	2	both
970	SNTG1	6.71955e-19	2.88728e-20	0.111429	9.14847	OK		SNTG1	0	both
971	ZNF438	8.85412e-19	3.82406e-20	0.111418	9.11806	OK		ZNF438	1	EC
972	FKBP5	8.86751e-19	3.83377e-20	0.111397	9.11778	OK		FKBP5	7	EC
973	GALNTL6	9.05772e-19	3.92002e-20	0.111352	9.11537	OK		GALNTL6	1	EC
974	CNTN4-AS2	1.00556e-18	4.35633e-20	0.111139	9.10392	OK		CNTN4-AS2	2	EC
975	LNCAROD	4.67539e-19	1.99446e-20	0.111129	9.18836	OK		LNCAROD	3	both
976	TPST2	1.05745e-18	4.5858e-20	0.110999	9.09835	OK		TPST2	3	both
977	ERG	1.24978e-18	5.42539e-20	0.110951	9.08007	OK		ERG	1	EC
978	GPI	1.46734e-18	6.38285e-20	0.110702	9.06236	OK		GPI	7	EC
979	TRPS1	1.48554e-18	6.46857e-20	0.110674	9.06091	OK		TRPS1	5	both
980	SNHG6	1.50304e-18	6.55144e-20	0.110641	9.05952	OK		SNHG6	8	EC
981	COBLL1	1.5193e-18	6.62902e-20	0.110608	9.05823	OK		COBLL1	0	EC
982	LRRTM4	1.56653e-18	6.84896e-20	0.11057	9.05467	OK		LRRTM4	0	EC
983	NPTX2	6.77347e-19	2.91345e-20	0.110556	9.1475	OK		NPTX2	3	EC
984	TTLL7	1.70578e-18	7.46532e-20	0.110513	9.04526	OK		TTLL7	0	EC
985	AMOT	2.35242e-18	1.03058e-19	0.110092	9.00997	OK		AMOT	2	EC
986	AC004837.4	1.45446e-19	6.09511e-21	0.110071	9.31504	OK		AC004837.4	12	EC
987	LAMA4	2.41258e-18	1.058e-19	0.110056	9.00709	OK		LAMA4	1	EC
988	MRFAP1	2.74872e-18	1.20663e-19	0.109855	8.99266	OK		MRFAP1	8	EC
989	HOXD3	3.15488e-18	1.38771e-19	0.109675	8.97728	OK		HOXD3	2	EC
990	NDUFS6	3.02794e-18	1.33054e-19	0.109635	8.98191	OK		NDUFS6	6	EC
991	FGFBP2	1.55525e-18	6.7928e-20	0.109589	9.05557	OK		FGFBP2	3	both
992	WWP2	3.44023e-18	1.51475e-19	0.109542	8.96763	OK		WWP2	7	both
993	TBX4	3.66353e-18	1.61469e-19	0.109432	8.96059	OK		TBX4	2	EC
994	NRAP	4.2054e-19	1.79025e-20	0.10942	9.19997	OK		NRAP	3	both
995	ERC2	4.20997e-18	1.85739e-19	0.10929	8.94514	OK		ERC2	2	EC
996	COL8A2	4.75385e-18	2.10155e-19	0.109027	8.93149	OK		COL8A2	4	both
997	MAP2	5.34759e-18	2.36877e-19	0.108965	8.91824	OK		MAP2	2	EC
998	SEMA3B	4.4678e-18	1.97313e-19	0.10885	8.93846	OK		SEMA3B	3	EC
999	SRSF9	6.20523e-18	2.75416e-19	0.108749	8.90153	OK		SRSF9	4	EC
1000	DIAPH2	6.28344e-18	2.79165e-19	0.108744	8.90003	OK		DIAPH2	1	EC
1001	COL4A2	6.37983e-18	2.8373e-19	0.108721	8.89823	OK		COL4A2	2	EC
1002	GBE1	6.43787e-18	2.86596e-19	0.108675	8.89711	OK		GBE1	7	EC
1003	SNRPD1	6.48507e-18	2.88984e-19	0.108638	8.89619	OK		SNRPD1	8	EC
1004	PGM5	6.5366e-18	2.9157e-19	0.10863	8.8952	OK		PGM5	0	both
1005	KRTCAP2	6.0262e-18	2.67203e-19	0.108573	8.90489	OK		KRTCAP2	6	both
1006	PAPLN	5.1184e-18	2.26498e-19	0.108478	8.9232	OK		PAPLN	3	EC
1007	NDN	7.25453e-18	3.23915e-19	0.108465	8.88351	OK		NDN	8	EC
1008	MEF2C-AS1	7.52881e-18	3.36494e-19	0.108446	8.87927	OK		MEF2C-AS1	7	EC
1009	PDE10A	7.85831e-18	3.51569e-19	0.10843	8.8744	OK		PDE10A	2	both
1010	BCL2	8.32644e-18	3.73249e-19	0.108347	8.86773	OK		BCL2	1	EC
1011	ZNF536	8.2698e-18	3.70344e-19	0.108305	8.8686	OK		ZNF536	2	EC
1012	PRRX1	8.88898e-18	3.98859e-19	0.108223	8.86034	OK		PRRX1	5	both
1013	SERTAD4	8.91361e-18	4.00359e-19	0.10821	8.85992	OK		SERTAD4	0	EC
1014	DPYD	9.3775e-18	4.2244e-19	0.108178	8.85393	OK		DPYD	1	EC
1015	DDIT4	9.34374e-18	4.20505e-19	0.108139	8.85445	OK		DDIT4	8	both
1016	MIR646HG	9.17337e-18	4.12432e-19	0.108119	8.85661	OK		MIR646HG	2	EC
1017	ASPM	1.01572e-17	4.5891e-19	0.108066	8.84469	OK		ASPM	9	both
1018	CNTNAP2	1.02162e-17	4.62032e-19	0.108042	8.84393	OK		CNTNAP2	5	both
1019	CAPN6	1.02756e-17	4.65172e-19	0.108023	8.84318	OK		CAPN6	0	EC
1020	MINDY2	1.04029e-17	4.71396e-19	0.108018	8.84169	OK		MINDY2	7	EC
1021	AL627171.2	1.01515e-17	4.58206e-19	0.108007	8.84486	OK		AL627171.2	0	EC
1022	RACGAP1	1.06744e-17	4.84243e-19	0.107989	8.83869	OK		RACGAP1	9	both
1023	DBN1	1.09203e-17	4.96292e-19	0.107923	8.83594	OK		DBN1	8	EC
1024	HMGN1	1.15843e-17	5.27493e-19	0.107871	8.82912	OK		HMGN1	4	EC
1025	FOSL2	9.80677e-18	4.42211e-19	0.107834	8.84883	OK		FOSL2	7	EC
1026	TMEM26	1.14777e-17	5.22129e-19	0.107829	8.83027	OK		TMEM26	0	both
1027	UBA52	1.06744e-17	4.84644e-19	0.107801	8.8386	OK		UBA52	6	both
1028	PCDH18	1.25591e-17	5.72436e-19	0.107759	8.81997	OK		PCDH18	1	both
1029	ZNF428	1.29723e-17	5.9184e-19	0.107662	8.81624	OK		ZNF428	8	EC
1030	CUTA	1.30969e-17	5.98104e-19	0.107509	8.81506	OK		CUTA	6	both
1031	MSC-AS1	1.43988e-17	6.58834e-19	0.107497	8.80422	OK		MSC-AS1	0	EC
1032	IL1R1	1.35652e-17	6.20093e-19	0.107458	8.81101	OK		IL1R1	3	both
1033	SPOCK1	1.53982e-17	7.05927e-19	0.107445	8.79647	OK		SPOCK1	2	EC
1034	LUM	1.55547e-17	7.13788e-19	0.107438	8.79523	OK		LUM	8	both
1035	MCTP1	1.49976e-17	6.86897e-19	0.107432	8.79954	OK		MCTP1	0	EC
1036	SCUBE3	1.72887e-17	7.94127e-19	0.10728	8.78324	OK		SCUBE3	2	EC
1037	GABARAP	1.72925e-17	7.95067e-19	0.107271	8.78311	OK		GABARAP	8	both
1038	PPIA	1.82952e-17	8.42789e-19	0.107168	8.77656	OK		PPIA	8	both
1039	PLEKHJ1	1.85535e-17	8.55509e-19	0.107088	8.77487	OK		PLEKHJ1	6	EC
1040	GALNT17	2.01044e-17	9.27907e-19	0.107082	8.76572	OK		GALNT17	2	both
1041	TOP2A	2.10894e-17	9.75239e-19	0.107028	8.76012	OK		TOP2A	9	both
1042	PCOLCE2	2.02717e-17	9.36528e-19	0.106942	8.76468	OK		PCOLCE2	3	both
1043	VIT	1.73395e-17	7.97993e-19	0.106851	8.7827	OK		VIT	3	EC
1044	STXBP6	2.34727e-17	1.08649e-18	0.106814	8.74793	OK		STXBP6	3	EC
1045	ANXA5	2.54936e-17	1.18341e-18	0.106753	8.73828	OK		ANXA5	4	EC
1046	PHF21B	2.54936e-17	1.1831e-18	0.106729	8.73831	OK		PHF21B	2	EC
1047	SERINC3	2.9765e-17	1.38301e-18	0.106503	8.72065	OK		SERINC3	7	EC
1048	PMM2	3.04724e-17	1.41857e-18	0.106493	8.71778	OK		PMM2	7	EC
1049	NDC80	3.13524e-17	1.46232e-18	0.106467	8.71434	OK		NDC80	9	both
1050	BRK1	3.03383e-17	1.41099e-18	0.106439	8.71838	OK		BRK1	8	EC
1051	EDA	3.26152e-17	1.5241e-18	0.106406	8.70965	OK		EDA	1	EC
1052	COL9A3	3.09775e-17	1.44346e-18	0.106356	8.71581	OK		COL9A3	0	both
1053	SH3PXD2B	4.00181e-17	1.87358e-18	0.106119	8.68621	OK		SH3PXD2B	10	both
1054	SDC2	4.05227e-17	1.899e-18	0.106104	8.68468	OK		SDC2	5	EC
1055	TNFRSF11B	3.16789e-17	1.47895e-18	0.10593	8.71306	OK		TNFRSF11B	3	EC
1056	MKI67	4.88207e-17	2.29003e-18	0.105815	8.66337	OK		MKI67	9	both
1057	ERBB4	5.08841e-17	2.39131e-18	0.105757	8.65844	OK		ERBB4	10	EC
1058	PACSIN1	1.37778e-18	5.98718e-20	0.105712	9.06934	OK		PACSIN1	12	EC
1059	GLG1	5.41384e-17	2.54904e-18	0.105672	8.65115	OK		GLG1	5	EC
1060	MFAP5	3.5e-17	1.63709e-18	0.105672	8.70154	OK		MFAP5	0	EC
1061	NINJ1	4.98295e-17	2.33955e-18	0.105367	8.66094	OK		NINJ1	3	EC
1062	ABCG2	5.91188e-17	2.78616e-18	0.105307	8.641	OK		ABCG2	0	EC
1063	GPR180	7.5372e-17	3.56214e-18	0.105207	8.61289	OK		GPR180	7	EC
1064	PFDN5	7.45224e-17	3.51869e-18	0.105092	8.61429	OK		PFDN5	6	both
1065	IFITM3	6.11464e-17	2.88442e-18	0.105087	8.63704	OK		IFITM3	6	both
1066	RNF144B	7.94957e-17	3.76758e-18	0.105011	8.60646	OK		RNF144B	0	EC
1067	ID2	8.87713e-17	4.2229e-18	0.104975	8.59337	OK		ID2	10	both
1068	LRRC59	8.17453e-17	3.87782e-18	0.104967	8.60315	OK		LRRC59	3	both
1069	PPME1	9.72044e-17	4.63697e-18	0.104848	8.58262	OK		PPME1	7	EC
1070	NTRK3	8.94554e-17	4.25941e-18	0.104811	8.59238	OK		NTRK3	0	EC
1071	RPS29	8.41819e-17	4.00086e-18	0.104806	8.59957	OK		RPS29	6	both
1072	SLC16A12	8.27327e-17	3.92832e-18	0.10479	8.60167	OK		SLC16A12	0	EC
1073	NUPR1	7.92778e-17	3.75375e-18	0.104778	8.60688	OK		NUPR1	3	both
1074	AC008591.1	1.02622e-16	4.89997e-18	0.10476	8.57627	OK		AC008591.1	2	both
1075	UNC5C	1.10962e-16	5.30306e-18	0.104662	8.56717	OK		UNC5C	1	EC
1076	TSPAN18	1.2477e-16	5.97954e-18	0.10448	8.55333	OK		TSPAN18	4	EC
1077	ARHGEF6	1.16452e-16	5.5706e-18	0.104454	8.5615	OK		ARHGEF6	3	EC
1078	PDGFC	1.43438e-16	6.88689e-18	0.104291	8.53701	OK		PDGFC	2	EC
1079	HDLBP	1.45784e-16	7.006e-18	0.104269	8.53503	OK		HDLBP	10	both
1080	CDC42BPA	1.46178e-16	7.03141e-18	0.104213	8.53461	OK		CDC42BPA	5	EC
1081	AC090531.1	1.43183e-16	6.86831e-18	0.104188	8.53732	OK		AC090531.1	3	EC
1082	SORCS2	1.54642e-16	7.44537e-18	0.104183	8.52799	OK		SORCS2	2	EC
1083	CDH12	1.6666e-16	8.03874e-18	0.104051	8.51912	OK		CDH12	2	EC
1084	GOLGA4	1.84546e-16	8.9096e-18	0.103912	8.50719	OK		GOLGA4	5	EC
1085	FLRT3	1.99786e-16	9.65421e-18	0.103802	8.49788	OK		FLRT3	4	both
1086	CKAP4	2.0201e-16	9.77065e-18	0.103794	8.49649	OK		CKAP4	10	both
1087	LINC01916	1.2437e-16	5.95489e-18	0.103776	8.5538	OK		LINC01916	0	EC
1088	ITM2A	2.02725e-16	9.8142e-18	0.103737	8.49597	OK		ITM2A	0	EC
1089	PRKG1	2.03249e-16	9.85755e-18	0.103734	8.49546	OK		PRKG1	5	both
1090	ASIP	1.63737e-16	7.8905e-18	0.103703	8.52127	OK		ASIP	12	EC
1091	LDLRAD4	2.14997e-16	1.04368e-17	0.103691	8.48883	OK		LDLRAD4	5	EC
1092	CEP152	2.48777e-16	1.21097e-17	0.103486	8.47153	OK		CEP152	9	both
1093	SYNJ2	2.4331e-16	1.18328e-17	0.103456	8.47422	OK		SYNJ2	0	EC
1094	KCNMB2-AS1	2.56655e-16	1.25045e-17	0.103408	8.46779	OK		KCNMB2-AS1	2	EC
1095	DNM3OS	2.74323e-16	1.33896e-17	0.103337	8.45982	OK		DNM3OS	1	EC
1096	RBP1	2.41612e-16	1.17395e-17	0.10333	8.47514	OK		RBP1	6	EC
1097	KCND2	2.79209e-16	1.36405e-17	0.103304	8.45765	OK		KCND2	2	both
1098	SLCO3A1	2.74323e-16	1.33785e-17	0.103299	8.45992	OK		SLCO3A1	3	EC
1099	UGCG	2.82798e-16	1.38283e-17	0.103295	8.45606	OK		UGCG	7	EC
1100	CMKLR1	2.03078e-16	9.84028e-18	0.103255	8.49566	OK		CMKLR1	3	EC
1101	ADCY9	2.93828e-16	1.43937e-17	0.103229	8.45138	OK		ADCY9	7	EC
1102	FAT1	3.17881e-16	1.5586e-17	0.103119	8.44209	OK		FAT1	10	both
1103	TMTC2	3.89881e-16	1.91852e-17	0.102811	8.41777	OK		TMTC2	5	both
1104	TUFM	3.68158e-16	1.80674e-17	0.102806	8.42481	OK		TUFM	8	EC
1105	KCNJ15	2.89893e-16	1.41881e-17	0.102793	8.45306	OK		KCNJ15	12	EC
1106	DAB1	4.09763e-16	2.01817e-17	0.102742	8.41184	OK		DAB1	2	EC
1107	VAV3	3.85284e-16	1.8942e-17	0.102696	8.41927	OK		VAV3	3	EC
1108	BMPR1B	5.06041e-16	2.4946e-17	0.102453	8.38695	OK		BMPR1B	2	EC
1109	HEY2	3.78752e-16	1.86041e-17	0.102343	8.42138	OK		HEY2	3	EC
1110	DLEU2	5.61312e-16	2.76955e-17	0.102296	8.37464	OK		DLEU2	9	EC
1111	RASA3	6.13435e-16	3.02944e-17	0.102118	8.36407	OK		RASA3	3	EC
1112	DNM3	6.65668e-16	3.29329e-17	0.102046	8.35422	OK		DNM3	1	EC
1113	RANBP1	6.87596e-16	3.40481e-17	0.101948	8.35029	OK		RANBP1	8	EC
1114	CD34	6.4453e-16	3.18586e-17	0.101898	8.35814	OK		CD34	0	both
1115	AL354897.1	7.56338e-17	3.57786e-18	0.101896	8.61238	OK		AL354897.1	12	EC
1116	PDGFRA	7.2482e-16	3.59234e-17	0.101882	8.34395	OK		PDGFRA	1	EC
1117	SIPA1L2	7.62481e-16	3.78237e-17	0.101836	8.33786	OK		SIPA1L2	2	EC
1118	JUND	7.76435e-16	3.85503e-17	0.101812	8.33561	OK		JUND	4	both
1119	VPS13C	8.8667e-16	4.41413e-17	0.101629	8.31957	OK		VPS13C	10	EC
1120	CALM2	9.0725e-16	4.52059e-17	0.10159	8.31675	OK		CALM2	9	EC
1121	NCAM1	9.22559e-16	4.60096e-17	0.101542	8.31466	OK		NCAM1	5	EC
1122	DPYSL3	1.03273e-15	5.15953e-17	0.1014	8.30106	OK		DPYSL3	1	EC
1123	PDK3	1.08904e-15	5.44569e-17	0.101314	8.29464	OK		PDK3	7	both
1124	RPL39	9.99094e-16	4.98707e-17	0.101182	8.30509	OK		RPL39	6	both
1125	GALNT10	1.19153e-15	5.96874e-17	0.101181	8.28373	OK		GALNT10	4	EC
1126	GABRG3	1.13787e-15	5.69487e-17	0.101172	8.28932	OK		GABRG3	2	both
1127	KIF5C	1.2481e-15	6.25761e-17	0.100988	8.2781	OK		KIF5C	2	EC
1128	GNAS	1.45117e-15	7.2822e-17	0.100884	8.26002	OK		GNAS	10	both
1129	DYNLL1	1.47425e-15	7.41106e-17	0.100816	8.25793	OK		DYNLL1	8	both
1130	KCNIP1	1.45465e-15	7.30606e-17	0.100786	8.25963	OK		KCNIP1	2	EC
1131	AP001172.1	1.56989e-15	7.90574e-17	0.10074	8.25021	OK		AP001172.1	2	EC
1132	RNF150	1.60161e-15	8.07253e-17	0.100722	8.24772	OK		RNF150	1	EC
1133	PCDH15	1.55317e-15	7.81463e-17	0.100661	8.2516	OK		PCDH15	0	both
1134	LYST	1.81234e-15	9.15071e-17	0.100547	8.23272	OK		LYST	7	EC
1135	EMP3	1.82136e-15	9.21237e-17	0.1005	8.23191	OK		EMP3	6	both
1136	NASP	1.9203e-15	9.72133e-17	0.100472	8.22547	OK		NASP	4	EC
1137	MAB21L2	1.81865e-15	9.19065e-17	0.1004	8.2322	OK		MAB21L2	0	EC
1138	MAGED2	2.25424e-15	1.14318e-16	0.100196	8.20602	OK		MAGED2	8	both
1139	ADCY2	2.74666e-15	1.39533e-16	0.0999143	8.18205	OK		ADCY2	4	IM
1140	PCDH8	2.182e-15	1.10558e-16	0.0998999	8.21004	OK		PCDH8
1141	FMOD	2.57491e-15	1.30694e-16	0.0998614	8.18993	OK		FMOD
1142	GFRA1	2.89277e-15	1.47084e-16	0.0998542	8.17569	OK		GFRA1
1143	LINC00513	2.91677e-15	1.48562e-16	0.0998409	8.17449	OK		LINC00513
1144	USO1	3.15385e-15	1.60916e-16	0.0997315	8.16485	OK		USO1
1145	NDNF	3.11849e-15	1.58974e-16	0.0996997	8.16632	OK		NDNF	7	IM
1146	SLC39A11	3.70185e-15	1.89204e-16	0.0994813	8.14528	OK		SLC39A11
1147	ITGA6	3.40617e-15	1.73941e-16	0.0994452	8.15545	OK		ITGA6
1148	SMC4	3.8246e-15	1.95647e-16	0.0994369	8.14123	OK		SMC4	9	IM
1149	PCDH9	3.87416e-15	1.98525e-16	0.0994173	8.13946	OK		PCDH9
1150	CD24	3.84717e-15	1.96972e-16	0.0993738	8.14041	OK		CD24	3	IM
1151	GBGT1	1.68609e-15	8.50579e-17	0.0993027	8.24146	OK		GBGT1
1152	ARHGAP11B	4.2192e-15	2.16393e-16	0.099289	8.12902	OK		ARHGAP11B	9	IM
1153	ATAD2	4.71094e-15	2.4203e-16	0.0991247	8.11543	OK		ATAD2	9	IM
1154	BUB1B	4.91498e-15	2.52948e-16	0.0990577	8.11007	OK		BUB1B	9	IM
1155	MYL12A	4.69057e-15	2.40776e-16	0.0990484	8.11606	OK		MYL12A
1156	SPIN4-AS1	2.41346e-17	1.11819e-18	0.0990214	8.74468	OK		SPIN4-AS1
1157	SLC39A14	4.90993e-15	2.52471e-16	0.0989495	8.1103	OK		SLC39A14
1158	ATP5F1B	5.57103e-15	2.87205e-16	0.0988239	8.09463	OK		ATP5F1B
1159	MYO9A	5.79801e-15	2.99676e-16	0.098787	8.08945	OK		MYO9A
1160	KIF18B	5.92401e-15	3.06713e-16	0.0987636	8.08662	OK		KIF18B	9	IM
1161	ECT2	6.08479e-15	3.15541e-16	0.0987303	8.08316	OK		ECT2	9	IM
1162	PFDN2	5.57809e-15	2.87815e-16	0.0987266	8.09437	OK		PFDN2	6	IM
1163	MSMO1	6.14301e-15	3.18867e-16	0.0986959	8.08188	OK		MSMO1	7	IM
1164	SEPTIN4-AS1	2.89378e-15	1.47263e-16	0.0986702	8.17555	OK		SEPTIN4-AS1
1165	TIMM13	5.80809e-15	3.00454e-16	0.0986697	8.08913	OK		TIMM13	6	IM
1166	TRIR	6.24631e-15	3.24505e-16	0.0986651	8.07975	OK		TRIR
1167	PPP1CB	6.38017e-15	3.32024e-16	0.0986528	8.07695	OK		PPP1CB	10	IM
1168	TOMM6	5.58487e-15	2.88412e-16	0.0986356	8.09411	OK		TOMM6	6	IM
1169	EPHA5	6.34658e-15	3.29995e-16	0.0986274	8.0777	OK		EPHA5	2	IM
1170	THBS4	6.08479e-15	3.15575e-16	0.0985464	8.08315	OK		THBS4
1171	COPB1	7.47099e-15	3.89451e-16	0.098415	8.05747	OK		COPB1
1172	GFPT1	7.75123e-15	4.04403e-16	0.0983589	8.05286	OK		GFPT1
1173	MEIS3	7.33986e-15	3.82291e-16	0.0983454	8.05974	OK		MEIS3
1174	RAB1A	8.48016e-15	4.43184e-16	0.0982159	8.04165	OK		RAB1A
1175	CDH7	8.33852e-15	4.35413e-16	0.0981118	8.04382	OK		CDH7
1176	PRDM1	5.3793e-15	2.77082e-16	0.0980701	8.09899	OK		PRDM1
1177	FNBP1L	9.33538e-15	4.88292e-16	0.0980578	8.02977	OK		FNBP1L
1178	EEA1	9.52234e-15	4.98914e-16	0.0980429	8.02713	OK		EEA1
1179	PTN	9.60735e-15	5.03793e-16	0.0980118	8.02593	OK		PTN	5	IM
1180	RCC2	1.01547e-14	5.32942e-16	0.0979373	8.01902	OK		RCC2
1181	TRPM3	1.04317e-14	5.47944e-16	0.097833	8.01561	OK		TRPM3
1182	MPPED2	1.16486e-14	6.1238e-16	0.0977266	8.00194	OK		MPPED2
1183	BCAT1	1.17174e-14	6.17033e-16	0.0977191	8.00101	OK		BCAT1	4	IM
1184	FRZB	1.16838e-14	6.14749e-16	0.0976574	8.00146	OK		FRZB	0	IM
1185	ALKBH7	1.21352e-14	6.40108e-16	0.0974483	7.99648	OK		ALKBH7	6	IM
1186	AC040904.1	9.36289e-17	4.46227e-18	0.0972316	8.58703	OK		AC040904.1
1187	GRIK2	1.68138e-14	8.89872e-16	0.097163	7.9558	OK		GRIK2
1188	SNRPE	1.4797e-14	7.81822e-16	0.0971558	7.97181	OK		SNRPE
1189	SPATA6	1.69491e-14	8.97782e-16	0.0971554	7.95471	OK		SPATA6
1190	LPL	1.2067e-14	6.35977e-16	0.0971196	7.99728	OK		LPL	3	IM
1191	JAZF1	1.74175e-14	9.24135e-16	0.0971112	7.95112	OK		JAZF1
1192	LHX9	1.5147e-14	8.00983e-16	0.0970943	7.96882	OK		LHX9
1193	LAMC1	1.76447e-14	9.37376e-16	0.0970801	7.94936	OK		LAMC1
1194	MAP3K5	1.76447e-14	9.37748e-16	0.0970433	7.94931	OK		MAP3K5
1195	EHBP1	1.82192e-14	9.707e-16	0.0970106	7.94503	OK		EHBP1
1196	ADAMTS12	1.95959e-14	1.04492e-15	0.0969243	7.93589	OK		ADAMTS12	1	IM
1197	GABRE	1.73237e-14	9.1839e-16	0.0969035	7.9519	OK		GABRE
1198	ATP5PD	1.78659e-14	9.50701e-16	0.0968155	7.94761	OK		ATP5PD	6	IM
1199	PLEKHH2	2.20749e-14	1.17808e-15	0.096734	7.921	OK		PLEKHH2
1200	KCTD1	2.25248e-14	1.20309e-15	0.0967081	7.91838	OK		KCTD1
1201	TENM1	2.26317e-14	1.2098e-15	0.0966767	7.91769	OK		TENM1
1202	TPST1	2.51189e-14	1.34498e-15	0.0965335	7.90451	OK		TPST1
1203	LRP4	2.69624e-14	1.44488e-15	0.0963727	7.89558	OK		LRP4
1204	NBAT1	2.74735e-14	1.47349e-15	0.0963549	7.89313	OK		NBAT1
1205	ANTXR2	2.99631e-14	1.60834e-15	0.0962619	7.8822	OK		ANTXR2	7	IM
1206	DGKH	3.13154e-14	1.68231e-15	0.0961939	7.87658	OK		DGKH
1207	TSHZ1	3.2895e-14	1.77154e-15	0.0961144	7.87012	OK		TSHZ1
1208	AL589740.1	3.28346e-14	1.76683e-15	0.0960517	7.87045	OK		AL589740.1
1209	OPHN1	3.57319e-14	1.92748e-15	0.0959882	7.85956	OK		OPHN1	1	IM
1210	MME	3.81028e-14	2.05706e-15	0.095884	7.8514	OK		MME	1	IM
1211	EYA2	3.93264e-14	2.1266e-15	0.0958297	7.84723	OK		EYA2	1	IM
1212	RALYL	3.83699e-14	2.07318e-15	0.095799	7.85042	OK		RALYL
1213	SH3RF1	4.04507e-14	2.18918e-15	0.0957895	7.84359	OK		SH3RF1
1214	CENPK	4.07983e-14	2.2098e-15	0.0957793	7.84242	OK		CENPK	9	IM
1215	AC015522.1	3.54056e-14	1.90831e-15	0.0956879	7.86081	OK		AC015522.1
1216	LINC02725	1.3921e-14	7.34924e-16	0.0956824	7.97945	OK		LINC02725
1217	ODC1	4.47589e-14	2.42631e-15	0.095612	7.83067	OK		ODC1
1218	ARAP2	4.59138e-14	2.49094e-15	0.0955188	7.82737	OK		ARAP2
1219	BCHE	5.3107e-14	2.88589e-15	0.0952956	7.80884	OK		BCHE
1220	ATP8B1	5.39139e-14	2.93213e-15	0.0952913	7.80683	OK		ATP8B1
1221	WWTR1	5.74162e-14	3.12768e-15	0.0952409	7.79869	OK		WWTR1
1222	ACTN1	5.74162e-14	3.12735e-15	0.0952374	7.7987	OK		ACTN1
1223	CXXC5	5.81177e-14	3.16846e-15	0.0951508	7.79705	OK		CXXC5
1224	CAV1	5.06961e-14	2.75264e-15	0.0950295	7.81479	OK		CAV1
1225	MXRA5	7.23306e-14	3.94973e-15	0.0948776	7.76918	OK		MXRA5	4	IM
1226	MARK3	7.42027e-14	4.05524e-15	0.0948333	7.76584	OK		MARK3
1227	APEX1	7.52855e-14	4.12108e-15	0.0947535	7.7638	OK		APEX1	8	IM
1228	AL353586.1	6.7579e-14	3.68727e-15	0.0947486	7.77789	OK		AL353586.1	3	IM
1229	CHST9	7.57658e-14	4.15073e-15	0.094695	7.76289	OK		CHST9
1230	ADAM10	8.25956e-14	4.52854e-15	0.0946642	7.75184	OK		ADAM10	10	IM
1231	PBK	8.29132e-14	4.54962e-15	0.0946448	7.75125	OK		PBK	9	IM
1232	KCNH5	7.4318e-14	4.06483e-15	0.094553	7.76554	OK		KCNH5
1233	RIPOR2	9.15954e-14	5.03414e-15	0.0944481	7.73839	OK		RIPOR2
1234	SLC16A3	8.58752e-14	4.71596e-15	0.0944471	7.74669	OK		SLC16A3
1235	PDGFD	9.92526e-14	5.46377e-15	0.0943683	7.72797	OK		PDGFD	1	IM
1236	ARHGAP18	9.52217e-14	5.23766e-15	0.0943673	7.73335	OK		ARHGAP18
1237	ADAMTS17	1.01533e-13	5.59828e-15	0.0943329	7.72487	OK		ADAMTS17
1238	CLU	1.00194e-13	5.52004e-15	0.0942675	7.72666	OK		CLU	0	IM
1239	TXNIP	1.09141e-13	6.0226e-15	0.0942126	7.71556	OK		TXNIP
1240	CARD8-AS1	9.46325e-15	4.95399e-16	0.0940356	8.02799	OK		CARD8-AS1
1241	IL6ST	1.26349e-13	6.99456e-15	0.0939888	7.69646	OK		IL6ST
1242	BRIP1	1.27386e-13	7.05756e-15	0.0939737	7.69531	OK		BRIP1	9	IM
1243	SIK3	1.28943e-13	7.14957e-15	0.0939492	7.69365	OK		SIK3
1244	GUCY1A2	1.25746e-13	6.95561e-15	0.0939359	7.69717	OK		GUCY1A2	0	IM
1245	CACNA1D	1.30712e-13	7.2534e-15	0.093905	7.69181	OK		CACNA1D
1246	OSTF1	1.45553e-13	8.08341e-15	0.0936279	7.67794	OK		OSTF1
1247	SRGAP1	1.58777e-13	8.83186e-15	0.093615	7.66658	OK		SRGAP1
1248	EXT1	1.53379e-13	8.52481e-15	0.0936044	7.67112	OK		EXT1	5	IM
1249	CSMD3	1.6633e-13	9.27407e-15	0.0935304	7.66031	OK		CSMD3
1250	TTK	1.70134e-13	9.4937e-15	0.093506	7.65731	OK		TTK	9	IM
1251	RPL22L1	1.20219e-13	6.63921e-15	0.0934741	7.70312	OK		RPL22L1	6	IM
1252	AL121977.2	8.06656e-16	4.00865e-17	0.0934506	8.33098	OK		AL121977.2
1253	ATL3	1.78593e-13	9.97366e-15	0.0934197	7.65097	OK		ATL3
1254	GNA14-AS1	1.65782e-13	9.23618e-15	0.0933177	7.66084	OK		GNA14-AS1
1255	KANK4	1.8903e-13	1.05732e-14	0.0933112	7.64346	OK		KANK4
1256	ITGA4	1.83735e-13	1.02689e-14	0.0932971	7.64722	OK		ITGA4
1257	GLIS1	1.91569e-13	1.07237e-14	0.0932356	7.64164	OK		GLIS1
1258	MYLK	1.94263e-13	1.08831e-14	0.0932342	7.63974	OK		MYLK
1259	CRNDE	2.10531e-13	1.18131e-14	0.0931564	7.62917	OK		CRNDE
1260	LRIG3	2.13519e-13	1.19903e-14	0.0931241	7.62725	OK		LRIG3	1	IM
1261	CHSY1	2.53665e-13	1.42671e-14	0.092864	7.6048	OK		CHSY1
1262	AC092691.3	2.40725e-13	1.35287e-14	0.0928528	7.61167	OK		AC092691.3
1263	LGR6	1.98715e-13	1.11413e-14	0.0928449	7.63672	OK		LGR6
1264	SFMBT2	2.73382e-13	1.54002e-14	0.0927326	7.59491	OK		SFMBT2
1265	SH3KBP1	2.90237e-13	1.63754e-14	0.0926341	7.58696	OK		SH3KBP1
1266	CCT7	2.8873e-13	1.62776e-14	0.0926041	7.58773	OK		CCT7
1267	PREB	2.53951e-13	1.42944e-14	0.0925653	7.60455	OK		PREB	3	IM
1268	KIF11	3.06653e-13	1.73423e-14	0.0925563	7.57952	OK		KIF11	9	IM
1269	FAP	3.08907e-13	1.74835e-14	0.0925382	7.57846	OK		FAP
1270	XPO1	3.05365e-13	1.72425e-14	0.0924834	7.58027	OK		XPO1
1271	KIF4A	3.33135e-13	1.88842e-14	0.0924153	7.56846	OK		KIF4A	9	IM
1272	TRIO	3.19709e-13	1.8109e-14	0.0924093	7.5739	OK		TRIO
1273	KAZALD1	3.05966e-13	1.729e-14	0.0923605	7.57991	OK		KAZALD1
1274	LITAF	3.44089e-13	1.95356e-14	0.0923415	7.56405	OK		LITAF	7	IM
1275	POLQ	3.62697e-13	2.06082e-14	0.0922789	7.5571	OK		POLQ	9	IM
1276	ALX4	3.64219e-13	2.07107e-14	0.0922047	7.55645	OK		ALX4	4	IM
1277	ZIC2	1.25532e-13	6.93821e-15	0.092202	7.69749	OK		ZIC2	0	IM
1278	AC109492.1	3.35661e-13	1.90423e-14	0.0921635	7.56737	OK		AC109492.1
1279	PRUNE2	3.70416e-13	2.10795e-14	0.0921498	7.55415	OK		PRUNE2
1280	CSRP2	3.88712e-13	2.21723e-14	0.0921484	7.54757	OK		CSRP2
1281	TEAD1	3.8366e-13	2.18672e-14	0.0921447	7.54938	OK		TEAD1	5	IM
1282	CENPI	3.98786e-13	2.27646e-14	0.0921157	7.54414	OK		CENPI	9	IM
1283	SAP18	3.83174e-13	2.18225e-14	0.0921145	7.54964	OK		SAP18
1284	GUCY1A1	4.16617e-13	2.38009e-14	0.0918978	7.53833	OK		GUCY1A1
1285	SOX9	4.86889e-13	2.7837e-14	0.091771	7.51787	OK		SOX9	8	IM
1286	SLC24A3	4.93424e-13	2.82325e-14	0.0917413	7.51603	OK		SLC24A3
1287	DEPDC1B	5.12454e-13	2.93667e-14	0.091712	7.51088	OK		DEPDC1B	9	IM
1288	PPM1L	5.25575e-13	3.01419e-14	0.0916583	7.50746	OK		PPM1L
1289	KIF23	5.29618e-13	3.03971e-14	0.0916561	7.50636	OK		KIF23	9	IM
1290	DCC	5.47232e-13	3.14565e-14	0.0915752	7.50187	OK		DCC
1291	LDLRAP1	5.34621e-13	3.07079e-14	0.091383	7.50503	OK		LDLRAP1
1292	EFEMP1	6.30259e-13	3.62849e-14	0.0913497	7.48314	OK		EFEMP1	8	IM
1293	ARID5B	6.6899e-13	3.85443e-14	0.0912609	7.4752	OK		ARID5B
1294	ABCA8	6.09534e-13	3.50648e-14	0.0912186	7.48763	OK		ABCA8	0	IM
1295	CPO	1.60748e-13	8.9486e-15	0.0912143	7.6649	OK		CPO
1296	PAX3	4.94908e-13	2.83393e-14	0.0912118	7.51554	OK		PAX3
1297	AOPEP	7.6733e-13	4.42442e-14	0.0910329	7.45704	OK		AOPEP
1298	FAM162A	7.87294e-13	4.54302e-14	0.0909654	7.45355	OK		FAM162A
1299	CPEB3	8.02002e-13	4.63144e-14	0.0909569	7.45101	OK		CPEB3
1300	JAK2	8.41876e-13	4.86916e-14	0.0908942	7.4444	OK		JAK2
1301	HOXB3	8.31801e-13	4.8072e-14	0.0908697	7.44609	OK		HOXB3
1302	ILF2	8.50855e-13	4.92485e-14	0.0908516	7.4429	OK		ILF2
1303	INSIG2	8.59747e-13	4.98012e-14	0.0908439	7.44143	OK		INSIG2
1304	POLH	8.96565e-13	5.20133e-14	0.0907725	7.43569	OK		POLH
1305	SINHCAF	9.2156e-13	5.35041e-14	0.0907367	7.43195	OK		SINHCAF
1306	CCN3	8.66615e-13	5.02375e-14	0.0907232	7.44028	OK		CCN3
1307	SNTB1	9.42923e-13	5.47862e-14	0.09065	7.42882	OK		SNTB1	7	IM
1308	GAB2	9.56013e-13	5.5589e-14	0.0906356	7.42689	OK		GAB2
1309	LINGO2	9.74139e-13	5.67723e-14	0.0906342	7.42411	OK		LINGO2
1310	NREP	9.73015e-13	5.66637e-14	0.0906274	7.42436	OK		NREP	1	IM
1311	WIF1	9.69417e-13	5.64113e-14	0.0906211	7.42495	OK		WIF1
1312	FARP2	1.15358e-12	6.74345e-14	0.0903474	7.40129	OK		FARP2
1313	FSTL1	1.24316e-12	7.27808e-14	0.090241	7.39115	OK		FSTL1	1	IM
1314	CPQ	1.26689e-12	7.42263e-14	0.0902132	7.38854	OK		CPQ
1315	NDUFS5	1.06259e-12	6.20212e-14	0.0901598	7.41239	OK		NDUFS5	6	IM
1316	POLK	1.33418e-12	7.82275e-14	0.0901273	7.38155	OK		POLK
1317	PDK1	1.35152e-12	7.93042e-14	0.0901015	7.37973	OK		PDK1
1318	IMMP2L	1.35884e-12	7.9794e-14	0.0900881	7.37891	OK		IMMP2L
1319	MYORG	1.06149e-12	6.19099e-14	0.0899752	7.41263	OK		MYORG	3	IM
1320	NLGN4X	1.59755e-12	9.40943e-14	0.0898218	7.35693	OK		NLGN4X
1321	SIVA1	1.55686e-12	9.16285e-14	0.0897915	7.36047	OK		SIVA1
1322	CCDC85A	1.61665e-12	9.52909e-14	0.0897847	7.35524	OK		CCDC85A	1	IM
1323	ABRACL	1.42334e-12	8.36446e-14	0.0896949	7.37263	OK		ABRACL	3	IM
1324	EDF1	1.65061e-12	9.73652e-14	0.0896143	7.35236	OK		EDF1	6	IM
1325	EXOC6B	1.80444e-12	1.06599e-13	0.0895733	7.34025	OK		EXOC6B
1326	AL353801.1	2.37932e-14	1.27294e-15	0.0895527	7.91136	OK		AL353801.1
1327	AURKB	1.92684e-12	1.13916e-13	0.0894969	7.33136	OK		AURKB	9	IM
1328	CNKSR3	1.95056e-12	1.15576e-13	0.0894874	7.32942	OK		CNKSR3	7	IM
1329	BIRC5	1.93944e-12	1.14746e-13	0.0894775	7.33039	OK		BIRC5
1330	KPNA2	1.94461e-12	1.15138e-13	0.0894641	7.32993	OK		KPNA2
1331	ANO1	1.80078e-12	1.06303e-13	0.0894494	7.34062	OK		ANO1
1332	SGMS1	2.1404e-12	1.27204e-13	0.0893286	7.31656	OK		SGMS1
1333	HS3ST5	2.04703e-12	1.21474e-13	0.0893041	7.32275	OK		HS3ST5
1334	ACSS1	2.06814e-12	1.22818e-13	0.0892082	7.32127	OK		ACSS1
1335	COPB2	2.38909e-12	1.42195e-13	0.0891466	7.30159	OK		COPB2	4	IM
1336	LRRC7	2.37798e-12	1.41429e-13	0.0891059	7.30232	OK		LRRC7	0	IM
1337	AQP4-AS1	2.44812e-12	1.45817e-13	0.0890072	7.2982	OK		AQP4-AS1
1338	ADAMTS7	2.70099e-12	1.60998e-13	0.088891	7.28486	OK		ADAMTS7
1339	AK4	2.7971e-12	1.6685e-13	0.0888529	7.28005	OK		AK4
1340	KAZN	2.82754e-12	1.68792e-13	0.0888518	7.27849	OK		KAZN	1	IM
1341	TRERF1	2.90165e-12	1.73344e-13	0.0888195	7.2749	OK		TRERF1
1342	RIT2	1.14221e-12	6.67189e-14	0.0887334	7.40271	OK		RIT2
1343	ARL15	3.10329e-12	1.85527e-13	0.0886857	7.26572	OK		ARL15	1	IM
1344	LHFPL2	3.3399e-12	1.99968e-13	0.088583	7.25558	OK		LHFPL2	10	IM
1345	NCAPG	3.6283e-12	2.17557e-13	0.0884416	7.24416	OK		NCAPG	9	IM
1346	NDUFA13	3.15425e-12	1.88713e-13	0.0884194	7.26342	OK		NDUFA13	6	IM
1347	MIDN	3.66641e-12	2.20004e-13	0.0883935	7.24265	OK		MIDN
1348	DIPK2A	3.73672e-12	2.24719e-13	0.0883892	7.23977	OK		DIPK2A
1349	MRPL51	3.57245e-12	2.1405e-13	0.088376	7.24637	OK		MRPL51
1350	NPM1	3.7997e-12	2.28675e-13	0.0883594	7.23741	OK		NPM1	4	IM
1351	AP003555.2	1.2207e-12	7.14119e-14	0.0882856	7.39368	OK		AP003555.2	12	IM
1352	CCDC102B	3.72593e-12	2.23906e-13	0.0882697	7.24026	OK		CCDC102B
1353	PPP1R9A	4.04647e-12	2.43705e-13	0.0882534	7.22876	OK		PPP1R9A
1354	PVT1	4.06296e-12	2.45058e-13	0.0882393	7.22801	OK		PVT1
1355	TANC1	4.18219e-12	2.52434e-13	0.0881892	7.22398	OK		TANC1
1356	KIAA1958	4.36354e-12	2.63573e-13	0.0881232	7.21811	OK		KIAA1958
1357	BACE2	4.5875e-12	2.77507e-13	0.0880227	7.2111	OK		BACE2
1358	LPAR3	3.725e-12	2.23684e-13	0.0880215	7.2404	OK		LPAR3
1359	ACKR3	4.44068e-12	2.6843e-13	0.087984	7.21563	OK		ACKR3
1360	LINC01572	4.94764e-12	2.99731e-13	0.0879083	7.2006	OK		LINC01572	9	IM
1361	TANC2	5.02104e-12	3.044e-13	0.0878583	7.1985	OK		TANC2
1362	CKS2	5.03846e-12	3.05679e-13	0.0878513	7.19792	OK		CKS2	9	IM
1363	ADAMTS18	4.91886e-12	2.9777e-13	0.087832	7.2015	OK		ADAMTS18	7	IM
1364	TPM4	5.35801e-12	3.25777e-13	0.0877658	7.18924	OK		TPM4	10	IM
1365	KCNQ2	5.10884e-12	3.10175e-13	0.0877363	7.19593	OK		KCNQ2
1366	SYDE2	5.44343e-12	3.31212e-13	0.0877118	7.18698	OK		SYDE2
1367	NEIL3	5.56165e-12	3.39143e-13	0.0876876	7.18374	OK		NEIL3	9	IM
1368	AC009495.3	1.98333e-12	1.17606e-13	0.087665	7.32709	OK		AC009495.3
1369	MYBL1	5.45444e-12	3.32364e-13	0.0876579	7.1865	OK		MYBL1
1370	FILIP1	5.44751e-12	3.31701e-13	0.0876512	7.18677	OK		FILIP1
1371	AC092114.1	5.34165e-12	3.24546e-13	0.0876385	7.18975	OK		AC092114.1
1372	L3MBTL4	6.03987e-12	3.68572e-13	0.0875416	7.17236	OK		L3MBTL4
1373	DENND2A	6.32999e-12	3.86556e-13	0.08748	7.16584	OK		DENND2A
1374	CDK1	6.45192e-12	3.94287e-13	0.0874487	7.16313	OK		CDK1	9	IM
1375	GMDS	6.58579e-12	4.0276e-13	0.087406	7.16021	OK		GMDS	5	IM
1376	RSPO3	6.61493e-12	4.04835e-13	0.087385	7.15951	OK		RSPO3	0	IM
1377	GLYATL2	6.74161e-12	4.12886e-13	0.0873506	7.15681	OK		GLYATL2
1378	BNIP3	6.79021e-12	4.16463e-13	0.0873462	7.15563	OK		BNIP3
1379	TMF1	6.90474e-12	4.24098e-13	0.0873281	7.15313	OK		TMF1
1380	IER2	6.88039e-12	4.22299e-13	0.0872891	7.15372	OK		IER2
1381	DPP7	4.04957e-12	2.44071e-13	0.0872092	7.22856	OK		DPP7
1382	DSEL	7.34236e-12	4.51303e-13	0.0871967	7.1446	OK		DSEL
1383	MYH10	7.39475e-12	4.5485e-13	0.0871686	7.14352	OK		MYH10	5	IM
1384	PPFIA2	7.70678e-12	4.74384e-13	0.0871289	7.13774	OK		PPFIA2
1385	FOXG1	2.36852e-19	1.00199e-20	0.0870581	9.26213	OK		FOXG1
1386	AL157931.1	8.44823e-16	4.20206e-17	0.0870556	8.3254	OK		AL157931.1
1387	VAV2	7.97102e-12	4.91355e-13	0.0870519	7.13291	OK		VAV2
1388	NUCB2	8.14425e-12	5.02754e-13	0.0870303	7.12975	OK		NUCB2
1389	FRMD3	8.48023e-12	5.2387e-13	0.086924	7.12409	OK		FRMD3
1390	NME4	8.71532e-12	5.39935e-13	0.0868658	7.11992	OK		NME4	8	IM
1391	LMAN1	8.99153e-12	5.58639e-13	0.0868609	7.11523	OK		LMAN1	10	IM
1392	GOLGA3	8.97752e-12	5.57371e-13	0.0868585	7.11554	OK		GOLGA3	4	IM
1393	PCBP1	8.56675e-12	5.30352e-13	0.0868497	7.12239	OK		PCBP1	8	IM
1394	SEMA6A	9.08161e-12	5.64637e-13	0.0868427	7.11376	OK		SEMA6A
1395	VASN	8.82201e-12	5.46935e-13	0.0868369	7.11815	OK		VASN	7	IM
1396	AC099792.1	7.86537e-12	4.84494e-13	0.0868239	7.13484	OK		AC099792.1
1397	CDH20	8.82964e-12	5.47799e-13	0.086802	7.11793	OK		CDH20	0	IM
1398	DAPK1	9.33359e-12	5.81129e-13	0.0867951	7.10978	OK		DAPK1
1399	NFX1	9.40209e-12	5.8581e-13	0.086777	7.10868	OK		NFX1
1400	RPL36AL	8.53257e-12	5.27858e-13	0.0867391	7.12304	OK		RPL36AL	6	IM
1401	COX7C	8.00027e-12	4.93512e-13	0.0867266	7.1323	OK		COX7C	6	IM
1402	CYC1	9.29516e-12	5.78325e-13	0.0866675	7.11045	OK		CYC1
1403	SEMA5B	1.00395e-11	6.26859e-13	0.0865804	7.09932	OK		SEMA5B
1404	TMPO	1.08223e-11	6.76212e-13	0.0865326	7.08884	OK		TMPO	9	IM
1405	AP000462.1	1.10592e-11	6.91994e-13	0.0864774	7.08564	OK		AP000462.1
1406	LRRC15	6.768e-12	4.14801e-13	0.086465	7.15617	OK		LRRC15
1407	ATP2B1	1.13274e-11	7.09276e-13	0.0864575	7.08223	OK		ATP2B1
1408	MLLT3	1.13686e-11	7.12548e-13	0.0864482	7.08159	OK		MLLT3	1	IM
1409	PAX1	9.56476e-12	5.96792e-13	0.0864187	7.10611	OK		PAX1
1410	NETO2	1.13686e-11	7.12865e-13	0.0863937	7.08153	OK		NETO2
1411	ENPEP	1.10074e-11	6.88268e-13	0.0863822	7.08639	OK		ENPEP	0	IM
1412	CUX1	1.19076e-11	7.47719e-13	0.0863632	7.07491	OK		CUX1
1413	AC002057.2	1.43399e-12	8.43339e-14	0.0863543	7.37154	OK		AC002057.2
1414	CSMD2	1.15228e-11	7.23043e-13	0.0863427	7.07956	OK		CSMD2
1415	COPE	1.21798e-11	7.65883e-13	0.0862916	7.07158	OK		COPE	8	IM
1416	KIAA1671	1.21767e-11	7.65155e-13	0.0862357	7.07171	OK		KIAA1671
1417	CENPF	1.28588e-11	8.09724e-13	0.0862302	7.06386	OK		CENPF	9	IM
1418	H2AFX	1.32351e-11	8.34003e-13	0.0861586	7.05975	OK		H2AFX
1419	HNRNPA1P48	1.27818e-11	8.04304e-13	0.0861119	7.06479	OK		HNRNPA1P48
1420	ARL6IP1	1.42622e-11	8.99989e-13	0.0860474	7.04916	OK		ARL6IP1
1421	AL359091.5	3.20163e-14	1.72138e-15	0.086021	7.87371	OK		AL359091.5
1422	EIF3G	1.35991e-11	8.57541e-13	0.0860154	7.05588	OK		EIF3G
1423	EPB41L4A	1.46494e-11	9.25067e-13	0.0859423	7.04534	OK		EPB41L4A
1424	SMOC2	1.52198e-11	9.61758e-13	0.0859375	7.03992	OK		SMOC2	1	IM
1425	NSD2	1.53462e-11	9.7043e-13	0.0859197	7.03867	OK		NSD2	9	IM
1426	COL6A2	1.59479e-11	1.01059e-12	0.0858523	7.03301	OK		COL6A2	10	IM
1427	ALDH18A1	1.58667e-11	1.00475e-12	0.0858401	7.03382	OK		ALDH18A1
1428	RBPMS	1.67048e-11	1.06003e-12	0.0857648	7.02635	OK		RBPMS
1429	LGALS1	1.65532e-11	1.04968e-12	0.085746	7.02772	OK		LGALS1	8	IM
1430	AL122014.1	1.54443e-11	9.77317e-13	0.0856659	7.03768	OK		AL122014.1	0	IM
1431	SEMA3A	1.80432e-11	1.14656e-12	0.0856251	7.01539	OK		SEMA3A	5	IM
1432	PLXNC1	1.87503e-11	1.19233e-12	0.0855473	7.00991	OK		PLXNC1	2	IM
1433	CCDC91	1.97485e-11	1.25667e-12	0.0854788	7.00256	OK		CCDC91	1	IM
1434	FKBP14	2.02532e-11	1.29058e-12	0.0854219	6.99883	OK		FKBP14	4	IM
1435	SLIT2	2.04071e-11	1.3013e-12	0.085416	6.99767	OK		SLIT2	5	IM
1436	TFG	2.13219e-11	1.36151e-12	0.0853436	6.99132	OK		TFG
1437	CRABP1	2.19375e-11	1.40179e-12	0.0852353	6.98723	OK		CRABP1
1438	MIF	1.99159e-11	1.26821e-12	0.0851241	7.00128	OK		MIF	6	IM
1439	CIT	2.42854e-11	1.5529e-12	0.0851178	6.97285	OK		CIT	9	IM
1440	TRAM1	2.543e-11	1.62722e-12	0.0850348	6.96627	OK		TRAM1	4	IM
1441	COL6A1	2.5843e-11	1.65593e-12	0.0850006	6.96381	OK		COL6A1	10	IM
1442	ARPC1B	2.5843e-11	1.65561e-12	0.0849091	6.96384	OK		ARPC1B	3	IM
1443	HIGD2A	2.62414e-11	1.68262e-12	0.0848167	6.96156	OK		HIGD2A
1444	TAF1D	2.89439e-11	1.85847e-12	0.0848074	6.94755	OK		TAF1D
1445	ASPA	8.50062e-12	5.25505e-13	0.0847963	7.12366	OK		ASPA
1446	EPB41	2.92842e-11	1.88161e-12	0.0847864	6.9458	OK		EPB41
1447	HOXC6	3.00937e-11	1.93496e-12	0.084709	6.94185	OK		HOXC6
1448	NPIPA8	9.43164e-12	5.88069e-13	0.0846828	7.10814	OK		NPIPA8
1449	RNF144A	3.20991e-11	2.06674e-12	0.084622	6.93254	OK		RNF144A
1450	CYGB	1.69937e-11	1.07912e-12	0.084616	7.02386	OK		CYGB
1451	PRMT1	3.08299e-11	1.98366e-12	0.0846091	6.93834	OK		PRMT1	6	IM
1452	AC105941.1	2.1015e-11	1.34098e-12	0.0845201	6.99346	OK		AC105941.1
1453	HSPA1B	3.4383e-11	2.21531e-12	0.0844827	6.92272	OK		HSPA1B	8	IM
1454	PI15	3.55633e-11	2.29293e-12	0.0842916	6.91784	OK		PI15	0	IM
1455	KCNK2	3.73746e-11	2.41137e-12	0.0842809	6.9107	OK		KCNK2
1456	NEDD8	3.94627e-11	2.54784e-12	0.0842067	6.90289	OK		NEDD8
1457	ANXA2	4.15235e-11	2.68641e-12	0.0841597	6.89536	OK		ANXA2
1458	NGF	4.07696e-11	2.63582e-12	0.084118	6.89806	OK		NGF
1459	OSR1	4.26647e-11	2.76212e-12	0.0840193	6.89141	OK		OSR1	0	IM
1460	CDH19	2.78767e-11	1.78871e-12	0.0839568	6.95294	OK		CDH19
1461	ITGB3	3.99892e-11	2.5836e-12	0.0839271	6.90091	OK		ITGB3
1462	SPC25	4.96522e-11	3.22328e-12	0.0838484	6.86942	OK		SPC25	9	IM
1463	SEC23A	4.98953e-11	3.24127e-12	0.0838393	6.86862	OK		SEC23A
1464	RGCC	4.88357e-11	3.16596e-12	0.0836453	6.87197	OK		RGCC	3	IM
1465	NUSAP1	5.6433e-11	3.67097e-12	0.0836222	6.85084	OK		NUSAP1	9	IM
1466	TTTY14	5.6433e-11	3.66968e-12	0.0835999	6.85089	OK		TTTY14
1467	GAS2L3	5.797e-11	3.77608e-12	0.0835633	6.8468	OK		GAS2L3	9	IM
1468	ANKRD50	6.3766e-11	4.16773e-12	0.083399	6.83266	OK		ANKRD50
1469	PAX7	5.64651e-11	3.67556e-12	0.0833872	6.85066	OK		PAX7
1470	KCNJ3	6.09562e-11	3.97599e-12	0.0833491	6.83941	OK		KCNJ3
1471	EGFL6	6.48199e-11	4.23948e-12	0.0833103	6.83021	OK		EGFL6	10	IM
1472	PLEKHG1	6.98526e-11	4.57791e-12	0.0832242	6.81919	OK		PLEKHG1
1473	SCIN	4.90385e-11	3.18127e-12	0.0831539	6.87129	OK		SCIN
1474	RFC3	7.36754e-11	4.84149e-12	0.0831336	6.81114	OK		RFC3	9	IM
1475	KHDRBS3	7.23734e-11	4.74952e-12	0.083118	6.8139	OK		KHDRBS3
1476	GLI3	7.31209e-11	4.80181e-12	0.0831116	6.81232	OK		GLI3
1477	PHACTR1	7.42528e-11	4.88272e-12	0.0831104	6.80992	OK		PHACTR1
1478	ATP5MPL	6.31693e-11	4.12593e-12	0.0831046	6.8341	OK		ATP5MPL
1479	ARHGEF28	6.11473e-11	3.99116e-12	0.0831027	6.83886	OK		ARHGEF28
1480	LAMB1	7.77895e-11	5.12217e-12	0.0830347	6.80303	OK		LAMB1	1	IM
1481	ENO1	8.26546e-11	5.46081e-12	0.082919	6.7938	OK		ENO1
1482	CYYR1	8.15045e-11	5.37761e-12	0.0829113	6.79602	OK		CYYR1
1483	AC104123.1	7.86272e-11	5.18081e-12	0.0828492	6.80139	OK		AC104123.1	0	IM
1484	GRIN2B	8.48526e-11	5.60978e-12	0.0828164	6.78992	OK		GRIN2B	0	IM
1485	BX284613.2	8.68595e-11	5.75399e-12	0.082806	6.78626	OK		BX284613.2	1	IM
1486	SLC26A7	8.07129e-11	5.32181e-12	0.0827749	6.79752	OK		SLC26A7	3	IM
1487	PHLDB2	8.9969e-11	5.97192e-12	0.0827637	6.78089	OK		PHLDB2	1	IM
1488	RIOK3	8.89531e-11	5.90055e-12	0.0827545	6.78263	OK		RIOK3
1489	AKIRIN1	8.853e-11	5.86857e-12	0.0827514	6.78341	OK		AKIRIN1	7	IM
1490	COX8A	8.50414e-11	5.62602e-12	0.0827514	6.7895	OK		COX8A	6	IM
1491	ST3GAL5	9.10921e-11	6.0505e-12	0.0826814	6.779	OK		ST3GAL5
1492	EPB41L2	9.2818e-11	6.16925e-12	0.0826616	6.77619	OK		EPB41L2
1493	OCIAD2	8.60729e-11	5.69807e-12	0.0826599	6.78767	OK		OCIAD2
1494	ADAM33	8.17146e-11	5.39509e-12	0.0826376	6.79555	OK		ADAM33	0	IM
1495	AC079943.2	6.07133e-11	3.95746e-12	0.0826163	6.84008	OK		AC079943.2
1496	IL1RAP	9.51763e-11	6.33442e-12	0.0826048	6.77237	OK		IL1RAP
1497	ARHGAP6	1.02496e-10	6.83067e-12	0.0825243	6.76145	OK		ARHGAP6	1	IM
1498	KLF3-AS1	1.06266e-10	7.09129e-12	0.0824531	6.75603	OK		KLF3-AS1	2	IM
1499	NEMP1	1.06171e-10	7.08028e-12	0.0824527	6.75625	OK		NEMP1	9	IM
1500	PREX1	1.0642e-10	7.10627e-12	0.0824309	6.75572	OK		PREX1	3	IM
1501	FBLN1	1.08407e-10	7.24859e-12	0.0824194	6.75285	OK		FBLN1	4	IM
1502	BTG2	9.46746e-11	6.29683e-12	0.0823208	6.77323	OK		BTG2
1503	TAB2	1.1572e-10	7.74778e-12	0.0822986	6.74318	OK		TAB2
1504	AC010991.1	7.44541e-11	4.89925e-12	0.0821946	6.80943	OK		AC010991.1	3	IM
1505	PRELP	1.0781e-10	7.20387e-12	0.0821849	6.75374	OK		PRELP
1506	JMJD1C	1.15685e-10	7.74033e-12	0.0821802	6.74332	OK		JMJD1C
1507	AC107208.1	6.97205e-11	4.56617e-12	0.0821032	6.81955	OK		AC107208.1
1508	CHD4	1.3127e-10	8.80053e-12	0.0820737	6.72465	OK		CHD4
1509	HS3ST3A1	1.37742e-10	9.24662e-12	0.081974	6.71745	OK		HS3ST3A1
1510	SLC49A3	4.47767e-11	2.90084e-12	0.081972	6.88444	OK		SLC49A3
1511	AP3B1	1.40593e-10	9.44422e-12	0.0819242	6.71437	OK		AP3B1
1512	EPRS	1.44106e-10	9.68656e-12	0.0818971	6.71067	OK		EPRS	4	IM
1513	NCAM2	1.50748e-10	1.01464e-11	0.0818176	6.7039	OK		NCAM2	1	IM
1514	UACA	1.56644e-10	1.05501e-11	0.0817489	6.6982	OK		UACA
1515	ADARB2	1.36848e-10	9.18053e-12	0.0817451	6.7185	OK		ADARB2
1516	TXNDC5	1.5674e-10	1.05636e-11	0.0817233	6.69801	OK		TXNDC5	4	IM
1517	HNRNPA3	1.59219e-10	1.07376e-11	0.0817119	6.69562	OK		HNRNPA3
1518	NEFM	1.49849e-10	1.00792e-11	0.0816947	6.70487	OK		NEFM
1519	NONO	1.61169e-10	1.08834e-11	0.0816934	6.69365	OK		NONO
1520	AGO3	1.6218e-10	1.09589e-11	0.0816752	6.69264	OK		AGO3
1521	HSPA4L	1.60772e-10	1.08495e-11	0.0816635	6.69411	OK		HSPA4L
1522	AC009032.1	6.88386e-11	4.50537e-12	0.0816514	6.82148	OK		AC009032.1
1523	NELL2	1.7141e-10	1.15977e-11	0.0815498	6.68435	OK		NELL2	4	IM
1524	SLC41A2	1.76027e-10	1.19179e-11	0.0814917	6.68036	OK		SLC41A2	7	IM
1525	LINC01515	1.82062e-10	1.23346e-11	0.0814635	6.67532	OK		LINC01515	1	IM
1526	TMSB4X	1.69065e-10	1.14316e-11	0.0814497	6.68646	OK		TMSB4X	8	IM
1527	PPFIBP2	1.87937e-10	1.27493e-11	0.0813844	6.67047	OK		PPFIBP2	7	IM
1528	DTL	1.95615e-10	1.3296e-11	0.0813272	6.6643	OK		DTL
1529	C1QTNF2	1.87481e-10	1.271e-11	0.0813071	6.67092	OK		C1QTNF2
1530	OSR2	1.92325e-10	1.30554e-11	0.0812863	6.66699	OK		OSR2	0	IM
1531	AC108134.2	1.94794e-10	1.32316e-11	0.0812686	6.66502	OK		AC108134.2
1532	RBFOX1	1.99819e-10	1.35907e-11	0.0812664	6.66109	OK		RBFOX1
1533	CPED1	2.23385e-10	1.52232e-11	0.0810907	6.6444	OK		CPED1
1534	AC016746.1	7.1212e-11	4.67016e-12	0.0810318	6.81632	OK		AC016746.1
1535	LIMCH1	2.32914e-10	1.59055e-11	0.0810068	6.63793	OK		LIMCH1	2	IM
1536	TLL1	2.32914e-10	1.58997e-11	0.0809796	6.63799	OK		TLL1	7	IM
1537	ARHGAP10	2.37694e-10	1.62509e-11	0.0809727	6.63477	OK		ARHGAP10	1	IM
1538	MDH2	2.32914e-10	1.59137e-11	0.0809258	6.63786	OK		MDH2
1539	RIN3	2.39716e-10	1.63997e-11	0.0809099	6.63342	OK		RIN3
1540	B3GLCT	2.45659e-10	1.68172e-11	0.0809062	6.62971	OK		B3GLCT
1541	PRDM5	2.49227e-10	1.70725e-11	0.0808818	6.62749	OK		PRDM5
1542	FLNC	2.32914e-10	1.59013e-11	0.0808705	6.63797	OK		FLNC
1543	PKIA	2.59394e-10	1.77804e-11	0.0807992	6.62148	OK		PKIA
1544	PAK5	2.6618e-10	1.82574e-11	0.0806768	6.61757	OK		PAK5	0	IM
1545	SEC61A1	2.81535e-10	1.9323e-11	0.0806343	6.60918	OK		SEC61A1
1546	MYO1D	3.15482e-10	2.17088e-11	0.0804402	6.59192	OK		MYO1D	7	IM
1547	ANLN	3.18988e-10	2.19783e-11	0.080425	6.59009	OK		ANLN	9	IM
1548	DYM	3.20467e-10	2.20943e-11	0.0804048	6.58931	OK		DYM
1549	MELK	3.26079e-10	2.25101e-11	0.0803807	6.58654	OK		MELK	9	IM
1550	CD55	3.04534e-10	2.09285e-11	0.0803802	6.59735	OK		CD55
1551	DTNA	3.2306e-10	2.22874e-11	0.0803793	6.58801	OK		DTNA
1552	STEAP3	2.15664e-10	1.46874e-11	0.0803419	6.64967	OK		STEAP3
1553	ANXA11	3.38466e-10	2.33802e-11	0.0802659	6.5809	OK		ANXA11
1554	CA12	3.16743e-10	2.18095e-11	0.0802296	6.59123	OK		CA12	0	IM
1555	ID1	3.42585e-10	2.36799e-11	0.0802147	6.57901	OK		ID1
1556	MIR137HG	3.05976e-10	2.10411e-11	0.0801818	6.59655	OK		MIR137HG
1557	GPD2	3.62768e-10	2.5091e-11	0.0801803	6.57039	OK		GPD2
1558	ELMO1-AS1	2.95859e-10	2.03192e-11	0.0801438	6.60173	OK		ELMO1-AS1
1559	ENPP2	3.72502e-10	2.57972e-11	0.0801095	6.56626	OK		ENPP2
1560	CSGALNACT1	3.92253e-10	2.71824e-11	0.0800063	6.55846	OK		CSGALNACT1
1561	C12orf57	3.68475e-10	2.5502e-11	0.079989	6.56798	OK		C12orf57	6	IM
1562	GNG5	3.9448e-10	2.73542e-11	0.079929	6.55752	OK		GNG5	6	IM
1563	SLC38A1	4.34417e-10	3.01812e-11	0.0798454	6.54284	OK		SLC38A1	2	IM
1564	SLC7A2	4.34114e-10	3.01217e-11	0.0797817	6.54313	OK		SLC7A2
1565	CDC25C	4.55672e-10	3.1678e-11	0.0797546	6.5356	OK		CDC25C	9	IM
1566	DCAF6	4.67902e-10	3.2549e-11	0.0797061	6.53154	OK		DCAF6
1567	TRPC4AP	4.76416e-10	3.31834e-11	0.0796699	6.52865	OK		TRPC4AP
1568	MLLT11	4.81023e-10	3.35256e-11	0.0795574	6.52711	OK		MLLT11
1569	RNF19A	5.17551e-10	3.61173e-11	0.0795137	6.51594	OK		RNF19A
1570	PDS5B	5.17368e-10	3.60816e-11	0.0794407	6.51609	OK		PDS5B	5	IM
1571	MIRLET7BHG	5.27458e-10	3.68319e-11	0.0794327	6.513	OK		MIRLET7BHG
1572	NHSL1	5.47936e-10	3.83104e-11	0.0794032	6.50709	OK		NHSL1
1573	SPAG9	5.54941e-10	3.88267e-11	0.0793743	6.50508	OK		SPAG9
1574	AC051619.8	2.08942e-10	1.42204e-11	0.0792739	6.65443	OK		AC051619.8
1575	RANBP3L	5.54941e-10	3.88493e-11	0.0792387	6.50499	OK		RANBP3L
1576	AC011447.3	5.99867e-10	4.21006e-11	0.0792301	6.4929	OK		AC011447.3
1577	ATP6V0C	5.83262e-10	4.08578e-11	0.0792159	6.49741	OK		ATP6V0C	6	IM
1578	CDH13	5.98079e-10	4.19222e-11	0.0791961	6.49354	OK		CDH13
1579	LSM4	5.99405e-10	4.20416e-11	0.0791874	6.49311	OK		LSM4
1580	OLFML2A	4.72959e-10	3.29217e-11	0.0791711	6.52983	OK		OLFML2A	0	IM
1581	PRRX2	6.12015e-10	4.30073e-11	0.0791555	6.48969	OK		PRRX2
1582	IKBIP	6.28342e-10	4.42103e-11	0.0791391	6.48553	OK		IKBIP
1583	LINC00342	6.29857e-10	4.43448e-11	0.0791373	6.48507	OK		LINC00342
1584	AC013549.3	1.78659e-14	9.51088e-16	0.0791282	7.94756	OK		AC013549.3
1585	GCNT1	6.22328e-10	4.37596e-11	0.0791227	6.48707	OK		GCNT1
1586	FEM1C	6.5086e-10	4.58811e-11	0.0790518	6.47993	OK		FEM1C
1587	MAP4	6.75541e-10	4.76806e-11	0.078998	6.47413	OK		MAP4
1588	KLHL29	6.96417e-10	4.9185e-11	0.0789443	6.46944	OK		KLHL29	2	IM
1589	ANKRD36C	6.98793e-10	4.93837e-11	0.0789357	6.46883	OK		ANKRD36C
1590	ABCA9	6.44565e-10	4.54088e-11	0.0789279	6.4815	OK		ABCA9
1591	PTCHD1-AS	6.75541e-10	4.76619e-11	0.0789147	6.47419	OK		PTCHD1-AS
1592	DEPDC1	7.0505e-10	4.98571e-11	0.078907	6.46738	OK		DEPDC1	9	IM
1593	PLD3	7.30997e-10	5.17242e-11	0.0788458	6.46182	OK		PLD3	4	IM
1594	NCL	7.38444e-10	5.22839e-11	0.0788309	6.4602	OK		NCL	4	IM
1595	IFITM2	6.02131e-10	4.22861e-11	0.0787855	6.49223	OK		IFITM2	6	IM
1596	PEBP1	7.59658e-10	5.38195e-11	0.0787677	6.45581	OK		PEBP1	4	IM
1597	DENND4C	7.88349e-10	5.59219e-11	0.078705	6.45001	OK		DENND4C
1598	AL391097.1	7.61316e-10	5.39706e-11	0.0786749	6.45539	OK		AL391097.1
1599	ADK	8.3207e-10	5.90601e-11	0.078592	6.44173	OK		ADK
1600	RHOC	8.54854e-10	6.07152e-11	0.0784478	6.43753	OK		RHOC	6	IM
1601	NXN	9.0887e-10	6.45918e-11	0.0784378	6.42813	OK		NXN
1602	CEP192	9.22433e-10	6.55965e-11	0.0783991	6.42578	OK		CEP192	9	IM
1603	ASAP1	9.27483e-10	6.59967e-11	0.0783604	6.42486	OK		ASAP1
1604	PDE1C	9.35147e-10	6.66247e-11	0.0782991	6.42342	OK		PDE1C
1605	CECR2	9.78574e-10	6.98053e-11	0.0782861	6.41632	OK		CECR2
1606	TOB1	9.34109e-10	6.65095e-11	0.0782793	6.42368	OK		TOB1
1607	MIR4435-2HG	9.86271e-10	7.0398e-11	0.0782508	6.41503	OK		MIR4435-2HG
1608	TBC1D2B	1.02185e-09	7.29827e-11	0.0781979	6.40953	OK		TBC1D2B
1609	PDE4B	1.04639e-09	7.48567e-11	0.0781231	6.40567	OK		PDE4B
1610	PTPN3	1.04639e-09	7.48742e-11	0.0781116	6.40563	OK		PTPN3
1611	SNRPF	1.04125e-09	7.44146e-11	0.0781041	6.40657	OK		SNRPF
1612	LINC02756	1.24713e-10	8.35542e-12	0.078006	6.73221	OK		LINC02756
1613	ZNF738	1.14103e-09	8.18485e-11	0.0779885	6.39203	OK		ZNF738
1614	PXK	1.13026e-09	8.10259e-11	0.0779821	6.39357	OK		PXK
1615	GNB4	1.16204e-09	8.34586e-11	0.0779601	6.38905	OK		GNB4
1616	NFATC1	1.12098e-09	8.03109e-11	0.0779587	6.39493	OK		NFATC1
1617	GULP1	1.15655e-09	8.30127e-11	0.077958	6.38987	OK		GULP1	1	IM
1618	AC107021.1	1.2318e-09	8.85772e-11	0.0778194	6.37994	OK		AC107021.1
1619	AL354950.3	1.16715e-09	8.38772e-11	0.0778104	6.38829	OK		AL354950.3
1620	CCPG1	1.23945e-09	8.91822e-11	0.0778098	6.3789	OK		CCPG1	7	IM
1621	SPAG17	1.26675e-09	9.12031e-11	0.0777486	6.37547	OK		SPAG17
1622	NCOA1	1.30959e-09	9.44614e-11	0.0777121	6.37009	OK		NCOA1
1623	UNC13C	1.30833e-09	9.43122e-11	0.0777	6.37033	OK		UNC13C	4	IM
1624	SLC25A5	1.2835e-09	9.24655e-11	0.0776855	6.37336	OK		SLC25A5
1625	RNMT	1.35539e-09	9.78245e-11	0.0776619	6.36472	OK		RNMT
1626	TJP1	1.35664e-09	9.79749e-11	0.0776585	6.36448	OK		TJP1	10	IM
1627	GLS	1.3891e-09	1.00381e-10	0.0776082	6.36076	OK		GLS
1628	SLC25A21	1.64233e-09	1.19116e-10	0.0772751	6.33442	OK		SLC25A21
1629	RUNX3	1.5675e-09	1.1348e-10	0.0771494	6.34189	OK		RUNX3
1630	TRMT112	1.61906e-09	1.17356e-10	0.0771256	6.33672	OK		TRMT112	6	IM
1631	KIF14	1.80432e-09	1.31104e-10	0.077104	6.31962	OK		KIF14	9	IM
1632	HPGD	1.57987e-09	1.14446e-10	0.0770351	6.34059	OK		HPGD
1633	STMN2	1.04701e-09	7.49654e-11	0.0770344	6.40545	OK		STMN2
1634	PRKCE	1.88136e-09	1.36868e-10	0.0770225	6.31297	OK		PRKCE	1	IM
1635	PRDX6	1.94183e-09	1.4144e-10	0.0769093	6.30788	OK		PRDX6	8	IM
1636	POLR2E	1.93766e-09	1.4105e-10	0.0768989	6.30831	OK		POLR2E
1637	MAN1A1	2.0313e-09	1.48226e-10	0.0768705	6.30062	OK		MAN1A1
1638	SNX25	2.04717e-09	1.49474e-10	0.0768311	6.29932	OK		SNX25
1639	AKR1B1	1.96872e-09	1.43572e-10	0.0768117	6.30556	OK		AKR1B1
1640	ZNF304	1.76616e-09	1.28254e-10	0.0767677	6.32302	OK		ZNF304
1641	ZFAS1	2.12519e-09	1.5536e-10	0.076741	6.29333	OK		ZFAS1	8	IM
1642	MYL6B	1.96177e-09	1.42979e-10	0.0766668	6.30621	OK		MYL6B
1643	PEG10	2.29777e-09	1.68077e-10	0.0766353	6.28111	OK		PEG10	1	IM
1644	RCN2	2.33716e-09	1.71062e-10	0.0766018	6.27838	OK		RCN2
1645	AC046134.2	2.36539e-09	1.73443e-10	0.0765695	6.27623	OK		AC046134.2
1646	VCAN	2.35388e-09	1.72494e-10	0.0765257	6.27708	OK		VCAN	5	IM
1647	ZFP36L1	2.43686e-09	1.78791e-10	0.0765146	6.2715	OK		ZFP36L1
1648	HNRNPDL	2.48343e-09	1.82318e-10	0.0764734	6.26846	OK		HNRNPDL
1649	SEC61B	2.50448e-09	1.83974e-10	0.0763982	6.26705	OK		SEC61B	6	IM
1650	PLPPR4	2.35255e-09	1.72293e-10	0.0763599	6.27726	OK		PLPPR4
1651	LINC01592	1.49876e-09	1.08437e-10	0.0763456	6.34889	OK		LINC01592
1652	FOXC1	2.68614e-09	1.97556e-10	0.0763068	6.25595	OK		FOXC1	2	IM
1653	OPN3	2.50998e-09	1.84489e-10	0.0762953	6.26662	OK		OPN3
1654	ANAPC5	2.75374e-09	2.02649e-10	0.0762788	6.25197	OK		ANAPC5
1655	AC090577.1	2.06609e-09	1.50948e-10	0.0761144	6.2978	OK		AC090577.1
1656	CDK4	2.99493e-09	2.20663e-10	0.0760668	6.23866	OK		CDK4
1657	AKAP13	3.0724e-09	2.26507e-10	0.0760278	6.23457	OK		AKAP13
1658	NPAS3	3.19256e-09	2.35508e-10	0.075991	6.22847	OK		NPAS3	5	IM
1659	APBA1	3.22291e-09	2.37889e-10	0.0759636	6.22689	OK		APBA1
1660	KLHDC10	3.23264e-09	2.38844e-10	0.0759626	6.22626	OK		KLHDC10
1661	UBR2	3.48175e-09	2.58381e-10	0.0758127	6.21393	OK		UBR2
1662	PFKP	3.41597e-09	2.53046e-10	0.075714	6.2172	OK		PFKP
1663	TUBB2A	3.37612e-09	2.49795e-10	0.0756865	6.21923	OK		TUBB2A
1664	MEX3B	3.67692e-09	2.73027e-10	0.0756843	6.20526	OK		MEX3B
1665	BTG1	3.74063e-09	2.78089e-10	0.0756695	6.20237	OK		BTG1	10	IM
1666	EMX2OS	3.70998e-09	2.75646e-10	0.0756431	6.20376	OK		EMX2OS	4	IM
1667	C7	3.45747e-09	2.56427e-10	0.0755322	6.21512	OK		C7
1668	CDKN1A	1.67271e-09	1.21393e-10	0.0755203	6.3315	OK		CDKN1A
1669	HOXC8	4.01479e-09	2.98649e-10	0.0754623	6.19114	OK		HOXC8
1670	NLGN4Y	4.07736e-09	3.03664e-10	0.0754426	6.18852	OK		NLGN4Y
1671	VPS13B	4.07736e-09	3.03645e-10	0.075442	6.18853	OK		VPS13B
1672	FGFR1	4.16465e-09	3.10349e-10	0.0754383	6.18508	OK		FGFR1
1673	ANGPTL6	3.45702e-09	2.5624e-10	0.0752587	6.21523	OK		ANGPTL6
1674	PARPBP	4.68287e-09	3.5021e-10	0.0752219	6.16599	OK		PARPBP	9	IM
1675	EMILIN2	4.55337e-09	3.39921e-10	0.0752044	6.17071	OK		EMILIN2	0	IM
1676	PXDN	4.75544e-09	3.56269e-10	0.0751887	6.16328	OK		PXDN	1	IM
1677	AL391863.2	5.43813e-10	3.79981e-11	0.075182	6.50832	OK		AL391863.2
1678	TOMM5	4.61255e-09	3.44747e-10	0.0751143	6.16848	OK		TOMM5
1679	RPS21	4.2328e-09	3.15615e-10	0.0750971	6.18243	OK		RPS21
1680	SEMA5A	4.97533e-09	3.73623e-10	0.0750965	6.15575	OK		SEMA5A	1	IM
1681	PRC1	4.99708e-09	3.75477e-10	0.0750864	6.15496	OK		PRC1	9	IM
1682	KCNIP4-IT1	4.47299e-09	3.33723e-10	0.0750826	6.17362	OK		KCNIP4-IT1
1683	CPXM2	4.78856e-09	3.58962e-10	0.0750816	6.16209	OK		CPXM2	0	IM
1684	ZMAT4	5.09186e-09	3.8305e-10	0.0749923	6.1518	OK		ZMAT4	2	IM
1685	KNTC1	5.2728e-09	3.97128e-10	0.0749792	6.14607	OK		KNTC1
1686	COX5A	4.89086e-09	3.67064e-10	0.07495	6.15855	OK		COX5A	6	IM
1687	AP001347.1	5.38321e-09	4.0592e-10	0.0749391	6.14259	OK		AP001347.1
1688	AC104009.1	1.87293e-09	1.36172e-10	0.0749302	6.31376	OK		AC104009.1
1689	AL022318.5	4.74972e-09	3.5563e-10	0.0749135	6.16356	OK		AL022318.5
1690	BNC1	4.69283e-09	3.51162e-10	0.0749088	6.16556	OK		BNC1
1691	PTTG1	5.515e-09	4.16346e-10	0.0748601	6.13857	OK		PTTG1	9	IM
1692	HAND2-AS1	5.03142e-09	3.7828e-10	0.0748537	6.15378	OK		HAND2-AS1
1693	RCBTB2	5.63168e-09	4.25404e-10	0.0748443	6.13515	OK		RCBTB2	2	IM
1694	HIPK2	5.67129e-09	4.28845e-10	0.0748323	6.13387	OK		HIPK2
1695	SLC8A1-AS1	5.67129e-09	4.28898e-10	0.0748143	6.13385	OK		SLC8A1-AS1
1696	ZDHHC14	5.74201e-09	4.34501e-10	0.0747844	6.13178	OK		ZDHHC14
1697	TOMM22	5.40143e-09	4.07533e-10	0.0747478	6.14197	OK		TOMM22
1698	AC020611.2	5.91905e-09	4.48159e-10	0.0747213	6.12686	OK		AC020611.2
1699	GADD45A	5.34239e-09	4.02606e-10	0.074701	6.1439	OK		GADD45A
1700	CNTN3	6.01567e-09	4.56273e-10	0.0746946	6.124	OK		CNTN3	2	IM
1701	TCF7L2	6.01986e-09	4.56857e-10	0.0746871	6.1238	OK		TCF7L2
1702	DLX6	5.1295e-09	3.86109e-10	0.074646	6.15054	OK		DLX6
1703	ILF3	6.25423e-09	4.75198e-10	0.0746294	6.11753	OK		ILF3
1704	NCAPG2	6.2876e-09	4.78011e-10	0.074618	6.11658	OK		NCAPG2	9	IM
1705	AC007319.1	6.24425e-09	4.74163e-10	0.0746114	6.11787	OK		AC007319.1	2	IM
1706	POLR2G	5.96178e-09	4.51658e-10	0.0745733	6.12562	OK		POLR2G
1707	GLIS3	6.39784e-09	4.86958e-10	0.0745645	6.11363	OK		GLIS3	2	IM
1708	TSC22D2	6.52863e-09	4.97491e-10	0.0745331	6.11021	OK		TSC22D2
1709	SYT9	5.97251e-09	4.52735e-10	0.0745247	6.12524	OK		SYT9
1710	PUF60	6.29891e-09	4.7915e-10	0.074519	6.11621	OK		PUF60
1711	REPS2	6.65546e-09	5.08039e-10	0.0744729	6.10686	OK		REPS2	0	IM
1712	KIF20B	7.02666e-09	5.37619e-10	0.0743899	6.09782	OK		KIF20B	9	IM
1713	CYTOR	6.65546e-09	5.0793e-10	0.0743881	6.1069	OK		CYTOR
1714	SCFD2	7.03148e-09	5.3861e-10	0.0743863	6.09753	OK		SCFD2
1715	ATP5F1D	6.82628e-09	5.21683e-10	0.0743764	6.10263	OK		ATP5F1D	8	IM
1716	TGFBR2	7.08865e-09	5.43302e-10	0.0743655	6.09614	OK		TGFBR2
1717	SBF2	7.03032e-09	5.38209e-10	0.074337	6.09765	OK		SBF2
1718	AC008014.1	7.19638e-09	5.51878e-10	0.0743361	6.09363	OK		AC008014.1
1719	MYL9	6.77603e-09	5.17543e-10	0.0743251	6.1039	OK		MYL9
1720	ASPH	7.24218e-09	5.56031e-10	0.0743182	6.09243	OK		ASPH
1721	HYAL2	7.29352e-09	5.60295e-10	0.0742134	6.09121	OK		HYAL2	6	IM
1722	PSMB4	7.23932e-09	5.55491e-10	0.0742096	6.09259	OK		PSMB4	6	IM
1723	SSC5D	6.93644e-09	5.30408e-10	0.074202	6.09998	OK		SSC5D
1724	CAVIN3	6.60794e-09	5.03827e-10	0.0741383	6.10819	OK		CAVIN3
1725	AC093879.1	7.63851e-09	5.87812e-10	0.0741179	6.08353	OK		AC093879.1
1726	ATXN1	7.94997e-09	6.13187e-10	0.0741104	6.07676	OK		ATXN1	5	IM
1727	DMRT2	7.41705e-09	5.70441e-10	0.0741057	6.08834	OK		DMRT2
1728	FABP7	4.7925e-09	3.59469e-10	0.0740914	6.16186	OK		FABP7
1729	MPP6	8.12907e-09	6.27361e-10	0.0740854	6.07309	OK		MPP6
1730	STARD4-AS1	8.25658e-09	6.37567e-10	0.0740539	6.0705	OK		STARD4-AS1	1	IM
1731	NRCAM	7.75844e-09	5.97728e-10	0.0740503	6.08085	OK		NRCAM
1732	ASS1	7.64165e-09	5.88392e-10	0.0740381	6.08338	OK		ASS1	3	IM
1733	MBP	8.53939e-09	6.60917e-10	0.0739118	6.06472	OK		MBP
1734	RABAC1	8.49229e-09	6.56527e-10	0.07391	6.06579	OK		RABAC1	6	IM
1735	S1PR3	8.8342e-09	6.84125e-10	0.073893	6.05917	OK		S1PR3
1736	MIA2	8.91887e-09	6.91076e-10	0.0738925	6.05754	OK		MIA2
1737	SKI	8.98216e-09	6.96775e-10	0.0738783	6.05622	OK		SKI
1738	GADL1	7.40849e-09	5.69455e-10	0.073875	6.08862	OK		GADL1
1739	SORCS1	8.93807e-09	6.9296e-10	0.0738301	6.05711	OK		SORCS1
1740	NDUFA4L2	6.4741e-09	4.93049e-10	0.073822	6.11164	OK		NDUFA4L2
1741	PLCB4	9.24674e-09	7.18118e-10	0.0738195	6.05137	OK		PLCB4	10	IM
1742	C4orf3	9.24674e-09	7.17914e-10	0.073734	6.05141	OK		C4orf3
1743	BZW1	1.01764e-08	7.92568e-10	0.0736184	6.03546	OK		BZW1
1744	MYL12B	9.97066e-09	7.75663e-10	0.0736168	6.03894	OK		MYL12B
1745	PLP2	8.49229e-09	6.56895e-10	0.0735941	6.0657	OK		PLP2
1746	NDUFB8	1.00913e-08	7.85492e-10	0.07359	6.0369	OK		NDUFB8
1747	AC098617.1	9.5801e-09	7.44431e-10	0.0735868	6.04557	OK		AC098617.1
1748	CDH6	9.8846e-09	7.6853e-10	0.073557	6.04043	OK		CDH6
1749	RNASEK	1.02064e-08	7.95807e-10	0.0735476	6.0348	OK		RNASEK	6	IM
1750	LAMB2	1.02006e-08	7.94904e-10	0.0734864	6.03498	OK		LAMB2
1751	IL17RD	1.09895e-08	8.57844e-10	0.0734685	6.02266	OK		IL17RD
1752	LINC01799	7.87622e-09	6.0715e-10	0.0734501	6.07834	OK		LINC01799
1753	SCAPER	1.12376e-08	8.78204e-10	0.0734132	6.01887	OK		SCAPER
1754	FAM227B	1.12449e-08	8.79271e-10	0.0733906	6.01867	OK		FAM227B
1755	CHD9	1.10633e-08	8.6409e-10	0.0733889	6.02149	OK		CHD9
1756	ATP5PF	1.06811e-08	8.33297e-10	0.0733708	6.02736	OK		ATP5PF	6	IM
1757	SPATA5	1.1563e-08	9.04658e-10	0.0733563	6.01406	OK		SPATA5
1758	PTPRJ	1.16997e-08	9.15868e-10	0.073316	6.01207	OK		PTPRJ
1759	P3H1	1.19088e-08	9.32766e-10	0.0732675	6.0091	OK		P3H1
1760	KCTD12	1.24369e-08	9.7523e-10	0.0732124	6.00188	OK		KCTD12	4	IM
1761	NAV2-AS2	1.46922e-09	1.06235e-10	0.0731914	6.35205	OK		NAV2-AS2
1762	GNAI2	1.26211e-08	9.90789e-10	0.0731754	5.99931	OK		GNAI2	4	IM
1763	TCF12	1.19878e-08	9.39482e-10	0.0731681	6.00794	OK		TCF12
1764	EDNRA	1.29971e-08	1.02145e-09	0.0731194	5.99436	OK		EDNRA	1	IM
1765	SLIT3	1.32499e-08	1.0425e-09	0.0730562	5.99104	OK		SLIT3	5	IM
1766	PCNX2	1.34804e-08	1.06122e-09	0.0730445	5.98815	OK		PCNX2
1767	AL139260.1	1.31282e-08	1.03234e-09	0.0730416	5.99264	OK		AL139260.1
1768	ITGA9	1.36615e-08	1.07669e-09	0.0730135	5.98579	OK		ITGA9
1769	FZD6	1.35194e-08	1.06489e-09	0.0729825	5.98759	OK		FZD6
1770	LAMTOR5-AS1	1.42667e-08	1.12566e-09	0.072927	5.97855	OK		LAMTOR5-AS1
1771	ZGRF1	1.46031e-08	1.15284e-09	0.0728782	5.97466	OK		ZGRF1
1772	LINC01788	4.34131e-10	3.01422e-11	0.0728413	6.54303	OK		LINC01788
1773	ALCAM	1.50863e-08	1.19401e-09	0.0728083	5.96894	OK		ALCAM	5	IM
1774	RBMS2	1.50863e-08	1.19432e-09	0.0728074	5.9689	OK		RBMS2
1775	PHB	1.46881e-08	1.16085e-09	0.0727858	5.97353	OK		PHB
1776	FN1	1.53033e-08	1.21218e-09	0.0727756	5.96647	OK		FN1	10	IM
1777	ROR2	1.57285e-08	1.24656e-09	0.0727128	5.96191	OK		ROR2
1778	KATNAL1	1.59147e-08	1.26272e-09	0.0726978	5.9598	OK		KATNAL1	1	IM
1779	DGKB	1.50002e-08	1.18618e-09	0.0726687	5.97001	OK		DGKB
1780	MCAM	1.58135e-08	1.254e-09	0.0725996	5.96093	OK		MCAM
1781	AC008897.2	4.60327e-09	3.4385e-10	0.0725985	6.16889	OK		AC008897.2
1782	PTCSC3	9.95998e-11	6.63323e-12	0.072545	6.7657	OK		PTCSC3
1783	AP002957.1	3.39717e-09	2.51503e-10	0.072536	6.21816	OK		AP002957.1
1784	FREM1	1.72669e-08	1.3723e-09	0.0725253	5.94619	OK		FREM1	2	IM
1785	AC087854.1	1.72293e-08	1.36855e-09	0.072462	5.94664	OK		AC087854.1
1786	KIAA1549	1.7967e-08	1.42874e-09	0.0724447	5.93958	OK		KIAA1549
1787	AC012501.2	1.26084e-08	9.89231e-10	0.0724367	5.99957	OK		AC012501.2
1788	GDPD4	3.23264e-09	2.38893e-10	0.0724076	6.22623	OK		GDPD4
1789	CYBRD1	1.85116e-08	1.47369e-09	0.0723758	5.9345	OK		CYBRD1
1790	PDCD4	1.87428e-08	1.49458e-09	0.0723567	5.93219	OK		PDCD4
1791	DPYD-AS1	1.82152e-08	1.44928e-09	0.072355	5.93724	OK		DPYD-AS1
1792	JTB	1.85839e-08	1.48027e-09	0.0723086	5.93377	OK		JTB	3	IM
1793	MSX2	1.68055e-08	1.33414e-09	0.0722951	5.9508	OK		MSX2	0	IM
1794	PARK7	1.94118e-08	1.54964e-09	0.0722518	5.92625	OK		PARK7	8	IM
1795	HCN1	1.87142e-08	1.49147e-09	0.0722051	5.93253	OK		HCN1
1796	RTRAF	2.00174e-08	1.59976e-09	0.0722008	5.92102	OK		RTRAF	8	IM
1797	TPX2	2.04071e-08	1.63542e-09	0.0721778	5.91739	OK		TPX2	9	IM
1798	NDUFB10	1.93046e-08	1.54024e-09	0.0721778	5.92725	OK		NDUFB10	6	IM
1799	MMP14	2.02787e-08	1.62244e-09	0.0721754	5.9187	OK		MMP14
1800	TMEM123	2.03649e-08	1.63114e-09	0.0721721	5.91782	OK		TMEM123
1801	RAPGEF4	2.02288e-08	1.61755e-09	0.0721579	5.9192	OK		RAPGEF4
1802	KLHL13	2.07772e-08	1.666e-09	0.0721379	5.91434	OK		KLHL13
1803	COPS9	1.46507e-08	1.15725e-09	0.0720808	5.97404	OK		COPS9
1804	TET3	2.15684e-08	1.7304e-09	0.0720458	5.9081	OK		TET3
1805	CHST13	1.26655e-08	9.94832e-10	0.0719297	5.99865	OK		CHST13	3	IM
1806	HOXC11	2.03151e-08	1.62625e-09	0.0719059	5.91832	OK		HOXC11
1807	LEPR	2.3228e-08	1.86457e-09	0.0718984	5.89578	OK		LEPR
1808	BSG	2.33803e-08	1.87784e-09	0.0718711	5.89461	OK		BSG	8	IM
1809	KANK1	2.37385e-08	1.9087e-09	0.0718495	5.89192	OK		KANK1
1810	MFAP4	2.43228e-08	1.95784e-09	0.0717824	5.88772	OK		MFAP4	0	IM
1811	STEAP4	1.3663e-08	1.07742e-09	0.0717684	5.98568	OK		STEAP4	3	IM
1812	SGO2	2.48183e-08	1.99992e-09	0.0717681	5.8842	OK		SGO2	9	IM
1813	SYNE2	2.47794e-08	1.99569e-09	0.0717648	5.88455	OK		SYNE2	9	IM
1814	RMST	2.38824e-08	1.92133e-09	0.0717462	5.89083	OK		RMST
1815	SNX4	2.50583e-08	2.02037e-09	0.0717454	5.88252	OK		SNX4
1816	KCNE1	2.87903e-09	2.11997e-10	0.0717122	6.24493	OK		KCNE1
1817	PHF19	2.57068e-08	2.07379e-09	0.0716277	5.8782	OK		PHF19
1818	TSHZ3	2.88687e-08	2.33525e-09	0.0714523	5.85851	OK		TSHZ3
1819	HRH1	2.72572e-08	2.20127e-09	0.0714187	5.86831	OK		HRH1
1820	HIC1	2.84986e-08	2.30405e-09	0.0714079	5.86074	OK		HIC1
1821	RCOR2	2.80787e-08	2.26886e-09	0.071392	5.86329	OK		RCOR2	3	IM
1822	LINC01091	2.89429e-08	2.34253e-09	0.0713425	5.85799	OK		LINC01091
1823	ATP5ME	2.36705e-08	1.90218e-09	0.0713301	5.89248	OK		ATP5ME
1824	ZNF367	2.96542e-08	2.40142e-09	0.0712998	5.85386	OK		ZNF367
1825	RBMS3-AS2	3.1317e-08	2.54162e-09	0.0712747	5.84442	OK		RBMS3-AS2	2	IM
1826	DZIP1L	3.15642e-08	2.56307e-09	0.0712547	5.84302	OK		DZIP1L
1827	C4orf19	3.12653e-08	2.53603e-09	0.0712384	5.84479	OK		C4orf19
1828	MYDGF	3.17106e-08	2.57637e-09	0.0712239	5.84216	OK		MYDGF	7	IM
1829	DIP2C	3.24117e-08	2.63476e-09	0.0711762	5.83843	OK		DIP2C
1830	AC097634.3	3.0261e-08	2.45189e-09	0.0711599	5.8504	OK		AC097634.3
1831	EIF1B	3.29907e-08	2.68475e-09	0.0711439	5.8353	OK		EIF1B
1832	UBE2E2	3.35978e-08	2.73713e-09	0.0711296	5.83207	OK		UBE2E2
1833	ELOB	3.08853e-08	2.50384e-09	0.0711249	5.84692	OK		ELOB	6	IM
1834	CCDC68	3.27585e-08	2.6644e-09	0.0710835	5.83656	OK		CCDC68	3	IM
1835	LGR5	3.42697e-08	2.79641e-09	0.0710589	5.8285	OK		LGR5
1836	HSP90B1	3.54136e-08	2.89289e-09	0.0710161	5.82283	OK		HSP90B1	10	IM
1837	SRPX2	3.3768e-08	2.75398e-09	0.0710152	5.83105	OK		SRPX2
1838	RAB5A	3.53959e-08	2.88987e-09	0.0710131	5.82301	OK		RAB5A
1839	HOMER3	3.37144e-08	2.74811e-09	0.0709736	5.83141	OK		HOMER3
1840	FZD10	2.72572e-08	2.20102e-09	0.0709365	5.86833	OK		FZD10
1841	KLF13	3.56339e-08	2.91247e-09	0.0709357	5.82171	OK		KLF13
1842	DBF4	3.6843e-08	3.01292e-09	0.0709343	5.81604	OK		DBF4
1843	EYA4	3.86807e-08	3.17005e-09	0.0708275	5.80753	OK		EYA4
1844	SETD5	3.85053e-08	3.15397e-09	0.0708185	5.80838	OK		SETD5
1845	KIF18A	4.00282e-08	3.28402e-09	0.0707542	5.80161	OK		KIF18A	9	IM
1846	ATP6V1G1	4.00175e-08	3.28137e-09	0.0707488	5.80175	OK		ATP6V1G1	4	IM
1847	UTRN	4.00639e-08	3.28872e-09	0.0707184	5.80137	OK		UTRN
1848	PSMA7	4.08873e-08	3.36174e-09	0.0706999	5.79769	OK		PSMA7
1849	GRIN2A	3.70063e-08	3.02791e-09	0.0706384	5.81521	OK		GRIN2A
1850	GALNT18	4.22066e-08	3.47395e-09	0.0706123	5.79218	OK		GALNT18
1851	GUK1	4.18747e-08	3.44477e-09	0.0706074	5.7936	OK		GUK1	6	IM
1852	AP001793.1	9.45027e-10	6.73705e-11	0.0705437	6.42172	OK		AP001793.1
1853	PLTP	3.7423e-08	3.06366e-09	0.0705432	5.81325	OK		PLTP	3	IM
1854	ADGRL4	4.01047e-08	3.29384e-09	0.0705348	5.80111	OK		ADGRL4
1855	STIL	4.52355e-08	3.73126e-09	0.070489	5.78017	OK		STIL	9	IM
1856	BARD1	4.63259e-08	3.8253e-09	0.0704401	5.77598	OK		BARD1	9	IM
1857	AC114689.3	4.508e-08	3.71643e-09	0.0704247	5.78084	OK		AC114689.3
1858	MAFB	4.5802e-08	3.78001e-09	0.0703809	5.77799	OK		MAFB
1859	CALU	4.76418e-08	3.93606e-09	0.0703807	5.77117	OK		CALU	10	IM
1860	ZNF83	4.80871e-08	3.97711e-09	0.0703619	5.76943	OK		ZNF83
1861	SMARCA2	4.82485e-08	3.99473e-09	0.0703517	5.76868	OK		SMARCA2
1862	LRIG1	4.82958e-08	4.00079e-09	0.0703488	5.76843	OK		LRIG1
1863	BEND7	4.80415e-08	3.97122e-09	0.0703219	5.76968	OK		BEND7
1864	TMEM263	5.10211e-08	4.22881e-09	0.0702352	5.75907	OK		TMEM263
1865	TTC22	4.81209e-08	3.98204e-09	0.0702069	5.76922	OK		TTC22
1866	NDUFB3	4.35907e-08	3.5898e-09	0.0701989	5.78667	OK		NDUFB3
1867	AL031705.1	8.33726e-09	6.44166e-10	0.0701478	6.06885	OK		AL031705.1
1868	TMEM45A	5.45052e-08	4.52722e-09	0.0700889	5.74755	OK		TMEM45A
1869	FAM114A1	5.58484e-08	4.64126e-09	0.0700379	5.74334	OK		FAM114A1
1870	NOTCH2	5.75906e-08	4.79114e-09	0.0699599	5.73796	OK		NOTCH2
1871	WT1-AS	5.29349e-08	4.39211e-09	0.0698956	5.75268	OK		WT1-AS
1872	PEAK1	5.97157e-08	4.97059e-09	0.0698918	5.73173	OK		PEAK1	5	IM
1873	MGLL	5.75128e-08	4.78213e-09	0.0698892	5.73828	OK		MGLL
1874	B4GALT1	6.15916e-08	5.13763e-09	0.0698138	5.72612	OK		B4GALT1
1875	MTSS2	6.12532e-08	5.10399e-09	0.069812	5.72724	OK		MTSS2
1876	LGALS3	6.08553e-08	5.06814e-09	0.0697165	5.72843	OK		LGALS3
1877	CEP128	6.58446e-08	5.49822e-09	0.0696913	5.7146	OK		CEP128	9	IM
1878	FRY	6.59121e-08	5.50677e-09	0.069669	5.71433	OK		FRY
1879	CCNB1	6.61458e-08	5.52923e-09	0.0696651	5.71364	OK		CCNB1
1880	DTX4	6.15611e-08	5.13237e-09	0.069629	5.7263	OK		DTX4
1881	NCAPD2	6.79734e-08	5.68801e-09	0.0696165	5.70882	OK		NCAPD2
1882	SMAD9	6.99186e-08	5.85697e-09	0.0695572	5.70384	OK		SMAD9
1883	FHL3	6.7266e-08	5.62584e-09	0.069553	5.71069	OK		FHL3
1884	PABPC1	7.04847e-08	5.90752e-09	0.069535	5.70237	OK		PABPC1	10	IM
1885	KCNB2	6.89552e-08	5.77322e-09	0.0695313	5.70629	OK		KCNB2	2	IM
1886	KCNMB4	7.16426e-08	6.00773e-09	0.0694974	5.69951	OK		KCNMB4
1887	HELZ	7.25868e-08	6.09334e-09	0.069474	5.69709	OK		HELZ
1888	OR2M4	3.37398e-09	2.49488e-10	0.0694039	6.21943	OK		OR2M4
1889	EPHB1	7.49363e-08	6.2972e-09	0.0693726	5.69148	OK		EPHB1
1890	CRTAP	7.65211e-08	6.43376e-09	0.0693306	5.68781	OK		CRTAP
1891	ROR1-AS1	7.82428e-08	6.58544e-09	0.0692897	5.68383	OK		ROR1-AS1	2	IM
1892	IGF2BP3	7.82653e-08	6.5908e-09	0.0692732	5.68369	OK		IGF2BP3
1893	PAPPA	7.94447e-08	6.69715e-09	0.0692599	5.68096	OK		PAPPA	4	IM
1894	TTYH2	7.77821e-08	6.54322e-09	0.0692418	5.68493	OK		TTYH2
1895	NPR3	7.94891e-08	6.70441e-09	0.069231	5.68077	OK		NPR3	2	IM
1896	HNRNPK	8.16172e-08	6.88751e-09	0.0692181	5.67616	OK		HNRNPK
1897	CMYA5	8.17703e-08	6.90767e-09	0.0692019	5.67566	OK		CMYA5
1898	CIP2A	8.39005e-08	7.09133e-09	0.0691566	5.67117	OK		CIP2A	9	IM
1899	CHRM3-AS2	7.29213e-08	6.12464e-09	0.0691486	5.69622	OK		CHRM3-AS2
1900	SLC1A3	8.42127e-08	7.12145e-09	0.069144	5.67044	OK		SLC1A3	1	IM
1901	NEURL1B	8.508e-08	7.20608e-09	0.0690919	5.66842	OK		NEURL1B
1902	HILPDA	8.46243e-08	7.16133e-09	0.0690913	5.66949	OK		HILPDA
1903	PALMD	8.17703e-08	6.90729e-09	0.0690674	5.67567	OK		PALMD
1904	ST3GAL1	8.96835e-08	7.60392e-09	0.0689949	5.6592	OK		ST3GAL1	7	IM
1905	FSCN1	9.05219e-08	7.68303e-09	0.0689773	5.65743	OK		FSCN1	8	IM
1906	HYMAI	9.02607e-08	7.65687e-09	0.0689625	5.65801	OK		HYMAI
1907	HS6ST2	9.15544e-08	7.77876e-09	0.0689422	5.6553	OK		HS6ST2
1908	COX6B1	7.86863e-08	6.62973e-09	0.0689368	5.68269	OK		COX6B1	6	IM
1909	ADAMTS9	9.28212e-08	7.8905e-09	0.0689328	5.65285	OK		ADAMTS9
1910	DLG5	9.35466e-08	7.96044e-09	0.0689142	5.65133	OK		DLG5
1911	FO681492.1	3.35335e-08	2.7304e-09	0.0688954	5.83248	OK		FO681492.1
1912	BCL11B	9.39462e-08	7.9986e-09	0.0688894	5.65051	OK		BCL11B	4	IM
1913	MEX3A	9.65754e-08	8.231e-09	0.0688382	5.64559	OK		MEX3A
1914	KIFC3	9.07813e-08	7.70906e-09	0.0688253	5.65684	OK		KIFC3
1915	TRPC1	1.01256e-07	8.64341e-09	0.0687401	5.63717	OK		TRPC1
1916	CENPE	1.01337e-07	8.65591e-09	0.0687385	5.63692	OK		CENPE	9	IM
1917	TMEM117	1.03133e-07	8.82187e-09	0.0686931	5.63365	OK		TMEM117	1	IM
1918	PDGFRL	1.01887e-07	8.71073e-09	0.0686354	5.63583	OK		PDGFRL
1919	BEX1	9.78683e-08	8.34552e-09	0.068609	5.64321	OK		BEX1
1920	DKK3	1.05461e-07	9.02566e-09	0.068607	5.62971	OK		DKK3
1921	PRELID2	1.07394e-07	9.2006e-09	0.068606	5.6264	OK		PRELID2
1922	SLC24A4	9.35098e-08	7.95318e-09	0.068579	5.65149	OK		SLC24A4
1923	AC027348.1	1.95072e-08	1.55813e-09	0.068571	5.92535	OK		AC027348.1
1924	MSRB3	1.09882e-07	9.41861e-09	0.0685601	5.62235	OK		MSRB3
1925	CALCRL	1.11619e-07	9.57238e-09	0.0685146	5.61956	OK		CALCRL	2	IM
1926	AC087565.2	1.07081e-07	9.169e-09	0.0684584	5.62699	OK		AC087565.2
1927	PJA2	1.16638e-07	1.00235e-08	0.0684247	5.61159	OK		PJA2
1928	HSPB1	1.01337e-07	8.65923e-09	0.068408	5.63685	OK		HSPB1	6	IM
1929	TMED3	1.15753e-07	9.93721e-09	0.0684048	5.61309	OK		TMED3
1930	FOXO1	1.17277e-07	1.00836e-08	0.068402	5.61056	OK		FOXO1
1931	RNF5	1.14088e-07	9.7892e-09	0.0683795	5.61569	OK		RNF5
1932	THSD7B	1.16073e-07	9.96979e-09	0.0683696	5.61252	OK		THSD7B	0	IM
1933	RB1	1.19974e-07	1.03261e-08	0.0683649	5.60645	OK		RB1
1934	SNU13	1.18701e-07	1.02113e-08	0.0683242	5.60838	OK		SNU13	6	IM
1935	RREB1	1.24377e-07	1.07105e-08	0.0682874	5.60011	OK		RREB1
1936	PDE4DIP	1.25261e-07	1.07922e-08	0.0682575	5.5988	OK		PDE4DIP
1937	UNC5D	1.26033e-07	1.08644e-08	0.0682483	5.59764	OK		UNC5D	1	IM
1938	MMP2	1.27458e-07	1.09928e-08	0.0682225	5.5956	OK		MMP2	4	IM
1939	NRP2	1.28494e-07	1.10936e-08	0.0682101	5.59402	OK		NRP2
1940	ATP8B2	1.28494e-07	1.10883e-08	0.0681823	5.5941	OK		ATP8B2
1941	KIF22	1.2964e-07	1.12039e-08	0.068178	5.5923	OK		KIF22
1942	CYP27C1	1.32131e-07	1.14309e-08	0.0681281	5.58882	OK		CYP27C1
1943	CAMK1D	1.34134e-07	1.16339e-08	0.0681114	5.58576	OK		CAMK1D
1944	HOXA9	1.33232e-07	1.1538e-08	0.06811	5.5872	OK		HOXA9
1945	AC016831.7	1.33367e-07	1.15615e-08	0.0681078	5.58685	OK		AC016831.7
1946	CDK17	1.35307e-07	1.17536e-08	0.0680895	5.58398	OK		CDK17
1947	KLF4	1.28885e-07	1.1133e-08	0.0680726	5.5934	OK		KLF4
1948	GABRD	4.08872e-08	3.35992e-09	0.0680591	5.79778	OK		GABRD
1949	SRPRB	1.33306e-07	1.15503e-08	0.0680525	5.58701	OK		SRPRB
1950	ACVR1	1.37558e-07	1.19674e-08	0.0680509	5.58085	OK		ACVR1
1951	MATN2	1.36588e-07	1.18709e-08	0.0680376	5.58226	OK		MATN2
1952	GPC2	1.32468e-07	1.1466e-08	0.0680348	5.58829	OK		GPC2
1953	LMAN2	1.35261e-07	1.17436e-08	0.068032	5.58413	OK		LMAN2	8	IM
1954	SF3B5	1.29981e-07	1.12392e-08	0.0680131	5.59176	OK		SF3B5	6	IM
1955	C1orf122	1.34682e-07	1.16874e-08	0.0679672	5.58496	OK		C1orf122
1956	H2AFV	1.43839e-07	1.25329e-08	0.0679518	5.57281	OK		H2AFV
1957	AC004160.1	1.41556e-07	1.23215e-08	0.0679433	5.57578	OK		AC004160.1
1958	NFAT5	1.43646e-07	1.25097e-08	0.0679416	5.57314	OK		NFAT5
1959	AASS	1.52e-07	1.32642e-08	0.0678314	5.56293	OK		AASS
1960	FHDC1	1.3662e-07	1.18797e-08	0.0678269	5.58213	OK		FHDC1
1961	Z86062.2	1.00686e-07	8.59024e-09	0.0678228	5.63823	OK		Z86062.2
1962	CKAP2	1.5309e-07	1.33661e-08	0.067813	5.56159	OK		CKAP2	9	IM
1963	PPFIBP1	1.53639e-07	1.34208e-08	0.0678055	5.56088	OK		PPFIBP1
1964	ATF4	1.56767e-07	1.3701e-08	0.0677362	5.55727	OK		ATF4	7	IM
1965	TRPC3	1.48578e-07	1.29525e-08	0.0677158	5.56708	OK		TRPC3
1966	MAPK4	1.51811e-07	1.3241e-08	0.0677124	5.56323	OK		MAPK4
1967	ARHGAP19	1.6213e-07	1.41982e-08	0.0676833	5.55105	OK		ARHGAP19
1968	KCNT2	1.62413e-07	1.42304e-08	0.0676724	5.55065	OK		KCNT2	1	IM
1969	PRKAG2	1.59263e-07	1.39262e-08	0.0675999	5.55443	OK		PRKAG2
1970	TMEM135	1.70027e-07	1.49275e-08	0.0675653	5.54228	OK		TMEM135
1971	VWDE	1.6213e-07	1.41984e-08	0.0675539	5.55104	OK		VWDE
1972	SLC2A3	1.70027e-07	1.49251e-08	0.0675494	5.54231	OK		SLC2A3
1973	HDGFL3	1.73494e-07	1.52473e-08	0.0675328	5.53857	OK		HDGFL3
1974	NIBAN2	1.68323e-07	1.47631e-08	0.0675283	5.54422	OK		NIBAN2
1975	AC016042.1	1.7191e-07	1.51005e-08	0.0674851	5.54027	OK		AC016042.1
1976	HBP1	1.88336e-07	1.65684e-08	0.0673536	5.524	OK		HBP1
1977	HECTD2	1.88738e-07	1.66204e-08	0.0673481	5.52345	OK		HECTD2
1978	AL139383.1	1.82433e-07	1.6041e-08	0.0673436	5.52968	OK		AL139383.1
1979	TNRC18	1.89205e-07	1.66699e-08	0.0673379	5.52293	OK		TNRC18
1980	CDCA8	1.88646e-07	1.6604e-08	0.0673369	5.52362	OK		CDCA8	9	IM
1981	NDUFB11	1.65361e-07	1.4496e-08	0.0673288	5.54742	OK		NDUFB11	6	IM
1982	SHCBP1	1.89715e-07	1.67232e-08	0.0673224	5.52237	OK		SHCBP1
1983	FLI1	1.91202e-07	1.68628e-08	0.0673159	5.52091	OK		FLI1
1984	DYNC2H1	1.93078e-07	1.70368e-08	0.0672879	5.5191	OK		DYNC2H1
1985	TLE5	1.997e-07	1.76388e-08	0.0671976	5.513	OK		TLE5
1986	SPON1	1.99651e-07	1.76256e-08	0.0671868	5.51313	OK		SPON1
1987	PGRMC1	2.17672e-07	1.92551e-08	0.0670129	5.49755	OK		PGRMC1
1988	CASC4	2.21068e-07	1.95849e-08	0.0669935	5.49455	OK		CASC4
1989	AL591623.1	6.40149e-08	5.3426e-09	0.0669495	5.71948	OK		AL591623.1
1990	PAK3	2.27518e-07	2.01663e-08	0.066925	5.48939	OK		PAK3
1991	GDNF	2.01575e-07	1.78133e-08	0.066924	5.51126	OK		GDNF
1992	AL356580.1	4.49203e-08	3.70128e-09	0.0668887	5.78153	OK		AL356580.1
1993	FAM106C	8.46243e-08	7.16374e-09	0.06687	5.66943	OK		FAM106C
1994	PDE7A	2.36556e-07	2.09988e-08	0.0668402	5.48224	OK		PDE7A
1995	P3H2	2.40197e-07	2.13327e-08	0.0668071	5.47945	OK		P3H2
1996	SPHKAP	2.20393e-07	1.95153e-08	0.0668051	5.49518	OK		SPHKAP
1997	ARHGEF10	2.40789e-07	2.13959e-08	0.0668016	5.47893	OK		ARHGEF10
1998	STOX2	2.41778e-07	2.15159e-08	0.0667889	5.47794	OK		STOX2
1999	VPS54	2.42233e-07	2.15671e-08	0.0667788	5.47751	OK		VPS54
[truncated: 20,632 more rows]

## Sheet: GO
	module	ID	Description	GeneRatio	BgRatio	pvalue	p.adjust	qvalue	geneID	Count
GO:0030198	0	GO:0030198	extracellular matrix organization	19/199	318/18903	1.20186e-09	1.34081e-06	1.18067e-06	LAMA1/LTBP3/FOXC2/ADAMTS15/FBLN5/CTSK/NPNT/ADAMTS5/SMOC1/NTNG1/COL9A3/OLFML2A/TNXB/PDPN/COL6A6/MFAP4/CRISPLD2/FBLN2/COL15A1	19
GO:0043062	0	GO:0043062	extracellular structure organization	19/199	319/18903	1.26632e-09	1.34081e-06	1.18067e-06	LAMA1/LTBP3/FOXC2/ADAMTS15/FBLN5/CTSK/NPNT/ADAMTS5/SMOC1/NTNG1/COL9A3/OLFML2A/TNXB/PDPN/COL6A6/MFAP4/CRISPLD2/FBLN2/COL15A1	19
GO:0045229	0	GO:0045229	external encapsulating structure organization	19/199	321/18903	1.40497e-09	1.34081e-06	1.18067e-06	LAMA1/LTBP3/FOXC2/ADAMTS15/FBLN5/CTSK/NPNT/ADAMTS5/SMOC1/NTNG1/COL9A3/OLFML2A/TNXB/PDPN/COL6A6/MFAP4/CRISPLD2/FBLN2/COL15A1	19
GO:0048251	0	GO:0048251	elastic fiber assembly	4/199	11/18903	3.71188e-06	0.00184448	0.00162418	LTBP3/FBLN5/TNXB/MFAP4	4
GO:0001654	0	GO:0001654	eye development	16/199	388/18903	3.73075e-06	0.00184448	0.00162418	LAMA1/FOXC2/GPM6A/MAB21L2/SMOC1/WNT2/NTRK2/KERA/FZD4/WNT2B/MFAP5/MAB21L1/JAG1/CITED2/OSR2/NRP1	16
GO:0150063	0	GO:0150063	visual system development	16/199	392/18903	4.25106e-06	0.00184448	0.00162418	LAMA1/FOXC2/GPM6A/MAB21L2/SMOC1/WNT2/NTRK2/KERA/FZD4/WNT2B/MFAP5/MAB21L1/JAG1/CITED2/OSR2/NRP1	16
GO:0050918	0	GO:0050918	positive chemotaxis	7/199	64/18903	4.82163e-06	0.00184448	0.00162418	CXCL12/NTRK3/ITGA2/ANGPT2/VEGFC/FGF7/NRP1	7
GO:0048880	0	GO:0048880	sensory system development	16/199	398/18903	5.15397e-06	0.00184448	0.00162418	LAMA1/FOXC2/GPM6A/MAB21L2/SMOC1/WNT2/NTRK2/KERA/FZD4/WNT2B/MFAP5/MAB21L1/JAG1/CITED2/OSR2/NRP1	16
GO:0050926	0	GO:0050926	regulation of positive chemotaxis	5/199	26/18903	6.75694e-06	0.0020191	0.00177794	CXCL12/NTRK3/ITGA2/ANGPT2/VEGFC	5
GO:0061448	0	GO:0061448	connective tissue development	13/199	274/18903	7.05239e-06	0.0020191	0.00177794	LTBP3/FOXC2/CTSK/CD34/CYTL1/OSR1/BMP3/WNT2B/GDF7/MGP/MSX2/FRZB/OSR2	13
GO:0031589	0	GO:0031589	cell-substrate adhesion	15/199	369/18903	8.98247e-06	0.00233789	0.00205866	TNN/FBLN5/NPNT/CD34/ITGA2/NTNG1/ANGPT2/THSD1/FZD4/NEXMIF/TNXB/PDPN/FBLN2/JAG1/NRP1	15
GO:0048863	0	GO:0048863	stem cell differentiation	12/199	248/18903	1.31421e-05	0.00281632	0.00247995	LTBP3/FOXC2/GPM6A/EFNB1/KITLG/ZIC3/OSR1/MSX2/FRZB/JAG1/CITED2/NRP1	12
GO:0001503	0	GO:0001503	ossification	16/199	429/18903	1.31587e-05	0.00281632	0.00247995	GDF10/TNN/LTBP3/FOXC2/CTSK/NPNT/SMOC1/OSR1/BMP3/MGP/CTHRC1/MSX2/VEGFC/RASSF2/JAG1/OSR2	16
GO:0050808	0	GO:0050808	synapse organization	16/199	432/18903	1.4339e-05	0.00281632	0.00247995	GPM6A/NTRK3/SEZ6L2/NTNG1/NTRK2/FRRS1L/GABRB2/LRRN3/PCDH17/SHISA6/SLITRK1/SYNDIG1/SPARCL1/LMX1A/NRP1/GRIN2B	16
GO:0043010	0	GO:0043010	camera-type eye development	14/199	340/18903	1.56018e-05	0.00281632	0.00247995	LAMA1/FOXC2/GPM6A/MAB21L2/WNT2/NTRK2/KERA/FZD4/WNT2B/MAB21L1/JAG1/CITED2/OSR2/NRP1	14
GO:0061437	0	GO:0061437	renal system vasculature development	5/199	31/18903	1.67229e-05	0.00281632	0.00247995	FOXC2/CD34/OSR1/ANGPT2/NRP1	5
GO:0061440	0	GO:0061440	kidney vasculature development	5/199	31/18903	1.67229e-05	0.00281632	0.00247995	FOXC2/CD34/OSR1/ANGPT2/NRP1	5
GO:0045667	0	GO:0045667	regulation of osteoblast differentiation	9/199	141/18903	1.87323e-05	0.00297948	0.00262362	GDF10/TNN/NPNT/SMOC1/CTHRC1/MSX2/VEGFC/RASSF2/JAG1	9
GO:0001822	0	GO:0001822	kidney development	13/199	309/18903	2.52425e-05	0.00380364	0.00334935	FOXC2/PCSK9/NPNT/CD34/ENPEP/OSR1/ANGPT2/KCNJ8/WNT2B/JAG1/DCHS2/OSR2/NRP1	13
GO:0001655	0	GO:0001655	urogenital system development	14/199	360/18903	2.93498e-05	0.00420143	0.00369962	FOXC2/PCSK9/NPNT/CD34/ENPEP/OSR1/ANGPT2/KCNJ8/WNT2B/PRLR/JAG1/DCHS2/OSR2/NRP1	14
GO:0061138	0	GO:0061138	morphogenesis of a branching epithelium	10/199	188/18903	3.13675e-05	0.00423345	0.00372782	LAMA1/FOXC2/NPNT/WNT2/WNT2B/GDF7/MSX2/FGF7/NRP1/RSPO3	10
GO:0072006	0	GO:0072006	nephron development	9/199	152/18903	3.39982e-05	0.00423345	0.00372782	FOXC2/NPNT/CD34/ENPEP/OSR1/ANGPT2/WNT2B/JAG1/DCHS2	9
GO:0072001	0	GO:0072001	renal system development	13/199	318/18903	3.40095e-05	0.00423345	0.00372782	FOXC2/PCSK9/NPNT/CD34/ENPEP/OSR1/ANGPT2/KCNJ8/WNT2B/JAG1/DCHS2/OSR2/NRP1	13
GO:0072007	0	GO:0072007	mesangial cell differentiation	3/199	7/18903	3.89919e-05	0.00465141	0.00409586	FOXC2/CD34/OSR1	3
GO:0051216	0	GO:0051216	cartilage development	10/199	201/18903	5.52854e-05	0.00633128	0.00557509	LTBP3/CTSK/CYTL1/OSR1/BMP3/WNT2B/MGP/MSX2/FRZB/OSR2	10
GO:0001763	0	GO:0001763	morphogenesis of a branching structure	10/199	203/18903	6.00793e-05	0.00661566	0.0058255	LAMA1/FOXC2/NPNT/WNT2/WNT2B/GDF7/MSX2/FGF7/NRP1/RSPO3	10
GO:0014033	0	GO:0014033	neural crest cell differentiation	7/199	96/18903	6.96682e-05	0.00738741	0.00650508	FOXC2/EFNB1/KITLG/FRZB/JAG1/CITED2/NRP1	7
GO:0010463	0	GO:0010463	mesenchymal cell proliferation	5/199	42/18903	7.62205e-05	0.00759858	0.00669103	WNT2/OSR1/IRS2/DCHS2/FGF7	5
GO:0048762	0	GO:0048762	mesenchymal cell differentiation	11/199	252/18903	7.69679e-05	0.00759858	0.00669103	FOXC2/EFNB1/KITLG/WNT2/OSR1/PDPN/MSX2/FRZB/JAG1/CITED2/NRP1	11
GO:0032835	0	GO:0032835	glomerulus development	6/199	69/18903	8.71937e-05	0.00832118	0.00732733	FOXC2/CD34/ENPEP/OSR1/ANGPT2/JAG1	6
GO:0031346	0	GO:0031346	positive regulation of cell projection organization	13/199	352/18903	9.55947e-05	0.00882863	0.00777417	TNN/CXCL12/GPM6A/NTRK3/ITGA2/NTRK2/VLDLR/FZD4/DOCK11/SLITRK1/ALK/NRP1/LRRC7	13
GO:0099560	0	GO:0099560	synaptic membrane adhesion	4/199	24/18903	0.00010736	0.00960535	0.00845812	NTNG1/PCDH17/SLITRK1/SPARCL1	4
GO:0085029	0	GO:0085029	extracellular matrix assembly	5/199	46/18903	0.000118705	0.010081	0.00887696	LTBP3/FBLN5/NTNG1/TNXB/MFAP4	5
GO:0043583	0	GO:0043583	ear development	10/199	221/18903	0.000121603	0.010081	0.00887696	NTRK3/CYTL1/ZIC3/OSR1/GABRB2/CTHRC1/PCDH15/FRZB/JAG1/OSR2	10
GO:0060485	0	GO:0060485	mesenchyme development	12/199	313/18903	0.000125468	0.010081	0.00887696	FOXC2/EFNB1/KITLG/ZIC3/WNT2/OSR1/PDPN/MSX2/FRZB/JAG1/CITED2/NRP1	12
GO:0050927	0	GO:0050927	positive regulation of positive chemotaxis	4/199	25/18903	0.000126761	0.010081	0.00887696	CXCL12/NTRK3/ITGA2/VEGFC	4
GO:0035235	0	GO:0035235	ionotropic glutamate receptor signaling pathway	4/199	26/18903	0.00014858	0.0110932	0.00976823	GRIA4/GRIA3/PLP1/GRIN2B	4
GO:1990806	0	GO:1990806	ligand-gated ion channel signaling pathway	4/199	26/18903	0.00014858	0.0110932	0.00976823	GRIA4/GRIA3/PLP1/GRIN2B	4
GO:0090596	0	GO:0090596	sensory organ morphogenesis	11/199	272/18903	0.000151112	0.0110932	0.00976823	ZIC3/WNT2/OSR1/NTRK2/WNT2B/MFAP5/CTHRC1/FRZB/JAG1/CITED2/OSR2	11
GO:0061299	0	GO:0061299	retina vasculature morphogenesis in camera-type eye	3/199	11/18903	0.000178182	0.0124423	0.0109562	LAMA1/FZD4/NRP1	3
GO:1904238	0	GO:1904238	pericyte cell differentiation	3/199	11/18903	0.000178182	0.0124423	0.0109562	FOXC2/CD34/OSR1	3
GO:0034329	0	GO:0034329	cell junction assembly	14/199	430/18903	0.000193805	0.0132111	0.0116332	GPM6A/NTRK3/ITGA2/NTRK2/GABRB2/LRRN3/THSD1/CDH20/PCDH17/LAMA3/SLITRK1/SYNDIG1/CLDN11/NRP1	14
GO:0098742	0	GO:0098742	cell-cell adhesion via plasma-membrane adhesion molecules	11/199	282/18903	0.000206771	0.0137671	0.0121228	PTPRT/MPZL2/NTNG1/CDH20/PCDH17/PCDH15/SLITRK1/SPARCL1/PCDH19/CLDN11/DCHS2	11
GO:0007215	0	GO:0007215	glutamate receptor signaling pathway	5/199	52/18903	0.000213859	0.0139154	0.0122534	FRRS1L/GRIA4/GRIA3/PLP1/GRIN2B	5
GO:0007160	0	GO:0007160	cell-matrix adhesion	10/199	238/18903	0.000222055	0.0141276	0.0124403	TNN/FBLN5/NPNT/CD34/ITGA2/THSD1/NEXMIF/TNXB/JAG1/NRP1	10
GO:0072012	0	GO:0072012	glomerulus vasculature development	4/199	29/18903	0.000230292	0.01433	0.0126184	FOXC2/CD34/OSR1/ANGPT2	4
GO:0060562	0	GO:0060562	epithelial tube morphogenesis	12/199	335/18903	0.000235246	0.01433	0.0126184	LAMA1/FOXC2/NPNT/ZIC3/WNT2/OSR1/WNT2B/GDF7/CTHRC1/MSX2/CITED2/NRP1	12
GO:0014032	0	GO:0014032	neural crest cell development	6/199	83/18903	0.000243054	0.0144971	0.0127656	FOXC2/EFNB1/KITLG/JAG1/CITED2/NRP1	6
GO:0030857	0	GO:0030857	negative regulation of epithelial cell differentiation	5/199	54/18903	0.000255843	0.0149485	0.0131631	OSR1/FST/MSX2/FRZB/JAG1	5
GO:0048754	0	GO:0048754	branching morphogenesis of an epithelial tube	8/199	157/18903	0.000262729	0.0150439	0.0132471	LAMA1/FOXC2/NPNT/WNT2/WNT2B/GDF7/MSX2/NRP1	8
GO:2000648	0	GO:2000648	positive regulation of stem cell proliferation	5/199	55/18903	0.000279045	0.0156648	0.0137938	LTBP3/KITLG/IRS2/VEGFC/OSR2	5
GO:0001649	0	GO:0001649	osteoblast differentiation	10/199	246/18903	0.000289308	0.0159286	0.0140262	GDF10/TNN/NPNT/SMOC1/BMP3/CTHRC1/MSX2/VEGFC/RASSF2/JAG1	10
GO:0072089	0	GO:0072089	stem cell proliferation	7/199	124/18903	0.000343606	0.0185612	0.0163443	LTBP3/CD34/KITLG/WNT2B/IRS2/VEGFC/OSR2	7
GO:0048864	0	GO:0048864	stem cell development	6/199	89/18903	0.000355196	0.018832	0.0165827	FOXC2/EFNB1/KITLG/JAG1/CITED2/NRP1	6
GO:0045995	0	GO:0045995	regulation of embryonic development	6/199	90/18903	0.000377278	0.0193593	0.0170471	LAMA1/WNT2/OSR1/WNT2B/LAMA3/JAG1	6
GO:0003206	0	GO:0003206	cardiac chamber morphogenesis	7/199	126/18903	0.000378667	0.0193593	0.0170471	FOXC2/WNT2/MSX2/ADGRG6/JAG1/CITED2/NRP1	7
GO:2000027	0	GO:2000027	regulation of animal organ morphogenesis	7/199	129/18903	0.000436571	0.0219281	0.0193091	CD34/WNT2/WNT2B/CTHRC1/CITED2/FGF7/RSPO3	7
GO:0001764	0	GO:0001764	neuron migration	8/199	177/18903	0.000585798	0.0289162	0.0254626	TNN/CXCL12/GPM6A/NTRK3/NTNG1/NTRK2/NEXMIF/NRP1	8
GO:0045785	0	GO:0045785	positive regulation of cell adhesion	14/199	484/18903	0.000634237	0.0307766	0.0271007	CXCL12/LAMA1/FOXC2/NPNT/MAP3K8/EFNB1/KITLG/ITGA2/EMILIN2/PDPN/DOCK8/FBLN2/CITED2/NRP1	14
GO:0071300	0	GO:0071300	cellular response to retinoic acid	5/199	66/18903	0.00065295	0.0311566	0.0274354	NTRK3/WNT2/OSR1/FZD4/BRINP3	5
GO:0003158	0	GO:0003158	endothelium development	7/199	139/18903	0.000682428	0.0320294	0.0282039	FOXC2/CD34/PDPN/JAG1/NRP1/COL15A1/SLC40A1	7
GO:0007416	0	GO:0007416	synapse assembly	8/199	184/18903	0.000755353	0.0348803	0.0307143	GPM6A/NTRK3/NTRK2/GABRB2/LRRN3/PCDH17/SLITRK1/SYNDIG1	8
GO:0048732	0	GO:0048732	gland development	13/199	441/18903	0.000830889	0.0364019	0.0320542	LAMA1/PCSK9/ZIC3/ITGA2/WNT2/GDF7/IRS2/PRLR/MSX2/FRZB/CITED2/FGF7/NRP1	13
GO:0001946	0	GO:0001946	lymphangiogenesis	3/199	18/18903	0.000834563	0.0364019	0.0320542	FOXC2/PDPN/VEGFC	3
GO:0045165	0	GO:0045165	cell fate commitment	10/199	282/18903	0.000838848	0.0364019	0.0320542	FOXC2/NTRK3/WNT2/CTSL/WNT2B/GDF7/TNXB/PDPN/JAG1/NRP1	10
GO:0030324	0	GO:0030324	lung development	8/199	187/18903	0.000839163	0.0364019	0.0320542	LAMA1/LTBP3/ZIC3/WNT2/WNT2B/PDPN/CRISPLD2/FGF7	8
GO:0030323	0	GO:0030323	respiratory tube development	8/199	191/18903	0.000962367	0.0411232	0.0362116	LAMA1/LTBP3/ZIC3/WNT2/WNT2B/PDPN/CRISPLD2/FGF7	8
GO:0061298	0	GO:0061298	retina vasculature development in camera-type eye	3/199	19/18903	0.000983391	0.0414037	0.0364585	LAMA1/FZD4/NRP1	3
GO:0036022	0	GO:0036022	limb joint morphogenesis	2/199	5/18903	0.00107995	0.0435478	0.0383465	OSR1/OSR2	2
GO:0060501	0	GO:0060501	positive regulation of epithelial cell proliferation involved in lung morphogenesis	2/199	5/18903	0.00107995	0.0435478	0.0383465	WNT2/FGF7	2
GO:1902462	0	GO:1902462	positive regulation of mesenchymal stem cell proliferation	2/199	5/18903	0.00107995	0.0435478	0.0383465	LTBP3/VEGFC	2
GO:0045669	0	GO:0045669	positive regulation of osteoblast differentiation	5/199	75/18903	0.00116846	0.0464623	0.040913	GDF10/NPNT/CTHRC1/MSX2/JAG1	5
GO:0016331	0	GO:0016331	morphogenesis of embryonic epithelium	7/199	153/18903	0.00119825	0.0469942	0.0413814	WNT2/OSR1/WNT2B/GDF7/CTHRC1/VEGFC/CITED2	7
GO:00018221	1	GO:0001822	kidney development	20/204	309/18903	1.63564e-10	2.04527e-07	1.61351e-07	FGF2/PLCE1/GPC3/PCSK5/EPHA4/ADAMTS6/PDGFD/BCL2/EYA1/BASP1/FBN1/PBX1/EPHA7/PDGFRA/MME/SFRP1/IQGAP1/EDNRA/TGFBR1/SULF1	20
GO:00301981	1	GO:0030198	extracellular matrix organization	20/204	318/18903	2.71783e-10	2.04527e-07	1.61351e-07	COL4A5/COL23A1/CCN1/THSD4/PXDN/ADAMTS6/LAMA2/PHLDB2/COL27A1/ADAMTS12/PDGFRA/SMOC2/LAMB1/SFRP2/GAS2/COL14A1/TGFBR1/ABI3BP/SULF1/ADAMTSL3	20
GO:00720011	1	GO:0072001	renal system development	20/204	318/18903	2.71783e-10	2.04527e-07	1.61351e-07	FGF2/PLCE1/GPC3/PCSK5/EPHA4/ADAMTS6/PDGFD/BCL2/EYA1/BASP1/FBN1/PBX1/EPHA7/PDGFRA/MME/SFRP1/IQGAP1/EDNRA/TGFBR1/SULF1	20
GO:00430621	1	GO:0043062	extracellular structure organization	20/204	319/18903	2.87251e-10	2.04527e-07	1.61351e-07	COL4A5/COL23A1/CCN1/THSD4/PXDN/ADAMTS6/LAMA2/PHLDB2/COL27A1/ADAMTS12/PDGFRA/SMOC2/LAMB1/SFRP2/GAS2/COL14A1/TGFBR1/ABI3BP/SULF1/ADAMTSL3	20
GO:00452291	1	GO:0045229	external encapsulating structure organization	20/204	321/18903	3.20676e-10	2.04527e-07	1.61351e-07	COL4A5/COL23A1/CCN1/THSD4/PXDN/ADAMTS6/LAMA2/PHLDB2/COL27A1/ADAMTS12/PDGFRA/SMOC2/LAMB1/SFRP2/GAS2/COL14A1/TGFBR1/ABI3BP/SULF1/ADAMTSL3	20
GO:00315891	1	GO:0031589	cell-substrate adhesion	21/204	369/18903	5.923e-10	3.14807e-07	2.4835e-07	CCN1/VCL/PRKCE/EDA/BCL2/CDK6/PARVA/PHLDB2/EDIL3/PTPRK/ARHGAP6/ATRNL1/ARHGEF7/ADAMTS12/LAMB1/SFRP1/EPHA3/PIK3R1/ABI3BP/THBS1/ITGBL1	21
GO:00016551	1	GO:0001655	urogenital system development	20/204	360/18903	2.35367e-09	1.07227e-06	8.45907e-07	FGF2/PLCE1/GPC3/PCSK5/EPHA4/ADAMTS6/PDGFD/BCL2/EYA1/BASP1/FBN1/PBX1/EPHA7/PDGFRA/MME/SFRP1/IQGAP1/EDNRA/TGFBR1/SULF1	20
GO:0061564	1	GO:0061564	axon development	23/204	490/18903	3.59327e-09	1.43237e-06	1.12999e-06	NREP/VCL/EPHA4/LAMA2/UNC5C/EPHA6/RPS6KA5/BCL2/KALRN/ANK3/SEMA5A/CNTN1/SEMA3D/EPHA7/UNC5D/OPHN1/EDNRA/DCLK1/EPHA3/SPART/CNTN4/NCAM2/SEMA3C	23
GO:0007411	1	GO:0007411	axon guidance	16/204	236/18903	6.15965e-09	2.08674e-06	1.64622e-06	EPHA4/LAMA2/UNC5C/EPHA6/RPS6KA5/KALRN/SEMA5A/CNTN1/SEMA3D/EPHA7/UNC5D/OPHN1/EDNRA/EPHA3/CNTN4/SEMA3C	16
GO:0097485	1	GO:0097485	neuron projection guidance	16/204	237/18903	6.54354e-09	2.08674e-06	1.64622e-06	EPHA4/LAMA2/UNC5C/EPHA6/RPS6KA5/KALRN/SEMA5A/CNTN1/SEMA3D/EPHA7/UNC5D/OPHN1/EDNRA/EPHA3/CNTN4/SEMA3C	16
GO:0150115	1	GO:0150115	cell-substrate junction organization	11/204	101/18903	1.20231e-08	3.30557e-06	2.60775e-06	DST/VCL/BCL2/PHLDB2/PTPRK/ARHGAP6/ARHGEF7/SFRP1/EPHA3/PIK3R1/THBS1	11
GO:0007409	1	GO:0007409	axonogenesis	21/204	438/18903	1.24387e-08	3.30557e-06	2.60775e-06	VCL/EPHA4/LAMA2/UNC5C/EPHA6/RPS6KA5/BCL2/KALRN/ANK3/SEMA5A/CNTN1/SEMA3D/EPHA7/UNC5D/OPHN1/EDNRA/DCLK1/EPHA3/SPART/CNTN4/SEMA3C	21
GO:0007044	1	GO:0007044	cell-substrate junction assembly	10/204	95/18903	7.82551e-08	1.91966e-05	1.51441e-05	DST/VCL/BCL2/PHLDB2/PTPRK/ARHGAP6/ARHGEF7/SFRP1/EPHA3/THBS1	10
GO:00488631	1	GO:0048863	stem cell differentiation	15/204	248/18903	8.46896e-08	1.92911e-05	1.52187e-05	FGF2/JARID2/BCL2/CDK6/SEMA5A/SEMA3D/PRICKLE1/HMGA2/MSI2/PDGFRA/MLLT3/SFRP1/SFRP2/EDNRA/SEMA3C	15
GO:00720061	1	GO:0072006	nephron development	12/204	152/18903	9.79663e-08	2.08276e-05	1.64308e-05	FGF2/PLCE1/GPC3/PDGFD/BCL2/EYA1/BASP1/PBX1/PDGFRA/IQGAP1/EDNRA/SULF1	12
GO:0010810	1	GO:0010810	regulation of cell-substrate adhesion	14/204	222/18903	1.38594e-07	2.76234e-05	2.1792e-05	CCN1/VCL/PRKCE/BCL2/CDK6/PHLDB2/EDIL3/ARHGAP6/ARHGEF7/SFRP1/EPHA3/PIK3R1/ABI3BP/THBS1	14
GO:0090287	1	GO:0090287	regulation of cellular response to growth factor stimulus	17/204	338/18903	1.65023e-07	3.09564e-05	2.44214e-05	FGF2/CCN1/GPC3/NREP/EPN2/CRIM1/FBN1/TGFBR3/ADAMTS12/SMOC2/SFRP1/SFRP2/FSTL1/SPART/THBS1/PEG10/SULF1	17
GO:00343291	1	GO:0034329	cell junction assembly	19/204	430/18903	2.26845e-07	4.01894e-05	3.17052e-05	SDK1/LRFN5/DST/VCL/BCL2/PHLDB2/IL1RAPL1/THBS2/PTPRK/ARHGAP6/EPHA7/ARHGEF7/OPHN1/ANK2/SFRP1/EPHA3/GRID2/THBS1/DNM3	19
GO:00071601	1	GO:0007160	cell-matrix adhesion	14/204	238/18903	3.2492e-07	5.38025e-05	4.24446e-05	VCL/EDA/BCL2/CDK6/PHLDB2/PTPRK/ARHGAP6/ARHGEF7/ADAMTS12/SFRP1/EPHA3/PIK3R1/THBS1/ITGBL1	14
GO:0048041	1	GO:0048041	focal adhesion assembly	9/204	85/18903	3.37425e-07	5.38025e-05	4.24446e-05	VCL/BCL2/PHLDB2/PTPRK/ARHGAP6/ARHGEF7/SFRP1/EPHA3/THBS1	9
GO:0072073	1	GO:0072073	kidney epithelium development	11/204	146/18903	5.42541e-07	8.23887e-05	6.49961e-05	FGF2/GPC3/EPHA4/BCL2/EYA1/BASP1/PBX1/EPHA7/SFRP1/IQGAP1/EDNRA	11
GO:0090288	1	GO:0090288	negative regulation of cellular response to growth factor stimulus	10/204	120/18903	7.11578e-07	0.000103132	8.13602e-05	FGF2/EPN2/CRIM1/FBN1/ADAMTS12/SFRP1/SFRP2/SPART/THBS1/SULF1	10
GO:00328351	1	GO:0032835	glomerulus development	8/204	69/18903	7.6296e-07	0.000103132	8.13602e-05	PLCE1/PDGFD/BCL2/BASP1/PDGFRA/IQGAP1/EDNRA/SULF1	8
GO:0010763	1	GO:0010763	positive regulation of fibroblast migration	5/204	17/18903	7.76156e-07	0.000103132	8.13602e-05	PRKCE/AKAP12/ARHGEF7/SLC8A1/THBS1	5
GO:0014706	1	GO:0014706	striated muscle tissue development	14/204	257/18903	8.19714e-07	0.000104563	8.24891e-05	FGF2/TENM4/JARID2/TPM1/ZFPM2/EYA2/EYA1/TGFBR3/PDGFRA/EDNRA/SLC8A1/SGCZ/TGFBR1/SEMA3C	14
GO:0007178	1	GO:0007178	transmembrane receptor protein serine/threonine kinase signaling pathway	17/204	390/18903	1.21569e-06	0.000149109	0.000117631	CCN1/GPC3/NREP/CRIM1/PTPRK/FBN1/TGFBR3/SPTBN1/SFRP1/SFRP2/FSTL1/SPART/TGFBR1/THBS1/PEG10/ZMIZ1/SULF1	17
GO:00604851	1	GO:0060485	mesenchyme development	15/204	313/18903	1.64926e-06	0.000194796	0.000153674	EPHA4/ZFPM2/BCL2/PHLDB2/BASP1/SEMA5A/SEMA3D/HMGA2/TGFBR3/SFRP1/SFRP2/EDNRA/EPHA3/TGFBR1/SEMA3C	15
GO:0010761	1	GO:0010761	fibroblast migration	7/204	55/18903	2.01261e-06	0.000223204	0.000176084	FGF2/PRKCE/AKAP12/ARHGEF7/IQGAP1/SLC8A1/THBS1	7
GO:0003205	1	GO:0003205	cardiac chamber development	11/204	167/18903	2.05342e-06	0.000223204	0.000176084	CCN1/TPM1/ZFPM2/ADAMTS6/PARVA/TGFBR3/ANK2/SFRP2/EDNRA/TGFBR1/SEMA3C	11
GO:0032970	1	GO:0032970	regulation of actin filament-based process	17/204	406/18903	2.09975e-06	0.000223204	0.000176084	RHOBTB3/PRKCE/TPM1/PHLDB2/SEMA5A/LIMA1/ARHGAP6/EPS8/ANK2/PDGFRA/SPTBN1/SFRP1/IQGAP1/EPHA3/CD47/PIK3R1/TGFBR1	17
GO:00017631	1	GO:0001763	morphogenesis of a branching structure	12/204	203/18903	2.18874e-06	0.000225158	0.000177626	FGF2/GPC3/KDM5B/BCL2/EYA1/PBX1/EPHA7/SFRP1/SFRP2/EDNRA/SEMA3C/SULF1	12
GO:0032956	1	GO:0032956	regulation of actin cytoskeleton organization	16/204	365/18903	2.35296e-06	0.000231127	0.000182335	RHOBTB3/PRKCE/TPM1/PHLDB2/SEMA5A/LIMA1/ARHGAP6/EPS8/PDGFRA/SPTBN1/SFRP1/IQGAP1/EPHA3/CD47/PIK3R1/TGFBR1	16
GO:0007413	1	GO:0007413	axonal fasciculation	5/204	21/18903	2.46419e-06	0.000231127	0.000182335	EPHA4/SEMA5A/EPHA3/CNTN4/NCAM2	5
GO:0106030	1	GO:0106030	neuron projection fasciculation	5/204	21/18903	2.46419e-06	0.000231127	0.000182335	EPHA4/SEMA5A/EPHA3/CNTN4/NCAM2	5
GO:0030510	1	GO:0030510	regulation of BMP signaling pathway	9/204	111/18903	3.2527e-06	0.000296368	0.000233803	CCN1/GPC3/CRIM1/FBN1/SFRP1/SFRP2/FSTL1/SPART/SULF1	9
GO:0090092	1	GO:0090092	regulation of transmembrane receptor protein serine/threonine kinase signaling pathway	14/204	290/18903	3.39701e-06	0.000296853	0.000234186	CCN1/GPC3/NREP/CRIM1/FBN1/TGFBR3/SFRP1/SFRP2/FSTL1/SPART/TGFBR1/THBS1/PEG10/SULF1	14
GO:0060537	1	GO:0060537	muscle tissue development	17/204	422/18903	3.52827e-06	0.000296853	0.000234186	FGF2/TENM4/JARID2/TPM1/ZFPM2/EYA2/BCL2/EYA1/TGFBR3/CDON/PDGFRA/EDNRA/SLC8A1/SGCZ/DMD/TGFBR1/SEMA3C	17
GO:00487621	1	GO:0048762	mesenchymal cell differentiation	13/204	252/18903	3.72526e-06	0.000296853	0.000234186	EPHA4/BCL2/PHLDB2/SEMA5A/SEMA3D/HMGA2/TGFBR3/SFRP1/SFRP2/EDNRA/EPHA3/TGFBR1/SEMA3C	13
GO:0030177	1	GO:0030177	positive regulation of Wnt signaling pathway	10/204	144/18903	3.76066e-06	0.000296853	0.000234186	FGF2/GPC3/DKK2/EDA/EGFR/SEMA5A/MLLT3/SFRP1/SFRP2/SULF1	10
GO:0071772	1	GO:0071772	response to BMP	11/204	178/18903	3.81655e-06	0.000296853	0.000234186	CCN1/GPC3/CRIM1/FBN1/TGFBR3/ADAMTS12/SFRP1/SFRP2/FSTL1/SPART/SULF1	11
GO:0071773	1	GO:0071773	cellular response to BMP stimulus	11/204	178/18903	3.81655e-06	0.000296853	0.000234186	CCN1/GPC3/CRIM1/FBN1/TGFBR3/ADAMTS12/SFRP1/SFRP2/FSTL1/SPART/SULF1	11
GO:0010762	1	GO:0010762	regulation of fibroblast migration	6/204	40/18903	4.1493e-06	0.000315051	0.000248542	FGF2/PRKCE/AKAP12/ARHGEF7/SLC8A1/THBS1	6
GO:00611381	1	GO:0061138	morphogenesis of a branching epithelium	11/204	188/18903	6.4496e-06	0.000478321	0.000377345	FGF2/GPC3/KDM5B/BCL2/EYA1/PBX1/SFRP1/SFRP2/EDNRA/SEMA3C/SULF1	11
GO:0001952	1	GO:0001952	regulation of cell-matrix adhesion	9/204	125/18903	8.64389e-06	0.000612185	0.00048295	VCL/BCL2/CDK6/PHLDB2/ARHGAP6/SFRP1/EPHA3/PIK3R1/THBS1	9
GO:0060560	1	GO:0060560	developmental growth involved in morphogenesis	12/204	233/18903	9.01486e-06	0.000612185	0.00048295	VCL/KDM5B/SEMA5A/SEMA3D/EPHA7/SFRP1/IQGAP1/SFRP2/EDNRA/DCLK1/SPART/SEMA3C	12
GO:00032061	1	GO:0003206	cardiac chamber morphogenesis	9/204	126/18903	9.2229e-06	0.000612185	0.00048295	CCN1/TPM1/ZFPM2/PARVA/TGFBR3/SFRP2/EDNRA/TGFBR1/SEMA3C	9
GO:0007015	1	GO:0007015	actin filament organization	17/204	454/18903	9.24748e-06	0.000612185	0.00048295	RHOBTB3/PRKCE/TPM1/BCL2/PHLDB2/SEMA5A/LIMA1/DPYSL3/ARHGAP6/DIAPH2/EPS8/SPTBN1/SFRP1/GAS2/CD47/PIK3R1/TGFBR1	17
GO:0150116	1	GO:0150116	regulation of cell-substrate junction organization	7/204	69/18903	9.41897e-06	0.000612185	0.00048295	VCL/PHLDB2/ARHGAP6/SFRP1/EPHA3/PIK3R1/THBS1	7
GO:0045664	1	GO:0045664	regulation of neuron differentiation	11/204	196/18903	9.58221e-06	0.000612185	0.00048295	FGF2/SH3GL3/NREP/MEIS1/BCL2/EYA1/PBX1/CDON/SFRP1/SFRP2/CNTN4	11
GO:0051017	1	GO:0051017	actin filament bundle assembly	10/204	160/18903	9.59838e-06	0.000612185	0.00048295	TPM1/PHLDB2/LIMA1/DPYSL3/ARHGAP6/EPS8/SFRP1/CD47/PIK3R1/TGFBR1	10
GO:0016055	1	GO:0016055	Wnt signaling pathway	17/204	456/18903	9.79161e-06	0.000612264	0.000483013	FGF2/TLE4/TNIK/GPC3/MDFIC/DKK2/EDA/EGFR/SEMA5A/PRICKLE1/PLPP3/MLLT3/SFRP1/SFRP2/EDNRA/PRICKLE2/SULF1	17
GO:0198738	1	GO:0198738	cell-cell signaling by wnt	17/204	458/18903	1.03643e-05	0.000635608	0.000501429	FGF2/TLE4/TNIK/GPC3/MDFIC/DKK2/EDA/EGFR/SEMA5A/PRICKLE1/PLPP3/MLLT3/SFRP1/SFRP2/EDNRA/PRICKLE2/SULF1	17
GO:0003208	1	GO:0003208	cardiac ventricle morphogenesis	7/204	71/18903	1.14007e-05	0.00068598	0.000541167	TPM1/ZFPM2/TGFBR3/SFRP2/EDNRA/TGFBR1/SEMA3C	7
GO:0061572	1	GO:0061572	actin filament bundle organization	10/204	164/18903	1.19219e-05	0.000703111	0.000554682	TPM1/PHLDB2/LIMA1/DPYSL3/ARHGAP6/EPS8/SFRP1/CD47/PIK3R1/TGFBR1	10
GO:2000437	1	GO:2000437	regulation of monocyte extravasation	3/204	5/18903	1.21899e-05	0.000703111	0.000554682	PDGFD/PLCB1/CD47	3
GO:0060976	1	GO:0060976	coronary vasculature development	6/204	48/18903	1.23469e-05	0.000703111	0.000554682	FGF2/GPC3/ADAMTS6/PRICKLE1/TGFBR3/TGFBR1	6
GO:0040013	1	GO:0040013	negative regulation of locomotion	16/204	419/18903	1.34203e-05	0.00075083	0.000592326	FGF2/VCL/EPHA4/TPM1/BCL2/PLCB1/PHLDB2/SEMA5A/SEMA3D/DPYSL3/PTPRK/SFRP1/SFRP2/THBS1/SEMA3C/SULF1	16
GO:1901888	1	GO:1901888	regulation of cell junction assembly	11/204	204/18903	1.39641e-05	0.000755016	0.000595629	LRFN5/VCL/PHLDB2/IL1RAPL1/THBS2/ARHGAP6/EPHA7/SFRP1/EPHA3/GRID2/THBS1	11
GO:0030509	1	GO:0030509	BMP signaling pathway	10/204	167/18903	1.39686e-05	0.000755016	0.000595629	CCN1/GPC3/CRIM1/FBN1/TGFBR3/SFRP1/SFRP2/FSTL1/SPART/SULF1	10
GO:00605621	1	GO:0060562	epithelial tube morphogenesis	14/204	335/18903	1.74886e-05	0.000929521	0.000733295	FGF2/GPC3/EPHA4/KDM5B/BCL2/EYA1/PRICKLE1/PBX1/EPHA7/ADAMTS12/NR3C1/SFRP1/SFRP2/EDNRA	14
GO:0030111	1	GO:0030111	regulation of Wnt signaling pathway	14/204	336/18903	1.80778e-05	0.000945085	0.000745573	FGF2/TLE4/GPC3/MDFIC/DKK2/EDA/EGFR/SEMA5A/PRICKLE1/PLPP3/MLLT3/SFRP1/SFRP2/SULF1	14
GO:0051491	1	GO:0051491	positive regulation of filopodium assembly	5/204	31/18903	1.8847e-05	0.000969404	0.000764759	DPYSL3/TENM2/PIK3R1/TGFBR1/DNM3	5
GO:0048013	1	GO:0048013	ephrin receptor signaling pathway	6/204	52/18903	1.97623e-05	0.00100035	0.000789169	EPHA4/EPHA6/KALRN/EPHA7/ARHGEF7/EPHA3	6
GO:0003279	1	GO:0003279	cardiac septum development	8/204	107/18903	2.09622e-05	0.00104451	0.000824009	CCN1/ZFPM2/ADAMTS6/PARVA/TGFBR3/ANK2/TGFBR1/SEMA3C	8
GO:2000095	1	GO:2000095	regulation of Wnt signaling pathway, planar cell polarity pathway	4/204	16/18903	2.16535e-05	0.00106235	0.000838086	GPC3/MLLT3/SFRP1/SFRP2	4
GO:0060071	1	GO:0060071	Wnt signaling pathway, planar cell polarity pathway	6/204	53/18903	2.20863e-05	0.00106717	0.000841888	GPC3/PRICKLE1/MLLT3/SFRP1/SFRP2/PRICKLE2	6
GO:0090263	1	GO:0090263	positive regulation of canonical Wnt signaling pathway	8/204	108/18903	2.24321e-05	0.0010677	0.000842305	FGF2/GPC3/DKK2/EDA/EGFR/SEMA5A/SFRP1/SFRP2	8
GO:0003151	1	GO:0003151	outflow tract morphogenesis	7/204	80/18903	2.50923e-05	0.00117676	0.000928339	ZFPM2/EYA1/PARVA/TGFBR3/SFRP2/EDNRA/SEMA3C	7
GO:0009952	1	GO:0009952	anterior/posterior pattern specification	11/204	218/18903	2.58818e-05	0.00119619	0.000943669	GPC3/PCSK5/BASP1/PBX1/SSBP3/CDON/MLLT3/SFRP1/SFRP2/TGFBR1/SEMA3C	11
GO:0010518	1	GO:0010518	positive regulation of phospholipase activity	6/204	55/18903	2.73945e-05	0.00124802	0.000984554	FGF2/CCN1/EGFR/ARHGAP6/PDGFRA/EDNRA	6
GO:0048017	1	GO:0048017	inositol lipid-mediated signaling	10/204	182/18903	2.93783e-05	0.00131954	0.00104098	FGF2/PLCE1/PLCL2/PLCL1/PDGFD/PLCB1/EGFR/PLD1/PDGFRA/PIK3R1	10
GO:00313461	1	GO:0031346	positive regulation of cell projection organization	14/204	352/18903	3.01996e-05	0.00133759	0.00105522	GRIP1/PLCE1/EPHA4/SEMA5A/CNTN1/IL1RAPL1/DPYSL3/EPS8/ARHGEF7/TENM2/EPHA3/PIK3R1/TGFBR1/DNM3	14
GO:0090175	1	GO:0090175	regulation of establishment of planar polarity	6/204	57/18903	3.36829e-05	0.00145867	0.00115074	GPC3/PRICKLE1/MLLT3/SFRP1/SFRP2/PRICKLE2	6
GO:0060070	1	GO:0060070	canonical Wnt signaling pathway	13/204	310/18903	3.38481e-05	0.00145867	0.00115074	FGF2/TLE4/GPC3/DKK2/EDA/EGFR/SEMA5A/PRICKLE1/PLPP3/MLLT3/SFRP1/SFRP2/EDNRA	13
GO:0072009	1	GO:0072009	nephron epithelium development	8/204	116/18903	3.76146e-05	0.00159937	0.00126174	FGF2/GPC3/BCL2/EYA1/BASP1/PBX1/IQGAP1/EDNRA	8
GO:0071711	1	GO:0071711	basement membrane organization	5/204	36/18903	4.00248e-05	0.00167946	0.00132492	PXDN/LAMA2/PHLDB2/LAMB1/GAS2	5
GO:00614481	1	GO:0061448	connective tissue development	12/204	274/18903	4.48297e-05	0.00185665	0.0014647	FGF2/CCN1/EBF2/PDGFD/MBOAT2/COL27A1/HMGA2/ADAMTS12/SFRP2/SPART/TGFBR1/SULF1	12
GO:0050678	1	GO:0050678	regulation of epithelial cell proliferation	15/204	414/18903	4.58888e-05	0.00187615	0.00148008	FGF2/GPC3/KDM5B/EYA1/EGFR/CDK6/SEMA5A/PTPRK/TGFBR3/LAMB1/SFRP1/SFRP2/TGFBR1/THBS1/SULF1	15
GO:00488641	1	GO:0048864	stem cell development	7/204	89/18903	5.01514e-05	0.00202447	0.00159709	FGF2/BCL2/SEMA5A/SEMA3D/MSI2/EDNRA/SEMA3C	7
GO:0110053	1	GO:0110053	regulation of actin filament organization	12/204	278/18903	5.15647e-05	0.0020555	0.00162157	PRKCE/TPM1/PHLDB2/SEMA5A/LIMA1/ARHGAP6/EPS8/SPTBN1/SFRP1/CD47/PIK3R1/TGFBR1	12
GO:0060191	1	GO:0060191	regulation of lipase activity	7/204	90/18903	5.38894e-05	0.00211735	0.00167037	FGF2/CCN1/PCSK5/EGFR/ARHGAP6/PDGFRA/EDNRA	7
GO:0060038	1	GO:0060038	cardiac muscle cell proliferation	6/204	62/18903	5.45641e-05	0.00211735	0.00167037	FGF2/TENM4/JARID2/ZFPM2/TGFBR3/TGFBR1	6
GO:0007369	1	GO:0007369	gastrulation	10/204	196/18903	5.51081e-05	0.00211735	0.00167037	GPC3/TENM4/EYA2/EYA1/PHLDB2/HMGA2/PLPP3/LAMB1/SFRP1/SFRP2	10
GO:0007389	1	GO:0007389	pattern specification process	16/204	472/18903	5.65389e-05	0.0021453	0.00169242	FGF2/GPC3/PCSK5/MEIS1/EYA1/BASP1/MEIS2/PBX1/SSBP3/CDON/RFX3/MLLT3/SFRP1/SFRP2/TGFBR1/SEMA3C	16
GO:0022612	1	GO:0022612	gland morphogenesis	8/204	123/18903	5.71812e-05	0.0021453	0.00169242	EDA/KDM5B/BCL2/EGFR/NR3C1/SFRP1/SEMA3C/SULF1	8
GO:00451651	1	GO:0045165	cell fate commitment	12/204	282/18903	5.91585e-05	0.00219368	0.00173059	FGF2/TENM4/EYA2/EBF2/BCL2/EYA1/CDON/TBX15/SFRP1/SFRP2/EDNRA/TGFBR1	12
GO:0048738	1	GO:0048738	cardiac muscle tissue development	11/204	241/18903	6.45006e-05	0.00234099	0.00184679	FGF2/TENM4/JARID2/TPM1/ZFPM2/TGFBR3/PDGFRA/EDNRA/SLC8A1/SGCZ/TGFBR1	11
GO:0051893	1	GO:0051893	regulation of focal adhesion assembly	6/204	64/18903	6.53667e-05	0.00234099	0.00184679	VCL/PHLDB2/ARHGAP6/SFRP1/EPHA3/THBS1	6
GO:0090109	1	GO:0090109	regulation of cell-substrate junction assembly	6/204	64/18903	6.53667e-05	0.00234099	0.00184679	VCL/PHLDB2/ARHGAP6/SFRP1/EPHA3/THBS1	6
GO:0035696	1	GO:0035696	monocyte extravasation	3/204	8/18903	6.66454e-05	0.00234099	0.00184679	PDGFD/PLCB1/CD47	3
GO:0010863	1	GO:0010863	positive regulation of phospholipase C activity	5/204	40/18903	6.74566e-05	0.00234099	0.00184679	FGF2/EGFR/ARHGAP6/PDGFRA/EDNRA	5
GO:0003231	1	GO:0003231	cardiac ventricle development	8/204	126/18903	6.78382e-05	0.00234099	0.00184679	CCN1/TPM1/ZFPM2/TGFBR3/SFRP2/EDNRA/TGFBR1/SEMA3C	8
GO:0048638	1	GO:0048638	regulation of developmental growth	13/204	332/18903	6.82696e-05	0.00234099	0.00184679	FGF2/JARID2/ZFPM2/BCL2/PLCB1/BASP1/SEMA5A/SEMA3D/EPHA7/TGFBR3/SPART/TGFBR1/SEMA3C	13
GO:0051492	1	GO:0051492	regulation of stress fiber assembly	7/204	94/18903	7.11963e-05	0.00241537	0.00190548	TPM1/PHLDB2/ARHGAP6/SFRP1/CD47/PIK3R1/TGFBR1	7
GO:0030900	1	GO:0030900	forebrain development	14/204	383/18903	7.51065e-05	0.00249619	0.00196923	FGF2/TACC1/PLCB1/EGFR/CDK6/SEMA5A/DCLK2/ZSWIM6/OPHN1/CDON/LAMB1/DCLK1/SLC8A1/ZMIZ1	14
GO:0048706	1	GO:0048706	embryonic skeletal system development	8/204	128/18903	7.58214e-05	0.00249619	0.00196923	PCSK5/EYA1/PBX1/TBX15/PDGFRA/EDNRA/TGFBR1/SULF1	8
GO:00457851	1	GO:0045785	positive regulation of cell adhesion	16/204	484/18903	7.59266e-05	0.00249619	0.00196923	CCN1/PRKCE/EPHA4/TPM1/LAMA2/CDK6/ANK3/EDIL3/PLPP3/ARHGEF7/LAMB1/SFRP1/SFRP2/CD47/ABI3BP/ZMIZ1	16
GO:0010517	1	GO:0010517	regulation of phospholipase activity	6/204	66/18903	7.78117e-05	0.00253206	0.00199753	FGF2/CCN1/EGFR/ARHGAP6/PDGFRA/EDNRA	6
GO:20000271	1	GO:2000027	regulation of animal organ morphogenesis	8/204	129/18903	8.00963e-05	0.00258007	0.00203541	FGF2/GPC3/PRICKLE1/MLLT3/SFRP1/SFRP2/PRICKLE2/SULF1	8
GO:0001738	1	GO:0001738	morphogenesis of a polarized epithelium	7/204	96/18903	8.14137e-05	0.00259628	0.0020482	GPC3/PRICKLE1/OPHN1/MLLT3/SFRP1/SFRP2/PRICKLE2	7
GO:0086012	1	GO:0086012	membrane depolarization during cardiac muscle cell action potential	4/204	22/18903	8.27215e-05	0.00261187	0.00206049	CACNB2/ANK3/ANK2/SLC8A1	4
GO:1900274	1	GO:1900274	regulation of phospholipase C activity	5/204	42/18903	8.56953e-05	0.0026409	0.0020834	FGF2/EGFR/ARHGAP6/PDGFRA/EDNRA	5
GO:00016541	1	GO:0001654	eye development	14/204	388/18903	8.61889e-05	0.0026409	0.0020834	FGF2/SDK1/MEIS1/KDM5B/PXDN/NHS/BCL2/EGFR/MEIS2/FBN1/PBX1/CDON/PDGFRA/TGFBR1	14
GO:0045926	1	GO:0045926	negative regulation of growth	11/204	249/18903	8.63748e-05	0.0026409	0.0020834	GPC3/JARID2/MEG3/BCL2/SEMA5A/SEMA3D/EPHA7/SFRP1/SFRP2/SPART/SEMA3C	11
GO:0001657	1	GO:0001657	ureteric bud development	7/204	97/18903	8.69534e-05	0.0026409	0.0020834	FGF2/GPC3/BCL2/EYA1/BASP1/PBX1/SFRP1	7
GO:0001667	1	GO:0001667	ameboidal-type cell migration	16/204	492/18903	9.18962e-05	0.00267894	0.0021134	FGF2/GPC3/PRKCE/AKAP12/SEMA5A/SEMA3D/PLPP3/ARHGEF7/SMOC2/IQGAP1/FSTL1/EDNRA/SLC8A1/TGFBR1/THBS1/SEMA3C	16
GO:0060193	1	GO:0060193	positive regulation of lipase activity	6/204	68/18903	9.20755e-05	0.00267894	0.0021134	FGF2/CCN1/EGFR/ARHGAP6/PDGFRA/EDNRA	6
GO:0072163	1	GO:0072163	mesonephric epithelium development	7/204	98/18903	9.27965e-05	0.00267894	0.0021134	FGF2/GPC3/BCL2/EYA1/BASP1/PBX1/SFRP1	7
GO:0072164	1	GO:0072164	mesonephric tubule development	7/204	98/18903	9.27965e-05	0.00267894	0.0021134	FGF2/GPC3/BCL2/EYA1/BASP1/PBX1/SFRP1	7
GO:00487321	1	GO:0048732	gland development	15/204	441/18903	9.32357e-05	0.00267894	0.0021134	FGF2/JARID2/EDA/KDM5B/BCL2/EGFR/PBX1/TGFBR3/PDGFRA/NR3C1/SFRP1/EDNRA/TGFBR1/SEMA3C/SULF1	15
GO:0001837	1	GO:0001837	epithelial to mesenchymal transition	9/204	169/18903	9.38667e-05	0.00267894	0.0021134	EPHA4/PHLDB2/HMGA2/TGFBR3/SFRP1/SFRP2/EDNRA/EPHA3/TGFBR1	9
GO:0016049	1	GO:0016049	cell growth	16/204	493/18903	9.40862e-05	0.00267894	0.0021134	PLCE1/VCL/MEG3/BCL2/EGFR/SEMA5A/SEMA3D/EPHA7/SFRP1/IQGAP1/SFRP2/EDNRA/DCLK1/SPART/TGFBR1/SEMA3C	16
GO:01500631	1	GO:0150063	visual system development	14/204	392/18903	9.60546e-05	0.00271078	0.00213852	FGF2/SDK1/MEIS1/KDM5B/PXDN/NHS/BCL2/EGFR/MEIS2/FBN1/PBX1/CDON/PDGFRA/TGFBR1	14
GO:0010975	1	GO:0010975	regulation of neuron projection development	15/204	446/18903	0.000105617	0.0029545	0.00233079	TNIK/EPHA4/SEMA5A/CNTN1/IL1RAPL1/SEMA3D/DPYSL3/EPHA7/SFRP1/SFRP2/EPHA3/SPART/GRID2/SEMA3C/DNM3	15
GO:0035270	1	GO:0035270	endocrine system development	8/204	135/18903	0.000110161	0.00305481	0.00240993	FGF2/CDK6/PBX1/PDGFRA/RFX3/NR3C1/EDNRA/TGFBR1	8
GO:00488801	1	GO:0048880	sensory system development	14/204	398/18903	0.000112693	0.00309809	0.00244407	FGF2/SDK1/MEIS1/KDM5B/PXDN/NHS/BCL2/EGFR/MEIS2/FBN1/PBX1/CDON/PDGFRA/TGFBR1	14
GO:2001026	1	GO:2001026	regulation of endothelial cell chemotaxis	4/204	24/18903	0.00011815	0.00317457	0.00250441	FGF2/SEMA5A/SMOC2/THBS1	4
GO:0003007	1	GO:0003007	heart morphogenesis	11/204	258/18903	0.00011829	0.00317457	0.00250441	CCN1/TPM1/ZFPM2/EYA1/PARVA/TGFBR3/SFRP2/EDNRA/TGFBR1/SEMA3C/ZMIZ1	11
GO:0001823	1	GO:0001823	mesonephros development	7/204	102/18903	0.000119457	0.00317457	0.00250441	FGF2/GPC3/BCL2/EYA1/BASP1/PBX1/SFRP1	7
GO:0060419	1	GO:0060419	heart growth	7/204	102/18903	0.000119457	0.00317457	0.00250441	FGF2/TENM4/JARID2/ZFPM2/BASP1/TGFBR3/TGFBR1	7
GO:0060828	1	GO:0060828	regulation of canonical Wnt signaling pathway	11/204	260/18903	0.000126608	0.00328803	0.00259391	FGF2/TLE4/GPC3/DKK2/EDA/EGFR/SEMA5A/PRICKLE1/MLLT3/SFRP1/SFRP2	11
GO:0035567	1	GO:0035567	non-canonical Wnt signaling pathway	6/204	72/18903	0.00012682	0.00328803	0.00259391	GPC3/PRICKLE1/MLLT3/SFRP1/SFRP2/PRICKLE2	6
GO:0060411	1	GO:0060411	cardiac septum morphogenesis	6/204	72/18903	0.00012682	0.00328803	0.00259391	CCN1/ZFPM2/PARVA/TGFBR3/TGFBR1/SEMA3C	6
GO:0050680	1	GO:0050680	negative regulation of epithelial cell proliferation	9/204	176/18903	0.000127897	0.00328922	0.00259485	GPC3/CDK6/PTPRK/TGFBR3/SFRP1/SFRP2/TGFBR1/THBS1/SULF1	9
GO:0045927	1	GO:0045927	positive regulation of growth	11/204	261/18903	0.000130951	0.00334082	0.00263556	FGF2/ZFPM2/BCL2/PLCB1/EGFR/BASP1/SEMA5A/TGFBR3/SFRP1/SFRP2/TGFBR1	11
GO:0055010	1	GO:0055010	ventricular cardiac muscle tissue morphogenesis	5/204	46/18903	0.000133344	0.00337488	0.00266243	TPM1/ZFPM2/TGFBR3/EDNRA/TGFBR1	5
GO:0110020	1	GO:0110020	regulation of actomyosin structure organization	7/204	104/18903	0.000134948	0.00338857	0.00267323	TPM1/PHLDB2/ARHGAP6/SFRP1/CD47/PIK3R1/TGFBR1	7
GO:0048015	1	GO:0048015	phosphatidylinositol-mediated signaling	9/204	178/18903	0.000139327	0.0034712	0.00273841	FGF2/PLCE1/PLCL2/PLCL1/PDGFD/PLCB1/EGFR/PDGFRA/PIK3R1	9
GO:0048865	1	GO:0048865	stem cell fate commitment	3/204	10/18903	0.000140549	0.00347449	0.00274101	SFRP1/SFRP2/EDNRA	3
GO:0001736	1	GO:0001736	establishment of planar polarity	6/204	74/18903	0.000147707	0.00357283	0.00281859	GPC3/PRICKLE1/MLLT3/SFRP1/SFRP2/PRICKLE2	6
GO:0007164	1	GO:0007164	establishment of tissue polarity	6/204	74/18903	0.000147707	0.00357283	0.00281859	GPC3/PRICKLE1/MLLT3/SFRP1/SFRP2/PRICKLE2	6
GO:0050919	1	GO:0050919	negative chemotaxis	5/204	47/18903	0.000147921	0.00357283	0.00281859	UNC5C/SEMA5A/SEMA3D/EPHA7/SEMA3C	5
GO:0046328	1	GO:0046328	regulation of JNK cascade	8/204	141/18903	0.000149008	0.00357283	0.00281859	TNIK/MDFIC/MECOM/PLCB1/EGFR/PHLPP1/SFRP1/SFRP2	8
GO:0035265	1	GO:0035265	organ growth	9/204	180/18903	0.000151598	0.0036078	0.00284618	FGF2/TENM4/JARID2/ZFPM2/BCL2/BASP1/COL27A1/TGFBR3/TGFBR1	9
GO:0010977	1	GO:0010977	negative regulation of neuron projection development	8/204	142/18903	0.000156464	0.00369603	0.00291578	EPHA4/SEMA5A/SEMA3D/DPYSL3/EPHA7/SPART/SEMA3C/DNM3	8
GO:2000050	1	GO:2000050	regulation of non-canonical Wnt signaling pathway	4/204	26/18903	0.000163444	0.00378255	0.00298404	GPC3/MLLT3/SFRP1/SFRP2	4
GO:0008038	1	GO:0008038	neuron recognition	5/204	48/18903	0.000163685	0.00378255	0.00298404	EPHA4/SEMA5A/EPHA3/CNTN4/NCAM2	5
GO:0010171	1	GO:0010171	body morphogenesis	5/204	48/18903	0.000163685	0.00378255	0.00298404	GPC3/PHLDB2/SSBP3/CDON/PDGFRA	5
GO:0032231	1	GO:0032231	regulation of actin filament bundle assembly	7/204	108/18903	0.000170822	0.00390035	0.00307697	TPM1/PHLDB2/ARHGAP6/SFRP1/CD47/PIK3R1/TGFBR1	7
GO:0060420	1	GO:0060420	regulation of heart growth	6/204	76/18903	0.000171229	0.00390035	0.00307697	FGF2/JARID2/ZFPM2/BASP1/TGFBR3/TGFBR1	6
GO:0048546	1	GO:0048546	digestive tract morphogenesis	5/204	49/18903	0.000180701	0.00399894	0.00315475	BCL2/EGFR/PDGFRA/SFRP1/SFRP2	5
GO:0001708	1	GO:0001708	cell fate specification	7/204	109/18903	0.000180899	0.00399894	0.00315475	FGF2/TENM4/EYA2/EYA1/CDON/TBX15/SFRP2	7
GO:0030038	1	GO:0030038	contractile actin filament bundle assembly	7/204	109/18903	0.000180899	0.00399894	0.00315475	TPM1/PHLDB2/ARHGAP6/SFRP1/CD47/PIK3R1/TGFBR1	7
GO:0043149	1	GO:0043149	stress fiber assembly	7/204	109/18903	0.000180899	0.00399894	0.00315475	TPM1/PHLDB2/ARHGAP6/SFRP1/CD47/PIK3R1/TGFBR1	7
GO:0071560	1	GO:0071560	cellular response to transforming growth factor beta stimulus	11/204	271/18903	0.000181827	0.00399894	0.00315475	NREP/PDGFD/PTPRK/FBN1/TGFBR3/NR3C1/SFRP1/TGFBR1/THBS1/PEG10/ZMIZ1	11
GO:0030336	1	GO:0030336	negative regulation of cell migration	13/204	368/18903	0.000190015	0.00415039	0.00327423	FGF2/VCL/EPHA4/TPM1/BCL2/PLCB1/PHLDB2/DPYSL3/PTPRK/SFRP1/SFRP2/THBS1/SULF1	13
GO:0110011	1	GO:0110011	regulation of basement membrane organization	3/204	11/18903	0.000191718	0.00415911	0.00328111	LAMA2/PHLDB2/LAMB1	3
GO:0060043	1	GO:0060043	regulation of cardiac muscle cell proliferation	5/204	50/18903	0.000199034	0.00428865	0.0033833	FGF2/JARID2/ZFPM2/TGFBR3/TGFBR1	5
GO:0120034	1	GO:0120034	positive regulation of plasma membrane bounded cell projection assembly	7/204	111/18903	0.000202495	0.00433393	0.00341902	PLCE1/DPYSL3/EPS8/TENM2/PIK3R1/TGFBR1/DNM3	7
GO:0030308	1	GO:0030308	negative regulation of cell growth	9/204	188/18903	0.000210088	0.00446647	0.00352358	MEG3/BCL2/SEMA5A/SEMA3D/EPHA7/SFRP1/SFRP2/SPART/SEMA3C	9
GO:0051489	1	GO:0051489	regulation of filopodium assembly	5/204	51/18903	0.000218751	0.00461033	0.00363707	DPYSL3/TENM2/PIK3R1/TGFBR1/DNM3	5
GO:0071559	1	GO:0071559	response to transforming growth factor beta	11/204	277/18903	0.000219746	0.00461033	0.00363707	NREP/PDGFD/PTPRK/FBN1/TGFBR3/NR3C1/SFRP1/TGFBR1/THBS1/PEG10/ZMIZ1	11
GO:0055001	1	GO:0055001	muscle cell development	9/204	191/18903	0.000236377	0.0049059	0.00387024	MYOF/TPM1/BCL2/ANK2/PDGFRA/EDNRA/SLC8A1/SGCZ/DMD	9
GO:0002062	1	GO:0002062	chondrocyte differentiation	7/204	114/18903	0.000238748	0.0049059	0.00387024	MBOAT2/COL27A1/HMGA2/ADAMTS12/SFRP2/TGFBR1/SULF1	7
GO:0044344	1	GO:0044344	cellular response to fibroblast growth factor stimulus	7/204	114/18903	0.000238748	0.0049059	0.00387024	FGF2/KDM5B/SMOC2/SFRP1/IQGAP1/THBS1/SULF1	7
GO:0050673	1	GO:0050673	epithelial cell proliferation	15/204	481/18903	0.000239987	0.0049059	0.00387024	FGF2/GPC3/KDM5B/EYA1/EGFR/CDK6/SEMA5A/PTPRK/TGFBR3/LAMB1/SFRP1/SFRP2/TGFBR1/THBS1/SULF1	15
GO:0014855	1	GO:0014855	striated muscle cell proliferation	6/204	81/18903	0.000243102	0.00493792	0.0038955	FGF2/TENM4/JARID2/ZFPM2/TGFBR3/TGFBR1	6
GO:0072178	1	GO:0072178	nephric duct morphogenesis	3/204	12/18903	0.000253594	0.00511842	0.0040379	GPC3/EPHA4/EPHA7	3
GO:0018108	1	GO:0018108	peptidyl-tyrosine phosphorylation	13/204	380/18903	0.000259415	0.00520299	0.00410461	PRKCE/EPHA4/EPHA6/PDGFD/RPS6KA5/EGFR/CNTN1/EPHA7/PLPP3/PDGFRA/SFRP1/SFRP2/EPHA3	13
GO:0048146	1	GO:0048146	positive regulation of fibroblast proliferation	5/204	53/18903	0.000262611	0.00523416	0.00412921	PDGFD/EGFR/CDK6/PDGFRA/ZMIZ1	5
GO:0018212	1	GO:0018212	peptidyl-tyrosine modification	13/204	382/18903	0.00027287	0.00540486	0.00426387	PRKCE/EPHA4/EPHA6/PDGFD/RPS6KA5/EGFR/CNTN1/EPHA7/PLPP3/PDGFRA/SFRP1/SFRP2/EPHA3	13
GO:2000146	1	GO:2000146	negative regulation of cell motility	13/204	383/18903	0.000279819	0.00548887	0.00433014	FGF2/VCL/EPHA4/TPM1/BCL2/PLCB1/PHLDB2/DPYSL3/PTPRK/SFRP1/SFRP2/THBS1/SULF1	13
GO:0072659	1	GO:0072659	protein localization to plasma membrane	11/204	285/18903	0.000280553	0.00548887	0.00433014	CACNB2/GRIP1/TNIK/PRKCE/EGFR/ANK3/KCNIP4/ANK2/SPTBN1/EPHA3/PIK3R1	11
GO:1902903	1	GO:1902903	regulation of supramolecular fiber organization	13/204	384/18903	0.000286918	0.00557915	0.00440137	PRKCE/TPM1/PHLDB2/SEMA5A/LIMA1/ARHGAP6/EPS8/ARHGEF7/SPTBN1/SFRP1/CD47/PIK3R1/TGFBR1	13
GO:00487541	1	GO:0048754	branching morphogenesis of an epithelial tube	8/204	157/18903	0.000310559	0.00600225	0.00473515	FGF2/GPC3/KDM5B/BCL2/EYA1/PBX1/SFRP2/EDNRA	8
GO:0003229	1	GO:0003229	ventricular cardiac muscle tissue development	5/204	55/18903	0.000312845	0.00601002	0.00474128	TPM1/ZFPM2/TGFBR3/EDNRA/TGFBR1	5
GO:0071774	1	GO:0071774	response to fibroblast growth factor	7/204	120/18903	0.000326926	0.00617145	0.00486863	FGF2/KDM5B/SMOC2/SFRP1/IQGAP1/THBS1/SULF1	7
GO:0007501	1	GO:0007501	mesodermal cell fate specification	3/204	13/18903	0.000327054	0.00617145	0.00486863	EYA2/EYA1/SFRP2	3
GO:0071481	1	GO:0071481	cellular response to X-ray	3/204	13/18903	0.000327054	0.00617145	0.00486863	CCND2/SFRP1/SFRP2	3
GO:0035767	1	GO:0035767	endothelial cell chemotaxis	4/204	31/18903	0.000329788	0.00618643	0.00488045	FGF2/SEMA5A/SMOC2/THBS1	4
GO:0043410	1	GO:0043410	positive regulation of MAPK cascade	15/204	496/18903	0.000332486	0.00620058	0.00489161	FGF2/TNIK/PLCE1/DOK6/PRKCE/EPHA4/AKAP12/PDGFD/PLCB1/EGFR/CDON/PDGFRA/IQGAP1/TGFBR1/THBS1	15
GO:0002088	1	GO:0002088	lens development in camera-type eye	6/204	86/18903	0.000336829	0.0062344	0.00491829	FGF2/MEIS1/KDM5B/NHS/CDON/TGFBR1	6
GO:0035051	1	GO:0035051	cardiocyte differentiation	8/204	159/18903	0.00033821	0.0062344	0.00491829	TENM4/EGFR/PRICKLE1/TGFBR3/PDGFRA/EDNRA/SLC8A1/SEMA3C	8
GO:00512161	1	GO:0051216	cartilage development	9/204	201/18903	0.000344516	0.00631414	0.0049812	FGF2/CCN1/MBOAT2/COL27A1/HMGA2/ADAMTS12/SFRP2/TGFBR1/SULF1	9
GO:0044089	1	GO:0044089	positive regulation of cellular component biogenesis	15/204	498/18903	0.000346882	0.00632118	0.00498675	PLCE1/PRKCE/TPM1/PHLDB2/IL1RAPL1/THBS2/DPYSL3/EPS8/TENM2/SFRP1/CD47/PIK3R1/TGFBR1/GRID2/DNM3	15
GO:0048145	1	GO:0048145	regulation of fibroblast proliferation	6/204	87/18903	0.000358571	0.00649706	0.0051255	PDGFD/EGFR/CDK6/PDGFRA/SFRP1/ZMIZ1	6
GO:1901889	1	GO:1901889	negative regulation of cell junction assembly	4/204	32/18903	0.000373737	0.00673361	0.00531212	PHLDB2/ARHGAP6/EPHA7/THBS1	4
GO:0021859	1	GO:0021859	pyramidal neuron differentiation	3/204	14/18903	0.000412947	0.00735691	0.00580384	DCLK2/UNC5D/ZMIZ1	3
GO:0051764	1	GO:0051764	actin crosslink formation	3/204	14/18903	0.000412947	0.00735691	0.00580384	DPYSL3/EPS8/GAS2	3
GO:0010811	1	GO:0010811	positive regulation of cell-substrate adhesion	7/204	125/18903	0.000418859	0.00742079	0.00585423	CCN1/PRKCE/CDK6/EDIL3/ARHGEF7/SFRP1/ABI3BP	7
GO:00459951	1	GO:0045995	regulation of embryonic development	6/204	90/18903	0.000430445	0.00758392	0.00598292	TENM4/LAMA2/PLCB1/PHLDB2/SFRP2/LAMA4	6
GO:1903078	1	GO:1903078	positive regulation of protein localization to plasma membrane	5/204	59/18903	0.000434803	0.00761861	0.00601029	PRKCE/EGFR/SPTBN1/EPHA3/PIK3R1	5
GO:0021537	1	GO:0021537	telencephalon development	10/204	255/18903	0.000467534	0.00810554	0.00639443	TACC1/PLCB1/EGFR/CDK6/DCLK2/ZSWIM6/CDON/LAMB1/SLC8A1/ZMIZ1	10
GO:0001658	1	GO:0001658	branching involved in ureteric bud morphogenesis	5/204	60/18903	0.000470218	0.00810554	0.00639443	FGF2/GPC3/BCL2/EYA1/PBX1	5
GO:0055008	1	GO:0055008	cardiac muscle tissue morphogenesis	5/204	60/18903	0.000470218	0.00810554	0.00639443	TPM1/ZFPM2/TGFBR3/EDNRA/TGFBR1	5
GO:0048333	1	GO:0048333	mesodermal cell differentiation	4/204	34/18903	0.00047394	0.00812578	0.00641039	EYA2/EYA1/HMGA2/SFRP2	4
GO:0001656	1	GO:0001656	metanephros development	6/204	92/18903	0.000484282	0.0082587	0.00651525	GPC3/BCL2/EYA1/BASP1/FBN1/PDGFRA	6
GO:0048608	1	GO:0048608	reproductive structure development	11/204	306/18903	0.000511155	0.00852219	0.00672312	RHOBTB3/ZFPM2/KDM5B/BCL2/BASP1/PDGFRA/SFRP1/SFRP2/GAS2/TGFBR1/SULF1	11
GO:0070831	1	GO:0070831	basement membrane assembly	3/204	15/18903	0.000512089	0.00852219	0.00672312	PXDN/PHLDB2/LAMB1	3
GO:2000052	1	GO:2000052	positive regulation of non-canonical Wnt signaling pathway	3/204	15/18903	0.000512089	0.00852219	0.00672312	GPC3/MLLT3/SFRP1	3
GO:2001028	1	GO:2001028	positive regulation of endothelial cell chemotaxis	3/204	15/18903	0.000512089	0.00852219	0.00672312	FGF2/SEMA5A/SMOC2	3
GO:0055017	1	GO:0055017	cardiac muscle tissue growth	6/204	93/18903	0.000513095	0.00852219	0.00672312	FGF2/TENM4/JARID2/ZFPM2/TGFBR3/TGFBR1	6
GO:0060218	1	GO:0060218	hematopoietic stem cell differentiation	4/204	35/18903	0.000530607	0.00876739	0.00691656	BCL2/CDK6/MLLT3/SFRP1	4
GO:0003002	1	GO:0003002	regionalization	12/204	360/18903	0.000562396	0.00924475	0.00729315	FGF2/GPC3/PCSK5/BASP1/PBX1/SSBP3/CDON/MLLT3/SFRP1/SFRP2/TGFBR1/SEMA3C	12
GO:0061458	1	GO:0061458	reproductive system development	11/204	310/18903	0.000569439	0.00928978	0.00732867	RHOBTB3/ZFPM2/KDM5B/BCL2/BASP1/PDGFRA/SFRP1/SFRP2/GAS2/TGFBR1/SULF1	11
GO:0007254	1	GO:0007254	JNK cascade	8/204	172/18903	0.000570961	0.00928978	0.00732867	TNIK/MDFIC/MECOM/PLCB1/EGFR/PHLPP1/SFRP1/SFRP2	8
GO:0045638	1	GO:0045638	negative regulation of myeloid cell differentiation	6/204	95/18903	0.000574712	0.00930333	0.00733936	MEIS1/CDK6/MEIS2/FBN1/SFRP1/PIK3R1	6
GO:0030514	1	GO:0030514	negative regulation of BMP signaling pathway	5/204	63/18903	0.000589563	0.00948575	0.00748327	CRIM1/FBN1/SFRP1/SFRP2/SPART	5
GO:0086010	1	GO:0086010	membrane depolarization during action potential	4/204	36/18903	0.00059193	0.00948575	0.00748327	CACNB2/ANK3/ANK2/SLC8A1	4
GO:0021543	1	GO:0021543	pallium development	8/204	174/18903	0.00061614	0.00982435	0.00775039	TACC1/PLCB1/EGFR/CDK6/DCLK2/CDON/LAMB1/ZMIZ1	8
GO:0072176	1	GO:0072176	nephric duct development	3/204	16/18903	0.000625266	0.00992027	0.00782606	GPC3/EPHA4/EPHA7	3
GO:0030199	1	GO:0030199	collagen fibril organization	5/204	64/18903	0.000633987	0.0100088	0.00789593	PXDN/ADAMTS12/SFRP2/COL14A1/TGFBR1	5
GO:0060993	1	GO:0060993	kidney morphogenesis	6/204	97/18903	0.000641927	0.0100843	0.00795543	FGF2/GPC3/BCL2/EYA1/BASP1/PBX1	6
GO:0050771	1	GO:0050771	negative regulation of axonogenesis	5/204	65/18903	0.000680871	0.0106436	0.00839671	SEMA5A/SEMA3D/EPHA7/SPART/SEMA3C	5
GO:0007498	1	GO:0007498	mesoderm development	7/204	136/18903	0.000694107	0.0107976	0.00851818	ZFPM2/EYA2/EYA1/HMGA2/SSBP3/SFRP2/MEST	7
GO:2001237	1	GO:2001237	negative regulation of extrinsic apoptotic signaling pathway	6/204	99/18903	0.00071508	0.0110699	0.00873297	EYA2/BCL2/EYA1/SFRP2/TGFBR1/THBS1	6
GO:0040036	1	GO:0040036	regulation of fibroblast growth factor receptor signaling pathway	4/204	38/18903	0.000729383	0.0111968	0.00883311	FGF2/SMOC2/THBS1/SULF1	4
GO:0060675	1	GO:0060675	ureteric bud morphogenesis	5/204	66/18903	0.000730302	0.0111968	0.00883311	FGF2/GPC3/BCL2/EYA1/PBX1	5
GO:0051895	1	GO:0051895	negative regulation of focal adhesion assembly	3/204	17/18903	0.000753236	0.0114384	0.00902372	PHLDB2/ARHGAP6/THBS1	3
GO:0150118	1	GO:0150118	negative regulation of cell-substrate junction organization	3/204	17/18903	0.000753236	0.0114384	0.00902372	PHLDB2/ARHGAP6/THBS1	3
GO:0072171	1	GO:0072171	mesonephric tubule morphogenesis	5/204	67/18903	0.000782367	0.0117687	0.00928429	FGF2/GPC3/BCL2/EYA1/PBX1	5
GO:1904377	1	GO:1904377	positive regulation of protein localization to cell periphery	5/204	67/18903	0.000782367	0.0117687	0.00928429	PRKCE/EGFR/SPTBN1/EPHA3/PIK3R1	5
GO:1905477	1	GO:1905477	positive regulation of protein localization to membrane	6/204	101/18903	0.000794523	0.0118955	0.00938429	PRKCE/EGFR/ANK3/SPTBN1/EPHA3/PIK3R1	6
GO:0090090	1	GO:0090090	negative regulation of canonical Wnt signaling pathway	7/204	141/18903	0.000859116	0.0128024	0.0100998	TLE4/GPC3/DKK2/PRICKLE1/MLLT3/SFRP1/SFRP2	7
GO:00508081	1	GO:0050808	synapse organization	13/204	432/18903	0.000865448	0.0128368	0.0101269	COL4A5/CACNB2/SDK1/LRFN5/EPHA4/ANK3/IL1RAPL1/THBS2/EPHA7/DOCK10/OPHN1/GRID2/DNM3	13
GO:0048588	1	GO:0048588	developmental cell growth	9/204	229/18903	0.000880565	0.0128813	0.010162	VCL/SEMA5A/SEMA3D/EPHA7/IQGAP1/EDNRA/DCLK1/SPART/SEMA3C	9
GO:0046620	1	GO:0046620	regulation of organ growth	6/204	103/18903	0.000880614	0.0128813	0.010162	FGF2/JARID2/ZFPM2/BASP1/TGFBR3/TGFBR1	6
GO:0048144	1	GO:0048144	fibroblast proliferation	6/204	103/18903	0.000880614	0.0128813	0.010162	PDGFD/EGFR/CDK6/PDGFRA/SFRP1/ZMIZ1	6
GO:0001953	1	GO:0001953	negative regulation of cell-matrix adhesion	4/204	40/18903	0.00088799	0.0128813	0.010162	PHLDB2/ARHGAP6/PIK3R1/THBS1	4
GO:0046847	1	GO:0046847	filopodium assembly	5/204	69/18903	0.000894746	0.0128813	0.010162	DPYSL3/TENM2/PIK3R1/TGFBR1/DNM3	5
GO:0055021	1	GO:0055021	regulation of cardiac muscle tissue growth	5/204	69/18903	0.000894746	0.0128813	0.010162	FGF2/JARID2/ZFPM2/TGFBR3/TGFBR1	5
GO:0001710	1	GO:0001710	mesodermal cell fate commitment	3/204	18/18903	0.000896724	0.0128813	0.010162	EYA2/EYA1/SFRP2	3
GO:0060421	1	GO:0060421	positive regulation of heart growth	4/204	41/18903	0.000975756	0.0139537	0.0110081	FGF2/ZFPM2/BASP1/TGFBR3	4
GO:0008406	1	GO:0008406	gonad development	9/204	233/18903	0.000994656	0.0141605	0.0111712	RHOBTB3/ZFPM2/BCL2/BASP1/PDGFRA/SFRP1/SFRP2/GAS2/TGFBR1	9
GO:0060977	1	GO:0060977	coronary vasculature morphogenesis	3/204	19/18903	0.00105643	0.0149593	0.0118014	FGF2/TGFBR3/TGFBR1	3
GO:0042060	1	GO:0042060	wound healing	13/204	442/18903	0.00106552	0.0149593	0.0118014	FGF2/MYOF/DST/CCN1/VCL/PRKCE/TPM1/PHLDB2/PLPP3/PDGFRA/SMOC2/TGFBR1/THBS1	13
GO:0002027	1	GO:0002027	regulation of heart rate	6/204	107/18903	0.00107422	0.0149593	0.0118014	CACNB2/TPM1/ANK2/EDNRA/SLC8A1/DMD	6
GO:0010717	1	GO:0010717	regulation of epithelial to mesenchymal transition	6/204	107/18903	0.00107422	0.0149593	0.0118014	EPHA4/PHLDB2/SFRP1/SFRP2/EPHA3/TGFBR1	6
GO:0060840	1	GO:0060840	artery development	6/204	107/18903	0.00107422	0.0149593	0.0118014	ADAMTS6/EYA1/PRICKLE1/EDNRA/TGFBR1/ZMIZ1	6
GO:0008584	1	GO:0008584	male gonad development	7/204	147/18903	0.0010964	0.0152019	0.0119927	RHOBTB3/ZFPM2/BCL2/PDGFRA/SFRP1/SFRP2/TGFBR1	7
GO:1990778	1	GO:1990778	protein localization to cell periphery	11/204	337/18903	0.00112615	0.0153293	0.0120932	CACNB2/GRIP1/TNIK/PRKCE/EGFR/ANK3/KCNIP4/ANK2/SPTBN1/EPHA3/PIK3R1	11
GO:0003402	1	GO:0003402	planar cell polarity pathway involved in axis elongation	2/204	5/18903	0.00113444	0.0153293	0.0120932	SFRP1/SFRP2	2
GO:0046666	1	GO:0046666	retinal cell programmed cell death	2/204	5/18903	0.00113444	0.0153293	0.0120932	FGF2/BCL2	2
GO:0060591	1	GO:0060591	chondroblast differentiation	2/204	5/18903	0.00113444	0.0153293	0.0120932	FGF2/CCN1	2
GO:0060978	1	GO:0060978	angiogenesis involved in coronary vascular morphogenesis	2/204	5/18903	0.00113444	0.0153293	0.0120932	FGF2/TGFBR1	2
GO:1904956	1	GO:1904956	regulation of midbrain dopaminergic neuron differentiation	2/204	5/18903	0.00113444	0.0153293	0.0120932	SFRP1/SFRP2	2
GO:0046546	1	GO:0046546	development of primary male sexual characteristics	7/204	148/18903	0.00114051	0.0153464	0.0121067	RHOBTB3/ZFPM2/BCL2/PDGFRA/SFRP1/SFRP2/TGFBR1	7
GO:0045137	1	GO:0045137	development of primary sexual characteristics	9/204	238/18903	0.00115385	0.0154114	0.012158	RHOBTB3/ZFPM2/BCL2/BASP1/PDGFRA/SFRP1/SFRP2/GAS2/TGFBR1	9
GO:0060415	1	GO:0060415	muscle tissue morphogenesis	5/204	73/18903	0.00115501	0.0154114	0.012158	TPM1/ZFPM2/TGFBR3/EDNRA/TGFBR1	5
GO:0007548	1	GO:0007548	sex differentiation	10/204	288/18903	0.00118745	0.0157783	0.0124474	RHOBTB3/ZFPM2/BCL2/BASP1/PBX1/PDGFRA/SFRP1/SFRP2/GAS2/TGFBR1	10
GO:0050804	1	GO:0050804	modulation of chemical synaptic transmission	13/204	448/18903	0.00120317	0.0159208	0.0125599	CACNB2/PLCL2/PLCL1/PRKCE/EPHA4/AKAP12/LAMA2/PLCB1/OPHN1/SLC1A3/MME/CNTN4/GRID2	13
GO:0099177	1	GO:0099177	regulation of trans-synaptic signaling	13/204	449/18903	0.0012275	0.0161756	0.0127608	CACNB2/PLCL2/PLCL1/PRKCE/EPHA4/AKAP12/LAMA2/PLCB1/OPHN1/SLC1A3/MME/CNTN4/GRID2	13
GO:0031345	1	GO:0031345	negative regulation of cell projection organization	8/204	194/18903	0.00124708	0.016366	0.0129111	EPHA4/SEMA5A/SEMA3D/DPYSL3/EPHA7/SPART/SEMA3C/DNM3	8
GO:0071526	1	GO:0071526	semaphorin-plexin signaling pathway	4/204	44/18903	0.00127545	0.0166697	0.0131507	SEMA5A/SEMA3D/EDNRA/SEMA3C	4
GO:0032872	1	GO:0032872	regulation of stress-activated MAPK cascade	8/204	195/18903	0.00128864	0.0167734	0.0132325	TNIK/MDFIC/MECOM/PLCB1/EGFR/PHLPP1/SFRP1/SFRP2	8
GO:0071347	1	GO:0071347	cellular response to interleukin-1	6/204	111/18903	0.00129894	0.0168387	0.013284	AKAP12/RPS6KA5/PLCB1/ADAMTS12/SFRP1/CD47	6
GO:0072078	1	GO:0072078	nephron tubule morphogenesis	5/204	75/18903	0.00130435	0.0168404	0.0132853	FGF2/GPC3/BCL2/EYA1/PBX1	5
GO:0070302	1	GO:0070302	regulation of stress-activated protein kinase signaling cascade	8/204	198/18903	0.00141998	0.0182368	0.014387	TNIK/MDFIC/MECOM/PLCB1/EGFR/PHLPP1/SFRP1/SFRP2	8
GO:0007229	1	GO:0007229	integrin-mediated signaling pathway	6/204	113/18903	0.00142395	0.0182368	0.014387	DST/LAMA2/PLPP3/LAMB1/CD47/ITGBL1	6
GO:0120032	1	GO:0120032	regulation of plasma membrane bounded cell projection assembly	8/204	199/18903	0.00146605	0.0186447	0.0147087	PLCE1/DPYSL3/PLD1/EPS8/TENM2/PIK3R1/TGFBR1/DNM3	8
GO:0072088	1	GO:0072088	nephron epithelium morphogenesis	5/204	77/18903	0.00146749	0.0186447	0.0147087	FGF2/GPC3/BCL2/EYA1/PBX1	5
GO:2001236	1	GO:2001236	regulation of extrinsic apoptotic signaling pathway	7/204	155/18903	0.00148963	0.0188066	0.0148364	EYA2/BCL2/EYA1/SFRP1/SFRP2/TGFBR1/THBS1	7
GO:0033002	1	GO:0033002	muscle cell proliferation	9/204	247/18903	0.00149202	0.0188066	0.0148364	FGF2/TENM4/JARID2/TPM1/ZFPM2/PDGFD/TGFBR3/TGFBR1/THBS1	9
GO:00850291	1	GO:0085029	extracellular matrix assembly	4/204	46/18903	0.0015077	0.0189293	0.0149333	THSD4/PXDN/PHLDB2/LAMB1	4
GO:0048640	1	GO:0048640	negative regulation of developmental growth	6/204	115/18903	0.00155793	0.0194546	0.0153477	JARID2/SEMA5A/SEMA3D/EPHA7/SPART/SEMA3C	6
GO:0060491	1	GO:0060491	regulation of cell projection assembly	8/204	201/18903	0.00156174	0.0194546	0.0153477	PLCE1/DPYSL3/PLD1/EPS8/TENM2/PIK3R1/TGFBR1/DNM3	8
GO:0120163	1	GO:0120163	negative regulation of cold-induced thermogenesis	4/204	47/18903	0.00163419	0.0199485	0.0157373	PLCL2/PLCL1/NOVA1/LAMA4	4
GO:0010881	1	GO:0010881	regulation of cardiac muscle contraction by regulation of the release of sequestered calcium ion	3/204	22/18903	0.00163943	0.0199485	0.0157373	ANK2/SLC8A1/DMD	3
GO:0032288	1	GO:0032288	myelin assembly	3/204	22/18903	0.00163943	0.0199485	0.0157373	TENM4/CNTN1/ANK2	3
GO:0061318	1	GO:0061318	renal filtration cell differentiation	3/204	22/18903	0.00163943	0.0199485	0.0157373	BASP1/IQGAP1/EDNRA	3
GO:0072112	1	GO:0072112	podocyte differentiation	3/204	22/18903	0.00163943	0.0199485	0.0157373	BASP1/IQGAP1/EDNRA	3
GO:0061333	1	GO:0061333	renal tubule morphogenesis	5/204	79/18903	0.00164517	0.0199485	0.0157373	FGF2/GPC3/BCL2/EYA1/PBX1	5
GO:0086001	1	GO:0086001	cardiac muscle cell action potential	5/204	79/18903	0.00164517	0.0199485	0.0157373	CACNB2/ANK3/ANK2/SLC8A1/DMD	5
GO:0090101	1	GO:0090101	negative regulation of transmembrane receptor protein serine/threonine kinase signaling pathway	7/204	158/18903	0.00166257	0.0199556	0.0157429	CRIM1/FBN1/TGFBR3/SFRP1/SFRP2/SPART/PEG10	7
GO:0042692	1	GO:0042692	muscle cell differentiation	12/204	409/18903	0.00168309	0.0199556	0.0157429	MYOF/TPM1/LAMA2/BCL2/CDON/ANK2/PDGFRA/LAMB1/EDNRA/SLC8A1/SGCZ/DMD	12
GO:0014034	1	GO:0014034	neural crest cell fate commitment	2/204	6/18903	0.00168956	0.0199556	0.0157429	SFRP1/EDNRA	2
GO:0032289	1	GO:0032289	central nervous system myelin formation	2/204	6/18903	0.00168956	0.0199556	0.0157429	TENM4/CNTN1	2
GO:0060028	1	GO:0060028	convergent extension involved in axis elongation	2/204	6/18903	0.00168956	0.0199556	0.0157429	SFRP1/SFRP2	2
GO:0071349	1	GO:0071349	cellular response to interleukin-12	2/204	6/18903	0.00168956	0.0199556	0.0157429	PLCB1/CD47	2
GO:2000051	1	GO:2000051	negative regulation of non-canonical Wnt signaling pathway	2/204	6/18903	0.00168956	0.0199556	0.0157429	SFRP1/SFRP2	2
GO:0021987	1	GO:0021987	cerebral cortex development	6/204	117/18903	0.0017013	0.0200201	0.0157938	TACC1/PLCB1/EGFR/CDON/LAMB1/ZMIZ1	6
GO:0031032	1	GO:0031032	actomyosin structure organization	8/204	204/18903	0.0017145	0.0201012	0.0158578	TPM1/PHLDB2/ARHGAP6/PDGFRA/SFRP1/CD47/PIK3R1/TGFBR1	8
GO:0048644	1	GO:0048644	muscle organ morphogenesis	5/204	80/18903	0.00173971	0.020248	0.0159735	TPM1/ZFPM2/TGFBR3/EDNRA/TGFBR1	5
GO:0072028	1	GO:0072028	nephron morphogenesis	5/204	80/18903	0.00173971	0.020248	0.0159735	FGF2/GPC3/BCL2/EYA1/PBX1	5
GO:0048538	1	GO:0048538	thymus development	4/204	48/18903	0.00176787	0.0205009	0.016173	JARID2/BCL2/PBX1/TGFBR1	4
GO:0010927	1	GO:0010927	cellular component assembly involved in morphogenesis	6/204	119/18903	0.00185448	0.0213795	0.0168662	TENM4/TPM1/PHLDB2/CNTN1/ANK2/PDGFRA	6
GO:0034695	1	GO:0034695	response to prostaglandin E	3/204	23/18903	0.00187045	0.0213795	0.0168662	PRKCE/TGFBR3/SFRP1	3
GO:0072311	1	GO:0072311	glomerular epithelial cell differentiation	3/204	23/18903	0.00187045	0.0213795	0.0168662	BASP1/IQGAP1/EDNRA	3
GO:0150146	1	GO:0150146	cell junction disassembly	3/204	23/18903	0.00187045	0.0213795	0.0168662	EPHA4/PIK3R1/TGFBR1	3
GO:0090100	1	GO:0090100	positive regulation of transmembrane receptor protein serine/threonine kinase signaling pathway	6/204	121/18903	0.00201788	0.0229822	0.0181306	CCN1/GPC3/TGFBR3/TGFBR1/THBS1/SULF1	6
GO:0048675	1	GO:0048675	axon extension	6/204	122/18903	0.00210356	0.0238727	0.0188331	VCL/SEMA5A/SEMA3D/EDNRA/DCLK1/SEMA3C	6
GO:0010623	1	GO:0010623	programmed cell death involved in cell development	3/204	24/18903	0.00212078	0.0238827	0.018841	FGF2/UNC5C/BCL2	3
GO:0040037	1	GO:0040037	negative regulation of fibroblast growth factor receptor signaling pathway	3/204	24/18903	0.00212078	0.0238827	0.018841	FGF2/THBS1/SULF1	3
GO:0051494	1	GO:0051494	negative regulation of cytoskeleton organization	7/204	165/18903	0.0021269	0.0238827	0.018841	PHLDB2/LIMA1/ARHGAP6/EPS8/ARHGEF7/SPTBN1/PIK3R1	7
GO:0051899	1	GO:0051899	membrane depolarization	5/204	84/18903	0.00215806	0.0241476	0.0190499	CACNB2/BCL2/ANK3/ANK2/SLC8A1	5
GO:0001558	1	GO:0001558	regulation of cell growth	12/204	422/18903	0.0021814	0.0243234	0.0191886	PLCE1/MEG3/BCL2/EGFR/SEMA5A/SEMA3D/EPHA7/SFRP1/SFRP2/SPART/TGFBR1/SEMA3C	12
GO:0099173	1	GO:0099173	postsynapse organization	7/204	166/18903	0.00220067	0.0244528	0.0192907	EPHA4/IL1RAPL1/EPHA7/DOCK10/OPHN1/GRID2/DNM3	7
GO:0007157	1	GO:0007157	heterophilic cell-cell adhesion via plasma membrane cell adhesion molecules	4/204	51/18903	0.00221414	0.024517	0.0193414	TENM4/IL1RAPL1/TENM2/GRID2	4
GO:0008625	1	GO:0008625	extrinsic apoptotic signaling pathway via death domain receptors	5/204	85/18903	0.00227318	0.0250837	0.0197884	BCL2/SFRP1/SFRP2/PIK3R1/THBS1	5
GO:0021684	1	GO:0021684	cerebellar granular layer formation	2/204	7/18903	0.00234859	0.0255352	0.0201446	OPHN1/GRID2	2
GO:0021707	1	GO:0021707	cerebellar granule cell differentiation	2/204	7/18903	0.00234859	0.0255352	0.0201446	OPHN1/GRID2	2
GO:0034699	1	GO:0034699	response to luteinizing hormone	2/204	7/18903	0.00234859	0.0255352	0.0201446	TGFBR3/EDNRA	2
GO:0070671	1	GO:0070671	response to interleukin-12	2/204	7/18903	0.00234859	0.0255352	0.0201446	PLCB1/CD47	2
GO:0048639	1	GO:0048639	positive regulation of developmental growth	7/204	168/18903	0.00235414	0.0255352	0.0201446	FGF2/ZFPM2/BCL2/PLCB1/BASP1/SEMA5A/TGFBR3	7
GO:0002762	1	GO:0002762	negative regulation of myeloid leukocyte differentiation	4/204	52/18903	0.00237866	0.0255406	0.0201488	CDK6/FBN1/SFRP1/PIK3R1	4
GO:0046622	1	GO:0046622	positive regulation of organ growth	4/204	52/18903	0.00237866	0.0255406	0.0201488	FGF2/ZFPM2/BASP1/TGFBR3	4
GO:0051496	1	GO:0051496	positive regulation of stress fiber assembly	4/204	52/18903	0.00237866	0.0255406	0.0201488	TPM1/SFRP1/CD47/TGFBR1	4
GO:0003148	1	GO:0003148	outflow tract septum morphogenesis	3/204	25/18903	0.00239096	0.0255865	0.0201851	ZFPM2/PARVA/SEMA3C	3
GO:1902904	1	GO:1902904	negative regulation of supramolecular fiber organization	7/204	169/18903	0.0024339	0.0259588	0.0204788	PHLDB2/LIMA1/ARHGAP6/EPS8/ARHGEF7/SPTBN1/PIK3R1	7
GO:0007179	1	GO:0007179	transforming growth factor beta receptor signaling pathway	8/204	216/18903	0.00244757	0.0260176	0.0205252	NREP/PTPRK/FBN1/TGFBR3/TGFBR1/THBS1/PEG10/ZMIZ1	8
GO:0050730	1	GO:0050730	regulation of peptidyl-tyrosine phosphorylation	9/204	266/18903	0.00246812	0.0261489	0.0206288	PRKCE/EPHA4/PDGFD/EGFR/CNTN1/EPHA7/PLPP3/SFRP1/SFRP2	9
GO:00015031	1	GO:0001503	ossification	12/204	429/18903	0.00249616	0.0263584	0.020794	FGF2/CCN1/GPC3/BCL2/EGFR/CDK6/CRIM1/PBX1/ADAMTS12/SFRP1/SFRP2/SLC8A1	12
GO:0008543	1	GO:0008543	fibroblast growth factor receptor signaling pathway	5/204	87/18903	0.00251674	0.026401	0.0208276	FGF2/SMOC2/IQGAP1/THBS1/SULF1	5
GO:0099175	1	GO:0099175	regulation of postsynapse organization	5/204	87/18903	0.00251674	0.026401	0.0208276	EPHA4/IL1RAPL1/EPHA7/GRID2/DNM3	5
GO:0046661	1	GO:0046661	male sex differentiation	7/204	171/18903	0.00259965	0.0271813	0.0214432	RHOBTB3/ZFPM2/BCL2/PDGFRA/SFRP1/SFRP2/TGFBR1	7
GO:0010882	1	GO:0010882	regulation of cardiac muscle contraction by calcium ion signaling	3/204	26/18903	0.00268151	0.0276282	0.0217958	ANK2/SLC8A1/DMD	3
GO:0072010	1	GO:0072010	glomerular epithelium development	3/204	26/18903	0.00268151	0.0276282	0.0217958	BASP1/IQGAP1/EDNRA	3
GO:1903034	1	GO:1903034	regulation of response to wounding	7/204	172/18903	0.00268572	0.0276282	0.0217958	FGF2/PRKCE/EPHA4/PHLDB2/PDGFRA/SMOC2/THBS1	7
GO:1905475	1	GO:1905475	regulation of protein localization to membrane	7/204	172/18903	0.00268572	0.0276282	0.0217958	GPC3/PRKCE/EGFR/ANK3/SPTBN1/EPHA3/PIK3R1	7
GO:1990138	1	GO:1990138	neuron projection extension	7/204	172/18903	0.00268572	0.0276282	0.0217958	VCL/SEMA5A/SEMA3D/IQGAP1/EDNRA/DCLK1/SEMA3C	7
GO:0030834	1	GO:0030834	regulation of actin filament depolymerization	4/204	54/18903	0.00273256	0.0280197	0.0221046	SEMA5A/LIMA1/EPS8/SPTBN1	4
GO:0048678	1	GO:0048678	response to axon injury	5/204	89/18903	0.00277871	0.0283494	0.0223647	FGF2/NREP/EPHA4/BCL2/DPYSL3	5
GO:0045931	1	GO:0045931	positive regulation of mitotic cell cycle	6/204	129/18903	0.00278249	0.0283494	0.0223647	PLCB1/EGFR/MEIS2/PBX1/CCND2/SMOC2	6
GO:00905961	1	GO:0090596	sensory organ morphogenesis	9/204	272/18903	0.00286418	0.0289069	0.0228045	FGF2/SDK1/MEIS1/BCL2/EYA1/FBN1/CDON/EDNRA/LRIG3	9
GO:0021953	1	GO:0021953	central nervous system neuron differentiation	7/204	174/18903	0.0028644	0.0289069	0.0228045	EPHA4/DCLK2/ZSWIM6/OPHN1/DCLK1/GRID2/ZMIZ1	7
GO:0030178	1	GO:0030178	negative regulation of Wnt signaling pathway	7/204	174/18903	0.0028644	0.0289069	0.0228045	TLE4/GPC3/DKK2/PRICKLE1/MLLT3/SFRP1/SFRP2	7
GO:0033674	1	GO:0033674	positive regulation of kinase activity	13/204	496/18903	0.00293357	0.0295115	0.0232815	FGF2/CCN1/EPHA4/EPHA6/PDGFD/EGFR/HMGA2/EPHA7/PDGFRA/CCND2/IQGAP1/EPHA3/THBS1	13
GO:0030325	1	GO:0030325	adrenal gland development	3/204	27/18903	0.00299291	0.0299197	0.0236036	PBX1/PDGFRA/NR3C1	3
GO:0048843	1	GO:0048843	negative regulation of axon extension involved in axon guidance	3/204	27/18903	0.00299291	0.0299197	0.0236036	SEMA5A/SEMA3D/SEMA3C	3
GO:0050679	1	GO:0050679	positive regulation of epithelial cell proliferation	8/204	224/18903	0.00305911	0.0303909	0.0239753	FGF2/KDM5B/EYA1/EGFR/SEMA5A/LAMB1/SFRP1/TGFBR1	8
GO:0097191	1	GO:0097191	extrinsic apoptotic signaling pathway	8/204	224/18903	0.00305911	0.0303909	0.0239753	EYA2/BCL2/EYA1/SFRP1/SFRP2/PIK3R1/TGFBR1/THBS1	8
GO:0003223	1	GO:0003223	ventricular compact myocardium morphogenesis	2/204	8/18903	0.00310924	0.0306977	0.0242173	TGFBR3/TGFBR1	2
GO:1900122	1	GO:1900122	positive regulation of receptor binding	2/204	8/18903	0.00310924	0.0306977	0.0242173	PLCL2/PLCL1	2
GO:0048565	1	GO:0048565	digestive tract development	6/204	132/18903	0.00311896	0.0306986	0.024218	PCSK5/BCL2/EGFR/PDGFRA/SFRP1/SFRP2	6
GO:0002028	1	GO:0002028	regulation of sodium ion transport	5/204	92/18903	0.0032079	0.0313803	0.0247558	PRKCE/ANK3/CNTN1/SLC8A1/DMD	5
GO:0009791	1	GO:0009791	post-embryonic development	5/204	92/18903	0.0032079	0.0313803	0.0247558	KDM5B/BCL2/FBN1/TGFBR1/SEMA3C	5
GO:0002244	1	GO:0002244	hematopoietic progenitor cell differentiation	6/204	133/18903	0.00323759	0.031574	0.0249086	BCL2/CDK6/SSBP3/PDGFRA/MLLT3/SFRP1	6
GO:0071902	1	GO:0071902	positive regulation of protein serine/threonine kinase activity	8/204	229/18903	0.00349786	0.0340082	0.0268289	FGF2/EPHA4/PDGFD/EGFR/HMGA2/CCND2/IQGAP1/THBS1	8
GO:1903035	1	GO:1903035	negative regulation of response to wounding	5/204	94/18903	0.00351931	0.0341127	0.0269114	FGF2/EPHA4/PHLDB2/PDGFRA/THBS1	5
GO:0050920	1	GO:0050920	regulation of chemotaxis	8/204	230/18903	0.00359119	0.034704	0.0273778	FGF2/PDGFD/SEMA5A/SEMA3D/PDGFRA/SMOC2/THBS1/SEMA3C	8
GO:0048568	1	GO:0048568	embryonic organ development	12/204	449/18903	0.00360484	0.0347306	0.0273989	CCN1/PCSK5/ZFPM2/EYA1/EGFR/FBN1/PBX1/TBX15/PDGFRA/EDNRA/TGFBR1/LRIG3	12
GO:00987421	1	GO:0098742	cell-cell adhesion via plasma-membrane adhesion molecules	9/204	282/18903	0.00363449	0.0349108	0.027541	SDK1/LRFN5/PCDH18/TENM4/IL1RAPL1/UNC5D/TENM2/CNTN4/GRID2	9
GO:0060037	1	GO:0060037	pharyngeal system development	3/204	29/18903	0.00368017	0.0351379	0.0277201	EYA1/EDNRA/TGFBR1	3
GO:00720121	1	GO:0072012	glomerulus vasculature development	3/204	29/18903	0.00368017	0.0351379	0.0277201	PDGFD/PDGFRA/EDNRA	3
GO:0061041	1	GO:0061041	regulation of wound healing	6/204	137/18903	0.00374604	0.0356601	0.0281321	FGF2/PRKCE/PHLDB2/PDGFRA/SMOC2/THBS1	6
GO:0001755	1	GO:0001755	neural crest cell migration	4/204	59/18903	0.0037716	0.0356903	0.028156	SEMA5A/SEMA3D/EDNRA/SEMA3C	4
GO:0030042	1	GO:0030042	actin filament depolymerization	4/204	59/18903	0.0037716	0.0356903	0.028156	SEMA5A/LIMA1/EPS8/SPTBN1	4
GO:00140331	1	GO:0014033	neural crest cell differentiation	5/204	96/18903	0.00385188	0.0362349	0.0285856	SEMA5A/SEMA3D/SFRP1/EDNRA/SEMA3C	5
GO:0072080	1	GO:0072080	nephron tubule development	5/204	96/18903	0.00385188	0.0362349	0.0285856	FGF2/GPC3/BCL2/EYA1/PBX1	5
GO:0071900	1	GO:0071900	regulation of protein serine/threonine kinase activity	11/204	395/18903	0.00386425	0.0362444	0.0285931	FGF2/EPHA4/PDGFD/EGFR/HMGA2/CCND2/SFRP1/IQGAP1/SFRP2/SLC8A1/THBS1	11
GO:00074161	1	GO:0007416	synapse assembly	7/204	184/18903	0.00389839	0.0364574	0.0287611	SDK1/LRFN5/IL1RAPL1/THBS2/EPHA7/GRID2/DNM3	7
GO:00430101	1	GO:0043010	camera-type eye development	10/204	340/18903	0.00395933	0.0365837	0.0288607	FGF2/SDK1/MEIS1/KDM5B/NHS/EGFR/FBN1/CDON/PDGFRA/TGFBR1	10
GO:0021683	1	GO:0021683	cerebellar granular layer morphogenesis	2/204	9/18903	0.00396925	0.0365837	0.0288607	OPHN1/GRID2	2
GO:0033292	1	GO:0033292	T-tubule organization	2/204	9/18903	0.00396925	0.0365837	0.0288607	MYOF/ANK2	2
GO:0071670	1	GO:0071670	smooth muscle cell chemotaxis	2/204	9/18903	0.00396925	0.0365837	0.0288607	PDGFD/PARVA	2
GO:2000096	1	GO:2000096	positive regulation of Wnt signaling pathway, planar cell polarity pathway	2/204	9/18903	0.00396925	0.0365837	0.0288607	GPC3/MLLT3	2
GO:0007202	1	GO:0007202	activation of phospholipase C activity	3/204	30/18903	0.00405689	0.0371765	0.0293284	EGFR/ARHGAP6/EDNRA	3
GO:0060045	1	GO:0060045	positive regulation of cardiac muscle cell proliferation	3/204	30/18903	0.00405689	0.0371765	0.0293284	FGF2/ZFPM2/TGFBR3	3
GO:0051960	1	GO:0051960	regulation of nervous system development	12/204	456/18903	0.00407585	0.0372432	0.029381	FGF2/TENM4/EPHA4/SEMA5A/IL1RAPL1/THBS2/SEMA3D/EPHA7/MME/SPART/GRID2/SEMA3C	12
GO:0043405	1	GO:0043405	regulation of MAP kinase activity	7/204	186/18903	0.00413537	0.0376791	0.0297249	FGF2/EPHA4/PDGFD/EGFR/SFRP1/SFRP2/THBS1	7
GO:0048813	1	GO:0048813	dendrite morphogenesis	6/204	140/18903	0.00416458	0.0378372	0.0298496	TNIK/EPHA4/IL1RAPL1/DOCK10/DCLK1/DNM3	6
GO:0090497	1	GO:0090497	mesenchymal cell migration	4/204	61/18903	0.00425301	0.0385308	0.0303968	SEMA5A/SEMA3D/EDNRA/SEMA3C	4
GO:0016358	1	GO:0016358	dendrite development	8/204	237/18903	0.00429969	0.0387306	0.0305544	GRIP1/TNIK/SDK1/EPHA4/IL1RAPL1/DOCK10/DCLK1/DNM3	8
GO:00456671	1	GO:0045667	regulation of osteoblast differentiation	6/204	141/18903	0.00431149	0.0387306	0.0305544	FGF2/CCN1/CDK6/CRIM1/SFRP1/SFRP2	6
GO:0070555	1	GO:0070555	response to interleukin-1	6/204	141/18903	0.00431149	0.0387306	0.0305544	AKAP12/RPS6KA5/PLCB1/ADAMTS12/SFRP1/CD47	6
GO:0061326	1	GO:0061326	renal tubule development	5/204	99/18903	0.00439207	0.0392009	0.0309255	FGF2/GPC3/BCL2/EYA1/PBX1	5
GO:0010880	1	GO:0010880	regulation of release of sequestered calcium ion into cytosol by sarcoplasmic reticulum	3/204	31/18903	0.00445622	0.0392009	0.0309255	ANK2/SLC8A1/DMD	3
GO:0033688	1	GO:0033688	regulation of osteoblast proliferation	3/204	31/18903	0.00445622	0.0392009	0.0309255	CCN1/BCL2/SFRP1	3
GO:0034694	1	GO:0034694	response to prostaglandin	3/204	31/18903	0.00445622	0.0392009	0.0309255	PRKCE/TGFBR3/SFRP1	3
GO:00614371	1	GO:0061437	renal system vasculature development	3/204	31/18903	0.00445622	0.0392009	0.0309255	PDGFD/PDGFRA/EDNRA	3
GO:00614401	1	GO:0061440	kidney vasculature development	3/204	31/18903	0.00445622	0.0392009	0.0309255	PDGFD/PDGFRA/EDNRA	3
GO:0035107	1	GO:0035107	appendage morphogenesis	6/204	142/18903	0.0044622	0.0392009	0.0309255	GPC3/PCSK5/PBX1/SFRP2/AFF3/SEMA3C	6
GO:0035108	1	GO:0035108	limb morphogenesis	6/204	142/18903	0.0044622	0.0392009	0.0309255	GPC3/PCSK5/PBX1/SFRP2/AFF3/SEMA3C	6
GO:0032233	1	GO:0032233	positive regulation of actin filament bundle assembly	4/204	62/18903	0.00450856	0.0393891	0.0310739	TPM1/SFRP1/CD47/TGFBR1	4
GO:0035904	1	GO:0035904	aorta development	4/204	62/18903	0.00450856	0.0393891	0.0310739	ADAMTS6/EYA1/PRICKLE1/EDNRA	4
GO:0051403	1	GO:0051403	stress-activated MAPK cascade	8/204	239/18903	0.00452067	0.0393891	0.0310739	TNIK/MDFIC/MECOM/PLCB1/EGFR/PHLPP1/SFRP1/SFRP2	8
GO:0055123	1	GO:0055123	digestive system development	6/204	143/18903	0.00461675	0.0401167	0.0316479	PCSK5/BCL2/EGFR/PDGFRA/SFRP1/SFRP2	6
GO:0007517	1	GO:0007517	muscle organ development	10/204	348/18903	0.00465564	0.0403447	0.0318278	TPM1/ZFPM2/LAMA2/BCL2/BASP1/TGFBR3/CDON/EDNRA/DMD/TGFBR1	10
GO:0045765	1	GO:0045765	regulation of angiogenesis	10/204	349/18903	0.00474906	0.0410427	0.0323784	FGF2/EPN2/SEMA5A/THBS2/HMGA2/SMOC2/SFRP1/SFRP2/THBS1/SULF1	10
GO:0099072	1	GO:0099072	regulation of postsynaptic membrane neurotransmitter receptor levels	4/204	63/18903	0.00477425	0.0411489	0.0324622	GRIP1/EPS8/OPHN1/DNM3	4
GO:0007435	1	GO:0007435	salivary gland morphogenesis	3/204	32/18903	0.00487855	0.0417096	0.0329045	EDA/EGFR/SEMA3C	3
GO:0010165	1	GO:0010165	response to X-ray	3/204	32/18903	0.00487855	0.0417096	0.0329045	CCND2/SFRP1/SFRP2	3
GO:0045671	1	GO:0045671	negative regulation of osteoclast differentiation	3/204	32/18903	0.00487855	0.0417096	0.0329045	FBN1/SFRP1/PIK3R1	3
GO:0003253	1	GO:0003253	cardiac neural crest cell migration involved in outflow tract morphogenesis	2/204	10/18903	0.00492643	0.041783	0.0329624	EDNRA/SEMA3C	2
GO:0038007	1	GO:0038007	netrin-activated signaling pathway	2/204	10/18903	0.00492643	0.041783	0.0329624	UNC5C/UNC5D	2
GO:0048671	1	GO:0048671	negative regulation of collateral sprouting	2/204	10/18903	0.00492643	0.041783	0.0329624	EPHA7/SPART	2
GO:0001666	1	GO:0001666	response to hypoxia	9/204	296/18903	0.00497631	0.042094	0.0332078	PRKCE/EPHA4/BCL2/TGFBR3/SFRP1/EDNRA/SLC8A1/HIF3A/THBS1	9
GO:1903076	1	GO:1903076	regulation of protein localization to plasma membrane	5/204	103/18903	0.00519357	0.0438156	0.0345659	PRKCE/EGFR/SPTBN1/EPHA3/PIK3R1	5
GO:0002063	1	GO:0002063	chondrocyte development	3/204	33/18903	0.00532423	0.0443555	0.0349919	COL27A1/SFRP2/SULF1	3
GO:0048841	1	GO:0048841	regulation of axon extension involved in axon guidance	3/204	33/18903	0.00532423	0.0443555	0.0349919	SEMA5A/SEMA3D/SEMA3C	3
GO:0051497	1	GO:0051497	negative regulation of stress fiber assembly	3/204	33/18903	0.00532423	0.0443555	0.0349919	PHLDB2/ARHGAP6/PIK3R1	3
GO:0060795	1	GO:0060795	cell fate commitment involved in formation of primary germ layer	3/204	33/18903	0.00532423	0.0443555	0.0349919	EYA2/EYA1/SFRP2	3
GO:1905330	1	GO:1905330	regulation of morphogenesis of an epithelium	4/204	65/18903	0.00533679	0.0443555	0.0349919	FGF2/ADAMTS12/SFRP1/SULF1	4
GO:1901342	1	GO:1901342	regulation of vasculature development	10/204	355/18903	0.00534102	0.0443555	0.0349919	FGF2/EPN2/SEMA5A/THBS2/HMGA2/SMOC2/SFRP1/SFRP2/THBS1/SULF1	10
GO:0031098	1	GO:0031098	stress-activated protein kinase signaling cascade	8/204	246/18903	0.00536352	0.0444266	0.035048	TNIK/MDFIC/MECOM/PLCB1/EGFR/PHLPP1/SFRP1/SFRP2	8
GO:0051963	1	GO:0051963	regulation of synapse assembly	5/204	104/18903	0.00540909	0.044688	0.0352542	LRFN5/IL1RAPL1/THBS2/EPHA7/GRID2	5
GO:0008585	1	GO:0008585	female gonad development	5/204	105/18903	0.00563085	0.0462312	0.0364716	ZFPM2/BCL2/PDGFRA/SFRP1/GAS2	5
GO:0010812	1	GO:0010812	negative regulation of cell-substrate adhesion	4/204	66/18903	0.00563398	0.0462312	0.0364716	PHLDB2/ARHGAP6/PIK3R1/THBS1	4
GO:0007626	1	GO:0007626	locomotory behavior	7/204	197/18903	0.00563937	0.0462312	0.0364716	MEIS1/PRKCE/EPHA4/NAV2/CNTN1/EPS8/CCND2	7
GO:0007431	1	GO:0007431	salivary gland development	3/204	34/18903	0.00579361	0.0471322	0.0371824	EDA/EGFR/SEMA3C	3
GO:0010765	1	GO:0010765	positive regulation of sodium ion transport	3/204	34/18903	0.00579361	0.0471322	0.0371824	ANK3/CNTN1/DMD	3
GO:1900181	1	GO:1900181	negative regulation of protein localization to nucleus	3/204	34/18903	0.00579361	0.0471322	0.0371824	MDFIC/DCLK2/DCLK1	3
GO:0035282	1	GO:0035282	segmentation	5/204	106/18903	0.00585896	0.0475426	0.0375062	BASP1/MLLT3/SFRP1/SFRP2/SEMA3C	5
GO:0010172	1	GO:0010172	embryonic body morphogenesis	2/204	11/18903	0.00597859	0.0481458	0.037982	PHLDB2/CDON	2
GO:0021860	1	GO:0021860	pyramidal neuron development	2/204	11/18903	0.00597859	0.0481458	0.037982	DCLK2/ZMIZ1	2
GO:0090179	1	GO:0090179	planar cell polarity pathway involved in neural tube closure	2/204	11/18903	0.00597859	0.0481458	0.037982	SFRP1/SFRP2	2
GO:0008154	1	GO:0008154	actin polymerization or depolymerization	7/204	200/18903	0.00611278	0.0491024	0.0387367	PRKCE/SEMA5A/LIMA1/ARHGAP6/DIAPH2/EPS8/SPTBN1	7
GO:0010720	1	GO:0010720	positive regulation of cell development	9/204	307/18903	0.00627816	0.0498739	0.0393453	FGF2/TENM4/EPHA4/BCL2/SEMA5A/IL1RAPL1/ARHGEF7/RFX3/MME	9
GO:0014808	1	GO:0014808	release of sequestered calcium ion into cytosol by sarcoplasmic reticulum	3/204	35/18903	0.00628702	0.0498739	0.0393453	ANK2/SLC8A1/DMD	3
GO:0035633	1	GO:0035633	maintenance of blood-brain barrier	3/204	35/18903	0.00628702	0.0498739	0.0393453	VCL/LAMA2/DMD	3
GO:1901099	1	GO:1901099	negative regulation of signal transduction in absence of ligand	3/204	35/18903	0.00628702	0.0498739	0.0393453	EYA2/BCL2/EYA1	3
GO:2001240	1	GO:2001240	negative regulation of extrinsic apoptotic signaling pathway in absence of ligand	3/204	35/18903	0.00628702	0.0498739	0.0393453	EYA2/BCL2/EYA1	3
GO:0060931	2	GO:0060931	sinoatrial node cell development	4/155	5/18903	2.16067e-08	3.37469e-05	2.78902e-05	SHOX2/TBX18/TBX3/ISL1	4
GO:0003163	2	GO:0003163	sinoatrial node development	5/155	12/18903	2.62724e-08	3.37469e-05	2.78902e-05	SHOX2/TBX18/GATA6/TBX3/ISL1	5
GO:0060921	2	GO:0060921	sinoatrial node cell differentiation	4/155	6/18903	6.44057e-08	3.45016e-05	2.85139e-05	SHOX2/TBX18/TBX3/ISL1	4
GO:00605371	2	GO:0060537	muscle tissue development	17/155	422/18903	7.16634e-08	3.45016e-05	2.85139e-05	PITX1/SHOX2/IGF1/ALDH1A2/TBX18/GATA6/NOX4/FOXC1/NRG1/BMP5/SOX11/TBX3/WT1/NR2F2/ISL1/LEF1/MEOX2	17
GO:00074111	2	GO:0007411	axon guidance	13/155	236/18903	7.66962e-08	3.45016e-05	2.85139e-05	CNTN5/EPHA5/ANOS1/PLXNC1/KIF5C/PLXNA4/BMPR1B/CNTN6/ISL1/CHN1/TUBB2B/NTN1/TMEFF1	13
GO:00974851	2	GO:0097485	neuron projection guidance	13/155	237/18903	8.05798e-08	3.45016e-05	2.85139e-05	CNTN5/EPHA5/ANOS1/PLXNC1/KIF5C/PLXNA4/BMPR1B/CNTN6/ISL1/CHN1/TUBB2B/NTN1/TMEFF1	13
GO:00615641	2	GO:0061564	axon development	18/155	490/18903	1.15559e-07	3.9206e-05	3.2402e-05	CNTN5/SHOX2/EPHA5/ANOS1/PLXNC1/KIF5C/MAP2/PLXNA4/TIAM1/BMPR1B/CNTN6/ISL1/GRM7/CHN1/TUBB2B/NTN1/DAB1/TMEFF1	18
GO:00074091	2	GO:0007409	axonogenesis	17/155	438/18903	1.2209e-07	3.9206e-05	3.2402e-05	CNTN5/SHOX2/EPHA5/ANOS1/PLXNC1/KIF5C/MAP2/PLXNA4/TIAM1/BMPR1B/CNTN6/ISL1/CHN1/TUBB2B/NTN1/DAB1/TMEFF1	17
GO:00147061	2	GO:0014706	striated muscle tissue development	13/155	257/18903	2.06145e-07	5.33836e-05	4.4119e-05	SHOX2/IGF1/ALDH1A2/TBX18/GATA6/NOX4/FOXC1/NRG1/BMP5/TBX3/WT1/ISL1/LEF1	13
GO:0048736	2	GO:0048736	appendage development	11/155	178/18903	2.53243e-07	5.33836e-05	4.4119e-05	PITX1/SHOX2/ALDH1A2/TBX4/HOXA10/FRAS1/SOX11/TBX3/RECK/LEF1/MEOX2	11
GO:0060173	2	GO:0060173	limb development	11/155	178/18903	2.53243e-07	5.33836e-05	4.4119e-05	PITX1/SHOX2/ALDH1A2/TBX4/HOXA10/FRAS1/SOX11/TBX3/RECK/LEF1/MEOX2	11
GO:00351071	2	GO:0035107	appendage morphogenesis	10/155	142/18903	2.70139e-07	5.33836e-05	4.4119e-05	PITX1/SHOX2/ALDH1A2/TBX4/HOXA10/FRAS1/SOX11/TBX3/RECK/LEF1	10
GO:00351081	2	GO:0035108	limb morphogenesis	10/155	142/18903	2.70139e-07	5.33836e-05	4.4119e-05	PITX1/SHOX2/ALDH1A2/TBX4/HOXA10/FRAS1/SOX11/TBX3/RECK/LEF1	10
GO:0003161	2	GO:0003161	cardiac conduction system development	6/155	37/18903	5.19797e-07	8.37647e-05	6.92276e-05	SHOX2/TBX18/GATA6/NRG1/TBX3/ISL1	6
GO:0060926	2	GO:0060926	cardiac pacemaker cell development	4/155	9/18903	5.30707e-07	8.37647e-05	6.92276e-05	SHOX2/TBX18/TBX3/ISL1	4
GO:0030326	2	GO:0030326	embryonic limb morphogenesis	9/155	118/18903	5.54301e-07	8.37647e-05	6.92276e-05	PITX1/SHOX2/ALDH1A2/TBX4/HOXA10/FRAS1/TBX3/RECK/LEF1	9
GO:0035113	2	GO:0035113	embryonic appendage morphogenesis	9/155	118/18903	5.54301e-07	8.37647e-05	6.92276e-05	PITX1/SHOX2/ALDH1A2/TBX4/HOXA10/FRAS1/TBX3/RECK/LEF1	9
GO:00487381	2	GO:0048738	cardiac muscle tissue development	12/155	241/18903	7.29092e-07	0.000104058	8.59988e-05	SHOX2/IGF1/ALDH1A2/TBX18/GATA6/NOX4/FOXC1/NRG1/BMP5/TBX3/WT1/ISL1	12
GO:0003228	2	GO:0003228	atrial cardiac muscle tissue development	5/155	22/18903	8.17557e-07	0.000106481	8.80015e-05	SHOX2/TBX18/GATA6/TBX3/ISL1	5
GO:0055007	2	GO:0055007	cardiac muscle cell differentiation	9/155	124/18903	8.43728e-07	0.000106481	8.80015e-05	SHOX2/IGF1/TBX18/GATA6/NOX4/NRG1/TBX3/WT1/ISL1	9
GO:0060920	2	GO:0060920	cardiac pacemaker cell differentiation	4/155	10/18903	8.78864e-07	0.000106481	8.80015e-05	SHOX2/TBX18/TBX3/ISL1	4
GO:00485681	2	GO:0048568	embryonic organ development	16/155	449/18903	9.11865e-07	0.000106481	8.80015e-05	SHOX2/ALDH1A2/TBX18/TBX4/PDGFC/FOXC1/BMP5/SOX11/PLXNA4/TBX3/FZD2/NR2F2/TUBB2B/LEF1/NTN1/HOXD3	16
GO:00032062	2	GO:0003206	cardiac chamber morphogenesis	9/155	126/18903	9.65599e-07	0.000107853	8.91356e-05	SHOX2/GATA6/FOXC1/NRG1/BMP5/SOX11/TBX3/FZD2/ISL1	9
GO:00073891	2	GO:0007389	pattern specification process	16/155	472/18903	1.74895e-06	0.000187211	0.000154721	SIM2/ALDH1A2/TBX18/HOXA10/FOXC1/BMP5/TBX3/WT1/BMPR1B/NR2F2/NRG3/ISL1/SHROOM3/LEF1/HOXD3/MEOX2	16
GO:0008045	2	GO:0008045	motor neuron axon guidance	5/155	30/18903	4.19611e-06	0.000431193	0.00035636	KIF5C/PLXNA4/CHN1/NTN1/TMEFF1	5
GO:00350511	2	GO:0035051	cardiocyte differentiation	9/155	159/18903	6.62587e-06	0.000654687	0.000541068	SHOX2/IGF1/TBX18/GATA6/NOX4/NRG1/TBX3/WT1/ISL1	9
GO:0060911	2	GO:0060911	cardiac cell fate commitment	4/155	16/18903	7.32988e-06	0.000697425	0.000576389	TBX18/TBX3/WT1/ISL1	4
GO:00032051	2	GO:0003205	cardiac chamber development	9/155	167/18903	9.85967e-06	0.000876521	0.000724403	SHOX2/GATA6/FOXC1/NRG1/BMP5/SOX11/TBX3/FZD2/ISL1	9
GO:0060021	2	GO:0060021	roof of mouth development	7/155	91/18903	9.89455e-06	0.000876521	0.000724403	FRAS1/SOX11/TBX3/FZD2/ITGB8/LEF1/MEOX2	7
GO:00099521	2	GO:0009952	anterior/posterior pattern specification	10/155	218/18903	1.29611e-05	0.0011099	0.000917284	ALDH1A2/TBX18/HOXA10/FOXC1/TBX3/WT1/NR2F2/LEF1/HOXD3/MEOX2	10
GO:00017641	2	GO:0001764	neuron migration	9/155	177/18903	1.57212e-05	0.00130283	0.00107673	KIRREL3/NRG1/NR2F2/NRG3/SPOCK1/TUBB2B/ASTN2/NTN1/DAB1	9
GO:00309001	2	GO:0030900	forebrain development	13/155	383/18903	1.68675e-05	0.00135415	0.00111914	PITX1/ALDH1A2/EPHA5/KIRREL3/NRG1/IGF2BP1/PLXNA4/TBX3/NR2F2/NRG3/ISL1/LEF1/DAB1	13
GO:00109751	2	GO:0010975	regulation of neuron projection development	14/155	446/18903	1.89579e-05	0.00147584	0.00121971	SHOX2/PLXNC1/NR2F1/BMP5/BCL11A/MAP2/PLXNA4/TIAM1/ZNF804A/SPOCK1/CHN1/TUBB2B/NTN1/DAB1	14
GO:00352821	2	GO:0035282	segmentation	7/155	106/18903	2.68891e-05	0.00202469	0.00167331	ALDH1A2/TBX18/FOXC1/TBX3/WT1/LEF1/MEOX2	7
GO:00604111	2	GO:0060411	cardiac septum morphogenesis	6/155	72/18903	2.75843e-05	0.00202469	0.00167331	GATA6/BMP5/SOX11/TBX3/FZD2/ISL1	6
GO:0060022	2	GO:0060022	hard palate development	3/155	8/18903	2.9382e-05	0.00209673	0.00173285	SOX11/FZD2/ITGB8	3
GO:00075171	2	GO:0007517	muscle organ development	12/155	348/18903	3.08493e-05	0.00214194	0.00177022	PITX1/SHOX2/IGF1/FOXC1/NRG1/SOX11/FZD2/WT1/NR2F2/ISL1/LEF1/MEOX2	12
GO:00456641	2	GO:0045664	regulation of neuron differentiation	9/155	196/18903	3.52041e-05	0.00237998	0.00196695	BRINP1/SOX11/BCL11A/ZNF536/TIAM1/VWC2/ISL1/DAB1/HOXD3	9
GO:0006939	2	GO:0006939	smooth muscle contraction	7/155	113/18903	4.06238e-05	0.00267596	0.00221156	HTR7/CALCRL/CHRM2/SULF2/TBX3/CHRM3/KCNB2	7
GO:00016552	2	GO:0001655	urogenital system development	12/155	360/18903	4.28751e-05	0.0026783	0.00221349	KIF26B/SIM1/ALDH1A2/TBX18/HOXA10/KIRREL3/PROM1/FOXC1/FRAS1/SOX11/SULF2/WT1	12
GO:00030021	2	GO:0003002	regionalization	12/155	360/18903	4.28751e-05	0.0026783	0.00221349	ALDH1A2/TBX18/HOXA10/FOXC1/TBX3/WT1/BMPR1B/NR2F2/ISL1/LEF1/HOXD3/MEOX2	12
GO:0050770	2	GO:0050770	regulation of axonogenesis	8/155	156/18903	4.43611e-05	0.0026783	0.00221349	SHOX2/PLXNC1/MAP2/PLXNA4/TIAM1/CHN1/NTN1/DAB1	8
GO:00487622	2	GO:0048762	mesenchymal cell differentiation	10/155	252/18903	4.48295e-05	0.0026783	0.00221349	IGF1/ALDH1A2/FOXC1/NRG1/BMP5/SOX11/TIAM1/TBX3/ISL1/LEF1	10
GO:00031511	2	GO:0003151	outflow tract morphogenesis	6/155	80/18903	5.02719e-05	0.00293519	0.0024258	GATA6/FOXC1/SOX11/TBX3/FZD2/ISL1	6
GO:00030071	2	GO:0003007	heart morphogenesis	10/155	258/18903	5.46321e-05	0.00308737	0.00255157	SHOX2/ALDH1A2/GATA6/FOXC1/NRG1/BMP5/SOX11/TBX3/FZD2/ISL1	10
GO:00604852	2	GO:0060485	mesenchyme development	11/155	313/18903	5.61409e-05	0.00308737	0.00255157	IGF1/ALDH1A2/FOXC1/NRG1/BMP5/SOX11/TIAM1/TBX3/WT1/ISL1/LEF1	11
GO:0062009	2	GO:0062009	secondary palate development	4/155	26/18903	5.64837e-05	0.00308737	0.00255157	SOX11/FZD2/ITGB8/LEF1	4
GO:00720012	2	GO:0072001	renal system development	11/155	318/18903	6.47198e-05	0.00346386	0.00286271	KIF26B/SIM1/ALDH1A2/TBX18/KIRREL3/PROM1/FOXC1/FRAS1/SOX11/SULF2/WT1	11
GO:00430622	2	GO:0043062	extracellular structure organization	11/155	319/18903	6.65642e-05	0.00348987	0.00288421	ADAMTS3/TEX14/COL4A2/HPSE2/FOXC1/SULF2/WT1/ADAMTS20/RECK/NID2/ADAMTS19	11
GO:00487322	2	GO:0048732	gland development	13/155	441/18903	7.21514e-05	0.00370714	0.00306378	PITX1/ALDH1A2/GATA6/HOXA10/FOXC1/NRG1/TBX3/WT1/NRG3/ISL1/LEF1/NTN1/HOXD3	13
GO:0061053	2	GO:0061053	somite development	6/155	86/18903	7.55426e-05	0.00380527	0.00314488	ALDH1A2/TBX18/FOXC1/SOX11/LEF1/MEOX2	6
GO:0060923	2	GO:0060923	cardiac muscle cell fate commitment	3/155	11/18903	8.50181e-05	0.00420022	0.00347129	TBX18/TBX3/WT1	3
GO:0072132	2	GO:0072132	mesenchyme morphogenesis	5/155	55/18903	8.68535e-05	0.00420994	0.00347931	FOXC1/BMP5/TBX3/ISL1/LEF1	5
GO:00451652	2	GO:0045165	cell fate commitment	10/155	282/18903	0.000114221	0.00543398	0.00449093	GAS1/PITX1/TBX18/GATA6/TBX4/NRG1/TBX3/WT1/NR2F2/ISL1	10
GO:00352701	2	GO:0035270	endocrine system development	7/155	135/18903	0.000125329	0.00585398	0.00483804	PITX1/ALDH1A2/GATA6/BMP5/WT1/ISL1/HOXD3	7
GO:0035115	2	GO:0035115	embryonic forelimb morphogenesis	4/155	32/18903	0.000130763	0.00599877	0.0049577	SHOX2/ALDH1A2/TBX3/RECK	4
GO:00457651	2	GO:0045765	regulation of angiogenesis	11/155	349/18903	0.000147284	0.0066381	0.00548608	RHOJ/CCBE1/SLC12A2/COL4A2/GATA6/FOXC1/RECK/AMOT/ISL1/PRKCA/ITGB8	11
GO:19013421	2	GO:1901342	regulation of vasculature development	11/155	355/18903	0.000170831	0.00756662	0.00625346	RHOJ/CCBE1/SLC12A2/COL4A2/GATA6/FOXC1/RECK/AMOT/ISL1/PRKCA/ITGB8	11
GO:0098664	2	GO:0098664	G protein-coupled serotonin receptor signaling pathway	4/155	35/18903	0.000186796	0.00800947	0.00661945	HTR7/CHRM2/CHRM3/HTR2C	4
GO:00301771	2	GO:0030177	positive regulation of Wnt signaling pathway	7/155	144/18903	0.000187064	0.00800947	0.00661945	DACT1/SULF2/ANKRD6/RECK/LYPD6/GPC5/LEF1	7
GO:0001756	2	GO:0001756	somitogenesis	5/155	66/18903	0.000207546	0.00874076	0.00722383	ALDH1A2/TBX18/FOXC1/LEF1/MEOX2	5
GO:0007187	2	GO:0007187	G protein-coupled receptor signaling pathway, coupled to cyclic nucleotide second messenger	5/155	67/18903	0.000222814	0.00923242	0.00763016	HTR7/CALCRL/CHRM2/CHRM3/HTR2C	5
GO:00018222	2	GO:0001822	kidney development	10/155	309/18903	0.000239567	0.00976903	0.00807364	KIF26B/SIM1/ALDH1A2/KIRREL3/PROM1/FOXC1/FRAS1/SOX11/SULF2/WT1	10
GO:00032791	2	GO:0003279	cardiac septum development	6/155	107/18903	0.000252179	0.010114	0.00835874	GATA6/BMP5/SOX11/TBX3/FZD2/ISL1	6
GO:00328352	2	GO:0032835	glomerulus development	5/155	69/18903	0.000255901	0.010114	0.00835874	KIRREL3/PROM1/FOXC1/SULF2/WT1	5
GO:0035136	2	GO:0035136	forelimb morphogenesis	4/155	39/18903	0.000286058	0.0111346	0.0092022	SHOX2/ALDH1A2/TBX3/RECK	4
GO:00301982	2	GO:0030198	extracellular matrix organization	10/155	318/18903	0.000301132	0.0115464	0.00954256	ADAMTS3/COL4A2/HPSE2/FOXC1/SULF2/WT1/ADAMTS20/RECK/NID2/ADAMTS19	10
GO:0007210	2	GO:0007210	serotonin receptor signaling pathway	4/155	40/18903	0.000315827	0.0119317	0.00986103	HTR7/CHRM2/CHRM3/HTR2C	4
GO:00452292	2	GO:0045229	external encapsulating structure organization	10/155	321/18903	0.000324387	0.0120775	0.00998152	ADAMTS3/COL4A2/HPSE2/FOXC1/SULF2/WT1/ADAMTS20/RECK/NID2/ADAMTS19	10
GO:00604151	2	GO:0060415	muscle tissue morphogenesis	5/155	73/18903	0.000333143	0.0122264	0.0101045	SHOX2/FOXC1/NRG1/FZD2/ISL1	5
GO:00017361	2	GO:0001736	establishment of planar polarity	5/155	74/18903	0.000354946	0.0125696	0.0103882	DACT1/TIAM1/FZD2/ANKRD6/ASTN2	5
GO:00071641	2	GO:0007164	establishment of tissue polarity	5/155	74/18903	0.000354946	0.0125696	0.0103882	DACT1/TIAM1/FZD2/ANKRD6/ASTN2	5
GO:0060541	2	GO:0060541	respiratory system development	8/155	211/18903	0.000357174	0.0125696	0.0103882	SIM2/CCBE1/ALDH1A2/GATA6/TBX4/SOX11/WT1/LEF1	8
GO:0003012	2	GO:0003012	muscle system process	12/155	455/18903	0.000380808	0.0132202	0.0109259	HTR7/IGF1/KCNN2/GATA6/CALCRL/NOS1AP/CHRM2/SULF2/TBX3/CHRM3/PRKCA/KCNB2	12
GO:00160551	2	GO:0016055	Wnt signaling pathway	12/155	456/18903	0.000388373	0.0133031	0.0109944	TBX18/DACT1/TIAM1/SULF2/GRK5/FZD2/ANKRD6/RECK/LYPD6/GPC5/ISL1/LEF1	12
GO:01987381	2	GO:0198738	cell-cell signaling by wnt	12/155	458/18903	0.000403885	0.0136524	0.011283	TBX18/DACT1/TIAM1/SULF2/GRK5/FZD2/ANKRD6/RECK/LYPD6/GPC5/ISL1/LEF1	12
GO:0050772	2	GO:0050772	positive regulation of axonogenesis	5/155	78/18903	0.000453115	0.015102	0.0124811	SHOX2/PLXNC1/PLXNA4/TIAM1/NTN1	5
GO:00305091	2	GO:0030509	BMP signaling pathway	7/155	167/18903	0.000460801	0.015102	0.0124811	GATA6/BMP5/SOX11/VWC2/BMPR1B/LEF1/SCUBE3	7
GO:00301111	2	GO:0030111	regulation of Wnt signaling pathway	10/155	336/18903	0.000464405	0.015102	0.0124811	TBX18/DACT1/TIAM1/SULF2/ANKRD6/RECK/LYPD6/GPC5/ISL1/LEF1	10
GO:00018371	2	GO:0001837	epithelial to mesenchymal transition	7/155	169/18903	0.000494844	0.0158907	0.0131329	IGF1/FOXC1/BMP5/TIAM1/TBX3/ISL1/LEF1	7
GO:00486441	2	GO:0048644	muscle organ morphogenesis	5/155	80/18903	0.000509254	0.0161515	0.0133485	SHOX2/FOXC1/NRG1/FZD2/ISL1	5
GO:0071805	2	GO:0071805	potassium ion transmembrane transport	8/155	223/18903	0.000515783	0.0161591	0.0133547	SLC12A2/KCNN2/DPP10/NOS1AP/DPP6/KCND2/KCNIP1/KCNB2	8
GO:0046660	2	GO:0046660	female sex differentiation	6/155	124/18903	0.000556007	0.0168165	0.013898	DACH1/FOXC1/TBX3/WT1/BMPR1B/NR2F2	6
GO:0007171	2	GO:0007171	activation of transmembrane receptor protein tyrosine kinase activity	3/155	20/18903	0.000556403	0.0168165	0.013898	PDGFC/NRG1/NRG3	3
GO:0042693	2	GO:0042693	muscle cell fate commitment	3/155	20/18903	0.000556403	0.0168165	0.013898	TBX18/TBX3/WT1	3
GO:00509191	2	GO:0050919	negative chemotaxis	4/155	47/18903	0.00058958	0.0174659	0.0144348	NRG1/PLXNA4/NRG3/NTN1	4
GO:00140321	2	GO:0014032	neural crest cell development	5/155	83/18903	0.000603072	0.0174659	0.0144348	ALDH1A2/FOXC1/NRG1/SOX11/ISL1	5
GO:0055013	2	GO:0055013	cardiac muscle cell development	5/155	83/18903	0.000603072	0.0174659	0.0144348	SHOX2/IGF1/TBX18/TBX3/ISL1	5
GO:00032311	2	GO:0003231	cardiac ventricle development	6/155	126/18903	0.000605087	0.0174659	0.0144348	FOXC1/NRG1/SOX11/TBX3/FZD2/ISL1	6
GO:00075481	2	GO:0007548	sex differentiation	9/155	288/18903	0.000631427	0.0180237	0.0148958	GATA6/HOXA10/DACH1/FOXC1/BMP5/TBX3/WT1/BMPR1B/NR2F2	9
GO:0010002	2	GO:0010002	cardioblast differentiation	3/155	21/18903	0.000645245	0.0181572	0.0150061	GATA6/NRG1/ISL1	3
GO:0021563	2	GO:0021563	glossopharyngeal nerve development	2/155	5/18903	0.000657307	0.0181572	0.0150061	PLXNA4/HOXD3	2
GO:2000172	2	GO:2000172	regulation of branching morphogenesis of a nerve	2/155	5/18903	0.000657307	0.0181572	0.0150061	SHOX2/BCL11A	2
GO:00717721	2	GO:0071772	response to BMP	7/155	178/18903	0.000673693	0.0182181	0.0150564	GATA6/BMP5/SOX11/VWC2/BMPR1B/LEF1/SCUBE3	7
GO:00717731	2	GO:0071773	cellular response to BMP stimulus	7/155	178/18903	0.000673693	0.0182181	0.0150564	GATA6/BMP5/SOX11/VWC2/BMPR1B/LEF1/SCUBE3	7
GO:0060348	2	GO:0060348	bone development	8/155	233/18903	0.000687837	0.0184068	0.0152124	SHOX2/IGF1/PDGFC/FREM1/FOXC1/SULF2/BMPR1B/LRRC17	8
GO:0051146	2	GO:0051146	striated muscle cell differentiation	9/155	293/18903	0.000713751	0.0189034	0.0156227	SHOX2/IGF1/TBX18/GATA6/NOX4/NRG1/TBX3/WT1/ISL1	9
GO:00163581	2	GO:0016358	dendrite development	8/155	237/18903	0.000768453	0.0200518	0.0165718	PREX2/BMP5/BCL11A/IGF2BP1/MAP2/NTN1/DAB1/TMEFF1	8
GO:00485651	2	GO:0048565	digestive tract development	6/155	132/18903	0.000772722	0.0200518	0.0165718	SHOX2/ALDH1A2/GATA6/PDGFC/DACT1/SOX11	6
GO:00488642	2	GO:0048864	stem cell development	5/155	89/18903	0.000828917	0.0212949	0.0175992	ALDH1A2/FOXC1/NRG1/SOX11/ISL1	5
GO:0055006	2	GO:0055006	cardiac cell development	5/155	90/18903	0.000871948	0.0221786	0.0183295	SHOX2/IGF1/TBX18/TBX3/ISL1	5
GO:0010721	2	GO:0010721	negative regulation of cell development	7/155	188/18903	0.000928877	0.0232401	0.0192068	IGF1/BRINP1/SOX11/BCL11A/MAP2/NTN1/DAB1	7
GO:00600711	2	GO:0060071	Wnt signaling pathway, planar cell polarity pathway	4/155	53/18903	0.000931773	0.0232401	0.0192068	DACT1/TIAM1/FZD2/ANKRD6	4
GO:00315892	2	GO:0031589	cell-substrate adhesion	10/155	369/18903	0.000953983	0.0233268	0.0192785	FREM1/TMEFF2/LIMCH1/TIAM1/VWC2/NID2/COL26A1/SPOCK1/ITGB8/HOXD3	10
GO:0030539	2	GO:0030539	male genitalia development	3/155	24/18903	0.000964399	0.0233268	0.0192785	BMP5/TBX3/WT1	3
GO:0038138	2	GO:0038138	ERBB4-ERBB4 signaling pathway	2/155	6/18903	0.00098065	0.0233268	0.0192785	NRG1/NRG3	2
GO:0061643	2	GO:0061643	chemorepulsion of axon	2/155	6/18903	0.00098065	0.0233268	0.0192785	PLXNA4/NTN1	2
GO:1901490	2	GO:1901490	regulation of lymphangiogenesis	2/155	6/18903	0.00098065	0.0233268	0.0192785	CCBE1/FOXC1	2
GO:0006813	2	GO:0006813	potassium ion transport	8/155	247/18903	0.00100363	0.0236127	0.0195148	SLC12A2/KCNN2/DPP10/NOS1AP/DPP6/KCND2/KCNIP1/KCNB2	8
GO:0045666	2	GO:0045666	positive regulation of neuron differentiation	5/155	93/18903	0.00101105	0.0236127	0.0195148	BRINP1/SOX11/VWC2/DAB1/HOXD3	5
GO:00600701	2	GO:0060070	canonical Wnt signaling pathway	9/155	310/18903	0.00106173	0.0245729	0.0203083	TBX18/DACT1/FZD2/ANKRD6/RECK/LYPD6/GPC5/ISL1/LEF1	9
GO:00032291	2	GO:0003229	ventricular cardiac muscle tissue development	4/155	55/18903	0.00107157	0.0245792	0.0203136	FOXC1/NRG1/TBX3/ISL1	4
GO:0050767	2	GO:0050767	regulation of neurogenesis	10/155	377/18903	0.00112131	0.0254515	0.0210345	SHOX2/BRINP1/PLXNC1/SOX11/MAP2/PLXNA4/TIAM1/LEF1/NTN1/DAB1	10
GO:00109771	2	GO:0010977	negative regulation of neuron projection development	6/155	142/18903	0.00112942	0.0254515	0.0210345	NR2F1/BCL11A/MAP2/SPOCK1/NTN1/DAB1	6
GO:0010718	2	GO:0010718	positive regulation of epithelial to mesenchymal transition	4/155	56/18903	0.00114671	0.0254948	0.0210702	FOXC1/TIAM1/ISL1/LEF1	4
GO:00017381	2	GO:0001738	morphogenesis of a polarized epithelium	5/155	96/18903	0.001166	0.0254948	0.0210702	DACT1/TIAM1/FZD2/ANKRD6/ASTN2	5
GO:00140332	2	GO:0014033	neural crest cell differentiation	5/155	96/18903	0.001166	0.0254948	0.0210702	ALDH1A2/FOXC1/NRG1/SOX11/ISL1	5
GO:00551231	2	GO:0055123	digestive system development	6/155	143/18903	0.00117103	0.0254948	0.0210702	SHOX2/ALDH1A2/GATA6/PDGFC/DACT1/SOX11	6
GO:00508041	2	GO:0050804	modulation of chemical synaptic transmission	11/155	448/18903	0.00119285	0.0254948	0.0210702	SYT1/SLC38A1/SLC12A2/SORCS3/GRID1/SORCS2/ERC2/CHRM2/NRG3/GRM7/TUBB2B	11
GO:00991771	2	GO:0099177	regulation of trans-synaptic signaling	11/155	449/18903	0.00121432	0.0254948	0.0210702	SYT1/SLC38A1/SLC12A2/SORCS3/GRID1/SORCS2/ERC2/CHRM2/NRG3/GRM7/TUBB2B	11
GO:00720101	2	GO:0072010	glomerular epithelium development	3/155	26/18903	0.00122407	0.0254948	0.0210702	PROM1/FOXC1/WT1	3
GO:20000501	2	GO:2000050	regulation of non-canonical Wnt signaling pathway	3/155	26/18903	0.00122407	0.0254948	0.0210702	DACT1/TIAM1/ANKRD6	3
GO:00901751	2	GO:0090175	regulation of establishment of planar polarity	4/155	57/18903	0.00122547	0.0254948	0.0210702	DACT1/TIAM1/FZD2/ANKRD6	4
GO:00215371	2	GO:0021537	telencephalon development	8/155	255/18903	0.00123058	0.0254948	0.0210702	EPHA5/KIRREL3/NRG1/IGF2BP1/PLXNA4/NRG3/LEF1/DAB1	8
GO:20001461	2	GO:2000146	negative regulation of cell motility	10/155	383/18903	0.00126198	0.0259362	0.0214351	SPOCK3/DACH1/TMEFF2/NRG1/LIMCH1/BMP5/RECK/NR2F2/NRG3/MEOX2	10
GO:1901379	2	GO:1901379	regulation of potassium ion transmembrane transport	5/155	99/18903	0.00133787	0.0268331	0.0221763	KCNN2/DPP10/NOS1AP/DPP6/KCNIP1	5
GO:0048341	2	GO:0048341	paraxial mesoderm formation	2/155	7/18903	0.00136552	0.0268331	0.0221763	FOXC1/LEF1	2
GO:0060592	2	GO:0060592	mammary gland formation	2/155	7/18903	0.00136552	0.0268331	0.0221763	TBX3/NRG3	2
GO:0060710	2	GO:0060710	chorio-allantoic fusion	2/155	7/18903	0.00136552	0.0268331	0.0221763	BMP5/LEF1	2
GO:1900748	2	GO:1900748	positive regulation of vascular endothelial growth factor signaling pathway	2/155	7/18903	0.00136552	0.0268331	0.0221763	ADAMTS3/CCBE1	2
GO:00512162	2	GO:0051216	cartilage development	7/155	201/18903	0.00136829	0.0268331	0.0221763	PITX1/SHOX2/BMP5/SULF2/BMPR1B/ITGB8/HOXD3	7
GO:0003015	2	GO:0003015	heart process	8/155	261/18903	0.00142626	0.027758	0.0229407	SHOX2/KCNN2/TBX18/GATA6/NOX4/NOS1AP/CHRM2/ISL1	8
GO:0035116	2	GO:0035116	embryonic hindlimb morphogenesis	3/155	28/18903	0.00152394	0.0294361	0.0243275	PITX1/TBX4/TBX3	3
GO:00720062	2	GO:0072006	nephron development	6/155	152/18903	0.00160063	0.0306867	0.0253611	KIF26B/KIRREL3/PROM1/FOXC1/SULF2/WT1	6
GO:00163311	2	GO:0016331	morphogenesis of embryonic epithelium	6/155	153/18903	0.00165489	0.0314919	0.0260266	ALDH1A2/TBX18/BMP5/SOX11/FZD2/SHROOM3	6
GO:0010575	2	GO:0010575	positive regulation of vascular endothelial growth factor production	3/155	29/18903	0.00168962	0.0319164	0.0263774	CCBE1/SULF2/ISL1	3
GO:00486381	2	GO:0048638	regulation of developmental growth	9/155	332/18903	0.00170423	0.0319574	0.0264113	SYT1/IGF1/GATA6/FOXC1/BCL11A/MAP2/PLXNA4/WT1/NTN1	9
GO:0010573	2	GO:0010573	vascular endothelial growth factor production	4/155	63/18903	0.00177913	0.0327806	0.0270916	ADAMTS3/CCBE1/SULF2/ISL1	4
GO:0007197	2	GO:0007197	adenylate cyclase-inhibiting G protein-coupled acetylcholine receptor signaling pathway	2/155	8/18903	0.0018109	0.0327806	0.0270916	CHRM2/CHRM3	2
GO:0021932	2	GO:0021932	hindbrain radial glia guided cell migration	2/155	8/18903	0.0018109	0.0327806	0.0270916	LEF1/DAB1	2
GO:1901388	2	GO:1901388	regulation of transforming growth factor beta activation	2/155	8/18903	0.0018109	0.0327806	0.0270916	GATA6/ITGB8	2
GO:00605622	2	GO:0060562	epithelial tube morphogenesis	9/155	335/18903	0.00181193	0.0327806	0.0270916	KIF26B/BMP5/SOX11/TBX3/FZD2/WT1/SHROOM3/LEF1/NTN1	9
GO:00107171	2	GO:0010717	regulation of epithelial to mesenchymal transition	5/155	107/18903	0.00188729	0.0339052	0.028021	FOXC1/BMP5/TIAM1/ISL1/LEF1	5
GO:00614482	2	GO:0061448	connective tissue development	8/155	274/18903	0.0019352	0.0345245	0.0285329	PITX1/SHOX2/BMP5/SULF2/WT1/BMPR1B/ITGB8/HOXD3	8
GO:0006940	2	GO:0006940	regulation of smooth muscle contraction	4/155	65/18903	0.00199677	0.0353773	0.0292377	CALCRL/CHRM2/CHRM3/KCNB2	4
GO:0046545	2	GO:0046545	development of primary female sexual characteristics	5/155	109/18903	0.00204714	0.0358917	0.0296628	DACH1/FOXC1/WT1/BMPR1B/NR2F2	5
GO:0001945	2	GO:0001945	lymph vessel development	3/155	31/18903	0.00205375	0.0358917	0.0296628	CCBE1/FOXC1/NR2F2	3
GO:0021761	2	GO:0021761	limbic system development	5/155	111/18903	0.00221667	0.0384773	0.0317997	EPHA5/KIRREL3/TBX3/LEF1/DAB1	5
GO:0003338	2	GO:0003338	metanephros morphogenesis	3/155	32/18903	0.00225268	0.0386315	0.0319271	KIF26B/FRAS1/WT1	3
GO:0045445	2	GO:0045445	myoblast differentiation	5/155	112/18903	0.00230517	0.0386315	0.0319271	PITX1/IGF1/NRG1/TBX3/ISL1	5
GO:0021826	2	GO:0021826	substrate-independent telencephalic tangential migration	2/155	9/18903	0.00231578	0.0386315	0.0319271	NRG1/NRG3	2
GO:0021830	2	GO:0021830	interneuron migration from the subpallium to the cortex	2/155	9/18903	0.00231578	0.0386315	0.0319271	NRG1/NRG3	2
GO:0021843	2	GO:0021843	substrate-independent telencephalic tangential interneuron migration	2/155	9/18903	0.00231578	0.0386315	0.0319271	NRG1/NRG3	2
GO:0038130	2	GO:0038130	ERBB4 signaling pathway	2/155	9/18903	0.00231578	0.0386315	0.0319271	NRG1/NRG3	2
GO:0021915	2	GO:0021915	neural tube development	6/155	164/18903	0.00234837	0.0389223	0.0321675	ALDH1A2/DACT1/BMP5/SOX11/FZD2/SHROOM3	6
GO:00400131	2	GO:0040013	negative regulation of locomotion	10/155	419/18903	0.00243958	0.0399776	0.0330396	SPOCK3/DACH1/TMEFF2/NRG1/LIMCH1/BMP5/RECK/NR2F2/NRG3/MEOX2	10
GO:00020631	2	GO:0002063	chondrocyte development	3/155	33/18903	0.00246316	0.0399776	0.0330396	SHOX2/SULF2/BMPR1B	3
GO:0048566	2	GO:0048566	embryonic digestive tract development	3/155	33/18903	0.00246316	0.0399776	0.0330396	SHOX2/ALDH1A2/SOX11	3
GO:0006936	2	GO:0006936	muscle contraction	9/155	351/18903	0.00248209	0.0399776	0.0330396	HTR7/KCNN2/CALCRL/NOS1AP/CHRM2/SULF2/TBX3/CHRM3/KCNB2	9
GO:0043266	2	GO:0043266	regulation of potassium ion transport	5/155	114/18903	0.00248984	0.0399776	0.0330396	KCNN2/DPP10/NOS1AP/DPP6/KCNIP1	5
GO:0048705	2	GO:0048705	skeletal system morphogenesis	7/155	227/18903	0.00272224	0.0434375	0.0358991	SHOX2/TBX4/FREM1/FOXC1/SOX11/BMPR1B/HOXD3	7
GO:00032081	2	GO:0003208	cardiac ventricle morphogenesis	4/155	71/18903	0.00275906	0.0437533	0.03616	FOXC1/NRG1/SOX11/ISL1	4
GO:0007156	2	GO:0007156	homophilic cell adhesion via plasma membrane adhesion molecules	6/155	170/18903	0.00280855	0.0442649	0.0365828	PCDH10/CDH12/KIRREL3/PCDH11X/CDH10/CNTN6	6
GO:0048340	2	GO:0048340	paraxial mesoderm morphogenesis	2/155	10/18903	0.00287918	0.0451013	0.0372741	FOXC1/LEF1	2
GO:00355671	2	GO:0035567	non-canonical Wnt signaling pathway	4/155	72/18903	0.00290298	0.0451844	0.0373428	DACT1/TIAM1/FZD2/ANKRD6	4
GO:0035137	2	GO:0035137	hindlimb morphogenesis	3/155	35/18903	0.00291966	0.0451844	0.0373428	PITX1/TBX4/TBX3	3
GO:0035924	2	GO:0035924	cellular response to vascular endothelial growth factor stimulus	4/155	74/18903	0.00320607	0.0492588	0.0407101	GAS1/ADAMTS3/CCBE1/FOXC1	4
GO:0051101	2	GO:0051101	regulation of DNA binding	5/155	121/18903	0.00322128	0.0492588	0.0407101	IGF1/FOXC1/SOX11/ISL1/LEF1	5
GO:00015032	3	GO:0001503	ossification	28/170	429/18903	1.77484e-16	5.53217e-13	4.72668e-13	VDR/OSTN/BMP6/BAMBI/BMP8B/BMP2/PHEX/DKK1/BMP8A/PHOSPHO1/IFITM5/SEMA4D/FAM20C/ALPL/COL2A1/ANKH/SP7/MMP13/JUNB/CCN4/SOST/SPP1/IBSP/IHH/BGLAP/DMP1/TGFB1/FGFR3	28
GO:0031214	3	GO:0031214	biomineral tissue development	18/170	174/18903	2.38505e-14	3.7171e-11	3.17588e-11	VDR/BMP6/BMP2/PHEX/PHOSPHO1/HEY2/IFITM5/FAM20C/ALPL/ANKH/SP7/MMP13/SPP1/IBSP/BGLAP/DMP1/TGFB1/FGFR3	18
GO:0110148	3	GO:0110148	biomineralization	18/170	181/18903	4.76728e-14	4.9532e-11	4.23201e-11	VDR/BMP6/BMP2/PHEX/PHOSPHO1/HEY2/IFITM5/FAM20C/ALPL/ANKH/SP7/MMP13/SPP1/IBSP/BGLAP/DMP1/TGFB1/FGFR3	18
GO:00603481	3	GO:0060348	bone development	18/170	233/18903	3.67839e-12	2.86639e-09	2.44904e-09	OSTN/BMP6/BMP2/PHEX/PHOSPHO1/IFITM5/SFRP4/SEMA4D/FAM20C/ALPL/COL2A1/SPNS2/MMP13/CCN4/CHAD/IHH/BGLAP/FGFR3	18
GO:0030282	3	GO:0030282	bone mineralization	14/170	123/18903	5.44497e-12	3.39439e-09	2.90016e-09	VDR/BMP6/BMP2/PHEX/PHOSPHO1/IFITM5/FAM20C/ALPL/ANKH/MMP13/IBSP/BGLAP/TGFB1/FGFR3	14
GO:00301983	3	GO:0030198	extracellular matrix organization	18/170	318/18903	6.19649e-10	2.80654e-07	2.3979e-07	LOXL4/MELTF/BMP2/RGCC/COL2A1/COL11A2/CST3/COL22A1/MMP13/TNFRSF11B/IBSP/IHH/PAPLN/VIT/DMP1/DPT/TGFB1/ADAMTS14	18
GO:00430623	3	GO:0043062	extracellular structure organization	18/170	319/18903	6.51658e-10	2.80654e-07	2.3979e-07	LOXL4/MELTF/BMP2/RGCC/COL2A1/COL11A2/CST3/COL22A1/MMP13/TNFRSF11B/IBSP/IHH/PAPLN/VIT/DMP1/DPT/TGFB1/ADAMTS14	18
GO:00452293	3	GO:0045229	external encapsulating structure organization	18/170	321/18903	7.20317e-10	2.80654e-07	2.3979e-07	LOXL4/MELTF/BMP2/RGCC/COL2A1/COL11A2/CST3/COL22A1/MMP13/TNFRSF11B/IBSP/IHH/PAPLN/VIT/DMP1/DPT/TGFB1/ADAMTS14	18
GO:0070167	3	GO:0070167	regulation of biomineral tissue development	11/170	103/18903	2.1947e-09	7.60098e-07	6.49426e-07	VDR/BMP6/BMP2/PHOSPHO1/HEY2/IFITM5/FAM20C/ANKH/BGLAP/DMP1/TGFB1	11
GO:0110149	3	GO:0110149	regulation of biomineralization	11/170	105/18903	2.69939e-09	8.41399e-07	7.18889e-07	VDR/BMP6/BMP2/PHOSPHO1/HEY2/IFITM5/FAM20C/ANKH/BGLAP/DMP1/TGFB1	11
GO:0030278	3	GO:0030278	regulation of ossification	11/170	122/18903	1.33299e-08	3.77721e-06	3.22724e-06	VDR/BMP6/BMP2/DKK1/PHOSPHO1/IFITM5/FAM20C/ANKH/SOST/BGLAP/TGFB1	11
GO:00016491	3	GO:0001649	osteoblast differentiation	14/170	246/18903	5.08533e-08	1.32091e-05	1.12859e-05	OSTN/BMP6/BAMBI/BMP2/SEMA4D/FAM20C/ALPL/SP7/JUNB/CCN4/SPP1/IBSP/IHH/BGLAP	14
GO:0030500	3	GO:0030500	regulation of bone mineralization	9/170	83/18903	5.78388e-08	1.3868e-05	1.18488e-05	VDR/BMP6/BMP2/PHOSPHO1/IFITM5/FAM20C/ANKH/BGLAP/TGFB1	9
GO:0001958	3	GO:0001958	endochondral ossification	6/170	29/18903	1.93792e-07	4.02699e-05	3.44065e-05	BMP6/PHOSPHO1/ALPL/COL2A1/MMP13/FGFR3	6
GO:0036075	3	GO:0036075	replacement ossification	6/170	29/18903	1.93792e-07	4.02699e-05	3.44065e-05	BMP6/PHOSPHO1/ALPL/COL2A1/MMP13/FGFR3	6
GO:0060349	3	GO:0060349	bone morphogenesis	9/170	98/18903	2.4679e-07	4.80778e-05	4.10776e-05	BMP6/PHOSPHO1/IFITM5/SFRP4/ALPL/COL2A1/MMP13/IHH/FGFR3	9
GO:00512163	3	GO:0051216	cartilage development	12/170	201/18903	2.83452e-07	5.19718e-05	4.44046e-05	BMP6/BMP8B/BMP2/BMP8A/COL2A1/COL11A2/TIMP1/MMP13/CCN4/IHH/TGFB1/FGFR3	12
GO:0042476	3	GO:0042476	odontogenesis	10/170	135/18903	3.9746e-07	6.88268e-05	5.88054e-05	BMP2/PHEX/FAM20C/ALPL/ANKH/SP7/TNFRSF11B/DLX3/BGLAP/DMP1	10
GO:00717722	3	GO:0071772	response to BMP	11/170	178/18903	6.39959e-07	9.97376e-05	8.52156e-05	BMP6/BAMBI/BMP8B/BMP2/DKK1/BMP8A/SFRP4/COL2A1/SOST/DLX3/TGFB1	11
GO:00717732	3	GO:0071773	cellular response to BMP stimulus	11/170	178/18903	6.39959e-07	9.97376e-05	8.52156e-05	BMP6/BAMBI/BMP8B/BMP2/DKK1/BMP8A/SFRP4/COL2A1/SOST/DLX3/TGFB1	11
GO:0060350	3	GO:0060350	endochondral bone morphogenesis	7/170	58/18903	8.59353e-07	0.000127552	0.000108981	BMP6/PHOSPHO1/ALPL/COL2A1/MMP13/IHH/FGFR3	7
GO:00614483	3	GO:0061448	connective tissue development	13/170	274/18903	1.23167e-06	0.000174505	0.000149097	BMP6/BMP8B/BMP2/BMP8A/COL2A1/COL11A2/TIMP1/MMP13/CCN4/IHH/TGFB1/FGFR3/PLAAT3	13
GO:0007584	3	GO:0007584	response to nutrient	10/170	154/18903	1.33741e-06	0.000181249	0.000154858	VDR/LPL/PHEX/ALPL/A2M/SPP1/TNFRSF11B/BGLAP/TSPO/ASS1	10
GO:00305092	3	GO:0030509	BMP signaling pathway	10/170	167/18903	2.78629e-06	0.000361869	0.00030918	BMP6/BAMBI/BMP8B/BMP2/DKK1/BMP8A/SFRP4/SOST/DLX3/TGFB1	10
GO:00487051	3	GO:0048705	skeletal system morphogenesis	11/170	227/18903	6.81428e-06	0.000849604	0.0007259	BMP6/PHOSPHO1/IFITM5/SFRP4/ALPL/COL2A1/MMP13/CHAD/IHH/FMN1/FGFR3	11
GO:0034505	3	GO:0034505	tooth mineralization	5/170	31/18903	7.79799e-06	0.000934859	0.000798741	FAM20C/ALPL/ANKH/SP7/DMP1	5
GO:0033280	3	GO:0033280	response to vitamin D	5/170	36/18903	1.66844e-05	0.00192612	0.00164568	VDR/PHEX/ALPL/SPP1/BGLAP	5
GO:0060393	3	GO:0060393	regulation of pathway-restricted SMAD protein phosphorylation	6/170	62/18903	1.96241e-05	0.00218459	0.00186651	BMP6/BMP8B/BMP2/DKK1/BMP8A/TGFB1	6
GO:0060389	3	GO:0060389	pathway-restricted SMAD protein phosphorylation	6/170	66/18903	2.81565e-05	0.00302634	0.0025857	BMP6/BMP8B/BMP2/DKK1/BMP8A/TGFB1	6
GO:0048771	3	GO:0048771	tissue remodeling	9/170	179/18903	3.57324e-05	0.0037126	0.00317203	VDR/TIMP1/CST3/CSPG4/SPP1/TNFRSF11B/IHH/BGLAP/TGFB1	9
GO:1904383	3	GO:1904383	response to sodium phosphate	3/170	8/18903	3.87153e-05	0.00389277	0.00332597	PHEX/ALPL/ANKH	3
GO:2000831	3	GO:2000831	regulation of steroid hormone secretion	4/170	22/18903	4.06991e-05	0.00396435	0.00338713	C1QTNF1/BMP6/SPP1/TSPO	4
GO:0051384	3	GO:0051384	response to glucocorticoid	8/170	142/18903	4.37928e-05	0.00413643	0.00353416	BMP6/ERRFI1/PTGDS/ALPL/FBXO32/A2M/BGLAP/ASS1	8
GO:0010712	3	GO:0010712	regulation of collagen metabolic process	5/170	45/18903	5.06515e-05	0.00446172	0.00381209	ERRFI1/RGCC/CST3/IHH/TGFB1	5
GO:0030501	3	GO:0030501	positive regulation of bone mineralization	5/170	45/18903	5.06515e-05	0.00446172	0.00381209	VDR/BMP6/BMP2/FAM20C/TGFB1	5
GO:0032963	3	GO:0032963	collagen metabolic process	7/170	107/18903	5.1531e-05	0.00446172	0.00381209	ERRFI1/RGCC/CST3/MMP13/IHH/TGFB1/ADAMTS14	7
GO:0010862	3	GO:0010862	positive regulation of pathway-restricted SMAD protein phosphorylation	5/170	49/18903	7.67955e-05	0.00632825	0.00540684	BMP6/BMP8B/BMP2/BMP8A/TGFB1	5
GO:00020621	3	GO:0002062	chondrocyte differentiation	7/170	114/18903	7.7149e-05	0.00632825	0.00540684	BMP6/BMP2/COL2A1/CCN4/IHH/TGFB1/FGFR3	7
GO:0035929	3	GO:0035929	steroid hormone secretion	4/170	27/18903	9.42788e-05	0.00734668	0.00627698	C1QTNF1/BMP6/SPP1/TSPO	4
GO:1903055	3	GO:1903055	positive regulation of extracellular matrix organization	4/170	27/18903	9.42788e-05	0.00734668	0.00627698	MELTF/BMP2/RGCC/TGFB1	4
GO:1901654	3	GO:1901654	response to ketone	9/170	205/18903	0.00010193	0.00774917	0.00662087	ERRFI1/KLF2/FBXO32/A2M/SPP1/BGLAP/TGFB1/TSPO/ASS1	9
GO:0007162	3	GO:0007162	negative regulation of cell adhesion	11/170	308/18903	0.000111749	0.00810598	0.00692573	C1QTNF1/BMP6/MELTF/BMP2/CD9/DUSP1/RGCC/SEMA4D/IHH/TGFB1/ASS1	11
GO:2000833	3	GO:2000833	positive regulation of steroid hormone secretion	3/170	11/18903	0.000111825	0.00810598	0.00692573	C1QTNF1/BMP6/SPP1	3
GO:0045778	3	GO:0045778	positive regulation of ossification	5/170	54/18903	0.000122832	0.00834392	0.00712902	VDR/BMP6/BMP2/FAM20C/TGFB1	5
GO:0033273	3	GO:0033273	response to vitamin	6/170	86/18903	0.000125643	0.00834392	0.00712902	VDR/PHEX/ALPL/SPP1/BGLAP/TSPO	6
GO:0031960	3	GO:0031960	response to corticosteroid	8/170	165/18903	0.000125763	0.00834392	0.00712902	BMP6/ERRFI1/PTGDS/ALPL/FBXO32/A2M/BGLAP/ASS1	8
GO:0070977	3	GO:0070977	bone maturation	4/170	29/18903	0.000125815	0.00834392	0.00712902	BMP2/PHOSPHO1/SEMA4D/FGFR3	4
GO:0070169	3	GO:0070169	positive regulation of biomineral tissue development	5/170	55/18903	0.000134141	0.00871076	0.00744246	VDR/BMP6/BMP2/FAM20C/TGFB1	5
GO:0110151	3	GO:0110151	positive regulation of biomineralization	5/170	56/18903	0.000146229	0.00930198	0.00794759	VDR/BMP6/BMP2/FAM20C/TGFB1	5
GO:1903053	3	GO:1903053	regulation of extracellular matrix organization	5/170	57/18903	0.000159134	0.00985203	0.00841755	MELTF/BMP2/RGCC/CST3/TGFB1	5
GO:0006029	3	GO:0006029	proteoglycan metabolic process	6/170	90/18903	0.000161537	0.00985203	0.00841755	CHST13/BMP2/CHPF/COL2A1/CHST15/IHH	6
GO:0061311	3	GO:0061311	cell surface receptor signaling pathway involved in heart development	4/170	31/18903	0.000164358	0.00985203	0.00841755	BMP2/DKK1/HEY2/TGFB1	4
GO:0048799	3	GO:0048799	animal organ maturation	4/170	33/18903	0.000210775	0.0123959	0.0105911	BMP2/PHOSPHO1/SEMA4D/FGFR3	4
GO:1905207	3	GO:1905207	regulation of cardiocyte differentiation	4/170	34/18903	0.000237212	0.0136924	0.0116988	BMP2/DKK1/HEY2/TGFB1	4
GO:1905208	3	GO:1905208	negative regulation of cardiocyte differentiation	3/170	14/18903	0.000241837	0.0137056	0.01171	BMP2/DKK1/HEY2	3
GO:0048545	3	GO:0048545	response to steroid hormone	11/170	339/18903	0.000256999	0.0143047	0.0122219	BMP6/ERRFI1/PTGDS/ALPL/FBXO32/A2M/SPP1/BGLAP/TGFB1/TSPO/ASS1	11
GO:00301991	3	GO:0030199	collagen fibril organization	5/170	64/18903	0.00027547	0.0150638	0.0128705	LOXL4/COL2A1/COL11A2/DPT/ADAMTS14	5
GO:00456672	3	GO:0045667	regulation of osteoblast differentiation	7/170	141/18903	0.000289381	0.0155517	0.0132874	OSTN/BMP6/BAMBI/BMP2/SEMA4D/FAM20C/CCN4	7
GO:0010715	3	GO:0010715	regulation of extracellular matrix disassembly	3/170	16/18903	0.000367166	0.0190742	0.016297	MELTF/CST3/TGFB1	3
GO:2000846	3	GO:2000846	regulation of corticosteroid hormone secretion	3/170	16/18903	0.000367166	0.0190742	0.016297	C1QTNF1/BMP6/TSPO	3
GO:0030858	3	GO:0030858	positive regulation of epithelial cell differentiation	5/170	69/18903	0.000391637	0.020012	0.0170982	VDR/BMP6/BMP2/SFRP4/CD24	5
GO:0044060	3	GO:0044060	regulation of endocrine process	4/170	39/18903	0.000406256	0.0204242	0.0174504	C1QTNF1/BMP6/SPP1/TSPO	4
GO:0036005	3	GO:0036005	response to macrophage colony-stimulating factor	3/170	17/18903	0.000442905	0.0218313	0.0186526	ALPL/SPP1/BGLAP	3
GO:0032965	3	GO:0032965	regulation of collagen biosynthetic process	4/170	40/18903	0.000448252	0.0218313	0.0186526	ERRFI1/RGCC/IHH/TGFB1	4
GO:0022408	3	GO:0022408	negative regulation of cell-cell adhesion	8/170	202/18903	0.000495192	0.0237464	0.0202888	C1QTNF1/BMP6/BMP2/CD9/RGCC/IHH/TGFB1/ASS1	8
GO:0030206	3	GO:0030206	chondroitin sulfate biosynthetic process	3/170	18/18903	0.000527984	0.0245631	0.0209866	CHST13/CHPF/CHST15	3
GO:0060391	3	GO:0060391	positive regulation of SMAD protein signal transduction	3/170	18/18903	0.000527984	0.0245631	0.0209866	BMP6/BMP2/TGFB1	3
GO:0031670	3	GO:0031670	cellular response to nutrient	4/170	42/18903	0.000541382	0.024816	0.0212027	VDR/LPL/PHEX/BGLAP	4
GO:00350512	3	GO:0035051	cardiocyte differentiation	7/170	159/18903	0.000596723	0.0269563	0.0230314	BMP2/DKK1/HEY2/TBX2/NRAP/TGFB1/IFT20	7
GO:0035930	3	GO:0035930	corticosteroid hormone secretion	3/170	19/18903	0.000622851	0.0277347	0.0236964	C1QTNF1/BMP6/TSPO	3
GO:0030856	3	GO:0030856	regulation of epithelial cell differentiation	7/170	164/18903	0.000716921	0.0306621	0.0261976	VDR/BMP6/ERRFI1/BMP2/HEY2/SFRP4/CD24	7
GO:0006700	3	GO:0006700	C21-steroid hormone biosynthetic process	3/170	20/18903	0.000727942	0.0306621	0.0261976	BMP6/BMP2/TSPO	3
GO:0055062	3	GO:0055062	phosphate ion homeostasis	3/170	20/18903	0.000727942	0.0306621	0.0261976	SFRP4/ALPL/ANKH	3
GO:0072506	3	GO:0072506	trivalent inorganic anion homeostasis	3/170	20/18903	0.000727942	0.0306621	0.0261976	SFRP4/ALPL/ANKH	3
GO:0003331	3	GO:0003331	positive regulation of extracellular matrix constituent secretion	2/170	5/18903	0.000789877	0.0323953	0.0276785	BMP2/RGCC	2
GO:0010716	3	GO:0010716	negative regulation of extracellular matrix disassembly	2/170	5/18903	0.000789877	0.0323953	0.0276785	CST3/TGFB1	2
GO:0140353	3	GO:0140353	lipid export from cell	4/170	47/18903	0.000833134	0.0332878	0.0284411	C1QTNF1/BMP6/SPP1/TSPO	4
GO:0071498	3	GO:0071498	cellular response to fluid shear stress	3/170	21/18903	0.000843676	0.0332878	0.0284411	MTSS1/KLF2/ASS1	3
GO:2000725	3	GO:2000725	regulation of cardiac muscle cell differentiation	3/170	21/18903	0.000843676	0.0332878	0.0284411	BMP2/DKK1/TGFB1	3
GO:0060395	3	GO:0060395	SMAD protein signal transduction	5/170	82/18903	0.000865739	0.0337314	0.02882	BMP6/BMP8B/BMP2/BMP8A/TGFB1	5
GO:00550071	3	GO:0055007	cardiac muscle cell differentiation	6/170	124/18903	0.00090165	0.0346968	0.0296449	BMP2/DKK1/HEY2/NRAP/TGFB1/IFT20	6
GO:0071305	3	GO:0071305	cellular response to vitamin D	3/170	22/18903	0.000970462	0.0368894	0.0315182	VDR/PHEX/BGLAP	3
GO:0034103	3	GO:0034103	regulation of tissue remodeling	5/170	85/18903	0.00101852	0.0382498	0.0326805	CST3/SPP1/TNFRSF11B/BGLAP/TGFB1	5
GO:0032964	3	GO:0032964	collagen biosynthetic process	4/170	50/18903	0.00105346	0.0390909	0.0333992	ERRFI1/RGCC/IHH/TGFB1	4
GO:0050650	3	GO:0050650	chondroitin sulfate proteoglycan biosynthetic process	3/170	23/18903	0.00110869	0.0406564	0.0347368	CHST13/CHPF/CHST15	3
GO:2000254	3	GO:2000254	regulation of male germ cell proliferation	2/170	6/18903	0.00117781	0.0417185	0.0356442	PTGDS/CIB1	2
GO:2000855	3	GO:2000855	regulation of mineralocorticoid secretion	2/170	6/18903	0.00117781	0.0417185	0.0356442	C1QTNF1/BMP6	2
GO:2000858	3	GO:2000858	regulation of aldosterone secretion	2/170	6/18903	0.00117781	0.0417185	0.0356442	C1QTNF1/BMP6	2
GO:00426921	3	GO:0042692	muscle cell differentiation	11/170	409/18903	0.00121684	0.0426167	0.0364116	BMP2/CD9/DKK1/HEY2/PIEZO1/MYORG/TBX2/NRAP/NINJ1/TGFB1/IFT20	11
GO:0031667	3	GO:0031667	response to nutrient levels	12/170	474/18903	0.00123421	0.042647	0.0364375	VDR/LPL/PHEX/BMP8A/ALPL/A2M/SP7/SPP1/TNFRSF11B/BGLAP/TSPO/ASS1	12
GO:0046849	3	GO:0046849	bone remodeling	5/170	89/18903	0.00125229	0.042647	0.0364375	SPP1/TNFRSF11B/IHH/BGLAP/TGFB1	5
GO:1902074	3	GO:1902074	response to salt	3/170	24/18903	0.00125875	0.042647	0.0364375	PHEX/ALPL/ANKH	3
GO:00900921	3	GO:0090092	regulation of transmembrane receptor protein serine/threonine kinase signaling pathway	9/170	290/18903	0.00127589	0.0427627	0.0365364	BMP6/BAMBI/BMP8B/BMP2/DKK1/BMP8A/SFRP4/SOST/TGFB1	9
GO:00511461	3	GO:0051146	striated muscle cell differentiation	9/170	293/18903	0.00136995	0.0453772	0.0387701	BMP2/CD9/DKK1/HEY2/PIEZO1/MYORG/NRAP/TGFB1/IFT20	9
GO:0042475	3	GO:0042475	odontogenesis of dentin-containing tooth	5/170	91/18903	0.00138301	0.0453772	0.0387701	BMP2/FAM20C/TNFRSF11B/DLX3/DMP1	5
GO:0046697	3	GO:0046697	decidualization	3/170	25/18903	0.001421	0.0461381	0.0394203	VDR/JUNB/SPP1	3
GO:00303081	3	GO:0030308	negative regulation of cell growth	7/170	188/18903	0.00158558	0.0468748	0.0400497	OSTN/CRYAB/SEMA3B/SEMA4D/SPP1/WFDC1/TGFB1	7
GO:0097529	3	GO:0097529	myeloid leukocyte migration	8/170	242/18903	0.0015908	0.0468748	0.0400497	DAPK2/CD9/DUSP1/PREX1/VAV3/CMKLR1/IL1R1/C5AR2	8
GO:0043931	3	GO:0043931	ossification involved in bone maturation	3/170	26/18903	0.0015958	0.0468748	0.0400497	BMP2/PHOSPHO1/SEMA4D	3
GO:00107181	3	GO:0010718	positive regulation of epithelial to mesenchymal transition	4/170	56/18903	0.00161136	0.0468748	0.0400497	BAMBI/BMP2/RGCC/TGFB1	4
GO:0060986	3	GO:0060986	endocrine hormone secretion	4/170	56/18903	0.00161136	0.0468748	0.0400497	C1QTNF1/BMP6/SPP1/TSPO	4
GO:0002248	3	GO:0002248	connective tissue replacement involved in inflammatory response wound healing	2/170	7/18903	0.00163919	0.0468748	0.0400497	TIMP1/TGFB1	2
GO:0003308	3	GO:0003308	negative regulation of Wnt signaling pathway involved in heart development	2/170	7/18903	0.00163919	0.0468748	0.0400497	BMP2/DKK1	2
GO:0035931	3	GO:0035931	mineralocorticoid secretion	2/170	7/18903	0.00163919	0.0468748	0.0400497	C1QTNF1/BMP6	2
GO:0035932	3	GO:0035932	aldosterone secretion	2/170	7/18903	0.00163919	0.0468748	0.0400497	C1QTNF1/BMP6	2
GO:0048069	3	GO:0048069	eye pigmentation	2/170	7/18903	0.00163919	0.0468748	0.0400497	SPNS2/IHH	2
GO:0071895	3	GO:0071895	odontoblast differentiation	2/170	7/18903	0.00163919	0.0468748	0.0400497	FAM20C/DLX3	2
GO:1905936	3	GO:1905936	regulation of germ cell proliferation	2/170	7/18903	0.00163919	0.0468748	0.0400497	PTGDS/CIB1	2
GO:2000848	3	GO:2000848	positive regulation of corticosteroid hormone secretion	2/170	7/18903	0.00163919	0.0468748	0.0400497	C1QTNF1/BMP6	2
GO:00301984	4	GO:0030198	extracellular matrix organization	16/159	318/18903	1.18044e-08	1.19783e-05	1.03914e-05	NID1/COL8A1/COL8A2/FBLN1/COL16A1/CCDC80/MMP2/ADAMTS2/MATN4/FKBP10/LRP1/TGFBI/ELN/P3H4/SERPINH1/TGFB2	16
GO:00430624	4	GO:0043062	extracellular structure organization	16/159	319/18903	1.23386e-08	1.19783e-05	1.03914e-05	NID1/COL8A1/COL8A2/FBLN1/COL16A1/CCDC80/MMP2/ADAMTS2/MATN4/FKBP10/LRP1/TGFBI/ELN/P3H4/SERPINH1/TGFB2	16
GO:00452294	4	GO:0045229	external encapsulating structure organization	16/159	321/18903	1.34739e-08	1.19783e-05	1.03914e-05	NID1/COL8A1/COL8A2/FBLN1/COL16A1/CCDC80/MMP2/ADAMTS2/MATN4/FKBP10/LRP1/TGFBI/ELN/P3H4/SERPINH1/TGFB2	16
GO:0035909	4	GO:0035909	aorta morphogenesis	5/159	36/18903	1.20724e-05	0.00804924	0.0069829	SIX1/FKBP10/LRP1/EFNB2/TGFB2	5
GO:00343292	4	GO:0034329	cell junction assembly	14/159	430/18903	1.68686e-05	0.0084198	0.00730437	FLRT3/SIX1/COL16A1/TPBG/LRRTM3/CTNND2/CORO1C/GJA1/TLN1/EFNB2/CDH8/CDH18/SNAI2/SDCBP	14
GO:00108101	4	GO:0010810	regulation of cell-substrate adhesion	10/159	222/18903	1.89422e-05	0.0084198	0.00730437	NID1/COL8A1/FBLN1/COL16A1/CCDC80/P4HB/CORO1C/TLN1/RIN2/CALR	10
GO:00020622	4	GO:0002062	chondrocyte differentiation	7/159	114/18903	5.05521e-05	0.0192603	0.0167088	MAF/PKDCC/CHST11/TGFBI/SERPINH1/SNAI2/ZBTB16	7
GO:00015033	4	GO:0001503	ossification	13/159	429/18903	7.0968e-05	0.022233	0.0192877	FHL2/PKDCC/OMD/ID4/JUND/MMP2/ITGA11/XYLT1/MN1/TGFB2/DHRS3/SNAI2/ZBTB16	13
GO:0006890	4	GO:0006890	retrograde vesicle-mediated transport, Golgi to endoplasmic reticulum	5/159	53/18903	8.19018e-05	0.022233	0.0192877	COPB2/KDELR2/KDELR1/ARF4/ARCN1	5
GO:00108111	4	GO:0010811	positive regulation of cell-substrate adhesion	7/159	125/18903	9.07032e-05	0.022233	0.0192877	NID1/COL8A1/COL16A1/CCDC80/P4HB/RIN2/CALR	7
GO:0034975	4	GO:0034975	protein folding in endoplasmic reticulum	3/159	11/18903	9.16997e-05	0.022233	0.0192877	P4HB/CANX/CALR	3
GO:00600211	4	GO:0060021	roof of mouth development	6/159	91/18903	0.000119124	0.0249879	0.0216776	PKDCC/MSX1/ALX4/TGFB2/DHRS3/SNAI2	6
GO:00715591	4	GO:0071559	response to transforming growth factor beta	10/159	277/18903	0.000121801	0.0249879	0.0216776	CHST11/LATS2/STAT3/FOS/ZFP36L2/CDKN1C/CD109/TGFB2/MXRA5/SDCBP	10
GO:00359041	4	GO:0035904	aorta development	5/159	62/18903	0.000173787	0.0269393	0.0233705	SIX1/FKBP10/LRP1/EFNB2/TGFB2	5
GO:00426922	4	GO:0042692	muscle cell differentiation	12/159	409/18903	0.000182817	0.0269393	0.0233705	FHL2/NID1/PLD3/PRDM6/PTGFRN/YBX1/SIX1/MSX1/NEBL/CD81/EFNB2/CALR	12
GO:00511462	4	GO:0051146	striated muscle cell differentiation	10/159	293/18903	0.000192214	0.0269393	0.0233705	FHL2/PLD3/PTGFRN/YBX1/SIX1/MSX1/NEBL/CD81/EFNB2/CALR	10
GO:00351072	4	GO:0035107	appendage morphogenesis	7/159	142/18903	0.00020075	0.0269393	0.0233705	PKDCC/CHST11/MSX1/ALX4/PLXNA2/TGFB2/ZBTB16	7
GO:00351082	4	GO:0035108	limb morphogenesis	7/159	142/18903	0.00020075	0.0269393	0.0233705	PKDCC/CHST11/MSX1/ALX4/PLXNA2/TGFB2/ZBTB16	7
GO:0007565	4	GO:0007565	female pregnancy	8/159	189/18903	0.000201813	0.0269393	0.0233705	FBLN1/COL16A1/PAPPA/CORIN/MMP2/FOS/GJA1/CALR	8
GO:00301992	4	GO:0030199	collagen fibril organization	5/159	64/18903	0.000202019	0.0269393	0.0233705	ADAMTS2/FKBP10/P3H4/SERPINH1/TGFB2	5
GO:00506731	4	GO:0050673	epithelial cell proliferation	13/159	481/18903	0.000220226	0.0279687	0.0242635	BCL11B/IGFBP4/COL8A1/COL8A2/SIX1/STAT3/CCND1/HMGN1/EFNB2/CDKN1C/CD109/TGFB2/SNAI2	13
GO:00315893	4	GO:0031589	cell-substrate adhesion	11/159	369/18903	0.000297356	0.0355047	0.0308011	NID1/COL8A1/FBLN1/COL16A1/CCDC80/ITGA11/P4HB/CORO1C/TLN1/RIN2/CALR	11
GO:00512164	4	GO:0051216	cartilage development	8/159	201/18903	0.00030619	0.0355047	0.0308011	MAF/PKDCC/CHST11/MSX1/TGFBI/SERPINH1/SNAI2/ZBTB16	8
GO:0048024	4	GO:0048024	regulation of mRNA splicing, via spliceosome	6/159	109/18903	0.000319675	0.0355239	0.0308178	NCL/SRSF9/NPM1/SRSF2/SRSF3/RBM3	6
GO:19018881	4	GO:1901888	regulation of cell junction assembly	8/159	204/18903	0.00033821	0.0358477	0.0310987	FLRT3/SIX1/COL16A1/TPBG/LRRTM3/CORO1C/TLN1/SNAI2	8
GO:19016541	4	GO:1901654	response to ketone	8/159	205/18903	0.000349471	0.0358477	0.0310987	FIBIN/NASP/PAPPA/FOS/ADCY2/CCND1/TGFB2/CALR	8
GO:0003198	4	GO:0003198	epithelial to mesenchymal transition involved in endocardial cushion formation	3/159	17/18903	0.000364146	0.0359696	0.0312044	MSX1/TGFB2/SNAI2	3
GO:0045216	4	GO:0045216	cell-cell junction organization	8/159	208/18903	0.000385103	0.0365671	0.0317228	CTNND2/GJA1/TLN1/EFNB2/CDH8/TGFB2/CDH18/SNAI2	8
GO:0044703	4	GO:0044703	multi-organism reproductive process	8/159	209/18903	0.000397617	0.0365671	0.0317228	FBLN1/COL16A1/PAPPA/CORIN/MMP2/FOS/GJA1/CALR	8
GO:0071364	4	GO:0071364	cellular response to epidermal growth factor stimulus	4/159	43/18903	0.000460734	0.0409593	0.0355331	NCL/FOS/ZFP36L2/SNAI2	4
GO:00715601	4	GO:0071560	cellular response to transforming growth factor beta stimulus	9/159	271/18903	0.000490675	0.0411268	0.0356784	CHST11/LATS2/STAT3/FOS/ZFP36L2/CDKN1C/CD109/TGFB2/SDCBP	9
GO:00071791	4	GO:0007179	transforming growth factor beta receptor signaling pathway	8/159	216/18903	0.0004948	0.0411268	0.0356784	CHST11/LATS2/STAT3/FOS/CDKN1C/CD109/TGFB2/SDCBP	8
GO:0044706	4	GO:0044706	multi-multicellular organism process	8/159	218/18903	0.000525848	0.0411268	0.0356784	FBLN1/COL16A1/PAPPA/CORIN/MMP2/FOS/GJA1/CALR	8
GO:00614484	4	GO:0061448	connective tissue development	9/159	274/18903	0.000531156	0.0411268	0.0356784	MAF/PKDCC/CHST11/ID4/MSX1/TGFBI/SERPINH1/SNAI2/ZBTB16	9
GO:0048844	4	GO:0048844	artery morphogenesis	5/159	79/18903	0.000539721	0.0411268	0.0356784	SIX1/FKBP10/LRP1/EFNB2/TGFB2	5
GO:0031623	4	GO:0031623	receptor internalization	6/159	121/18903	0.000558642	0.0413861	0.0359034	RAB31/CD81/ARF1/LRP1/EFNB2/SDCBP	6
GO:0034250	4	GO:0034250	positive regulation of cellular amide metabolic process	7/159	170/18903	0.000596723	0.0419301	0.0363753	SLC2A13/YBX1/SERP1/NPM1/LRRTM3/RBM3/EEF2	7
GO:0010837	4	GO:0010837	regulation of keratinocyte proliferation	4/159	46/18903	0.000597429	0.0419301	0.0363753	BCL11B/EFNB2/CD109/SNAI2	4
GO:00430102	4	GO:0043010	camera-type eye development	10/159	340/18903	0.000621644	0.0425109	0.0368792	BCL11B/THRB/MAF/COL8A1/COL8A2/STAT3/CRYBG3/HMGN1/TGFB2/RCN1	10
GO:0070849	4	GO:0070849	response to epidermal growth factor	4/159	47/18903	0.000648763	0.0432563	0.0375258	NCL/FOS/ZFP36L2/SNAI2	4
GO:00487052	4	GO:0048705	skeletal system morphogenesis	8/159	227/18903	0.000685724	0.0439096	0.0380926	CHST11/SIX1/MSX1/ALX4/MMP2/ZFAND5/SERPINH1/DHRS3	8
GO:0014905	4	GO:0014905	myoblast fusion involved in skeletal muscle regeneration	2/159	5/18903	0.000691489	0.0439096	0.0380926	PTGFRN/CD81	2
GO:00075172	4	GO:0007517	muscle organ development	10/159	348/18903	0.000743204	0.0460959	0.0399893	MKX/SIX1/MSX1/SERP1/ALX4/FOS/CD164/ITGA11/ELN/TGFB2	10
GO:00487361	4	GO:0048736	appendage development	7/159	178/18903	0.000783124	0.0464132	0.0402645	PKDCC/CHST11/MSX1/ALX4/PLXNA2/TGFB2/ZBTB16	7
GO:00601731	4	GO:0060173	limb development	7/159	178/18903	0.000783124	0.0464132	0.0402645	PKDCC/CHST11/MSX1/ALX4/PLXNA2/TGFB2/ZBTB16	7
GO:00074092	5	GO:0007409	axonogenesis	23/144	438/18903	2.8079e-13	3.83547e-10	3.03195e-10	FLRT2/EFNA5/FGFR2/LRRC4C/ROBO2/EXT1/ALCAM/PALLD/APP/FYN/NFIB/TIAM2/NCAM1/SLIT2/AUTS2/SLIT3/PICALM/SIPA1L1/BOC/ROBO1/SEMA3A/GOLGA4/PTPRM	23
GO:00615642	5	GO:0061564	axon development	24/144	490/18903	3.64277e-13	3.83547e-10	3.03195e-10	FLRT2/EFNA5/FGFR2/LRRC4C/ROBO2/EXT1/ALCAM/PALLD/APP/FYN/NFIB/TIAM2/NCAM1/SLIT2/PTN/AUTS2/SLIT3/PICALM/SIPA1L1/BOC/ROBO1/SEMA3A/GOLGA4/PTPRM	24
GO:00109752	5	GO:0010975	regulation of neuron projection development	23/144	446/18903	4.09335e-13	3.83547e-10	3.03195e-10	EFNA5/PTPRD/LRRC4C/ROBO2/FAT3/NLGN1/PPP3CA/FYN/TIAM2/PRRX1/MAGI2/SLIT2/SDC2/PTN/TOX/PDLIM5/ADGRB3/SIPA1L1/ROR1/ROBO1/SEMA3A/GOLGA4/TENM3	23
GO:00074112	5	GO:0007411	axon guidance	16/144	236/18903	3.49466e-11	2.09342e-08	1.65486e-08	FLRT2/EFNA5/ROBO2/EXT1/ALCAM/PALLD/APP/FYN/NFIB/NCAM1/SLIT2/SLIT3/BOC/ROBO1/SEMA3A/PTPRM	16
GO:00974852	5	GO:0097485	neuron projection guidance	16/144	237/18903	3.72362e-11	2.09342e-08	1.65486e-08	FLRT2/EFNA5/ROBO2/EXT1/ALCAM/PALLD/APP/FYN/NFIB/NCAM1/SLIT2/SLIT3/BOC/ROBO1/SEMA3A/PTPRM	16
GO:00987422	5	GO:0098742	cell-cell adhesion via plasma-membrane adhesion molecules	17/144	282/18903	5.25892e-11	2.46381e-08	1.94765e-08	PCDH7/EFNA5/ADGRL3/PTPRD/LRRC4C/ROBO2/FAT3/NLGN1/HMCN1/ALCAM/PALLD/CADM1/GPC6/ROBO1/TENM3/PTPRM/FAT4	17
GO:00487053	5	GO:0048705	skeletal system morphogenesis	15/144	227/18903	2.12689e-10	8.54098e-08	6.75167e-08	FGFR2/GLG1/EXT1/COL1A1/SOX5/GHR/RUNX2/PRRX1/FBN2/ZEB1/MMP16/COL3A1/SOX6/COL11A1/TWIST1	15
GO:00301985	5	GO:0030198	extracellular matrix organization	17/144	318/18903	3.40512e-10	1.00543e-07	7.94795e-08	FLRT2/COL24A1/P4HA1/EXT1/HMCN1/COL5A1/APP/COL1A1/COL12A1/ANTXR1/MMP16/POSTN/ADAMTSL1/COL3A1/COL5A2/COL1A2/COL11A1	17
GO:00430625	5	GO:0043062	extracellular structure organization	17/144	319/18903	3.57376e-10	1.00543e-07	7.94795e-08	FLRT2/COL24A1/P4HA1/EXT1/HMCN1/COL5A1/APP/COL1A1/COL12A1/ANTXR1/MMP16/POSTN/ADAMTSL1/COL3A1/COL5A2/COL1A2/COL11A1	17
GO:00163582	5	GO:0016358	dendrite development	15/144	237/18903	3.88506e-10	1.00543e-07	7.94795e-08	PTPRD/FAT3/NLGN1/PPP3CA/APP/FYN/PRKG1/SDC2/PTN/MEF2A/PICALM/PDLIM5/ADGRB3/SIPA1L1/SEMA3A	15
GO:00452295	5	GO:0045229	external encapsulating structure organization	17/144	321/18903	3.93444e-10	1.00543e-07	7.94795e-08	FLRT2/COL24A1/P4HA1/EXT1/HMCN1/COL5A1/APP/COL1A1/COL12A1/ANTXR1/MMP16/POSTN/ADAMTSL1/COL3A1/COL5A2/COL1A2/COL11A1	17
GO:00488131	5	GO:0048813	dendrite morphogenesis	12/144	140/18903	7.61416e-10	1.71484e-07	1.35558e-07	PTPRD/NLGN1/PPP3CA/FYN/SDC2/PTN/MEF2A/PICALM/PDLIM5/ADGRB3/SIPA1L1/SEMA3A	12
GO:00309002	5	GO:0030900	forebrain development	18/144	383/18903	7.93058e-10	1.71484e-07	1.35558e-07	FOXP2/FGFR2/FOXP1/ROBO2/EXT1/CNTNAP2/APP/FYN/NFIB/PRKG1/SLIT2/DLC1/ZEB1/TOX/COL3A1/ROBO1/SEMA3A/FAT4	18
GO:00301993	5	GO:0030199	collagen fibril organization	9/144	64/18903	1.29566e-09	2.60149e-07	2.05649e-07	P4HA1/EXT1/COL5A1/COL1A1/COL12A1/COL3A1/COL5A2/COL1A2/COL11A1	9
GO:00715592	5	GO:0071559	response to transforming growth factor beta	15/144	277/18903	3.32714e-09	6.23505e-07	4.92883e-07	FGFR2/GLG1/LTBP1/COL1A1/SOX5/FYN/PDE3A/LDLRAD4/FBN2/ZEB2/ZEB1/COL3A1/SOX6/COL1A2/ZFHX3	15
GO:00512165	5	GO:0051216	cartilage development	13/144	201/18903	4.6795e-09	8.22129e-07	6.49896e-07	TRPS1/GLG1/EXT1/COL1A1/SOX5/GHR/NFIB/RUNX2/PRRX1/ZEB1/COL3A1/SOX6/COL11A1	13
GO:00715602	5	GO:0071560	cellular response to transforming growth factor beta stimulus	14/144	271/18903	2.07086e-08	3.42423e-06	2.70687e-06	FGFR2/GLG1/LTBP1/COL1A1/SOX5/FYN/PDE3A/LDLRAD4/FBN2/ZEB2/ZEB1/COL3A1/SOX6/COL1A2	14
GO:00614485	5	GO:0061448	connective tissue development	14/144	274/18903	2.37852e-08	3.71446e-06	2.93629e-06	TRPS1/GLG1/EXT1/COL5A1/COL1A1/SOX5/GHR/NFIB/RUNX2/PRRX1/ZEB1/COL3A1/SOX6/COL11A1	14
GO:00015034	5	GO:0001503	ossification	17/144	429/18903	3.03407e-08	4.48883e-06	3.54844e-06	FGFR2/EXT1/PPP3CA/COL1A1/RUNX2/FBN2/RRBP1/PTN/SND1/MMP16/LGR4/VCAN/COL5A2/TENT5A/COL1A2/COL11A1/TWIST1	17
GO:19018882	5	GO:1901888	regulation of cell junction assembly	12/144	204/18903	5.38199e-08	7.56438e-06	5.97967e-06	FLRT2/EFNA5/PTPRD/ROBO2/NLGN1/CNTNAP2/APP/PEAK1/DLC1/PDLIM5/ADGRB3/GPC6	12
GO:00603491	5	GO:0060349	bone morphogenesis	9/144	98/18903	5.9471e-08	7.96062e-06	6.2929e-06	FGFR2/GLG1/EXT1/COL1A1/GHR/RUNX2/MMP16/COL3A1/TWIST1	9
GO:00509192	5	GO:0050919	negative chemotaxis	7/144	47/18903	6.26833e-08	8.00922e-06	6.33131e-06	FLRT2/EFNA5/ROBO2/SLIT2/SLIT3/ROBO1/SEMA3A	7
GO:00313462	5	GO:0031346	positive regulation of cell projection organization	15/144	352/18903	8.10333e-08	9.90368e-06	7.82889e-06	EFNA5/PTPRD/ROBO2/NLGN1/FYN/TIAM2/MAGI2/SLIT2/PTN/AUTS2/TOX/ROR1/ROBO1/GOLGA4/TENM3	15
GO:00519631	5	GO:0051963	regulation of synapse assembly	9/144	104/18903	9.98959e-08	1.17003e-05	9.24914e-06	FLRT2/EFNA5/PTPRD/ROBO2/NLGN1/APP/PDLIM5/ADGRB3/GPC6	9
GO:00071571	5	GO:0007157	heterophilic cell-cell adhesion via plasma membrane cell adhesion molecules	7/144	51/18903	1.12498e-07	1.26493e-05	9.99932e-06	PTPRD/NLGN1/HMCN1/ALCAM/CADM1/TENM3/FAT4	7
GO:00508082	5	GO:0050808	synapse organization	16/144	432/18903	1.99201e-07	2.15366e-05	1.70248e-05	FLRT2/EFNA5/ADGRL3/PTPRD/LRRC4C/ROBO2/NLGN1/APP/FYN/PDZRN3/NFIA/PDLIM5/ADGRB3/APBB2/GPC6/SIPA1L1	16
GO:00020623	5	GO:0002062	chondrocyte differentiation	9/144	114/18903	2.20978e-07	2.30063e-05	1.81866e-05	TRPS1/GLG1/EXT1/SOX5/NFIB/RUNX2/COL3A1/SOX6/COL11A1	9
GO:0031290	5	GO:0031290	retinal ganglion cell axon guidance	5/144	22/18903	5.67652e-07	5.63065e-05	4.45105e-05	EFNA5/ROBO2/ALCAM/SLIT2/PTPRM	5
GO:00487061	5	GO:0048706	embryonic skeletal system development	9/144	128/18903	5.93896e-07	5.63065e-05	4.45105e-05	FGFR2/EXT1/COL1A1/RUNX2/PRRX1/ZEB1/MMP16/COL11A1/TWIST1	9
GO:0050807	5	GO:0050807	regulation of synapse organization	11/144	209/18903	6.00923e-07	5.63065e-05	4.45105e-05	FLRT2/EFNA5/PTPRD/ROBO2/NLGN1/APP/FYN/PDLIM5/ADGRB3/GPC6/SIPA1L1	11
GO:00071561	5	GO:0007156	homophilic cell adhesion via plasma membrane adhesion molecules	10/144	170/18903	7.22667e-07	6.55296e-05	5.18013e-05	PCDH7/ROBO2/FAT3/HMCN1/PALLD/CADM1/ROBO1/TENM3/PTPRM/FAT4	10
GO:0050803	5	GO:0050803	regulation of synapse structure or activity	11/144	215/18903	7.95182e-07	6.98518e-05	5.52181e-05	FLRT2/EFNA5/PTPRD/ROBO2/NLGN1/APP/FYN/PDLIM5/ADGRB3/GPC6/SIPA1L1	11
GO:00485881	5	GO:0048588	developmental cell growth	11/144	229/18903	1.4774e-06	0.000122977	9.72136e-05	EFNA5/FOXP1/EXT1/ALCAM/APP/SLIT2/AUTS2/SLIT3/PDLIM5/SEMA3A/GOLGA4	11
GO:00074162	5	GO:0007416	synapse assembly	10/144	184/18903	1.48745e-06	0.000122977	9.72136e-05	FLRT2/EFNA5/ADGRL3/PTPRD/ROBO2/NLGN1/APP/PDLIM5/ADGRB3/GPC6	10
GO:00080381	5	GO:0008038	neuron recognition	6/144	48/18903	1.65989e-06	0.000132889	0.000105049	ROBO2/EXT1/CNTNAP2/PALLD/APP/ROBO1	6
[truncated: 848 more rows]

## Sheet: KEGG
	module	ID	Description	GeneRatio	BgRatio	pvalue	p.adjust	qvalue	geneID	Count
[truncated: 282 more rows]

## Sheet: MSigDB
	module	ID	Description	GeneRatio	BgRatio	pvalue	p.adjust	qvalue	geneID	Count
[truncated: 46 more rows]
