# Supplementary material for: A multi-omic atlas of human embryonic skeletal development
Source: Nature. 2024 Nov 20;635(8039):657–67. doi: 10.1038/s41586-024-08189-z (PMC11578895; doi:10.1038/s41586-024-08189-z)
Supplement: Supplementary file 4 — Supplementary Tables [file 41586_2024_8189_MOESM4_ESM.zip › 2023-10-17784B-s4/2023-10-17784B-Supplementary Data Table 7.xlsx]

## Sheet: Sheet1
target gene	supplier	product number
ACAN	BIO-TECHNE	506848-C3
PAX7	BIO-TECHNE	546698
MPZ	BIO-TECHNE	533788-C2
SOX9	BIO-TECHNE	404228-C3
SOX9	BIO-TECHNE	404228-C4
SOX10	BIO-TECHNE	484128-C4
