# Supplementary material for: A multi-omic atlas of human embryonic skeletal development
Source: Nature. 2024 Nov 20;635(8039):657–67. doi: 10.1038/s41586-024-08189-z (PMC11578895; doi:10.1038/s41586-024-08189-z)
Supplement: Supplementary file 7 — Source Data Fig. 3 [file 41586_2024_8189_MOESM7_ESM.xls]

## Sheet: Source Data Figure 3d and 3e
	in_tissue	array_row	array_col	sample	_indices	_scvi_batch	_scvi_labels	pxl_row_in_fullres	pxl_col_in_fullres	pxl_col	pxl_row	annotations_level_0	annotations_level_0_number	L2_dist_annotations_level_0_osteo_zone_1	L2_dist_annotations_level_0_osteo_zone_2	L2_dist_annotations_level_0_osteo_zone_3	L2_dist_annotations_level_0_osteo_zone_4	L2_dist_annotations_level_0_suture_zone_0	L2_dist_annotations_level_0_suture_zone_1	L2_dist_annotations_level_0_suture_zone_2	n_genes_by_counts	log1p_n_genes_by_counts	total_counts	log1p_total_counts	pct_counts_in_top_50_genes	pct_counts_in_top_100_genes	pct_counts_in_top_200_genes	pct_counts_in_top_500_genes	total_counts_mt	log1p_total_counts_mt	pct_counts_mt	ALX4+ myoprogenitor	Arachnoid	Articular Chondro	Autonomic Neuron1	Autonomic Neuron2	Basal cell	CD34+OsteoMac	CMP/GMP	COL1A1+OsteoMac	COL9A1+OsteoMac	CapillaryEC	ChondroPro	CranialMes	Cycling NCC	Definitive_erythroid	DermFibro	EPYC+ Chondro	Endoneurial SC
AACATCTTAGGTTCTG-1	1	120	184	spaceranger201_count_47058_HCA_BN_F13657028_GRCh38-2020-A_v3	13	0	0	9476.88	6226.95	622.695	947.688	osteo_zone_1	4	0	5527.4	8734.1	9616.95	1303.84	821.523	320.156	2000	7.6014	4201	8.34332	39.0621	43.6563	50.1785	64.2942	0	0	0	0.049303	0.171438	0.028099	0.00785129	0.233591	0.00585596	0.0101485	0.0191152	0.0118992	0.00934364	0.277175	0.0202055	0.0195634	0.0288465	0.205553	0.0813738	0.144383	0.0150859
AACCAAGCATCTTGGA-1	1	23	113	spaceranger201_count_47058_HCA_BN_F13657028_GRCh38-2020-A_v3	14	0	0	1792.72	9498.58	949.858	179.272	osteo_zone_2	5	2978.34	0	618.466	4253.4	5792.5	5045.91	4344.1	2896	7.97143	6721	8.81314	32.3315	37.1076	43.6691	57.0748	0	0	0	0.0780589	0.0183953	0.00712241	0.00415703	0.0467668	0.0999258	0.011054	0.00571689	0.0163205	0.00579405	0.388942	0.004577	0.0172981	0.0312473	2.00262	65.975	0.0199261	0.0174099
AACCAATAGACATAAT-1	1	95	185	spaceranger201_count_47058_HCA_BN_F13657028_GRCh38-2020-A_v3	15	0	0	7493.87	6185.22	618.522	749.387	suture_zone_0	1	1590	3667.51	7050.28	8890.99	0	445.982	824.621	1976	7.58934	5045	8.52635	47.5917	51.8335	57.998	70.1883	0	0	0	0.0696749	0.0856464	0.0112624	0.00282732	0.0933552	0.0151146	0.00480119	0.00471104	0.00634868	0.00438155	0.0337552	0.00704271	0.0118146	0.0148633	0.0765365	27.6149	0.0583799	0.00964133
AACCATAGTGAGTTGC-1	1	16	76	spaceranger201_count_47058_HCA_BN_F13657028_GRCh38-2020-A_v3	17	0	0	1241.88	11195.3	1119.53	124.188	osteo_zone_3	6	4618.63	1181.27	0	2564.25	7125.98	6470.01	5827.66	4610	8.4362	27242	10.2126	61.5704	64.5033	68.2439	74.8036	0	0	0	0.0360738	0.0394429	0.0158156	0.00393017	0.0456462	0.0205839	0.00811499	0.00907935	0.0257126	0.00971286	0.282013	0.00874912	0.0133158	0.0247409	0.67811	23.0196	0.0260728	0.0110974
AACCGCAACTCAACGC-1	1	98	172	spaceranger201_count_47058_HCA_BN_F13657028_GRCh38-2020-A_v3	19	0	0	7734.24	6780.29	678.029	773.424	suture_zone_0	1	1468.2	3726.88	6954.54	8402.63	0	412.311	721.734	2054	7.62803	4700	8.45553	41.8298	46.4255	53.0426	66.0851	0	0	0	0.0507352	2.69529	0.0358594	0.0120445	0.743724	0.00926076	0.0527999	0.0156078	0.0162489	0.0180611	0.133879	0.019635	0.0223153	0.0215566	0.0512879	0.229828	0.134805	0.0146777
AACGCTCGTGCTGTGA-1	1	32	130	spaceranger201_count_47058_HCA_BN_F13657028_GRCh38-2020-A_v3	31	0	0	2505.47	8717.4	871.74	250.547	osteo_zone_2	5	1933.31	0	1611.49	5080.35	4824.37	4047.34	3333.62	3470	8.1522	12068	9.3984	47.6798	51.8147	57.002	66.465	0	0	0	0.0670344	0.0147199	0.0123054	0.00480775	0.0268923	0.0423065	0.0101844	0.00859404	0.0280368	0.00939894	0.272404	0.00717294	0.0200709	0.028111	0.471028	74.6422	0.0611431	0.0168
AACGCTGTCCTGGATC-1	1	76	174	spaceranger201_count_47058_HCA_BN_F13657028_GRCh38-2020-A_v3	33	0	0	5989.09	6692.66	669.266	598.909	suture_zone_2	3	600	2099.74	5546.55	8072.34	971.288	177.2	0	3139	8.05198	12521	9.43524	57.6551	61.0095	65.3702	73.4127	0	0	0	0.0739221	0.0373676	0.0252448	0.00440667	0.0548038	0.011085	0.00266828	0.00891565	0.00763218	0.00494606	0.000340628	0.0118151	0.0105023	0.0114029	0.00287037	0.233347	0.146384	0.00796742
AACGCTTAGGACGTAC-1	1	124	182	spaceranger201_count_47058_HCA_BN_F13657028_GRCh38-2020-A_v3	34	0	0	9794.87	6317.92	631.792	979.487	osteo_zone_1	4	0	5826.87	9000.29	9731.24	1620.77	1140	589.406	2174	7.68478	5582	8.62748	47.9936	51.6302	57.0405	68.2193	0	0	0	0.041873	0.415893	0.0454547	0.0164859	0.390811	0.0112685	0.0215349	0.0394232	0.02562	0.024618	0.103179	0.0321854	0.0375567	0.0334748	0.0214487	0.0461022	0.165163	0.0218437
AACGTGTATCGTGCAA-1	1	92	182	spaceranger201_count_47058_HCA_BN_F13657028_GRCh38-2020-A_v3	39	0	0	7256.85	6323.76	632.376	725.685	suture_zone_0	1	1816.2	3407.55	6784.04	8684.01	0	200	1068.88	2739	7.91571	8950	9.09952	53.0391	56.4358	61.2402	70.4246	0	0	0	0.0678986	0.0587039	0.0134884	0.00297974	0.14676	0.0131972	0.00303687	0.00425198	0.00731948	0.00465242	0.00502819	0.00624219	0.00958896	0.0114735	0.00625404	1.17468	0.103333	0.00599347
AACTCACGCATCGCCA-1	1	17	87	spaceranger201_count_47058_HCA_BN_F13657028_GRCh38-2020-A_v3	45	0	0	1319.5	10691.2	1069.12	131.95	osteo_zone_3	6	4160.49	671.863	0	3054.73	6763.11	6078.24	5416.79	2916	7.97831	7922	8.97752	40.9114	45.5441	51.6662	62.8755	0	0	0	0.0616835	0.366059	0.00952479	0.00406307	0.0420185	0.153635	0.00598293	0.00774336	0.0115485	0.00433254	0.166473	0.00437743	0.0147601	0.0205224	1.40386	41.1303	0.04497	0.0128172
AACTGCAAGCAACGGA-1	1	76	164	spaceranger201_count_47058_HCA_BN_F13657028_GRCh38-2020-A_v3	46	0	0	5990.76	7151.69	715.169	599.076	suture_zone_2	3	522.398	1923.38	5258.63	7622.73	1019.8	234.307	0	4214	8.3464	14551	9.58548	43.3578	47.0895	52.017	61.659	0	0	0	0.0331286	2.94327	0.0917805	0.0128077	0.324064	0.00588946	0.0254045	0.0380295	0.0705151	0.0387505	0.76079	0.074683	0.0538873	0.0695851	0.583726	0.183052	0.49755	0.0408833
AACTTCACGTGAACGA-1	1	29	117	spaceranger201_count_47058_HCA_BN_F13657028_GRCh38-2020-A_v3	53	0	0	2268.44	9314.14	931.414	226.844	osteo_zone_2	5	2484.85	0	1030.78	4500.16	5255.19	4513.89	3816.44	1635	7.40001	4199	8.34284	50.4882	55.0845	61.2289	72.9698	0	0	0	0.0156463	0.823356	0.0380412	0.00306994	0.0083003	0.0594681	0.00354326	0.00519189	0.0133252	0.00942912	0.125711	0.025338	0.0156216	0.0128357	0.0580834	3.9805	0.232053	0.00870918
AACTTGCAACAGCTGC-1	1	60	170	spaceranger201_count_47058_HCA_BN_F13657028_GRCh38-2020-A_v3	57	0	0	4721.33	6879.61	687.961	472.133	osteo_zone_1	4	0	898.276	4441.19	7513.83	2270.55	1400	650	2966	7.99531	8480	9.04558	42.2052	46.8514	52.9953	64.5755	0	0	0	0.0538365	0.0305612	0.014902	0.00342555	0.0218051	0.0303075	0.0059158	0.0050414	0.0209971	0.00678562	0.0889803	0.0072996	0.0186908	0.0198184	0.422657	78.3763	0.0682864	0.014942
AAGACTAACGCTAGAC-1	1	90	170	spaceranger201_count_47058_HCA_BN_F13657028_GRCh38-2020-A_v3	61	0	0	7099.94	6873.77	687.377	709.994	suture_zone_0	1	1667.21	3070.85	6340.35	8105.66	0	150	814.923	2027	7.61481	5216	8.55968	48.773	52.9333	58.7232	70.3029	0	0	0	0.0317247	1.47749	0.0431034	0.00757456	0.205211	0.00984117	0.0155471	0.011613	0.0180394	0.0189033	0.150654	0.0312994	0.0204684	0.0198182	0.233352	0.117075	0.220305	0.0131671
AAGAGCAGAACCGGCG-1	1	117	181	spaceranger201_count_47058_HCA_BN_F13657028_GRCh38-2020-A_v3	62	0	0	9239.02	6364.66	636.466	923.902	osteo_zone_1	4	0	5268.48	8461.42	9375.95	1071.17	598.415	53.8516	2233	7.71155	5113	8.53974	40.3872	44.7487	50.9877	63.5439	0	0	0	0.0701553	0.192026	0.0558388	0.0162845	0.219414	0.0108151	0.0211469	0.0312938	0.0196299	0.0221399	0.284353	0.0396121	0.0447729	0.0528809	0.210545	0.0501445	0.227582	0.0336939
AAGCCGGTGATCCTGA-1	1	116	190	spaceranger201_count_47058_HCA_BN_F13657028_GRCh38-2020-A_v3	75	0	0	9158.9	5952.37	595.237	915.89	osteo_zone_1	4	0	5322.23	8608.51	9744.93	1077.03	576.975	139.284	3100	8.03948	9690	9.17895	46.7286	50.8875	56.4087	66.6047	0	0	0	0.0758822	0.137552	0.023968	0.00380886	0.323576	0.0238705	0.0164654	0.00932705	0.0126314	0.0116174	0.0235149	0.00910546	0.0145095	0.0209779	0.0127039	0.142297	0.0734937	0.00741495
AAGCGTCTGACGGCCG-1	1	114	180	spaceranger201_count_47058_HCA_BN_F13657028_GRCh38-2020-A_v3	79	0	0	9002	6411.4	641.14	900.2	suture_zone_2	3	180.278	5025.38	8237.91	9261.8	821.523	354.401	0	1528	7.33237	2688	7.89692	32.5149	38.1324	45.7217	61.756	0	0	0	0.0680351	0.140856	0.0182933	0.00826165	0.195104	0.00810298	0.00966082	0.013084	0.00657484	0.0086005	0.194521	0.0136878	0.018121	0.0313146	0.102029	0.0555684	0.0543387	0.0138188
AAGGCGAGAAGGTAAC-1	1	111	183	spaceranger201_count_47058_HCA_BN_F13657028_GRCh38-2020-A_v3	92	0	0	8763.3	6274.52	627.452	876.33	suture_zone_2	3	354.401	4818.67	8071.9	9247.93	582.151	100	0	1392	7.23921	2781	7.93093	41.5678	46.6739	53.8655	67.9252	0	0	0	0.0714802	0.245514	0.0245117	0.00910612	0.252012	0.0136255	0.0133416	0.0114328	0.0103945	0.0110569	0.0576698	0.016475	0.0196828	0.0338036	0.00612357	0.795129	0.0718204	0.0148711
AAGGTGAATCTAGACT-1	1	92	172	spaceranger201_count_47058_HCA_BN_F13657028_GRCh38-2020-A_v3	93	0	0	7258.52	6781.96	678.196	725.852	suture_zone_0	1	1834.15	3240.31	6520.4	8244.04	0	300	986.712	1774	7.48156	4566	8.42661	51.3141	55.3	60.8629	72.0981	0	0	0	0.0221129	0.305997	0.0405225	0.00599527	0.314746	0.0131124	0.0168487	0.0088633	0.0166323	0.0142165	0.169549	0.0370034	0.0207525	0.0123569	0.041908	0.102786	0.299575	0.0109058
AAGTCGCACGCCTTCG-1	1	46	156	spaceranger201_count_47058_HCA_BN_F13657028_GRCh38-2020-A_v3	98	0	0	3612.15	7523.92	752.392	361.215	osteo_zone_2	5	308.869	0	3245.3	6517.49	3393.46	2554.09	1805.8	3571	8.18088	10869	9.29376	39.9669	44.2359	50.2622	61.3488	0	0	0	0.0965332	0.00917537	0.0101845	0.00489195	0.0299675	0.0440417	0.00853497	0.00560706	0.0172083	0.00576457	0.179042	0.00477964	0.0220461	0.0244074	0.412222	96.6719	0.0360421	0.0175094
AAGTGGACTCCTACGT-1	1	109	185	spaceranger201_count_47058_HCA_BN_F13657028_GRCh38-2020-A_v3	100	0	0	8604.73	6182.72	618.272	860.473	suture_zone_1	2	490	4703.2	7989.12	9277.27	455.412	0	53.8516	2259	7.72312	5497	8.61214	43.5874	48.2445	54.3569	65.9633	0	0	0	0.0764755	0.84003	0.0168169	0.00736074	0.188774	0.0176479	0.0089702	0.00839854	0.00685526	0.00639777	0.0277058	0.00731971	0.0157185	0.024762	0.0141052	0.144524	0.0505961	0.00898969
AAGTGGTATGAGCGTG-1	1	27	115	spaceranger201_count_47058_HCA_BN_F13657028_GRCh38-2020-A_v3	101	0	0	2109.87	9405.94	940.594	210.987	osteo_zone_2	5	2660.08	0	860.233	4380.97	5433.83	4694.01	3996.71	3704	8.21744	17496	9.76979	59.2593	62.5857	66.6781	74.2341	0	0	0	0.0511333	0.106446	0.0406863	0.00532062	0.0202824	0.023939	0.00398919	0.00836329	0.0151716	0.00970405	0.113872	0.0181341	0.0194454	0.0165978	0.0849415	0.306736	0.19351	0.0113853
AAGTTACTTCGTTCGA-1	1	104	184	spaceranger201_count_47058_HCA_BN_F13657028_GRCh38-2020-A_v3	102	0	0	8208.29	6229.45	622.945	820.829	suture_zone_1	2	871.436	4326.04	7635.25	9084.23	111.803	0	250	1793	7.4922	4693	8.45404	49.9041	54.3789	60.6222	72.4483	0	0	0	0.0740843	0.0333682	0.0110426	0.00315237	0.143205	0.0186146	0.00235171	0.00500836	0.00315795	0.0027551	0.00372911	0.00526267	0.00887737	0.00966459	0.00366701	0.189987	0.0601408	0.0047143
AAGTTCAACTGGATTC-1	1	66	166	spaceranger201_count_47058_HCA_BN_F13657028_GRCh38-2020-A_v3	103	0	0	5197.05	7061.55	706.155	519.705	osteo_zone_1	4	0	1199.21	4681.37	7587.65	1802.78	942.019	186.815	3260	8.08979	11601	9.35893	51.9266	55.5469	60.3482	69.1751	0	0	0	0.0952663	0.0541878	0.0207931	0.00638873	0.21549	0.00843762	0.0323904	0.0152483	0.0204128	0.0122026	0.00505764	0.00936932	0.0147724	0.0114959	0.00417641	0.215883	0.136195	0.00780495
AATACGTCGCTCAAGA-1	1	19	105	spaceranger201_count_47058_HCA_BN_F13657028_GRCh38-2020-A_v3	108	0	0	1476.41	9865.81	986.581	147.641	osteo_zone_2	5	3471.96	0	206.155	3850.12	6239.63	5508.92	4815.52	3078	8.03236	7482	8.92039	31.9968	37.1291	43.9856	57.1906	0	0	0	0.99102	0.0218155	0.00750793	0.00510314	0.0486468	0.388144	0.0139575	0.00743359	0.0214617	0.00641191	0.158318	0.00274363	0.020154	0.0253796	0.675993	83.1294	0.0153532	0.0192877
AATAGTACATCGTGAT-1	1	89	167	spaceranger201_count_47058_HCA_BN_F13657028_GRCh38-2020-A_v3	111	0	0	7020.66	7011.48	701.148	702.066	suture_zone_0	1	1577.15	2971.35	6204.23	7942.2	0	50	721.734	2147	7.67229	6486	8.77755	54.872	58.4644	63.5831	73.3734	0	0	0	0.0258204	6.72857	0.0717324	0.0106439	0.254852	0.00566701	0.0179271	0.0183826	0.0232597	0.02057	0.278955	0.0637468	0.0316788	0.0301469	0.111361	0.0975746	0.409334	0.0196458
AATCGCGAGTCAACCA-1	1	100	182	spaceranger201_count_47058_HCA_BN_F13657028_GRCh38-2020-A_v3	117	0	0	7891.14	6322.1	632.21	789.114	suture_zone_0	1	1229.19	3962.34	7283.55	8866.55	0	250	554.437	2373	7.77233	6180	8.72924	45.5016	49.5631	55.2751	66.3107	0	0	0	0.0730475	0.0288674	0.0257063	0.004959	0.284392	0.0180189	0.00531718	0.00877646	0.00822383	0.00718621	0.00631952	0.00994325	0.0101055	0.0119905	0.00227829	0.157584	0.125851	0.00707121
AATCTACTTGCGACTA-1	1	24	118	spaceranger201_count_47058_HCA_BN_F13657028_GRCh38-2020-A_v3	120	0	0	1872.01	9269.07	926.907	187.201	osteo_zone_2	5	2769.57	0	838.153	4458.18	5617.92	4860.37	4153.7	2267	7.72665	5190	8.55468	37.7649	42.736	49.4027	62.5434	0	0	0	0.0832345	0.0159761	0.00514226	0.0042526	0.0334244	0.381639	0.00684181	0.00587803	0.0115937	0.00354288	0.073358	0.00312053	0.0169847	0.0199852	0.273276	82.2618	0.016274	0.015797
AATCTAGGCTGACATA-1	1	25	7	spaceranger201_count_47058_HCA_BN_F13657028_GRCh38-2020-A_v3	121	0	0	1962.98	14356.8	1435.68	196.298	osteo_zone_4	7	7175.97	4310.45	782.624	0	8915.11	8486.65	8024.29	5258	8.5677	42372	10.6543	65.7368	68.5122	71.7691	77.589	0	0	0	0.00537064	0.0185404	0.00736799	0.000655969	0.00452959	0.00211816	0.000628405	0.00133072	0.002384	0.00129596	0.0795215	0.0038459	0.00291478	0.00353852	0.0728107	0.0359681	0.0328833	0.00135899
AATGAGACGAACCATA-1	1	38	136	spaceranger201_count_47058_HCA_BN_F13657028_GRCh38-2020-A_v3	131	0	0	2980.36	8441.98	844.198	298.036	osteo_zone_2	5	1372.08	0	2144.62	5479.24	4259.13	3475.59	2760.02	4541	8.42112	21898	9.9942	53.0322	56.5896	61.0147	69.0839	0	0	0	0.0654605	0.0055503	0.0219216	0.003817	0.0222254	0.00669273	0.00447752	0.0072486	0.0152647	0.00762661	0.00279294	0.00799288	0.0128476	0.0120765	0.00532808	0.168061	0.102079	0.00738735
AATGAGACGATGGTTG-1	1	59	169	spaceranger201_count_47058_HCA_BN_F13657028_GRCh38-2020-A_v3	132	0	0	4641.21	6925.51	692.551	464.121	osteo_zone_1	4	0	813.941	4356.6	7439.47	2340	1470.85	721.734	3908	8.27104	14385	9.57401	47.6469	51.6232	56.8092	66.2843	0	0	0	0.0787522	0.00510749	0.0142287	0.00630624	0.0255063	0.0300465	0.00858468	0.00814763	0.0209572	0.00801723	0.0891771	0.00604285	0.0226953	0.0256275	0.457577	96.1718	0.0580895	0.0224001
AATGCCATTACTGCGT-1	1	118	184	spaceranger201_count_47058_HCA_BN_F13657028_GRCh38-2020-A_v3	134	0	0	9318.31	6226.95	622.695	931.831	osteo_zone_1	4	0	5382.06	8600.06	9545.95	1154.34	671.863	223.607	1636	7.40062	3434	8.14177	42.4578	46.9715	53.4945	66.919	0	0	0	0.0669514	0.316139	0.0386334	0.00807848	0.230912	0.0130972	0.0158334	0.0125454	0.0122061	0.0137471	0.160015	0.0293433	0.0290951	0.0434404	0.0638017	0.050651	0.132558	0.0203322
AATGGCCGGCGTATAG-1	1	96	176	spaceranger201_count_47058_HCA_BN_F13657028_GRCh38-2020-A_v3	138	0	0	7574.83	6597.51	659.751	757.483	suture_zone_0	1	1542.76	3630.44	6923.45	8541.41	0	576.975	882.836	1558	7.3518	3389	8.12858	44.7625	49.2771	55.7392	68.7814	0	0	0	0.0798934	0.302608	0.0113717	0.00382858	0.190232	0.117594	0.00579014	0.00573908	0.00350677	0.00374923	0.0398797	0.00530142	0.0132697	0.014497	0.0319845	2.39891	0.0422296	0.00719167
AATGGTCGTGGCGACC-1	1	39	143	spaceranger201_count_47058_HCA_BN_F13657028_GRCh38-2020-A_v3	141	0	0	3057.97	8120.66	812.066	305.797	osteo_zone_2	5	1134.06	0	2412.24	5782.18	4115.79	3310.97	2581.41	3292	8.09955	11199	9.32367	49.0044	52.7458	57.8891	67.4078	0	0	0	0.0825288	0.0133355	0.018056	0.00501532	0.0302362	0.0353243	0.00482912	0.00741847	0.0103908	0.00532562	0.0131523	0.00802996	0.0145654	0.0139187	0.0432569	21.9347	0.115493	0.0117582
AATTCAGACCTACGCA-1	1	104	180	spaceranger201_count_47058_HCA_BN_F13657028_GRCh38-2020-A_v3	148	0	0	8209.13	6413.07	641.307	820.913	suture_zone_1	2	912.195	4262.41	7542.55	8937.54	50	0	353.412	1089	6.99393	1988	7.59539	39.9396	45.5734	55.2817	70.3722	0	0	0	0.0576667	0.0962523	0.0157739	0.00456556	0.182806	0.00718757	0.00625206	0.00614124	0.00390491	0.00589839	0.0360316	0.00872791	0.0123967	0.0191283	0.00225852	0.0670475	0.0445204	0.00915041
AATTCCAGAATACCAT-1	1	107	173	spaceranger201_count_47058_HCA_BN_F13657028_GRCh38-2020-A_v3	149	0	0	8446.99	6733.55	673.355	844.699	suture_zone_2	3	800.562	4442.08	7616.07	8722.14	300	53.8516	0	1457	7.28482	3127	8.04815	44.8033	49.6003	55.9962	69.3956	0	0	0	0.0318574	0.913085	0.0294652	0.00739175	0.20138	0.00703151	0.0113017	0.0109556	0.00964445	0.0115741	0.182752	0.0232447	0.0209368	0.0274333	0.048559	0.0669726	0.138691	0.0113689
AATTCTCCTGCCAACT-1	1	83	177	spaceranger201_count_47058_HCA_BN_F13657028_GRCh38-2020-A_v3	150	0	0	6543.26	6554.11	655.411	654.326	suture_zone_1	2	1130	2636.97	6053.07	8309.54	460.977	0	300	3148	8.05484	11118	9.31641	51.7539	55.5675	60.6314	69.8417	0	0	0	0.0734827	0.0161513	0.0256623	0.00469072	0.0724093	0.00768933	0.00442838	0.00636607	0.0117451	0.00690994	0.00521954	0.00994585	0.0164674	0.0101553	0.0104675	7.20608	0.162093	0.00711868
ACAAGTCTACAGGTCA-1	1	21	107	spaceranger201_count_47058_HCA_BN_F13657028_GRCh38-2020-A_v3	161	0	0	1634.98	9774	977.4	163.498	osteo_zone_2	5	3295.15	0	300	3950.05	6060.4	5328.76	4635.27	3811	8.24591	10416	9.25119	30.0787	35.2055	41.9163	54.7043	0	0	0	0.123609	0.0274135	0.00582489	0.00526869	0.070421	0.0552339	0.0101926	0.0114516	0.017822	0.00692452	0.65277	0.00377032	0.0178705	0.0489174	1.0214	56.6917	0.00955779	0.0225348
ACAATCTAGGCGCACG-1	1	22	106	spaceranger201_count_47058_HCA_BN_F13657028_GRCh38-2020-A_v3	170	0	0	1715.1	9819.9	981.99	171.51	osteo_zone_2	5	3275.62	0	262.488	3901.28	6012.95	5287.46	4598.8	4233	8.3509	22820	10.0354	60.1928	63.4969	67.4715	74.3558	0	0	0	0.0410587	0.0240632	0.0124974	0.00196309	0.0183197	0.029406	0.00387816	0.0043544	0.0116779	0.00623702	0.115579	0.00589121	0.00876245	0.0131544	0.200019	17.2716	0.0206227	0.00572751
ACAATCTGGAGCCGTT-1	1	25	11	spaceranger201_count_47058_HCA_BN_F13657028_GRCh38-2020-A_v3	171	0	0	1962.14	14173.2	1417.32	196.214	osteo_zone_4	7	6985.59	4110.96	610.328	0	8751.18	8314.28	7844.31	4288	8.36381	26932	10.2011	65.9104	68.4465	71.6842	77.6734	0	0	0	0.0036525	0.0697143	0.0394584	0.00273801	0.0131364	0.00570635	0.00691582	0.0120459	0.026781	0.0134971	0.193035	0.0262497	0.0156948	0.0157132	0.205647	0.0942733	0.197484	0.00947027
ACAATGAACACGTCAA-1	1	30	6	spaceranger201_count_47058_HCA_BN_F13657028_GRCh38-2020-A_v3	172	0	0	2359.41	14401.9	1440.19	235.941	osteo_zone_4	7	7065.3	4356.6	1025.91	0	8694.32	8293.08	7860.1	3058	8.02584	9112	9.11746	44.4469	48.5623	54.0825	64.9473	0	0	0	0.0251196	4.87714	0.0679916	0.00848481	0.156146	1.92996	0.0143478	0.0116056	0.0330538	0.0192151	0.27055	0.0523511	0.0376654	0.0241649	0.137361	2.66308	0.381258	0.0163708
ACAGAATCGCAGGACA-1	1	39	147	spaceranger201_count_47058_HCA_BN_F13657028_GRCh38-2020-A_v3	177	0	0	3057.97	7937.05	793.705	305.797	osteo_zone_2	5	1023.96	0	2576.61	5976.09	4062.47	3241.37	2503.2	4144	8.32966	11222	9.32572	30.4046	35.0829	41.2672	53.3238	0	0	0	0.191546	0.0542899	0.00803488	0.00563958	0.0877577	0.261498	0.0179575	0.00865107	0.019498	0.00955524	0.341137	0.00442349	0.0270172	0.0581459	1.45115	85.5047	0.0113303	0.0351661
ACAGCCAATTAGCGAG-1	1	65	171	spaceranger201_count_47058_HCA_BN_F13657028_GRCh38-2020-A_v3	178	0	0	5116.93	6832.87	683.287	511.693	osteo_zone_1	4	0	1253.63	4776.79	7741.64	1850	981.275	235.372	3160	8.05864	10668	9.2751	49.0345	52.9996	58.3333	67.9603	0	0	0	0.0833014	0.0111163	0.0154067	0.00428063	0.0307769	0.0157188	0.00452676	0.00648393	0.0161042	0.00729812	0.00824746	0.00746702	0.0136612	0.0179386	0.0301207	22.106	0.089109	0.00911776
ACAGGACACGCAGCAC-1	1	21	17	spaceranger201_count_47058_HCA_BN_F13657028_GRCh38-2020-A_v3	183	0	0	1644.16	13898.6	1389.86	164.416	osteo_zone_4	7	6804.15	3800	206.155	0	8689.95	8220.66	7717.85	5905	8.68372	93018	11.4406	78.4515	80.3425	82.569	86.251	0	0	0	0.00249291	0.0209746	0.0210387	0.00126396	0.0121541	0.00205519	0.00633825	0.0042798	0.0301811	0.0131939	0.051942	0.00988722	0.00792032	0.00924043	0.0659091	0.0682959	0.0358355	0.00354871
ACAGGACTCGAGAAGC-1	1	77	165	spaceranger201_count_47058_HCA_BN_F13657028_GRCh38-2020-A_v3	184	0	0	6069.21	7104.95	710.495	606.921	suture_zone_2	3	608.276	2013.08	5352.92	7684.28	932.148	141.421	0	3349	8.11672	10909	9.29744	48.0429	51.7463	56.6413	66.1106	0	0	0	0.0261638	0.374144	0.0841196	0.00843128	0.183092	0.00873467	0.0153004	0.0153763	0.0444874	0.0397277	0.540733	0.0938878	0.0505685	0.0510721	0.302828	0.112753	0.542978	0.0386831
ACAGGTATAGATAATT-1	1	15	53	spaceranger201_count_47058_HCA_BN_F13657028_GRCh38-2020-A_v3	190	0	0	1165.1	12250.3	1225.03	116.51	osteo_zone_3	6	5535.99	2211.99	0	1540.29	7842.86	7249.67	6650.3	3618	8.19395	13015	9.47393	48.7438	52.6393	57.7718	67.0841	0	0	0	0.0652609	0.844448	0.00930179	0.00302478	0.0315455	0.022415	0.00401761	0.00440296	0.00799708	0.00388499	0.0762878	0.00616576	0.00969279	0.0166819	0.273539	5.47563	0.0598881	0.00801969
ACAGTACGTCGCACTG-1	1	99	185	spaceranger201_count_47058_HCA_BN_F13657028_GRCh38-2020-A_v3	192	0	0	7811.02	6184.39	618.439	781.102	suture_zone_0	1	1290	3946.66	7302.36	8984.64	0	223.607	538.516	2750	7.91972	8333	9.0281	49.574	53.1741	58.3703	68.3067	0	0	0	0.083005	0.030931	0.017334	0.00755442	0.17815	0.0125178	0.0074513	0.0104699	0.0129582	0.00738231	0.0101624	0.00822679	0.0173448	0.0178667	0.00745484	4.9747	0.0800176	0.0127194
ACATACCGGCCAAGTT-1	1	110	190	spaceranger201_count_47058_HCA_BN_F13657028_GRCh38-2020-A_v3	196	0	0	8683.18	5953.2	595.32	868.318	suture_zone_2	3	422.966	4849.34	8175.36	9534.34	640.312	223.607	0	3054	8.02453	8914	9.09549	43.987	48.2948	53.9264	64.8643	0	0	0	0.102955	0.0683444	0.0114683	0.00668203	0.162861	0.0268097	0.0075002	0.00801642	0.0128219	0.00670843	0.0384473	0.00513603	0.0152205	0.0176957	0.0863328	31.9185	0.0558055	0.010417
ACATAGGTCTGGATAC-1	1	66	174	spaceranger201_count_47058_HCA_BN_F13657028_GRCh38-2020-A_v3	197	0	0	5196.22	6695.16	669.516	519.622	osteo_zone_1	4	0	1406.02	4937.63	7911.62	1770.71	921.954	223.607	3148	8.05484	8962	9.10086	41.5198	45.7599	51.7184	63.0998	0	0	0	0.0670362	0.0304151	0.0141552	0.00531374	0.0469914	0.023888	0.013859	0.00958797	0.0266302	0.0101998	0.418637	0.00858116	0.0220531	0.0311164	0.779521	61.7342	0.0596615	0.0199718
ACATGATTGGTGGCGG-1	1	36	136	spaceranger201_count_47058_HCA_BN_F13657028_GRCh38-2020-A_v3	200	0	0	2821.78	8441.98	844.198	282.178	osteo_zone_2	5	1479.9	0	2052.05	5443.12	4399.97	3611.68	2893.48	3628	8.19671	12882	9.46366	47.089	51.0713	56.2801	65.9137	0	0	0	0.0975224	0.00911628	0.0217908	0.00451052	0.0418916	0.130539	0.0057459	0.00962937	0.0134326	0.00634202	0.0172028	0.00782305	0.0162482	0.0165019	0.0285454	18.1888	0.113067	0.0120621
ACATGCCAATGATCGG-1	1	106	178	spaceranger201_count_47058_HCA_BN_F13657028_GRCh38-2020-A_v3	201	0	0	8367.7	6504.04	650.404	836.77	suture_zone_1	2	752.396	4428.78	7668.9	8922.31	235.372	0	130	1342	7.20266	2626	7.8736	41.051	46.4204	54.0366	67.936	0	0	0	0.0969237	0.11056	0.0155112	0.00712009	0.242866	0.0126234	0.00948324	0.00826182	0.00558487	0.00804186	0.0590346	0.0107771	0.0143865	0.0243997	0.0137307	1.30464	0.0486781	0.0117862
ACCAATAATTACAGAT-1	1	16	86	spaceranger201_count_47058_HCA_BN_F13657028_GRCh38-2020-A_v3	216	0	0	1241.05	10737.1	1073.71	124.105	osteo_zone_3	6	4249.73	743.303	0	3010.4	6857.44	6172.17	5510.04	2365	7.76896	5208	8.55814	36.0407	40.7834	47.235	60.0038	0	0	0	0.0654188	0.0389896	0.0113061	0.00416905	0.038383	0.151522	0.0087853	0.00643318	0.0147825	0.00567666	0.269221	0.00698133	0.0174904	0.0240473	1.0762	50.1446	0.0496282	0.0144168
ACCAGAGCCTTATTCA-1	1	70	168	spaceranger201_count_47058_HCA_BN_F13657028_GRCh38-2020-A_v3	217	0	0	5514.2	6968.91	696.891	551.42	suture_zone_2	3	180.278	1522.79	4967.92	7717.42	1470.85	608.276	0	2665	7.88833	8451	9.04216	51.0709	54.8456	59.9574	69.4711	0	0	0	0.0793838	0.072693	0.0229447	0.00463882	0.0739363	0.00874253	0.00517845	0.00818312	0.00826316	0.00600182	0.0114361	0.0111244	0.0146264	0.0132144	0.00423412	0.169678	0.136229	0.00877914
ACCATCTAAGCGTTAA-1	1	101	173	spaceranger201_count_47058_HCA_BN_F13657028_GRCh38-2020-A_v3	222	0	0	7971.27	6734.39	673.439	797.127	suture_zone_0	1	1247.76	3952.48	7171.78	8527.35	0	223.607	500	2645	7.8808	5187	8.5541	26.2965	31.1163	37.8639	51.9954	0	0	0	0.0859653	2.08968	0.0303519	0.0137341	1.32967	0.0709039	0.0216716	0.0176003	0.0163942	0.0175632	0.17282	0.0219717	0.0308474	0.0330886	0.0296691	0.324943	0.106448	0.022106
ACCGAGATCGTGACCA-1	1	52	164	spaceranger201_count_47058_HCA_BN_F13657028_GRCh38-2020-A_v3	225	0	0	4087.04	7155.86	715.586	408.704	osteo_zone_1	4	0	308.869	3839.86	7044.73	2896.91	2035.41	1278.83	2933	7.98412	8295	9.02353	40.9765	45.5937	51.73	63.484	0	0	0	0.0841988	0.00834333	0.00643958	0.00474543	0.0309338	0.0645722	0.00902328	0.00667842	0.0180838	0.00624948	0.101246	0.00360328	0.0189054	0.0181893	1.01197	95.9122	0.0202107	0.0168422
ACCGATGTAATTAAGG-1	1	16	46	spaceranger201_count_47058_HCA_BN_F13657028_GRCh38-2020-A_v3	229	0	0	1245.22	12570.7	1257.07	124.522	osteo_zone_3	6	5799.7	2538.42	0	1181.27	8020.7	7453.39	6872.67	5034	8.52417	28436	10.2554	53.369	56.9278	61.489	69.5949	0	0	0	0.0651823	0.0105278	0.0216595	0.00421197	0.0259014	0.00938574	0.00322822	0.00896508	0.00915458	0.00419641	0.0393689	0.00864279	0.0141912	0.0136101	0.0387011	0.179293	0.100166	0.00920424
ACCGTAGACCGTACTG-1	1	110	184	spaceranger201_count_47058_HCA_BN_F13657028_GRCh38-2020-A_v3	232	0	0	8684.01	6228.62	622.862	868.401	suture_zone_2	3	422.966	4755.64	8025.74	9260.11	509.902	50	0	1489	7.30653	3325	8.10953	46.4662	50.9774	57.1729	70.2556	0	0	0	0.0653502	0.169181	0.0167263	0.00947107	0.317373	0.0152413	0.0114646	0.0114735	0.00898974	0.0116862	0.0332667	0.00913132	0.0170559	0.0296658	0.00326213	0.0967626	0.0383685	0.0132463
ACCGTTGTGACGTGCC-1	1	46	160	spaceranger201_count_47058_HCA_BN_F13657028_GRCh38-2020-A_v3	236	0	0	3612.15	7340.31	734.031	361.215	osteo_zone_2	5	235.372	0	3404.12	6707.73	3363.87	2510.66	1755.25	1283	7.15774	2364	7.76853	37.9442	43.5279	51.9882	66.8782	0	0	0	0.0940492	0.0387186	0.0027721	0.00204606	0.111271	3.0306	0.00439724	0.00337177	0.00574529	0.00248187	0.0655166	0.00154902	0.01253	0.0145725	0.265131	43.4354	0.00770215	0.00698864
ACCTCCGAGCTTGTGA-1	1	105	187	spaceranger201_count_47058_HCA_BN_F13657028_GRCh38-2020-A_v3	240	0	0	8286.74	6091.75	609.175	828.674	suture_zone_1	2	790	4450.4	7780.91	9253.2	269.258	0	86.0233	2712	7.90581	7684	8.94703	46.4862	50.5596	56.0515	66.2415	0	0	0	0.0862015	0.0627198	0.0134086	0.00256822	0.279828	0.0119666	0.00501654	0.00676749	0.00912507	0.0057099	0.0036345	0.00650223	0.0125008	0.0126222	0.00164396	0.5496	0.102073	0.00616758
ACCTCCGCGTCGAGCA-1	1	41	145	spaceranger201_count_47058_HCA_BN_F13657028_GRCh38-2020-A_v3	241	0	0	3216.55	8028.85	802.885	321.655	osteo_zone_2	5	915.478	0	2612.83	5931.24	3895.6	3088.12	2357.9	3634	8.19836	12518	9.435	44.5998	48.7298	54.2419	64.4991	0	0	0	0.0554989	0.0243705	0.0173057	0.00275285	0.0222176	0.015447	0.00316397	0.00547249	0.00936257	0.00382912	0.00807484	0.00658078	0.0119574	0.010972	0.00919453	0.454209	0.0899229	0.00717485
ACCTCGGATGTACTTC-1	1	28	124	spaceranger201_count_47058_HCA_BN_F13657028_GRCh38-2020-A_v3	242	0	0	2188.32	8993.65	899.365	218.832	osteo_zone_2	5	2346.17	0	1229.84	4784.08	5223.89	4454.57	3743.42	2953	7.99092	6701	8.81016	31.0252	36.0394	42.7399	55.7827	0	0	0	0.142194	0.0268333	0.00726616	0.0041149	0.058182	0.0527726	0.00835066	0.00599199	0.0123776	0.00427584	0.342071	0.00324517	0.015683	0.0281679	1.30349	68.521	0.024058	0.0190797
ACCTGGCAGCGTACTC-1	1	103	171	spaceranger201_count_47058_HCA_BN_F13657028_GRCh38-2020-A_v3	246	0	0	8129.84	6825.36	682.536	812.984	suture_zone_0	1	1158.84	4079.53	7258.44	8490.77	0	50	364.005	2838	7.95121	6456	8.77292	32.6208	37.5155	44.4703	56.8463	0	0	0	0.0734822	1.45317	0.0449305	0.0143163	0.260122	0.00722577	0.0188771	0.0251173	0.0197277	0.0203622	0.490243	0.0394208	0.0351227	0.0561398	0.297686	0.0576438	0.214985	0.0229245
ACGAACAACTGACCAG-1	1	33	129	spaceranger201_count_47058_HCA_BN_F13657028_GRCh38-2020-A_v3	251	0	0	2583.92	8763.3	876.33	258.392	osteo_zone_2	5	1867.24	0	1662.35	5097.07	4740.85	3966.82	3254.8	4897	8.49658	22761	10.0328	48.6358	52.3879	57.3129	65.9198	0	0	0	0.0647109	0.086379	0.024405	0.00401954	0.0320996	0.0108705	0.00711413	0.00729827	0.0216559	0.0110131	0.0404039	0.0100117	0.016361	0.0170777	0.0708942	6.55153	0.111902	0.0106419
ACGAAGCTACGAGTCG-1	1	55	163	spaceranger201_count_47058_HCA_BN_F13657028_GRCh38-2020-A_v3	252	0	0	4324.9	7200.93	720.093	432.49	osteo_zone_1	4	0	413.401	3948.19	7079.24	2681.68	1824.83	1068.88	3455	8.14787	11667	9.3646	46.0701	50.2528	55.5756	65.501	0	0	0	0.0881291	0.0185219	0.0192369	0.00426937	0.034787	0.0209812	0.00475625	0.00841158	0.0117525	0.0056448	0.0026869	0.00909194	0.0164142	0.0138472	0.00296186	0.519488	0.148786	0.00770627
ACGACCAATGCAGTGA-1	1	108	184	spaceranger201_count_47058_HCA_BN_F13657028_GRCh38-2020-A_v3	256	0	0	8525.44	6228.62	622.862	852.544	suture_zone_1	2	572.189	4612.01	7894.87	9199.41	364.005	0	141.421	2168	7.68202	5557	8.62299	47.1297	51.3407	57.1171	68.3462	0	0	0	0.0873713	0.196175	0.016501	0.00710447	0.310313	0.0131776	0.0139322	0.0116465	0.00751182	0.00762669	0.0421914	0.00872078	0.0198513	0.0220603	0.00536494	0.08681	0.0497281	0.0133302
ACGCCAACTGGATCTG-1	1	22	12	spaceranger201_count_47058_HCA_BN_F13657028_GRCh38-2020-A_v3	261	0	0	1725.12	14128.1	1412.81	172.512	osteo_zone_4	7	7010.01	4050.79	468.402	0	8840.05	8386.81	7899.53	3758	8.23191	15353	9.63913	52.9929	56.6078	61.3626	69.9993	0	0	0	0.050212	0.0181977	0.0281987	0.00551519	0.0252147	0.00744925	0.00344508	0.0149496	0.0130974	0.00762495	0.19835	0.0152396	0.0202235	0.0215856	0.242256	6.83974	0.184849	0.0125555
ACGGTTCGCATCCTAT-1	1	26	114	spaceranger201_count_47058_HCA_BN_F13657028_GRCh38-2020-A_v3	273	0	0	2031.42	9451.85	945.185	203.142	osteo_zone_2	5	2744.49	0	779.359	4323.48	5518.7	4779.72	4082.71	3860	8.25868	19875	9.89727	61.439	64.5484	68.4881	75.4818	0	0	0	0.0276783	0.0251614	0.0138689	0.00181643	0.016271	0.0105548	0.00247841	0.00382059	0.00644814	0.00350348	0.0798102	0.0066894	0.00799434	0.0108136	0.293086	6.87094	0.039431	0.00475907
ACGTATGCGACGTGTA-1	1	87	167	spaceranger201_count_47058_HCA_BN_F13657028_GRCh38-2020-A_v3	276	0	0	6862.08	7011.48	701.148	686.208	suture_zone_1	2	1404.31	2804.92	6074.5	7943.31	139.284	0	549.181	1890	7.54486	4763	8.46884	49.7376	53.6217	59.3953	70.8167	0	0	0	0.0201831	2.00135	0.0468506	0.00887407	0.155022	0.00522067	0.0173298	0.0128721	0.0200318	0.0227808	0.299743	0.0471908	0.0260774	0.0242524	0.202563	0.0893728	0.222171	0.0139772
ACGTGGTTACTTGGTA-1	1	102	186	spaceranger201_count_47058_HCA_BN_F13657028_GRCh38-2020-A_v3	281	0	0	8049.72	6138.48	613.848	804.972	suture_zone_1	2	1021.22	4217.12	7558.18	9123.36	53.8516	0	274.591	2816	7.94343	8719	9.07338	49.4552	53.3318	58.4929	68.2762	0	0	0	0.077516	0.0444084	0.0198431	0.00402367	0.260856	0.0267663	0.00344163	0.0085283	0.00796225	0.00504132	0.00278563	0.00722799	0.0133313	0.0132876	0.000963393	0.52568	0.103552	0.00798064
ACGTTCTTATTGCACT-1	1	58	166	spaceranger201_count_47058_HCA_BN_F13657028_GRCh38-2020-A_v3	291	0	0	4562.76	7063.22	706.322	456.276	osteo_zone_1	4	0	650.692	4193.29	7269.88	2424.64	1562.85	806.226	2460	7.80832	7301	8.8959	49.5686	53.4858	58.8002	68.6207	0	0	0	0.0905488	0.0160492	0.0182645	0.00257535	0.0286701	0.0161725	0.00364293	0.00511868	0.00960162	0.00431134	0.00578599	0.00692649	0.0119958	0.0119534	0.0189229	9.45859	0.104058	0.0081453
ACTAATCGAGCAACTG-1	1	50	152	spaceranger201_count_47058_HCA_BN_F13657028_GRCh38-2020-A_v3	295	0	0	3930.13	7705.86	770.586	393.013	osteo_zone_2	5	223.607	0	3310.02	6466.66	3160.28	2340.94	1607.3	2523	7.8336	9639	9.17368	58.7509	62.4442	67.1646	75.2983	0	0	0	0.0225197	0.0304219	0.0299176	0.00364557	0.00590439	0.00455661	0.00257104	0.00635347	0.0184428	0.0115918	0.0263748	0.0176366	0.0126286	0.0122919	0.00826092	0.108258	0.225746	0.0068536
ACTAATCGCACTTGAA-1	1	98	166	spaceranger201_count_47058_HCA_BN_F13657028_GRCh38-2020-A_v3	296	0	0	7734.24	7055.71	705.571	773.424	suture_zone_0	1	1605.9	3651.66	6811.24	8157.77	0	455.412	807.775	2348	7.76174	6187	8.73037	46.5654	50.5415	56.15	66.963	0	0	0	0.0284486	10.5535	0.0655652	0.0214049	0.34832	0.0120355	0.0188303	0.0345126	0.0343331	0.0298399	0.154358	0.0504329	0.0314131	0.039179	0.16812	0.0680094	0.372712	0.0200194
ACTAGATCTACTCAGA-1	1	33	135	spaceranger201_count_47058_HCA_BN_F13657028_GRCh38-2020-A_v3	297	0	0	2583.09	8488.72	848.872	258.309	osteo_zone_2	5	1720.03	0	1860.78	5338.86	4671.16	3878.81	3157.48	2594	7.86134	5990	8.69801	36.5109	41.1686	47.5793	59.8331	0	0	0	0.0442133	0.0128789	0.00388144	0.0023977	0.0549805	0.0749103	0.012405	0.00372239	0.0135271	0.00456402	0.0976201	0.00154756	0.00788885	0.0103689	0.193903	61.2107	0.00645252	0.00992222
ACTATGCCGATCCGTG-1	1	91	183	spaceranger201_count_47058_HCA_BN_F13657028_GRCh38-2020-A_v3	298	0	0	7177.56	6277.86	627.786	717.756	suture_zone_0	1	1834.15	3351.81	6745.41	8710.21	0	130	1001.7	2242	7.71557	5839	8.67249	47.2512	51.2245	56.8591	68.0939	0	0	0	0.0909397	0.139146	0.0100577	0.00434865	0.160528	0.0420607	0.00509892	0.00585763	0.00843717	0.00483296	0.0372143	0.00516268	0.0120258	0.0169391	0.0881684	32.1749	0.0576736	0.0115413
ACTCTGAACTCGCTCG-1	1	20	94	spaceranger201_count_47058_HCA_BN_F13657028_GRCh38-2020-A_v3	309	0	0	1557.36	10369.9	1036.99	155.736	osteo_zone_3	6	3776.31	316.228	0	3350.06	6400.56	5706.15	5039.56	2557	7.84698	8057	8.99442	52.7492	56.4975	61.5366	70.7583	0	0	0	0.054954	0.251217	0.0133161	0.00312681	0.062804	0.0150533	0.00554812	0.00546388	0.00902565	0.00511228	0.0151534	0.00657958	0.00923878	0.00939215	0.0116879	0.304816	0.0917021	0.00531187
ACTGACGGCAGATCCG-1	1	17	79	spaceranger201_count_47058_HCA_BN_F13657028_GRCh38-2020-A_v3	312	0	0	1320.34	11057.6	1105.76	132.034	osteo_zone_3	6	4479.03	1056.22	0	2655.45	6986.53	6329.06	5686.26	4637	8.44204	20937	9.94932	48.5456	52.4001	57.2479	66.0792	0	0	0	0.0801215	0.0620388	0.0156687	0.00238059	0.0360648	0.00715097	0.00866332	0.00495968	0.0160863	0.00793231	0.073728	0.00594715	0.00975309	0.0182502	0.106499	0.266616	0.0812783	0.00831858
ACTGACTAGCTTGTAT-1	1	100	168	spaceranger201_count_47058_HCA_BN_F13657028_GRCh38-2020-A_v3	315	0	0	7892.81	6963.9	696.39	789.281	suture_zone_0	1	1422.71	3837.2	6994.43	8269.08	0	269.258	622.415	2262	7.72445	5136	8.54423	42.1145	46.1059	51.947	63.6682	0	0	0	0.0419636	7.30605	0.050054	0.0122883	0.401159	0.0145673	0.0370914	0.0167435	0.0299168	0.0341406	0.138541	0.037813	0.0360486	0.033595	0.0914324	0.0590042	0.205095	0.0210333
ACTGACTAGTATGGCG-1	1	87	173	spaceranger201_count_47058_HCA_BN_F13657028_GRCh38-2020-A_v3	316	0	0	6861.25	6736.89	673.689	686.125	suture_zone_1	2	1470.85	2897.48	6230.83	8192.92	100	0	668.88	2737	7.91498	8740	9.07578	52.5057	56.0526	60.9611	69.7025	0	0	0	0.0838621	0.413171	0.0185898	0.00760071	0.218982	0.0153613	0.0113265	0.0110903	0.0121819	0.00929179	0.0269135	0.0137552	0.0203152	0.0243725	0.00376082	0.125269	0.114041	0.0138536
ACTTCAAGTCCTTATT-1	1	44	150	spaceranger201_count_47058_HCA_BN_F13657028_GRCh38-2020-A_v3	335	0	0	3454.41	7798.5	779.85	345.441	osteo_zone_2	5	586.003	0	2943.91	6227.4	3611.45	2789.19	2051.97	3576	8.18228	12720	9.45101	48.4748	52.2642	57.1462	66.533	0	0	0	0.0314104	0.0202229	0.0163361	0.00166745	0.0325719	0.00415018	0.0081085	0.00582172	0.0174455	0.0118933	0.0102299	0.00504078	0.00773618	0.00809366	0.0188747	1.41916	0.048908	0.00422137
ACTTGATAGTGAAGTG-1	1	24	112	spaceranger201_count_47058_HCA_BN_F13657028_GRCh38-2020-A_v3	340	0	0	1872.84	9544.49	954.449	187.284	osteo_zone_2	5	2920.57	0	617.171	4210.7	5697.51	4959.76	4262.98	2696	7.8999	7895	8.97411	47.6504	51.9189	57.5681	67.6124	0	0	0	0.078452	0.0265105	0.00910485	0.0033774	0.0254852	0.0372045	0.00638445	0.0060647	0.0109394	0.00528355	0.0962218	0.00477264	0.0152507	0.0141972	0.361016	43.4171	0.041323	0.0103061
ACTTGATTAACTCCTA-1	1	32	128	spaceranger201_count_47058_HCA_BN_F13657028_GRCh38-2020-A_v3	341	0	0	2505.47	8809.2	880.92	250.547	osteo_zone_2	5	1952.43	0	1581.14	5034.77	4824.37	4051.88	3340.31	3161	8.05896	10891	9.29578	51.2441	55.0546	60.1047	69.3417	0	0	0	0.059441	0.0704853	0.0145709	0.00327885	0.0233486	0.0268652	0.00532915	0.00537893	0.0112693	0.00505508	0.0426614	0.00625545	0.0120943	0.0113294	0.138659	24.4976	0.0556132	0.00884261
AGAATCTGGTTCCATC-1	1	110	182	spaceranger201_count_47058_HCA_BN_F13657028_GRCh38-2020-A_v3	349	0	0	8684.01	6320.43	632.043	868.401	suture_zone_2	3	445.982	4728.22	7977.75	9169.06	500	50	0	1054	6.9613	2191	7.69257	48.471	53.1264	61.0224	74.7147	0	0	0	0.055696	0.187196	0.0118624	0.00519577	0.218686	0.00784339	0.0068832	0.00605164	0.00530311	0.00700377	0.0404351	0.0069244	0.0133508	0.0207978	0.00392692	0.1976	0.0275736	0.011198
AGACAGGCTTCGAGTG-1	1	102	188	spaceranger201_count_47058_HCA_BN_F13657028_GRCh38-2020-A_v3	351	0	0	8049.72	6046.68	604.668	804.972	suture_zone_1	2	1021.22	4252.54	7610.79	9217.03	141.421	0	235.372	3207	8.0734	10539	9.26293	49.2267	53.0316	58.1649	67.7958	0	0	0	0.0971184	0.124165	0.0181304	0.00625389	0.123611	0.0243697	0.014782	0.00975352	0.022086	0.0143216	0.0398293	0.0106983	0.0176411	0.0263789	0.0498936	24.2322	0.089782	0.0185114
AGACCGAGAACAATGA-1	1	29	127	spaceranger201_count_47058_HCA_BN_F13657028_GRCh38-2020-A_v3	352	0	0	2266.77	8855.94	885.594	226.677	osteo_zone_2	5	2149.81	0	1422.99	4949.75	5047.23	4270.95	3557.11	4465	8.40425	15857	9.67143	39.3013	43.7346	49.4986	60.1816	0	0	0	0.116507	0.00783468	0.0084877	0.00573052	0.0506885	0.0808663	0.0216481	0.00911446	0.0388295	0.0106168	0.278784	0.00374533	0.0228738	0.0275944	0.528384	117.593	0.0148367	0.0250416
AGACCGGACTTCTGAG-1	1	30	130	spaceranger201_count_47058_HCA_BN_F13657028_GRCh38-2020-A_v3	353	0	0	2346.9	8718.23	871.823	234.69	osteo_zone_2	5	2047.49	0	1534.73	5055.94	4963.97	4182.4	3466.19	2817	7.94378	6852	8.83244	35.9603	40.6013	46.8184	59.282	0	0	0	0.089511	0.0245181	0.00841805	0.00536683	0.129143	0.0944425	0.0378694	0.00878508	0.028469	0.0116406	0.129905	0.00315512	0.0214043	0.0182032	0.342804	78.351	0.0122561	0.0150626
AGACCGTCATGCTGTC-1	1	20	16	spaceranger201_count_47058_HCA_BN_F13657028_GRCh38-2020-A_v3	355	0	0	1565.71	13945.3	1394.53	156.571	osteo_zone_4	7	6893.85	3851.87	250.799	0	8803.55	8329.14	7820.39	3230	8.08055	17047	9.74379	65.6186	68.3639	71.9481	78.5651	0	0	0	0.050003	0.0287513	0.032559	0.00986153	0.0322142	0.0100601	0.00499975	0.011235	0.0139688	0.00724285	0.098461	0.0144623	0.0177686	0.0161401	0.0953079	11.7685	0.161955	0.0120216
AGACCTTGTTCACGGA-1	1	46	152	spaceranger201_count_47058_HCA_BN_F13657028_GRCh38-2020-A_v3	358	0	0	3612.98	7706.7	770.67	361.298	osteo_zone_2	5	406.079	0	3116.42	6368.83	3442.69	2615.36	1875.53	4893	8.49577	23557	10.0672	49.5012	53.1477	57.8215	66.2351	0	0	0	0.0218053	0.0145679	0.0202677	0.0016657	0.0121687	0.00427661	0.0037865	0.004221	0.0191726	0.0089622	0.0154856	0.00833141	0.0101551	0.0111354	0.0466215	0.158952	0.0545943	0.00641244
AGACTACATAGCTAAT-1	1	29	3	spaceranger201_count_47058_HCA_BN_F13657028_GRCh38-2020-A_v3	361	0	0	2280.13	14538.7	1453.87	228.013	osteo_zone_4	7	7228.12	4494.37	1088.53	0	8858.5	8458.43	8025.52	6625	8.79876	99729	11.5102	74.4979	76.5113	79.0031	83.1373	0	0	0	0.00453468	0.0443093	0.0216595	0.00238774	0.0266845	0.0126339	0.00416564	0.010006	0.0111772	0.00608885	0.318376	0.0083264	0.00775701	0.0199593	0.554668	0.0456421	0.0128698	0.00626878
AGACTAGAGTTCGTGC-1	1	14	54	spaceranger201_count_47058_HCA_BN_F13657028_GRCh38-2020-A_v3	363	0	0	1085.81	12204.4	1220.44	108.581	osteo_zone_3	6	5530.01	2181.31	0	1605.9	7862.7	7262.4	6657.63	2100	7.65017	6132	8.72144	51.2394	55.349	60.9589	71.9178	0	0	0	0.0705868	0.030683	0.00338786	0.00202391	0.0305539	0.0366975	0.00264549	0.00362165	0.00454661	0.00133067	0.180594	0.00188401	0.00677053	0.0141425	0.379104	25.2849	0.0150553	0.00813662
AGATAACACGGTATAA-1	1	89	175	spaceranger201_count_47058_HCA_BN_F13657028_GRCh38-2020-A_v3	372	0	0	7019.82	6645.09	664.509	701.982	suture_zone_0	1	1620.77	3070.65	6411.06	8327.69	0	94.3398	806.226	2634	7.87664	7568	8.93182	48.1897	52.1142	57.5449	67.4683	0	0	0	0.0667147	0.0116781	0.0169878	0.00286243	0.193228	0.0106856	0.00377031	0.00447869	0.00632925	0.0042539	0.00311394	0.00789016	0.0106436	0.0107862	0.00173451	0.184287	0.108583	0.00556826
AGATAAGCTCTGCTCC-1	1	22	10	spaceranger201_count_47058_HCA_BN_F13657028_GRCh38-2020-A_v3	374	0	0	1725.12	14219.9	1421.99	172.512	osteo_zone_4	7	7104.1	4150.77	565.155	0	8920.45	8471.51	7988.15	1836	7.51589	4103	8.31972	40.4095	45.747	53.0344	67.4385	0	0	0	0.0120111	0.0555072	0.0149362	0.00171937	0.0287613	0.0205595	0.00278748	0.00319258	0.00597507	0.00433987	0.563404	0.0112923	0.0107487	0.0148011	0.437176	4.54509	0.104888	0.0069376
AGATAGGTTCCGTGTC-1	1	17	25	spaceranger201_count_47058_HCA_BN_F13657028_GRCh38-2020-A_v3	379	0	0	1326.18	13533	1353.3	132.618	osteo_zone_3	6	6599.79	3464.81	0	250	8624.53	8118.36	7581.46	2734	7.91389	24384	10.1017	81.1147	82.8248	84.9409	88.7303	0	0	0	0.00310014	0.0107744	0.00361888	0.000301779	0.00473895	0.00163297	0.000415085	0.000518732	0.00104492	0.000573384	0.0120086	0.00121842	0.000950412	0.00119716	0.0259373	0.0326907	0.00539226	0.000480565
AGATCTAAGATCTATC-1	1	37	143	spaceranger201_count_47058_HCA_BN_F13657028_GRCh38-2020-A_v3	381	0	0	2899.4	8120.66	812.066	289.94	osteo_zone_2	5	1256.42	0	2327.1	5746.66	4259.6	3450.51	2718.12	1582	7.36708	3226	8.07931	39.4916	45.0403	52.6038	66.46	0	0	0	0.0460557	0.0204431	0.00398631	0.0019922	0.0199333	0.130157	0.0040377	0.00242919	0.00875477	0.0026965	0.0409955	0.00160538	0.00889812	0.0103323	0.23739	68.3885	0.00742354	0.0093727
AGATCTATAAGGCTTC-1	1	15	63	spaceranger201_count_47058_HCA_BN_F13657028_GRCh38-2020-A_v3	382	0	0	1164.27	11792.1	1179.21	116.427	osteo_zone_3	6	5139.36	1769.21	0	1976.08	7529.28	6909.74	6292.23	3200	8.07122	14953	9.61273	60.3491	63.7999	67.9797	75.4698	0	0	0	0.0202906	0.0299555	0.0111133	0.0011147	0.0109911	0.0857219	0.00150241	0.00362101	0.00529708	0.00306524	0.00840967	0.00543081	0.00601808	0.00950386	0.0169468	0.189493	0.0372234	0.00363899
AGATCTCGAAGCGTTG-1	1	107	183	spaceranger201_count_47058_HCA_BN_F13657028_GRCh38-2020-A_v3	384	0	0	8446.15	6274.52	627.452	844.615	suture_zone_1	2	647.765	4530.52	7809.33	9125.8	284.429	0	206.155	1379	7.22984	3072	8.03041	47.0378	51.9206	58.4635	71.3867	0	0	0	0.0820974	0.0650808	0.0153842	0.00559884	0.193155	0.00919699	0.00475368	0.00583628	0.004417	0.00467728	0.0261148	0.00815729	0.0111341	0.016346	0.00552512	0.0604598	0.0665546	0.00694092
AGATGTACCGATTGGT-1	1	61	167	spaceranger201_count_47058_HCA_BN_F13657028_GRCh38-2020-A_v3	387	0	0	4800.62	7016.48	701.648	480.062	osteo_zone_1	4	0	906.035	4441.19	7465.37	2170.58	1303.84	550	3333	8.11193	10786	9.2861	45.8465	49.9444	55.3866	65.5016	0	0	0	0.111133	0.0155631	0.0228135	0.0053702	0.0422372	0.0229212	0.0065989	0.00886701	0.0119239	0.00831285	0.000591236	0.00943955	0.015465	0.0145903	0.0011742	0.285772	0.162079	0.0104569
AGATGTAGATCGAACT-1	1	89	181	spaceranger201_count_47058_HCA_BN_F13657028_GRCh38-2020-A_v3	388	0	0	7018.99	6369.67	636.967	701.899	suture_zone_1	2	1657.38	3175.47	6576.91	8617.69	86.0233	0	824.621	2125	7.662	5909	8.6844	51.8023	55.407	60.7548	71.1796	0	0	0	0.0528901	0.0767824	0.0120393	0.00364784	0.158278	0.0787758	0.00249099	0.00757886	0.00469265	0.00339642	0.00607138	0.00596217	0.00897419	0.00988127	0.00581318	4.3391	0.0791088	0.00571321
AGATGTGAAGACAACG-1	1	110	180	spaceranger201_count_47058_HCA_BN_F13657028_GRCh38-2020-A_v3	389	0	0	8684.85	6411.4	641.14	868.485	suture_zone_2	3	438.292	4744.27	7980.61	9136.18	532.353	94.3398	0	1265	7.14362	2327	7.75276	39.5359	44.5638	53.1586	67.1251	0	0	0	0.0364246	0.166852	0.0336928	0.0132371	0.227981	0.0596157	0.0111013	0.0185771	0.00785864	0.0109083	0.140893	0.0221865	0.0216719	0.0256952	0.0135202	0.0652731	0.110054	0.0115768
AGCAATCCACAGGAAT-1	1	117	187	spaceranger201_count_47058_HCA_BN_F13657028_GRCh38-2020-A_v3	393	0	0	9238.19	6090.08	609.008	923.819	osteo_zone_1	4	0	5344.8	8598.24	9642.22	1098.82	598.415	177.2	2225	7.70796	5570	8.62533	45.3501	49.4434	55.4937	66.9838	0	0	0	0.0890977	0.125167	0.0265525	0.00911518	0.239839	0.0143984	0.0257004	0.0141663	0.0199789	0.0204212	0.0480098	0.0114041	0.0248258	0.0445237	0.00453354	0.0874504	0.0581493	0.0195009
AGCCAGTTCTAGTCCG-1	1	26	0	spaceranger201_count_47058_HCA_BN_F13657028_GRCh38-2020-A_v3	407	0	0	2043.1	14677.3	1467.73	204.31	osteo_zone_4	7	7434.01	4617.36	1096.59	0	9108.85	8699.15	8254.77	3039	8.01961	6925	8.84304	28.0578	33.2274	40.5343	54.8014	0	0	0	5.39126	0.0344163	0.00922147	0.00671234	0.0608197	0.735041	0.00668192	0.0321197	0.0118666	0.00403384	0.0974907	0.00637552	0.0203442	0.0296204	0.698368	41.1891	0.0554054	0.0230888
AGCCGCTTGATCAACT-1	1	92	166	spaceranger201_count_47058_HCA_BN_F13657028_GRCh38-2020-A_v3	410	0	0	7258.52	7056.54	705.654	725.852	suture_zone_0	1	1826.17	3217.36	6422.23	8014.11	0	284.429	971.288	2377	7.77402	6183	8.72972	46.547	50.4448	55.9275	66.602	0	0	0	0.0161025	6.22748	0.101445	0.0102783	0.428133	0.00686702	0.00846492	0.018033	0.0255894	0.0178843	0.230407	0.0717578	0.0330265	0.0275849	0.104951	0.108075	0.555893	0.0194735
AGCCGTACTCGGTGTC-1	1	48	156	spaceranger201_count_47058_HCA_BN_F13657028_GRCh38-2020-A_v3	412	0	0	3770.72	7523.08	752.308	377.072	osteo_zone_2	5	180.278	0	3340.73	6565.99	3245.94	2409.34	1663.55	4164	8.33447	16173	9.69116	46.3303	50.5039	55.7967	65.1332	0	0	0	0.116008	0.110646	0.0257308	0.00700191	0.0483123	0.0196562	0.0072653	0.014702	0.0225282	0.00960535	0.00978187	0.0110987	0.0194522	0.0205242	0.0601173	20.2968	0.165914	0.0157642
AGCCTCTAACAGTTCA-1	1	60	166	spaceranger201_count_47058_HCA_BN_F13657028_GRCh38-2020-A_v3	419	0	0	4721.33	7062.39	706.239	472.133	osteo_zone_1	4	0	820.061	4356.15	7390.24	2242.23	1378.19	622.013	3734	8.2255	12752	9.45352	43.6716	48.1493	53.7641	64.0213	0	0	0	0.106078	0.0186935	0.0281251	0.00475973	0.0319542	0.0163398	0.00368913	0.010659	0.0121156	0.00641594	0.000836736	0.0110327	0.0168292	0.0139987	0.0070979	0.413217	0.163606	0.0117104
AGCGTGATTCACCTGA-1	1	31	1	spaceranger201_count_47058_HCA_BN_F13657028_GRCh38-2020-A_v3	431	0	0	2438.7	14630.5	1463.05	243.87	osteo_zone_4	7	7288.63	4616.37	1261.51	0	8864.79	8479.18	8061.05	7490	8.92146	119295	11.6894	70.9502	73.1221	75.7769	80.3697	0	0	0	0.558501	0.0233622	0.0310099	0.00192097	0.0274562	0.0981857	0.00769355	0.00793413	0.0183858	0.0124635	0.181327	0.0143323	0.0120558	0.0250093	0.750682	0.243464	0.0721654	0.00776218
AGCGTGTCAATGCGGC-1	1	31	129	spaceranger201_count_47058_HCA_BN_F13657028_GRCh38-2020-A_v3	437	0	0	2425.35	8764.14	876.414	242.535	osteo_zone_2	5	2026.33	0	1526.43	5017.46	4917.23	4141.22	3427.78	3389	8.12859	9280	9.13573	35.2155	40.1293	46.6056	58.8578	0	0	0	0.069266	0.0106459	0.00614085	0.00360376	0.0298256	0.034539	0.00926778	0.00715351	0.0165587	0.00620908	0.264326	0.00292128	0.0130302	0.0176317	0.507575	68.3419	0.0295154	0.0116444
AGCTACGTTCACGGTT-1	1	72	174	spaceranger201_count_47058_HCA_BN_F13657028_GRCh38-2020-A_v3	439	0	0	5671.94	6693.49	669.349	567.194	suture_zone_2	3	250	1785.33	5273.87	8029.95	1320.95	492.443	0	2783	7.93164	9571	9.1666	53.6412	57.2667	62.1356	71.445	0	0	0	0.0616412	0.0244568	0.0107451	0.00184503	0.0688445	0.0147787	0.00235403	0.00492987	0.00602278	0.00277503	0.00322661	0.00569622	0.0116219	0.00785678	0.0167722	9.83501	0.0798621	0.00649849
AGCTCAGACACTGGTA-1	1	18	30	spaceranger201_count_47058_HCA_BN_F13657028_GRCh38-2020-A_v3	440	0	0	1405.47	13303.5	1330.35	140.547	osteo_zone_3	6	6342.89	3209.75	0	457.056	8391.05	7876.02	7333.46	3306	8.1038	15687	9.66065	62.2936	65.2579	69.1209	76.2733	0	0	0	0.0262399	0.67498	0.066575	0.00635942	0.0327852	0.00673209	0.0115144	0.0158202	0.0327674	0.0200267	0.184433	0.0502399	0.0284655	0.0211751	0.139379	0.54795	0.309318	0.0151261
AGCTGTACATGCCGAG-1	1	25	13	spaceranger201_count_47058_HCA_BN_F13657028_GRCh38-2020-A_v3	446	0	0	1962.14	14081.4	1408.14	196.214	osteo_zone_4	7	6890.61	4011.23	531.507	0	8669.79	8228.56	7754.69	5596	8.62999	25174	10.1336	42.238	45.9283	50.9017	60.0858	0	0	0	0.0329063	41.2673	0.0573212	0.0360718	1.96445	0.00610131	0.256933	0.0321316	0.0226048	0.0329122	0.176953	0.0245463	0.0498058	0.0586961	2.65288	0.0517555	0.23708	0.0227812
AGCTGTCAGTCGTTGA-1	1	75	163	spaceranger201_count_47058_HCA_BN_F13657028_GRCh38-2020-A_v3	447	0	0	5910.64	7197.59	719.759	591.064	suture_zone_2	3	450	1843.91	5172.64	7563.24	1098.82	320.156	0	2918	7.979	7278	8.89275	39.6812	43.8032	49.5603	60.6485	0	0	0	0.0317094	10.5711	0.0695251	0.0176975	0.911626	0.00759557	0.103429	0.0250969	0.0291482	0.0321891	0.28429	0.049931	0.0430856	0.0367322	0.226303	0.0975262	0.353488	0.0241246
AGGACGCACTTCATGC-1	1	69	165	spaceranger201_count_47058_HCA_BN_F13657028_GRCh38-2020-A_v3	461	0	0	5434.92	7106.62	710.662	543.492	suture_zone_2	3	94.3398	1439.62	4866.8	7613.68	1527.38	680.074	0	2387	7.77821	7795	8.96137	55.3303	58.8711	63.592	72.8031	0	0	0	0.0255663	0.483242	0.0504606	0.00771668	0.0140674	0.00842537	0.00458873	0.0120832	0.0243091	0.0157114	0.270307	0.0430414	0.0293941	0.0251308	0.129228	0.122929	0.375552	0.0214776
AGGACGTAACGTGCTC-1	1	74	176	spaceranger201_count_47058_HCA_BN_F13657028_GRCh38-2020-A_v3	462	0	0	5830.52	6601.69	660.169	583.052	suture_zone_2	3	460.977	2008.83	5491.6	8151.57	1121.12	353.412	0	2098	7.64922	6470	8.77509	54.4359	58.5471	64.0958	74.3122	0	0	0	0.0415145	0.0275661	0.0210726	0.00397601	0.0183402	0.0172803	0.00417232	0.00755128	0.0121945	0.00629683	0.0442638	0.0119226	0.0161491	0.0123504	0.17961	27.1625	0.151072	0.00825576
AGGACTAGCGTTGGTG-1	1	97	171	spaceranger201_count_47058_HCA_BN_F13657028_GRCh38-2020-A_v3	464	0	0	7654.12	6827.03	682.703	765.412	suture_zone_0	1	1561.7	3638.15	6860.36	8328.37	0	482.597	806.226	1876	7.53743	5251	8.56636	53.7802	57.2462	62.5214	73.7955	0	0	0	0.0437572	0.835292	0.0460506	0.00743027	0.301734	0.0379157	0.0092863	0.00921966	0.0148911	0.0129946	0.248842	0.0351981	0.0247169	0.0280848	0.0963613	0.103585	0.268701	0.0168758
AGGACTTCGCTTGGTT-1	1	76	168	spaceranger201_count_47058_HCA_BN_F13657028_GRCh38-2020-A_v3	466	0	0	5989.92	6968.08	696.808	598.992	suture_zone_2	3	585.235	1992.49	5368.44	7775.51	971.288	130	0	2668	7.88946	10317	9.24165	60.4052	63.5165	67.6456	75.3514	0	0	0	0.0333666	1.03721	0.0466632	0.00535281	0.0578972	0.00599885	0.00746698	0.00997551	0.0223076	0.014175	0.1668	0.0334707	0.0221008	0.0179384	0.0655318	0.155122	0.316675	0.0124105
AGGATATCGCAATCGG-1	1	73	169	spaceranger201_count_47058_HCA_BN_F13657028_GRCh38-2020-A_v3	473	0	0	5751.23	6923.01	692.301	575.123	suture_zone_2	3	367.967	1745.54	5172.2	7788.74	1250	383.275	0	2210	7.7012	6695	8.80926	55.1456	58.7155	63.6146	73.2188	0	0	0	0.0599136	0.156488	0.0219454	0.00427639	0.094451	0.011604	0.00813646	0.00644664	0.0066277	0.00716101	0.0087044	0.0108088	0.00890162	0.00804176	0.00688635	0.125614	0.152612	0.00618743
AGGATTCCAACACGAT-1	1	87	169	spaceranger201_count_47058_HCA_BN_F13657028_GRCh38-2020-A_v3	476	0	0	6861.25	6920.5	692.05	686.125	suture_zone_1	2	1441.84	2845.24	6125.94	7999.25	100	0	589.406	2462	7.80914	8199	9.01189	56.4825	59.8854	64.5445	73.265	0	0	0	0.0247837	0.783126	0.0592068	0.00683141	0.12131	0.00733071	0.00710369	0.0112323	0.0213052	0.0179804	0.327559	0.0561899	0.0337873	0.0299986	0.320825	0.10822	0.37044	0.016914
AGGCAAGATACAGGCC-1	1	23	11	spaceranger201_count_47058_HCA_BN_F13657028_GRCh38-2020-A_v3	479	0	0	1803.57	14173.2	1417.32	180.357	osteo_zone_4	7	7033.63	4102.74	538.516	0	8838.76	8392.12	7911.62	5036	8.52457	37293	10.5266	65.7416	68.3158	71.5121	77.3899	0	0	0	0.0391407	0.0295422	0.0198793	0.00667305	0.0479677	0.00405618	0.00434094	0.0162141	0.010416	0.00550916	0.356819	0.0109768	0.0129302	0.0368292	0.438761	0.143644	0.0610892	0.0124722
AGGCATAACCGCGGTG-1	1	18	20	spaceranger201_count_47058_HCA_BN_F13657028_GRCh38-2020-A_v3	480	0	0	1407.14	13761.7	1376.17	140.714	osteo_zone_4	7	6802.37	3708.44	111.803	0	8769.25	8280.32	7756.91	2268	7.72709	8069	8.99591	59.8587	63.2049	67.5424	75.9574	0	0	0	0.0346452	0.062337	0.0201788	0.00305395	0.0371915	0.0282905	0.0070577	0.00631694	0.0176168	0.0096835	0.232294	0.0170086	0.0128522	0.0186284	0.252867	15.412	0.118746	0.0103003
AGGCCAAGGTGAACGA-1	1	55	167	spaceranger201_count_47058_HCA_BN_F13657028_GRCh38-2020-A_v3	486	0	0	4324.9	7017.32	701.732	432.49	osteo_zone_1	4	0	559.017	4079.22	7229.36	2641.89	1776.34	1021.22	3773	8.23589	13375	9.50122	45.8617	49.9813	55.3271	65.443	0	0	0	0.117197	0.00529335	0.0134049	0.0059597	0.0396852	0.0693107	0.0153678	0.0083512	0.0269578	0.00954579	0.139261	0.00512361	0.0280204	0.027555	0.700558	116.183	0.023257	0.0225223
AGGCCATAAGCCGCAC-1	1	117	189	spaceranger201_count_47058_HCA_BN_F13657028_GRCh38-2020-A_v3	487	0	0	9238.19	5998.27	599.827	923.819	osteo_zone_1	4	0	5373.72	8645.68	9731.42	1125.79	622.977	177.2	3386	8.1277	10307	9.24068	43.8149	47.6666	52.8379	62.9184	0	0	0	0.090619	0.140433	0.0228655	0.00717707	0.0912142	0.0119469	0.0215436	0.0141747	0.0184704	0.0179014	0.0239858	0.0103775	0.0176476	0.0277997	0.00526957	0.0859024	0.0679883	0.0118645
AGGCCTGTATCCACGC-1	1	18	28	spaceranger201_count_47058_HCA_BN_F13657028_GRCh38-2020-A_v3	490	0	0	1406.3	13395.3	1339.53	140.63	osteo_zone_3	6	6434.3	3309.46	0	359.026	8465.68	7956.11	7417.39	2994	8.0047	18530	9.8272	71.9374	74.4738	77.6579	83.157	0	0	0	0.00585977	0.0414651	0.0091108	0.00062843	0.0277309	0.0035225	0.00127375	0.00175742	0.00682399	0.00319134	0.0258897	0.00576547	0.003898	0.00321008	0.0220022	0.10059	0.0427776	0.00197284
AGGCTCTGGCCGACCT-1	1	99	183	spaceranger201_count_47058_HCA_BN_F13657028_GRCh38-2020-A_v3	494	0	0	7811.86	6276.19	627.619	781.186	suture_zone_0	1	1293.87	3912.3	7249.59	8890.2	0	266.271	583.095	2768	7.92624	8078	8.99702	47.0785	50.9284	56.1773	66.613	0	0	0	0.142825	0.0395506	0.0199788	0.00556489	0.156398	0.0211029	0.00852552	0.00953571	0.0101566	0.00970087	0.00692724	0.010298	0.0178193	0.0210762	0.00192968	0.1474	0.0966032	0.0108396
AGGCTGATCATTCAAT-1	1	112	188	spaceranger201_count_47058_HCA_BN_F13657028_GRCh38-2020-A_v3	495	0	0	8842.59	6045.01	604.501	884.259	suture_zone_2	3	225.61	5006.01	8297.98	9525.21	761.577	266.271	0	3677	8.21012	11410	9.34233	42.4189	46.4242	51.6915	61.8142	0	0	0	0.081086	0.0896088	0.0221323	0.00587352	0.0778711	0.0140044	0.0108765	0.0230826	0.0123918	0.0105951	0.0428986	0.00822494	0.0179811	0.0316135	0.00646763	0.0940517	0.0649694	0.0131576
AGGTGCGTCCGATAAT-1	1	122	182	spaceranger201_count_47058_HCA_BN_F13657028_GRCh38-2020-A_v3	505	0	0	9636.29	6317.92	631.792	963.629	osteo_zone_1	4	0	5680.75	8864.86	9656.11	1470.85	990	445.982	2537	7.83913	7378	8.90639	51.2605	54.5676	59.4606	69.2329	0	0	0	0.0549796	0.350871	0.0714285	0.0160973	0.310772	0.0161367	0.0387348	0.0275897	0.0394686	0.0423094	0.208183	0.0558358	0.0520891	0.0527072	0.116702	0.0676132	0.251965	0.0338874
AGTAGACGGAAGTCGC-1	1	43	145	spaceranger201_count_47058_HCA_BN_F13657028_GRCh38-2020-A_v3	510	0	0	3375.12	8028.02	802.802	337.512	osteo_zone_2	5	806.598	0	2708.39	5974.45	3751.83	2948.85	2222.66	4380	8.38503	18650	9.83366	48.7507	52.445	57.3834	66.311	0	0	0	0.021612	0.00416055	0.0124371	0.00176684	0.0115704	0.00885215	0.0015255	0.00510704	0.00660672	0.00364508	0.00804173	0.00580158	0.00634546	0.00848742	0.0170552	0.0742481	0.03693	0.0031397
AGTATTGCAATGTTCT-1	1	19	95	spaceranger201_count_47058_HCA_BN_F13657028_GRCh38-2020-A_v3	516	0	0	1477.24	10324	1032.4	147.724	osteo_zone_3	6	3782.29	300	0	3400	6434.67	5733.34	5061.72	2150	7.67369	6077	8.71243	49.3829	53.5791	59.2398	70.4459	0	0	0	0.0571351	0.0375018	0.00833671	0.00181008	0.0214051	0.0698858	0.0022326	0.003449	0.0044925	0.00319809	0.045703	0.00387855	0.00775085	0.0100544	0.128653	13.0779	0.0564582	0.00506835
AGTATTGGCGAGCCTC-1	1	30	128	spaceranger201_count_47058_HCA_BN_F13657028_GRCh38-2020-A_v3	517	0	0	2346.9	8810.04	881.004	234.69	osteo_zone_2	5	2064.1	0	1500.83	5009.53	4963.64	4186.07	3471.77	3980	8.28929	11957	9.38916	34.3481	39.065	45.3876	57.0294	0	0	0	0.115016	0.0137135	0.0102156	0.00838559	0.0510891	0.0737239	0.0200584	0.0137929	0.0348107	0.0105769	0.221664	0.00526069	0.0282572	0.0342659	0.485415	117.644	0.0191633	0.0288885
AGTGAGCCGCCTGCGG-1	1	16	40	spaceranger201_count_47058_HCA_BN_F13657028_GRCh38-2020-A_v3	525	0	0	1246.06	12845.3	1284.53	124.606	osteo_zone_3	6	6011.09	2781.89	0	934.077	8181.23	7629.79	7060.35	2894	7.97074	13469	9.50822	62.5213	65.699	69.8196	77.3777	0	0	0	0.0312483	0.0351086	0.0112741	0.00190329	0.0324186	0.00654513	0.00341722	0.00531911	0.00686278	0.00381633	0.0204872	0.00577033	0.00680364	0.00929292	0.0201731	0.136339	0.0543251	0.00319371
AGTGCATTGGAACTAA-1	1	102	172	spaceranger201_count_47058_HCA_BN_F13657028_GRCh38-2020-A_v3	526	0	0	8051.39	6780.29	678.029	805.139	suture_zone_0	1	1199.21	4020.4	7219.11	8510.48	0	130	422.966	2056	7.629	4510	8.41427	39.9335	44.4346	51.0865	64.612	0	0	0	0.0562355	2.41504	0.0487809	0.0151287	0.344925	0.0135725	0.0326632	0.0257549	0.0291634	0.0357335	0.203059	0.0376338	0.0346198	0.0637165	0.0548956	0.0776344	0.16861	0.032654
AGTGTAGAAGGCCTAG-1	1	95	169	spaceranger201_count_47058_HCA_BN_F13657028_GRCh38-2020-A_v3	532	0	0	7495.54	6918.83	691.883	749.554	suture_zone_0	1	1737.27	3461.52	6687.31	8225.19	0	538.516	981.529	1548	7.34536	3584	8.18451	47.4888	52.1205	58.2868	70.7589	0	0	0	0.0315315	1.99126	0.0415344	0.00559752	0.254666	0.0405029	0.0222731	0.00830895	0.0157249	0.0157434	0.226067	0.036065	0.0226557	0.0228427	0.0503222	0.0962069	0.244885	0.0151695
AGTGTAGATCAGAAGT-1	1	19	27	spaceranger201_count_47058_HCA_BN_F13657028_GRCh38-2020-A_v3	533	0	0	1484.75	13441.2	1344.12	148.475	osteo_zone_3	6	6448.54	3354.31	0	300	8450.62	7949.16	7416.81	2404	7.78531	9758	9.18595	63.4761	66.571	70.6087	78.1	0	0	0	0.00794986	0.53207	0.0547591	0.004378	0.0120304	0.0139714	0.00324093	0.00546259	0.0166387	0.0106965	0.140513	0.0424863	0.0230854	0.0151342	0.0344595	0.130982	0.319716	0.0113403
AGTGTATGCGCCTTAC-1	1	71	169	spaceranger201_count_47058_HCA_BN_F13657028_GRCh38-2020-A_v3	534	0	0	5592.66	6923.01	692.301	559.266	suture_zone_2	3	250	1606.27	5053.83	7773.42	1400	532.353	0	2548	7.84346	7783	8.95983	52.4348	55.9424	60.5165	69.9602	0	0	0	0.069029	0.65141	0.018042	0.00249457	0.0610514	0.00882471	0.00244954	0.00474773	0.00457199	0.00249061	0.00313137	0.00610559	0.0105216	0.00937233	0.00372158	0.165105	0.111797	0.00672853
AGTGTCTAACCGCCGT-1	1	15	75	spaceranger201_count_47058_HCA_BN_F13657028_GRCh38-2020-A_v3	536	0	0	1162.6	11242.1	1124.21	116.26	osteo_zone_3	6	4706.19	1250	0	2524.38	7220.15	6563.36	5920.01	5011	8.51959	18905	9.84723	34.8162	39.7831	45.6916	56.5353	0	0	0	0.0910186	0.0421277	0.0117372	0.00681413	0.0852463	0.0795835	0.0107015	0.0112093	0.0190674	0.00609353	0.826708	0.00747553	0.0270049	0.0595525	1.96901	59.2572	0.0401306	0.0275983
AGTTAAGGCATCCGCA-1	1	50	162	spaceranger201_count_47058_HCA_BN_F13657028_GRCh38-2020-A_v3	539	0	0	3929.3	7247.67	724.767	392.93	osteo_zone_1	4	0	130	3667.15	6898.96	3054.77	2198.04	1441.84	2725	7.91059	6498	8.7794	35.534	40.5355	47.2761	59.6183	0	0	0	0.0671344	0.0227242	0.00675104	0.00464761	0.0476799	0.0396478	0.0131299	0.00769181	0.0212721	0.00728857	0.288738	0.00311925	0.0158653	0.0212967	1.06861	78.4499	0.012992	0.0145038
AGTTCCTTCTCCGCAG-1	1	112	180	spaceranger201_count_47058_HCA_BN_F13657028_GRCh38-2020-A_v3	543	0	0	8843.42	6411.4	641.14	884.342	suture_zone_2	3	306.757	4889.54	8113.42	9200.23	681.836	223.607	0	1233	7.11802	2120	7.65964	36.8396	42.0755	51.2736	65.4245	0	0	0	0.0338297	0.10582	0.0211971	0.00392492	0.202586	0.00840573	0.00588393	0.00510376	0.00457573	0.00481174	0.163526	0.0130219	0.0145678	0.0191792	0.0274835	0.0589497	0.0798742	0.00916839
AGTTCGGTGCGTGGAA-1	1	79	173	spaceranger201_count_47058_HCA_BN_F13657028_GRCh38-2020-A_v3	546	0	0	6226.95	6738.56	673.856	622.695	suture_zone_1	2	821.523	2284.05	5692.78	8057.33	750	0	86.0233	3887	8.26565	16402	9.70522	54.4751	57.9868	62.3582	70.467	0	0	0	0.0943692	0.00990971	0.0252133	0.00478744	0.0891807	0.0110965	0.00468281	0.00904934	0.0115362	0.00606917	0.00156292	0.0122299	0.0190493	0.0147766	0.00118096	0.246871	0.172063	0.00950908
AGTTGGCTCAGTGAGT-1	1	93	171	spaceranger201_count_47058_HCA_BN_F13657028_GRCh38-2020-A_v3	548	0	0	7336.97	6827.03	682.703	733.697	suture_zone_0	1	1876.19	3306.19	6564.03	8219.88	0	383.275	1050.19	2012	7.60738	5069	8.5311	48.8657	52.5745	58.1574	69.9941	0	0	0	0.0327782	1.00694	0.0556017	0.0090654	0.183401	0.0126645	0.0180099	0.0157844	0.0208667	0.0214918	0.29222	0.0456637	0.034239	0.0300614	0.0434547	0.0811101	0.301469	0.0210618
ATAACGAACGAGGCAC-1	1	19	25	spaceranger201_count_47058_HCA_BN_F13657028_GRCh38-2020-A_v3	549	0	0	1484.75	13533	1353.3	148.475	osteo_zone_3	6	6540.77	3454.19	0	200	8526.49	8030.39	7501.8	3325	8.10953	19095	9.85723	67.5727	70.4163	74.0403	80.1414	0	0	0	0.00868258	0.367716	0.0413739	0.00308295	0.0476902	0.0039536	0.00281903	0.00588866	0.017421	0.010096	0.132913	0.0279403	0.01432	0.0100381	0.0331507	0.158475	0.212012	0.00762632
ATAACGAGTTGAGCTC-1	1	25	3	spaceranger201_count_47058_HCA_BN_F13657028_GRCh38-2020-A_v3	552	0	0	1962.98	14539.6	1453.96	196.298	osteo_zone_4	7	7325.04	4458.8	911.811	0	9050.22	8626.62	8168.38	1463	7.28893	2913	7.97728	38.517	43.838	51.6993	66.9413	0	0	0	0.0282505	0.0919086	0.0146776	0.00310586	0.0236161	0.0144788	0.00350617	0.00427772	0.00856637	0.00420178	0.294301	0.0109336	0.0128627	0.018872	0.357237	22.734	0.0851579	0.0094431
ATAACGCTCGCCTGCT-1	1	106	182	spaceranger201_count_47058_HCA_BN_F13657028_GRCh38-2020-A_v3	554	0	0	8366.87	6321.26	632.126	836.687	suture_zone_1	2	735.459	4439.61	7715.08	9048.52	200	0	234.307	1521	7.32778	3706	8.21798	50.6206	54.6951	60.6044	72.4501	0	0	0	0.0477348	0.220786	0.0173507	0.004883	0.219758	0.00572347	0.00642427	0.00683924	0.00687317	0.00667662	0.0296156	0.0089552	0.0140461	0.0203335	0.00421165	0.0576121	0.0615642	0.00906979
ATAAGAGCCGTATGAC-1	1	34	128	spaceranger201_count_47058_HCA_BN_F13657028_GRCh38-2020-A_v3	559	0	0	2664.04	8809.2	880.92	266.404	osteo_zone_2	5	1846.21	0	1671.08	5064.33	4685.4	3918.83	3210.48	3664	8.20658	15267	9.63351	55.2499	58.5839	63.0117	71.0945	0	0	0	0.042938	0.234364	0.0131834	0.00269931	0.118671	0.00481105	0.0184408	0.00695856	0.0216681	0.0122223	0.00784314	0.00669121	0.00996618	0.00723819	0.0183023	0.266532	0.0685263	0.00635816
ATAATGTCAGCCACAT-1	1	96	180	spaceranger201_count_47058_HCA_BN_F13657028_GRCh38-2020-A_v3	562	0	0	7574.83	6414.74	641.474	757.483	suture_zone_0	1	1530.56	3655.6	6983.64	8677.33	0	509.902	849.058	1835	7.51534	4298	8.36614	43.6249	48.3481	55.0721	68.939	0	0	0	0.0955022	0.10707	0.0115058	0.00271174	0.193402	0.0112245	0.00270565	0.0037373	0.00414329	0.00297805	0.00323758	0.0046683	0.00886876	0.0103228	0.00153412	0.230274	0.0584776	0.00563765
ATACAATATTGGTCCG-1	1	62	162	spaceranger201_count_47058_HCA_BN_F13657028_GRCh38-2020-A_v3	565	0	0	4880.74	7246	724.6	488.074	osteo_zone_1	4	0	854.4	4331.11	7276.28	2111.42	1269.21	529.245	1859	7.52833	5843	8.67317	57.7785	61.4582	66.7808	76.7414	0	0	0	0.0240184	0.0602208	0.0386087	0.00317281	0.0111893	0.00673318	0.0041893	0.00713348	0.0134164	0.0118759	0.153927	0.0281398	0.0200825	0.0151491	0.0641103	0.123825	0.308205	0.0101574
ATACAGGTCAGCACGC-1	1	17	37	spaceranger201_count_47058_HCA_BN_F13657028_GRCh38-2020-A_v3	566	0	0	1325.34	12983	1298.3	132.534	osteo_zone_3	6	6109.21	2919.86	0	769.025	8232.47	7694.74	7135.52	1977	7.58984	5352	8.58541	49.5889	53.6435	59.6413	71.4873	0	0	0	0.0822952	0.0715865	0.0369854	0.00436977	0.0272526	0.0395574	0.00576778	0.00726287	0.0107855	0.00922875	0.0852696	0.0311094	0.0196993	0.0191959	0.0266749	0.187456	0.252098	0.0112843
ATACAGTGCCGACTGA-1	1	103	187	spaceranger201_count_47058_HCA_BN_F13657028_GRCh38-2020-A_v3	567	0	0	8128.17	6092.58	609.258	812.817	suture_zone_1	2	940	4309.48	7652.52	9198.49	141.421	0	180.278	3116	8.04463	9970	9.20744	49.5988	53.1294	57.9639	67.6329	0	0	0	0.0902416	0.49414	0.0225173	0.00923838	0.237251	0.0116674	0.00435503	0.0108216	0.00771807	0.00411865	0.00437544	0.00785592	0.0138554	0.0178204	0.00268708	0.352217	0.148034	0.0084589
ATACGGCGAGCGTCCG-1	1	21	97	spaceranger201_count_47058_HCA_BN_F13657028_GRCh38-2020-A_v3	578	0	0	1635.82	10232.2	1023.22	163.582	osteo_zone_3	6	3609.46	151.327	0	3500.36	6254.61	5553.17	4882.26	1879	7.53903	6280	8.74528	60.0637	63.9013	68.8854	78.0414	0	0	0	0.0145676	0.143639	0.0161849	0.00122376	0.00455942	0.0057424	0.00168437	0.00248568	0.00690069	0.00379082	0.0139218	0.00876379	0.00600008	0.00436042	0.0156178	0.126095	0.103938	0.00278427
ATACTAATGGACGGAA-1	1	122	188	spaceranger201_count_47058_HCA_BN_F13657028_GRCh38-2020-A_v3	579	0	0	9635.46	6043.34	604.334	963.546	osteo_zone_1	4	0	5723.86	8958.18	9864.44	1480.71	981.529	550	2628	7.87436	7413	8.91113	47.2413	51.0185	56.4414	66.5587	0	0	0	0.0707702	0.0948178	0.0173872	0.00708985	0.217452	0.0153635	0.011566	0.0155214	0.00768165	0.00781658	0.0414442	0.00745658	0.0137703	0.0206199	0.039335	0.0806122	0.0503492	0.0095953
ATACTATTCGAAGGCC-1	1	95	177	spaceranger201_count_47058_HCA_BN_F13657028_GRCh38-2020-A_v3	584	0	0	7494.71	6552.45	655.245	749.471	suture_zone_0	1	1647.6	3529.79	6846.25	8551.26	0	447.214	987.37	1344	7.20415	2927	7.98207	46.7373	51.657	58.4899	71.165	0	0	0	0.0567746	0.178871	0.0147004	0.00331248	0.10078	0.011849	0.00310847	0.00385107	0.00243451	0.00331085	0.00943764	0.0074302	0.00834347	0.0137146	0.00240403	0.0790093	0.055054	0.0063948
ATAGCCGACCAAGTTC-1	1	26	116	spaceranger201_count_47058_HCA_BN_F13657028_GRCh38-2020-A_v3	595	0	0	2030.58	9360.87	936.087	203.058	osteo_zone_2	5	2672.86	0	864.523	4422.95	5475.23	4728.48	4027.47	3611	8.19202	12710	9.45022	47.5374	51.904	57.1597	66.4044	0	0	0	0.0828758	0.168721	0.0105098	0.003753	0.0441848	0.0124817	0.00655428	0.00598385	0.0123715	0.00467133	0.137504	0.00511634	0.0121669	0.0183182	0.426749	26.3264	0.0526922	0.00969705
ATAGTGTCTGCATCGG-1	1	23	15	spaceranger201_count_47058_HCA_BN_F13657028_GRCh38-2020-A_v3	610	0	0	1803.57	13990.4	1399.04	180.357	osteo_zone_4	7	6845.14	3902.88	360.555	0	8678	8222.63	7734.19	4033	8.30251	18011	9.79879	55.0441	58.4254	62.8283	70.8234	0	0	0	0.0124243	10.3684	0.0973897	0.014821	0.153453	0.0189975	0.0285089	0.0202611	0.0466281	0.0304921	0.358626	0.0699297	0.0441017	0.0386111	0.290711	0.214643	0.592633	0.0267964
ATAGTTGGTCAGGCTG-1	1	113	179	spaceranger201_count_47058_HCA_BN_F13657028_GRCh38-2020-A_v3	616	0	0	8921.87	6457.3	645.73	892.187	suture_zone_2	3	266.271	4945.56	8152.85	9185.92	750	308.869	0	1577	7.36391	3581	8.18368	47.7799	52.1083	58.1681	69.9246	0	0	0	0.0443214	0.227607	0.0383395	0.0125501	0.204706	0.00857334	0.021908	0.0277988	0.0188588	0.0232504	0.209893	0.0316041	0.0349207	0.03788	0.0194024	0.0553744	0.18741	0.0208965
ATCCGAACTTGGTTGC-1	1	91	169	spaceranger201_count_47058_HCA_BN_F13657028_GRCh38-2020-A_v3	631	0	0	7178.4	6919.67	691.967	717.84	suture_zone_0	1	1738.07	3138.06	6384.12	8080.22	0	223.607	882.836	2552	7.84502	7522	8.92572	51.1034	54.6929	59.4656	68.971	0	0	0	0.0322559	1.49388	0.102018	0.0141014	0.160079	0.0351133	0.0132933	0.0137644	0.0251949	0.0241777	0.476672	0.0834968	0.0420523	0.0449266	0.155119	0.130047	0.544236	0.0253602
ATCCGAAGGTTAGTGA-1	1	85	165	spaceranger201_count_47058_HCA_BN_F13657028_GRCh38-2020-A_v3	632	0	0	6703.51	7104.12	710.412	670.351	suture_zone_1	2	1244.03	2637.82	5894.41	7809.85	316.228	0	390	3003	8.0077	8223	9.01481	43.05	46.7469	52.1343	63.2251	0	0	0	0.028792	8.78934	0.0806137	0.0100326	0.504454	0.0099654	0.0370631	0.0240678	0.0349991	0.0306399	0.396154	0.0680144	0.0417322	0.0366874	0.364893	0.113576	0.391798	0.0196033
ATCCGGCCTGGTATAG-1	1	21	109	spaceranger201_count_47058_HCA_BN_F13657028_GRCh38-2020-A_v3	636	0	0	1634.98	9682.2	968.22	163.498	osteo_zone_2	5	3224.9	0	400	4050.05	6015.02	5277.09	4579.05	2743	7.91717	6507	8.78079	35.1007	40.1107	46.8265	59.5666	0	0	0	0.389206	0.139195	0.00441546	0.00388067	0.0424407	0.0619089	0.00835285	0.00740617	0.0159791	0.00571737	0.265609	0.00288177	0.0132395	0.0284204	0.567369	66.4705	0.0136452	0.017894
ATCCGTTCAACAATCA-1	1	82	172	spaceranger201_count_47058_HCA_BN_F13657028_GRCh38-2020-A_v3	642	0	0	6465.65	6783.63	678.363	646.565	suture_zone_1	2	1044.8	2472.97	5844.06	8048.61	532.353	0	306.757	3388	8.12829	11829	9.37839	50.689	54.1804	58.8892	67.8333	0	0	0	0.0810558	1.11427	0.0248469	0.00477498	0.167496	0.00985877	0.00703194	0.0138407	0.0130442	0.00781173	0.00409628	0.0107537	0.0129818	0.0150956	0.0069266	0.181927	0.16097	0.00879577
ATCGAACTGGCATATC-1	1	84	178	spaceranger201_count_47058_HCA_BN_F13657028_GRCh38-2020-A_v3	647	0	0	6623.39	6508.21	650.821	662.339	suture_zone_1	2	1206.69	2720.77	6139.1	8372.8	408.534	0	373.363	2563	7.84932	8286	9.02244	53.2947	56.9756	61.9237	71.132	0	0	0	0.0669136	0.0168778	0.0139644	0.00404461	0.0964078	0.0127633	0.00351174	0.00772218	0.00795564	0.00429847	0.0159263	0.00723083	0.0105691	0.0146978	0.0280133	14.1727	0.0981176	0.00842806
ATCGATGAAGCTGAAC-1	1	31	127	spaceranger201_count_47058_HCA_BN_F13657028_GRCh38-2020-A_v3	649	0	0	2425.35	8855.11	885.511	242.535	osteo_zone_2	5	2037.69	0	1500.47	4973.18	4907.96	4136.97	3425.86	3386	8.1277	10369	9.24667	43.0514	47.208	52.8981	63.4487	0	0	0	0.106916	0.0212827	0.00849702	0.00430185	0.042751	0.0396272	0.00884029	0.00746833	0.0167597	0.00735561	0.202643	0.00444208	0.0144352	0.0226758	0.443748	61.5073	0.0360195	0.0160428
ATCGCAAGCCATAACG-1	1	41	151	spaceranger201_count_47058_HCA_BN_F13657028_GRCh38-2020-A_v3	650	0	0	3215.71	7753.43	775.343	321.571	osteo_zone_2	5	755.91	0	2846.05	6210.45	3824.6	2993.23	2248.76	2320	7.74975	4726	8.46105	32.4799	37.4101	44.2869	57.7656	0	0	0	0.0717585	0.0240604	0.00492913	0.00500417	0.0826716	0.185549	0.0195344	0.00802454	0.0200701	0.00919301	0.191741	0.0028553	0.015002	0.0219962	0.686021	71.0421	0.00918758	0.0157391
ATCGCAATCGGTTGGA-1	1	42	146	spaceranger201_count_47058_HCA_BN_F13657028_GRCh38-2020-A_v3	652	0	0	3296.67	7982.95	798.295	329.667	osteo_zone_2	5	822.192	0	2701.85	6001.74	3804.89	2995.36	2264.33	4601	8.43425	19665	9.88665	47.5108	51.3501	56.059	65.1208	0	0	0	0.0717619	0.0137982	0.0194574	0.00260186	0.0165225	0.00671162	0.00262779	0.00331868	0.00994912	0.00492213	0.00784287	0.00753234	0.0129217	0.0103987	0.0124855	0.219339	0.0840071	0.00582378
ATCGCACCATAAGCCT-1	1	22	108	spaceranger201_count_47058_HCA_BN_F13657028_GRCh38-2020-A_v3	653	0	0	1714.27	9728.1	972.81	171.427	osteo_zone_2	5	3203.39	0	359.026	4001.25	5966.37	5234.42	4541.04	3468	8.15162	11751	9.37178	48.0895	51.7743	56.7271	66.1561	0	0	0	0.0872256	0.0607278	0.00895016	0.00491792	0.0485642	0.0864781	0.00804207	0.0134723	0.0145043	0.00593658	0.291027	0.00511839	0.0135688	0.0269009	0.55604	41.2613	0.0260904	0.0130176
ATCGCAGCACGATCGC-1	1	41	143	spaceranger201_count_47058_HCA_BN_F13657028_GRCh38-2020-A_v3	654	0	0	3216.55	8120.66	812.066	321.655	osteo_zone_2	5	982.904	0	2535.13	5835.2	3924.75	3125.41	2401.6	5864	8.67676	37810	10.5404	51.4229	54.9326	59.4393	67.744	0	0	0	0.0047038	0.0033765	0.0154219	0.000604895	0.00422019	0.00460033	0.00140029	0.00226262	0.00593243	0.00351552	0.0144807	0.00530628	0.00569153	0.0081091	0.0480575	0.0616461	0.01249	0.00284614
ATCGTGCAAGATAATC-1	1	108	190	spaceranger201_count_47058_HCA_BN_F13657028_GRCh38-2020-A_v3	662	0	0	8524.61	5954.04	595.404	852.461	suture_zone_2	3	572.189	4708.57	8046.71	9475.4	531.507	165.529	0	2311	7.74587	5501	8.61287	42.1923	46.5915	52.445	64.3519	0	0	0	0.0652253	0.096207	0.0137367	0.00525636	0.133552	0.0159773	0.00755047	0.00719063	0.00900619	0.006734	0.0179102	0.00869792	0.0136933	0.016498	0.0395903	21.2405	0.0456669	0.0100011
ATCTACCGCATGACTA-1	1	51	151	spaceranger201_count_47058_HCA_BN_F13657028_GRCh38-2020-A_v3	666	0	0	4009.42	7751.77	775.177	400.942	osteo_zone_2	5	250	0	3330.54	6449.2	3095.17	2284.05	1556.31	1917	7.55904	5872	8.67812	55.6369	59.3665	64.8501	75.3747	0	0	0	0.0190283	0.0807822	0.0629487	0.00528323	0.00668459	0.00859465	0.00389591	0.00896496	0.0191551	0.0123442	0.0822562	0.0477222	0.0282792	0.0145713	0.0278191	0.131395	0.45097	0.0122081
ATCTATTAGGTGCGCT-1	1	84	166	spaceranger201_count_47058_HCA_BN_F13657028_GRCh38-2020-A_v3	669	0	0	6624.22	7058.21	705.821	662.422	suture_zone_1	2	1179.58	2579.32	5860.18	7842.35	364.005	0	323.883	3108	8.04206	8862	9.08964	46.0844	49.8984	54.965	64.5452	0	0	0	0.0457142	4.21756	0.0566963	0.0101406	0.126899	0.0051334	0.0115918	0.018277	0.0229961	0.0149854	0.598564	0.0428492	0.039425	0.0637125	0.453841	0.0899392	0.333381	0.0270761
ATCTCGTCTGGACGGC-1	1	127	181	spaceranger201_count_47058_HCA_BN_F13657028_GRCh38-2020-A_v3	675	0	0	10031.9	6362.99	636.299	1003.19	osteo_zone_1	4	0	6050.2	9185.84	9775.3	1870.67	1393.59	821.523	2915	7.97797	5918	8.68592	26.9855	31.5647	38.3069	51.487	0	0	0	0.115244	6.13276	0.045916	0.0233623	0.968608	0.0222397	0.0298371	0.0230734	0.0157269	0.0196294	0.149825	0.0264112	0.0473878	0.069512	0.0740188	0.0154556	0.11482	0.0307633
ATCTTAGAACGCGAAT-1	1	58	164	spaceranger201_count_47058_HCA_BN_F13657028_GRCh38-2020-A_v3	683	0	0	4562.76	7155.03	715.503	456.276	osteo_zone_1	4	0	640.312	4179.05	7236.59	2398.35	1540.42	784.474	3813	8.24643	13765	9.52996	46.7635	50.6211	55.9099	65.6302	0	0	0	0.0809994	0.00815302	0.016658	0.00267171	0.020034	0.02822	0.00415324	0.00608744	0.0107224	0.00574199	0.00136548	0.0058327	0.0102497	0.00996382	0.00526596	0.15493	0.094071	0.00442258
ATGAACGTGCGTGATA-1	1	23	103	spaceranger201_count_47058_HCA_BN_F13657028_GRCh38-2020-A_v3	688	0	0	1793.56	9956.78	995.678	179.356	osteo_zone_2	5	3283.25	0	234.307	3805.26	5973.58	5258.63	4578.32	2226	7.70841	9467	9.15567	65.966	68.9448	72.9376	80.1521	0	0	0	0.0168237	0.0477437	0.040883	0.00263325	0.00277635	0.0166816	0.00212314	0.00623763	0.0114537	0.00680118	0.0863411	0.0296659	0.0144356	0.0100698	0.032471	0.65054	0.248959	0.00697227
ATGACAGAGCTAACTA-1	1	68	162	spaceranger201_count_47058_HCA_BN_F13657028_GRCh38-2020-A_v3	689	0	0	5356.46	7244.33	724.433	535.646	osteo_zone_1	4	0	1269.21	4672.23	7454.83	1677.05	854.4	141.421	2562	7.84893	7852	8.96865	51.7957	55.2725	60.163	69.6128	0	0	0	0.0200131	4.21079	0.0683476	0.00758873	0.206809	0.0138668	0.0321966	0.0162637	0.0423408	0.0293629	0.273263	0.0513054	0.0346931	0.0305528	0.256327	0.14509	0.341143	0.018637
ATGACCGTGCTGTCAG-1	1	44	146	spaceranger201_count_47058_HCA_BN_F13657028_GRCh38-2020-A_v3	691	0	0	3455.24	7982.12	798.212	345.524	osteo_zone_2	5	715.891	0	2798.66	6046.44	3660.83	2856.08	2128.78	4531	8.41892	21327	9.96778	52.8016	56.2901	60.6883	68.6454	0	0	0	0.045571	0.0375259	0.0140012	0.00139585	0.0208216	0.00955391	0.00737882	0.00605407	0.0181179	0.00992423	0.00679906	0.00526891	0.00846436	0.00924475	0.0132024	0.126402	0.0705698	0.00463297
ATGACCTCAAGGTCGC-1	1	89	177	spaceranger201_count_47058_HCA_BN_F13657028_GRCh38-2020-A_v3	692	0	0	7018.99	6553.28	655.328	701.899	suture_zone_0	1	1626.93	3103.05	6465.27	8424.28	0	50	800	3057	8.02552	9406	9.14921	47.0976	50.9462	55.943	66.2662	0	0	0	0.097587	0.0573004	0.0224277	0.0048426	0.136884	0.0102729	0.00280512	0.00591311	0.0062887	0.00395906	0.00154119	0.00834617	0.014466	0.0135657	0.00178862	0.199597	0.129935	0.0074466
ATGAGCCAATTGCGTT-1	1	26	118	spaceranger201_count_47058_HCA_BN_F13657028_GRCh38-2020-A_v3	693	0	0	2030.58	9269.07	926.907	203.058	osteo_zone_2	5	2659.32	0	894.427	4469.78	5481.29	4729.45	4025.88	2467	7.81116	6291	8.74703	40.9633	46.1294	52.8215	64.5048	0	0	0	0.0401474	0.0313455	0.00977395	0.00272793	0.0220491	0.0340601	0.0055476	0.00383455	0.0115633	0.00496695	0.128365	0.00668759	0.0121344	0.0133167	1.68898	56.136	0.0425511	0.0110266
ATGAGCGTTCGGTACG-1	1	116	182	spaceranger201_count_47058_HCA_BN_F13657028_GRCh38-2020-A_v3	694	0	0	9159.74	6318.76	631.876	915.974	osteo_zone_1	4	0	5212.11	8421.07	9387.85	1000	522.398	50	1389	7.23706	2605	7.86557	37.9655	43.3781	51.0557	65.8733	0	0	0	0.0998828	0.179292	0.0265698	0.00663046	0.226414	0.00990242	0.0123318	0.00998997	0.0106246	0.0125837	0.138642	0.0164927	0.0207229	0.0462426	0.0256072	0.0846945	0.112656	0.0205883
ATGAGTCAGACTGGAA-1	1	73	175	spaceranger201_count_47058_HCA_BN_F13657028_GRCh38-2020-A_v3	695	0	0	5751.23	6647.59	664.759	575.123	suture_zone_2	3	323.883	1870.72	5359.64	8086.93	1250	447.214	0	3080	8.03301	11006	9.30629	53.3709	57.0961	62.0571	71.2611	0	0	0	0.0900274	0.0185978	0.0214574	0.00477212	0.0554186	0.0162737	0.00532691	0.0088738	0.0106762	0.00617985	0.0121828	0.00879505	0.0149524	0.0141526	0.0424961	24.0033	0.122174	0.0124153
ATGAGTTGTAGGCGAA-1	1	55	161	spaceranger201_count_47058_HCA_BN_F13657028_GRCh38-2020-A_v3	699	0	0	4324.9	7292.74	729.274	432.49	osteo_zone_1	4	0	333.017	3875.59	6986.97	2692.84	1843.91	1092.02	4538	8.42046	18418	9.82114	44.0439	48.0725	53.3717	63.1067	0	0	0	0.0714015	0.00921085	0.016963	0.00339871	0.019565	0.00752853	0.00333445	0.0127413	0.00760721	0.0040867	0.00318768	0.00578733	0.00974643	0.0114362	0.00617901	0.124074	0.0723109	0.00472328
ATGATCCAGTATCTGT-1	1	43	143	spaceranger201_count_47058_HCA_BN_F13657028_GRCh38-2020-A_v3	701	0	0	3375.96	8119.82	811.982	337.596	osteo_zone_2	5	882.383	0	2633.51	5879.12	3782.09	2987.26	2267.53	3357	8.1191	12655	9.44589	53.9629	57.3923	61.8649	70.2252	0	0	0	0.045728	0.0477926	0.0184404	0.00210675	0.0239227	0.00879825	0.0100309	0.00616193	0.0206212	0.0137422	0.00215195	0.00758781	0.00909615	0.00693635	0.0053667	0.135366	0.0904771	0.00460606
ATGCATTACTTCTACG-1	1	54	162	spaceranger201_count_47058_HCA_BN_F13657028_GRCh38-2020-A_v3	704	0	0	4246.45	7246.83	724.683	424.645	osteo_zone_1	4	0	335.41	3863.94	7006.4	2756.37	1902.47	1147.56	3751	8.23004	13584	9.51672	47.0259	50.8613	55.7862	65.3121	0	0	0	0.112485	0.830893	0.0209695	0.00484281	0.0589238	0.025265	0.00560192	0.00941111	0.00753738	0.00496233	0.00232629	0.0072662	0.016762	0.0145808	0.0088029	1.0581	0.13149	0.0106883
ATGCGATGCGCACTAC-1	1	57	161	spaceranger201_count_47058_HCA_BN_F13657028_GRCh38-2020-A_v3	708	0	0	4483.47	7292.74	729.274	448.347	osteo_zone_1	4	0	488.774	4016.99	7066.94	2494.67	1649.24	901.388	3533	8.17019	13240	9.49107	50.2644	53.9653	59.003	68.2855	0	0	0	0.0762597	0.0182429	0.0205734	0.00408095	0.0294178	0.0173379	0.00727663	0.0107676	0.0147444	0.00756817	0.000803384	0.00798322	0.0120236	0.0107317	0.00229869	0.162712	0.111412	0.0062618
ATGCTGAGCAGAGCGT-1	1	69	167	spaceranger201_count_47058_HCA_BN_F13657028_GRCh38-2020-A_v3	711	0	0	5434.92	7014.81	701.481	543.492	suture_zone_2	3	86.0233	1430	4874.19	7661.23	1553.22	696.348	0	2105	7.65255	6216	8.73504	53.9254	57.6094	62.7252	72.9891	0	0	0	0.0576386	0.100859	0.0206907	0.00373526	0.0458519	0.0297537	0.00469623	0.00615948	0.00908988	0.00702619	0.0119139	0.0111998	0.0117185	0.0113194	0.00830444	0.15591	0.155116	0.00857716
ATGGAGTAATCCAGTG-1	1	109	191	spaceranger201_count_47058_HCA_BN_F13657028_GRCh38-2020-A_v3	722	0	0	8603.89	5908.13	590.813	860.389	suture_zone_2	3	500.1	4801.05	8141.04	9552.58	622.415	250	0	2226	7.70841	5235	8.56331	42.8653	47.297	53.5053	65.3486	0	0	0	0.0820675	0.0983393	0.0141446	0.00427729	0.262251	0.0130995	0.00695119	0.00505152	0.00660389	0.004815	0.0271695	0.00515508	0.0136289	0.0175738	0.0274504	14.8333	0.0457337	0.00958965
ATGGAGTAGAGCGGAA-1	1	46	154	spaceranger201_count_47058_HCA_BN_F13657028_GRCh38-2020-A_v3	724	0	0	3612.98	7614.89	761.489	361.298	osteo_zone_2	5	352.278	0	3193.76	6463.75	3422.29	2586.52	1840.54	3855	8.25739	15029	9.6178	49.9368	53.8559	58.6998	67.8688	0	0	0	0.136218	0.00742974	0.02391	0.00549731	0.0405369	0.0651258	0.00993121	0.0140408	0.022195	0.0116704	0.0217087	0.00894039	0.0232848	0.0219898	0.0809722	29.9679	0.124978	0.0159042
ATGGAGTTAACTGGCA-1	1	80	174	spaceranger201_count_47058_HCA_BN_F13657028_GRCh38-2020-A_v3	725	0	0	6306.24	6692.66	669.266	630.624	suture_zone_1	2	900	2376.97	5786.9	8120.5	671.863	0	139.284	3052	8.02388	10320	9.24194	52.8101	56.0174	60.562	69.845	0	0	0	0.0750783	0.0187436	0.0201928	0.00376899	0.0449797	0.00780119	0.00612247	0.00816127	0.0173746	0.0108112	0.000695821	0.00900806	0.0114795	0.00927708	0.00107758	0.189222	0.119997	0.00741042
ATGTACATTGGACAAT-1	1	103	181	spaceranger201_count_47058_HCA_BN_F13657028_GRCh38-2020-A_v3	730	0	0	8129	6367.16	636.716	812.9	suture_zone_0	1	981.529	4200.31	7498.33	8954.51	0	58.3095	390.512	1525	7.33041	3347	8.11612	47.0869	51.2997	57.2752	69.3756	0	0	0	0.0651271	0.219657	0.0147668	0.00816794	0.171311	0.0137896	0.00842407	0.00889587	0.00576211	0.00604433	0.0263808	0.00822345	0.0158809	0.0208868	0.0064829	0.241722	0.0431122	0.0123567
ATGTACCAAGCTAACA-1	1	51	163	spaceranger201_count_47058_HCA_BN_F13657028_GRCh38-2020-A_v3	731	0	0	4007.75	7201.76	720.176	400.775	osteo_zone_1	4	0	214.709	3750.23	6969.91	2980.5	2121.32	1364.73	2985	8.00169	7645	8.94194	37.3839	42.0275	48.4369	60.484	0	0	0	0.0898285	0.00946491	0.00744866	0.00441839	0.0387901	0.0919272	0.0178048	0.00906957	0.0268397	0.00850134	0.13077	0.00326241	0.0181499	0.0223491	0.746186	94.4181	0.0143148	0.0183955
ATGTACCTACCGCCAA-1	1	101	171	spaceranger201_count_47058_HCA_BN_F13657028_GRCh38-2020-A_v3	732	0	0	7971.27	6826.19	682.619	797.127	suture_zone_0	1	1292.83	3932.19	7125.06	8434.32	0	186.815	509.902	2490	7.82044	5201	8.5568	31.7247	36.5699	43.3378	57.1236	0	0	0	0.0556695	2.23002	0.0339855	0.0060945	0.678801	0.00575122	0.0135855	0.0124322	0.0177127	0.0140522	0.237581	0.0306882	0.0251575	0.020379	0.0764601	0.888256	0.194421	0.0128116
ATGTACGATTCACGCC-1	1	88	182	spaceranger201_count_47058_HCA_BN_F13657028_GRCh38-2020-A_v3	735	0	0	6939.7	6323.76	632.376	693.97	suture_zone_1	2	1559.78	3083.12	6494.9	8593.05	177.2	0	728.011	1902	7.55119	4036	8.30326	41.7245	46.0109	52.1804	65.2626	0	0	0	0.0695977	0.177896	0.00833122	0.00348196	0.231966	0.0167075	0.00623588	0.00612075	0.0085551	0.0053238	0.0516922	0.00452974	0.00917387	0.00924422	0.0856471	28.0009	0.0437569	0.00698831
ATGTAGATCTGGAGTC-1	1	15	45	spaceranger201_count_47058_HCA_BN_F13657028_GRCh38-2020-A_v3	742	0	0	1165.94	12616.6	1261.66	116.594	osteo_zone_3	6	5882.11	2602.48	0	1154.34	8113.11	7543.85	6961.21	3259	8.08948	11147	9.31902	48.1834	52.2203	57.3248	67.184	0	0	0	0.0827472	0.00882409	0.0153655	0.0028491	0.0266441	0.00914082	0.0026662	0.00571513	0.00579927	0.00371322	0.0441548	0.00683713	0.00876365	0.0140228	0.0946881	0.186077	0.0966984	0.00719144
ATGTAGCAATGGCCAG-1	1	76	170	spaceranger201_count_47058_HCA_BN_F13657028_GRCh38-2020-A_v3	743	0	0	5989.92	6876.27	687.627	598.992	suture_zone_2	3	626.498	2024.85	5426.62	7874.43	971.288	100	0	2604	7.86519	7933	8.97891	50.3593	54.0023	59.2462	68.9273	0	0	0	0.0653804	0.285132	0.0174927	0.00433719	0.18393	0.028273	0.0171374	0.00743408	0.0113914	0.00804846	0.00282715	0.00494036	0.0118459	0.00855013	0.0113229	0.142588	0.0902012	0.00690217
ATGTAGGAACGCAGGC-1	1	79	169	spaceranger201_count_47058_HCA_BN_F13657028_GRCh38-2020-A_v3	745	0	0	6226.95	6921.34	692.134	622.695	suture_zone_1	2	809.568	2217.41	5577.79	7860.31	750	0	111.803	2597	7.8625	8634	9.06358	54.795	58.316	63.192	71.9713	0	0	0	0.0430433	0.0890892	0.0509233	0.00583518	0.12371	0.0101197	0.00828818	0.0130799	0.0214861	0.0136264	0.111837	0.0368043	0.0250934	0.0212132	0.0695852	0.173524	0.327463	0.0139461
ATGTCGAGCCTTGTTA-1	1	68	172	spaceranger201_count_47058_HCA_BN_F13657028_GRCh38-2020-A_v3	749	0	0	5355.63	6786.13	678.613	535.563	osteo_zone_1	4	0	1474.92	4981.13	7893.11	1620.77	756.637	50	3021	8.01367	9907	9.2011	50.0454	54.0123	59.0391	68.6888	0	0	0	0.0839036	0.0175915	0.0217267	0.00580524	0.0596374	0.0122119	0.00826811	0.0082017	0.0114842	0.00832562	0.00260177	0.00934523	0.0151946	0.012161	0.00343192	0.402406	0.131674	0.00972429
ATGTCGTAGAATCTGG-1	1	53	159	spaceranger201_count_47058_HCA_BN_F13657028_GRCh38-2020-A_v3	750	0	0	4167.16	7384.54	738.454	416.716	osteo_zone_1	4	0	165.529	3699.69	6837.34	2855.68	2013.08	1264.91	4301	8.36684	17655	9.77883	46.5704	50.5013	55.5423	64.7918	0	0	0	0.0645297	0.00430607	0.0118045	0.00100687	0.0127879	0.00640198	0.00166391	0.0025957	0.00445376	0.00251017	0.00136584	0.00362586	0.00616488	0.00751997	0.00390374	0.112555	0.0609173	0.00388427
ATGTCTCGTTACAGTG-1	1	81	173	spaceranger201_count_47058_HCA_BN_F13657028_GRCh38-2020-A_v3	751	0	0	6385.53	6737.73	673.773	638.553	suture_zone_1	2	971.288	2423.92	5814.91	8084.18	600	0	223.607	3168	8.06117	11080	9.31299	52.7347	56.426	61.0379	69.8646	0	0	0	0.110732	0.0791719	0.0250996	0.00578356	0.0821009	0.01283	0.00571281	0.0139885	0.00947931	0.0065141	0.00696153	0.0108657	0.0157445	0.0125554	0.00987125	0.240778	0.152717	0.00814864
ATGTGACACTAACGTC-1	1	115	183	spaceranger201_count_47058_HCA_BN_F13657028_GRCh38-2020-A_v3	755	0	0	9080.45	6273.69	627.369	908.045	suture_zone_2	3	50	5146.88	8372.53	9396.01	921.358	440	0	1456	7.28413	2883	7.96693	40.9643	45.855	52.7922	66.8401	0	0	0	0.0623478	0.109906	0.0247363	0.00878617	0.303903	0.0126811	0.0102427	0.014292	0.00907377	0.0099801	0.113858	0.0182927	0.0213894	0.0270685	0.0113649	0.0872393	0.0987633	0.0160795
ATGTGATAGTGGTCGG-1	1	96	166	spaceranger201_count_47058_HCA_BN_F13657028_GRCh38-2020-A_v3	758	0	0	7575.66	7055.71	705.571	757.566	suture_zone_0	1	1730.92	3513.32	6686.78	8109.75	0	582.151	939.202	2696	7.8999	8253	9.01845	51.2783	54.9012	59.9297	69.2718	0	0	0	0.0264677	13.2597	0.0856205	0.0122513	0.492875	0.00657438	0.013994	0.0210263	0.0270842	0.0235442	0.187743	0.0578551	0.0333362	0.0325427	0.142965	0.0996548	0.411059	0.0206613
ATGTGCCGAGTTATGT-1	1	35	141	spaceranger201_count_47058_HCA_BN_F13657028_GRCh38-2020-A_v3	759	0	0	2741.66	8213.3	821.33	274.166	osteo_zone_2	5	1436.7	0	2162.61	5616.9	4431.9	3626.64	2895.81	3608	8.19119	8545	9.05322	27.6068	32.4049	38.9936	51.5974	0	0	0	0.136089	0.0373129	0.00659009	0.00912351	0.23289	2.99401	0.0105675	0.0116667	0.0153751	0.00600059	0.402219	0.0033074	0.0359064	0.0525916	0.737763	73.88	0.00797875	0.0301943
ATGTTACCATTATCGC-1	1	115	189	spaceranger201_count_47058_HCA_BN_F13657028_GRCh38-2020-A_v3	763	0	0	9079.61	5998.27	599.827	907.961	osteo_zone_1	4	0	5230.72	8514.29	9664.83	984.327	483.322	50	3032	8.01731	9373	9.14569	46.9327	50.7948	56.1186	66.6062	0	0	0	0.0443549	0.0338183	0.0153372	0.00245009	0.0903536	0.00742762	0.00407559	0.00527766	0.00777756	0.00576883	0.015446	0.00581772	0.00727185	0.011274	0.00856277	0.068738	0.0404952	0.00479427
ATTACAACTGTCCGTA-1	1	43	157	spaceranger201_count_47058_HCA_BN_F13657028_GRCh38-2020-A_v3	765	0	0	3374.29	7478.02	747.802	337.429	osteo_zone_2	5	538.516	0	3125.8	6486.18	3651.66	2804.92	2051.85	712	6.56948	991	6.89972	30.8779	38.2442	48.335	78.6075	0	0	0	0.0385115	0.0229615	0.00222038	0.00147322	0.0972656	4.03837	0.00198763	0.00141786	0.00194879	0.000907146	0.0134231	0.0010727	0.00941724	0.00593516	0.0868814	27.0779	0.00847708	0.00336129
ATTACATTGTATCACC-1	1	16	42	spaceranger201_count_47058_HCA_BN_F13657028_GRCh38-2020-A_v3	766	0	0	1246.06	12754.4	1275.44	124.606	osteo_zone_3	6	5922.43	2683.08	0	1030.78	8110.76	7553.52	6980.01	2268	7.72709	9533	9.16262	64.3029	67.4289	71.4466	79.1461	0	0	0	0.0133878	0.0111455	0.00722254	0.000529845	0.0129603	0.00477891	0.00073267	0.00146067	0.00309603	0.00133975	0.00768885	0.00367724	0.00237266	0.00304225	0.0140736	0.0883079	0.0195629	0.00125707
ATTACTTCCGCCATGA-1	1	24	6	spaceranger201_count_47058_HCA_BN_F13657028_GRCh38-2020-A_v3	771	0	0	1883.69	14402.7	1440.27	188.369	osteo_zone_4	7	7206.84	4304.65	743.303	0	8972.25	8537.28	8067.91	2657	7.88533	6819	8.82761	38.7887	43.6721	50.3006	62.5752	0	0	0	0.0361584	0.0558038	0.0143928	0.00371049	0.0416715	0.00350171	0.00327514	0.00579441	0.00684696	0.00422227	0.717802	0.0130426	0.0145288	0.037138	1.33516	12.2864	0.0962179	0.0145902
ATTACTTCCGGTGGCG-1	1	87	179	spaceranger201_count_47058_HCA_BN_F13657028_GRCh38-2020-A_v3	772	0	0	6860.41	6461.47	646.147	686.041	suture_zone_1	2	1491.11	2999.02	6396.66	8483.98	177.2	0	657.647	2337	7.75705	7144	8.87417	51.9317	55.6971	61.1282	71.0526	0	0	0	0.0842647	0.403921	0.0148757	0.00213671	0.107579	0.0172111	0.00245225	0.00381167	0.00557682	0.00414453	0.00278425	0.0065989	0.00865349	0.00930409	0.0236141	2.16411	0.103245	0.00626112
ATTAGAAGTCCTGACA-1	1	61	169	spaceranger201_count_47058_HCA_BN_F13657028_GRCh38-2020-A_v3	774	0	0	4799.78	6924.68	692.468	479.978	osteo_zone_1	4	0	921.954	4461.89	7502.01	2190	1320.95	572.189	2385	7.77737	7860	8.96967	55.3181	58.9822	63.944	73.2443	0	0	0	0.06125	0.0228433	0.0138821	0.00252953	0.0186938	0.0143181	0.00401565	0.00406943	0.011757	0.00580295	0.0121523	0.00780304	0.0107756	0.0108998	0.0596677	23.9008	0.110307	0.00727563
ATTAGACGTCGATACC-1	1	21	103	spaceranger201_count_47058_HCA_BN_F13657028_GRCh38-2020-A_v3	775	0	0	1634.98	9957.61	995.761	163.498	osteo_zone_2	5	3382.93	0	152.971	3800.33	6104.6	5383.65	4698.14	3288	8.09834	16820	9.73038	64.9108	67.7943	71.4685	78.151	0	0	0	0.0117842	0.0122452	0.00730494	0.000763162	0.0107194	0.00476693	0.00191201	0.00171995	0.00794145	0.00384916	0.0537333	0.00461823	0.00440773	0.0073009	0.129351	15.3387	0.0103725	0.00382642
ATTAGATCGATCTGGT-1	1	56	160	spaceranger201_count_47058_HCA_BN_F13657028_GRCh38-2020-A_v3	778	0	0	4405.02	7338.64	733.864	440.502	osteo_zone_1	4	0	360.555	3896.22	6972.53	2620.71	1777.89	1031.21	2245	7.71691	6708	8.8112	51.2373	55.4114	60.7484	71.2284	0	0	0	0.0580811	0.0308092	0.0127426	0.00225789	0.0355629	0.0112156	0.00509082	0.00682394	0.00863185	0.00523023	0.00126822	0.00510184	0.0066991	0.00734875	0.00210191	0.146368	0.0826745	0.00468141
ATTATCGTTCGTCACT-1	1	30	2	spaceranger201_count_47058_HCA_BN_F13657028_GRCh38-2020-A_v3	783	0	0	2360.25	14584.6	1458.46	236.025	osteo_zone_4	7	7259.1	4554.12	1171.54	0	8863.81	8470.61	8044.7	5447	8.603	53408	10.8857	71.0905	73.2755	76.0691	80.971	0	0	0	0.0249799	0.0175147	0.0165042	0.00084365	0.0123849	0.239879	0.00264414	0.0021135	0.00595898	0.00373009	0.0744616	0.0087729	0.00482225	0.00538157	0.109105	0.0489336	0.0509789	0.00218356
ATTATGCGCTGAGTGC-1	1	75	165	spaceranger201_count_47058_HCA_BN_F13657028_GRCh38-2020-A_v3	787	0	0	5910.64	7105.78	710.578	591.064	suture_zone_2	3	460.977	1868.15	5229.17	7662.28	1080.46	266.271	0	2538	7.83953	7873	8.97132	51.7465	55.3664	60.3582	69.859	0	0	0	0.0251267	0.725605	0.0802683	0.0120515	0.144361	0.00594746	0.014511	0.0144171	0.0362703	0.024478	0.497262	0.0797999	0.0422976	0.0320676	0.248988	0.156215	0.534841	0.025269
ATTATGGACGCCAAGT-1	1	63	163	spaceranger201_count_47058_HCA_BN_F13657028_GRCh38-2020-A_v3	788	0	0	4959.19	7199.26	719.926	495.919	osteo_zone_1	4	0	937.763	4416.75	7352.63	2035.41	1188.49	445.982	2622	7.87207	9436	9.15239	56.6236	60.3116	65.0805	73.8025	0	0	0	0.043924	0.0433865	0.0426441	0.0045398	0.0229654	0.0113987	0.00620669	0.00776448	0.0215218	0.0161818	0.175324	0.0277836	0.0226668	0.0182225	0.0942304	0.138386	0.299147	0.0130501
ATTCAACACCGCTAAT-1	1	108	176	spaceranger201_count_47058_HCA_BN_F13657028_GRCh38-2020-A_v3	790	0	0	8526.27	6595.84	659.584	852.627	suture_zone_2	3	661.891	4551.22	7755.1	8891.81	383.275	94.3398	0	1303	7.17319	2363	7.76811	38.4257	43.3347	51.7986	66.0178	0	0	0	0.0440082	0.236357	0.0215744	0.005679	0.267972	0.0173105	0.00794335	0.00694883	0.00763691	0.00910927	0.126186	0.0156278	0.0169897	0.0266643	0.021031	0.0730767	0.0749849	0.0125043
ATTCACGCTCCAGACA-1	1	108	174	spaceranger201_count_47058_HCA_BN_F13657028_GRCh38-2020-A_v3	793	0	0	8526.27	6686.82	668.682	852.627	suture_zone_2	3	706.824	4530.3	7709.97	8800.92	383.275	94.3398	0	1912	7.55643	4308	8.36846	43.8487	48.2126	54.1551	67.2238	0	0	0	0.0650275	0.817792	0.0419862	0.00951489	0.567824	0.00965118	0.0664318	0.0167391	0.0215894	0.0355031	0.174533	0.0320901	0.0418208	0.0492799	0.0340288	0.157462	0.178425	0.0296037
ATTCACTCCAATCGAA-1	1	89	165	spaceranger201_count_47058_HCA_BN_F13657028_GRCh38-2020-A_v3	795	0	0	7020.66	7103.28	710.328	702.066	suture_zone_1	2	1543.24	2932.93	6153.38	7885.92	58.3095	0	690	2622	7.87207	6151	8.72453	38.9368	42.9524	48.6588	60.5755	0	0	0	0.0193644	11.0409	0.0565996	0.0116419	0.685365	0.00737412	0.0381194	0.0133232	0.023168	0.02396	0.174773	0.0457832	0.0318557	0.0303417	0.217952	0.0976255	0.308503	0.0188197
ATTCAGCCGTAACACG-1	1	18	84	spaceranger201_count_47058_HCA_BN_F13657028_GRCh38-2020-A_v3	800	0	0	1399.62	10828.9	1082.89	139.962	osteo_zone_3	6	4236	797.12	0	2901.72	6786.83	6115.82	5464.16	3889	8.26616	16822	9.7305	53.6856	57.3059	61.8238	70.3246	0	0	0	0.0379839	0.0202183	0.0164841	0.00218005	0.0227247	0.026515	0.00256412	0.00432551	0.00920221	0.0037938	0.017352	0.00722133	0.00869859	0.0117422	0.0946663	0.192574	0.0557424	0.00612624
ATTCAGCTAGTGTCGC-1	1	35	133	spaceranger201_count_47058_HCA_BN_F13657028_GRCh38-2020-A_v3	801	0	0	2742.5	8579.69	857.969	274.25	osteo_zone_2	5	1633.55	0	1890.11	5281.23	4518.15	3738.88	3024.76	3939	8.27894	17030	9.74279	54.357	57.9096	62.1491	70.1879	0	0	0	0.0533489	0.0136975	0.0206145	0.00333776	0.0209814	0.0162338	0.00409165	0.00907871	0.0114303	0.00681169	0.0114576	0.00741004	0.0123752	0.011691	0.0218212	7.20729	0.0797526	0.00643149
ATTCCAGTGGAATAAG-1	1	14	62	spaceranger201_count_47058_HCA_BN_F13657028_GRCh38-2020-A_v3	806	0	0	1084.98	11838	1183.8	108.498	osteo_zone_3	6	5225.29	1840.49	0	1941.65	7622.93	7002.09	6383.18	2383	7.77654	6400	8.76421	44.5	48.8594	54.9531	66.4844	0	0	0	0.0732077	0.0363859	0.0106853	0.00292916	0.0450525	0.156026	0.00341594	0.00529286	0.00574347	0.00410341	0.169085	0.00485374	0.0101739	0.0201344	0.321062	8.15959	0.0668899	0.00955962
ATTCCGACTGGAAGCC-1	1	15	43	spaceranger201_count_47058_HCA_BN_F13657028_GRCh38-2020-A_v3	808	0	0	1165.94	12708.5	1270.85	116.594	osteo_zone_3	6	5911.43	2645.77	0	1097.68	8126.01	7561.51	6982.41	3231	8.08086	12779	9.45564	54.2452	57.931	62.7983	71.5705	0	0	0	0.0272937	0.0158113	0.0106255	0.00126504	0.0215055	0.0474459	0.00183458	0.00337953	0.0058876	0.00259184	0.0790428	0.00422289	0.00686815	0.00954836	0.274727	1.23339	0.0400897	0.00501985
ATTCCGGTAAGGACCA-1	1	29	7	spaceranger201_count_47058_HCA_BN_F13657028_GRCh38-2020-A_v3	811	0	0	2280.13	14356	1435.6	228.013	osteo_zone_4	7	7034.89	4296.44	940.691	0	8690.05	8281.85	7841.75	2525	7.83439	7419	8.91193	49.9933	54.0774	59.5633	69.3624	0	0	0	0.0132317	2.53852	0.0649477	0.0147553	0.051874	0.160154	0.00726304	0.014732	0.0229175	0.0156975	0.184541	0.0460296	0.0264503	0.0151777	0.0986964	0.152937	0.388418	0.0158775
ATTGACGATGCGGCCA-1	1	68	164	spaceranger201_count_47058_HCA_BN_F13657028_GRCh38-2020-A_v3	823	0	0	5356.46	7152.52	715.252	535.646	osteo_zone_1	4	0	1347.37	4772.97	7557.91	1612.45	771.622	50	2495	7.82244	8868	9.09032	57.2395	60.6901	65.4375	74.0979	0	0	0	0.0181011	1.02839	0.0719973	0.00756257	0.0247968	0.0122843	0.00880273	0.0132519	0.0332968	0.0206852	0.378667	0.0624522	0.0343472	0.0324345	0.230984	0.120229	0.530695	0.0223765
ATTGCATGAGAATGTC-1	1	107	175	spaceranger201_count_47058_HCA_BN_F13657028_GRCh38-2020-A_v3	827	0	0	8446.99	6641.75	664.175	844.699	suture_zone_1	2	755.91	4462.3	7661.1	8813.27	300	0	50	1625	7.39388	3372	8.12356	42.0522	46.5302	52.9953	66.637	0	0	0	0.0786738	0.486116	0.0297133	0.0127265	0.229268	0.0118896	0.0197243	0.0200479	0.0126893	0.0165101	0.157234	0.0215321	0.0251716	0.0429811	0.0426644	0.130606	0.0758639	0.0221333
ATTGCATTCGGTCGAC-1	1	95	173	spaceranger201_count_47058_HCA_BN_F13657028_GRCh38-2020-A_v3	828	0	0	7495.54	6735.22	673.522	749.554	suture_zone_0	1	1654.12	3524.05	6787.23	8376.9	0	582.151	940	1215	7.10332	2291	7.73718	41.6412	46.399	55.1288	68.7909	0	0	0	0.0432357	0.122848	0.0173802	0.00404423	0.176588	0.0155287	0.00688451	0.00606248	0.00653982	0.00671717	0.0698146	0.01313	0.0140677	0.0180635	0.0086841	0.687057	0.0961223	0.00980498
ATTGCCACTTATACTC-1	1	99	177	spaceranger201_count_47058_HCA_BN_F13657028_GRCh38-2020-A_v3	829	0	0	7811.86	6551.61	655.161	781.186	suture_zone_0	1	1317.35	3855.72	7138.42	8661.48	0	383.275	680.074	1645	7.4061	3394	8.13006	40.7778	45.5215	52.2687	66.264	0	0	0	0.0407994	0.724135	0.0215158	0.00834743	0.417113	0.148605	0.0191636	0.0120971	0.00930806	0.0115554	0.0791782	0.0139531	0.0155469	0.0185771	0.0136611	1.16342	0.106124	0.0106125
ATTGCGACATGAATTC-1	1	106	186	spaceranger201_count_47058_HCA_BN_F13657028_GRCh38-2020-A_v3	833	0	0	8366.87	6137.65	613.765	836.687	suture_zone_1	2	721.734	4500.01	7815.27	9233.18	282.843	0	100	3372	8.12356	10663	9.27463	45.6063	49.3857	54.6188	64.4472	0	0	0	0.109408	0.0530206	0.0223169	0.00793945	0.116697	0.0360579	0.0108122	0.0146186	0.0141334	0.00968347	0.0202059	0.0112623	0.0219888	0.0298359	0.00727189	0.201136	0.11603	0.0161343
ATTGTTCGCAGAGGCA-1	1	91	171	spaceranger201_count_47058_HCA_BN_F13657028_GRCh38-2020-A_v3	837	0	0	7178.4	6827.86	682.786	717.84	suture_zone_0	1	1755.25	3160.28	6434.67	8176.06	0	235.372	905.207	1976	7.58934	5129	8.54286	50.3217	54.2601	59.6997	71.2225	0	0	0	0.0381758	0.137772	0.0342058	0.00334215	0.120682	0.00732932	0.00833288	0.00889459	0.0129524	0.00963514	0.191855	0.0286431	0.0232987	0.0204407	0.0706589	0.107459	0.209814	0.0122336
ATTGTTCGCTCGCCTA-1	1	101	169	spaceranger201_count_47058_HCA_BN_F13657028_GRCh38-2020-A_v3	838	0	0	7972.1	6918	691.8	797.21	suture_zone_0	1	1338.25	3914.35	7079.44	8341.44	0	186.815	538.516	2068	7.63482	4173	8.33663	36.7601	41.1215	47.8073	62.1855	0	0	0	0.039533	0.910449	0.0457215	0.0115983	1.08875	0.0410769	0.0879058	0.0132352	0.0247937	0.0325613	0.186189	0.032313	0.032695	0.0326228	0.0393256	0.113928	0.19496	0.0206006
ATTGTTCGTGGTCTGA-1	1	59	161	spaceranger201_count_47058_HCA_BN_F13657028_GRCh38-2020-A_v3	839	0	0	4642.05	7291.9	729.19	464.205	osteo_zone_1	4	0	622.415	4126.22	7130.02	2346.25	1504.16	761.577	2930	7.9831	12280	9.41581	60.8225	63.8844	67.8827	75.6678	0	0	0	0.0785845	0.0619689	0.0295402	0.0053465	0.0559171	0.00981662	0.00950074	0.00750509	0.0150772	0.0102973	0.0247979	0.0174191	0.0154895	0.0152402	0.0106149	0.182186	0.227506	0.00805329
CAACAGTTGATTATGC-1	1	19	31	spaceranger201_count_47058_HCA_BN_F13657028_GRCh38-2020-A_v3	840	0	0	1484.75	13257.6	1325.76	148.475	osteo_zone_3	6	6264.8	3154.58	0	500	8300.42	7788.02	7247.97	3167	8.06086	9739	9.184	44.8711	49.0605	54.7079	65.1915	0	0	0	0.0141035	18.9675	0.0521845	0.00463663	0.0639592	0.00622374	0.0157994	0.00921943	0.034408	0.0173634	0.13307	0.0299163	0.0193553	0.0215955	0.602462	1.17195	0.334873	0.00939538
CAACCGGCGTCCTAGC-1	1	70	172	spaceranger201_count_47058_HCA_BN_F13657028_GRCh38-2020-A_v3	844	0	0	5514.2	6786.13	678.613	551.42	suture_zone_2	3	139.284	1605.9	5094.72	7916.73	1470.85	608.276	0	3090	8.03625	10124	9.22276	49.6247	53.5559	58.6725	68.3228	0	0	0	0.0982674	0.425445	0.0182789	0.00444165	0.0324695	0.0107868	0.00282661	0.00778246	0.00699709	0.00429061	0.000244096	0.00856415	0.0128885	0.0103133	0.00122522	0.210205	0.132635	0.00677157
CAACCGTCGCACAGGC-1	1	98	184	spaceranger201_count_47058_HCA_BN_F13657028_GRCh38-2020-A_v3	846	0	0	7732.57	6230.29	623.029	773.257	suture_zone_0	1	1370.91	3854.17	7208.02	8911.41	0	316.228	631.585	3044	8.02126	9307	9.13863	47.1366	51.1121	56.5166	66.8637	0	0	0	0.0759067	0.100137	0.0194178	0.00552081	0.190732	0.00989278	0.0138526	0.0136059	0.0250304	0.0130857	0.00851132	0.00850033	0.0136352	0.0153608	0.00321978	0.298419	0.110449	0.0103159
CAACTTGAGGACGTAA-1	1	74	166	spaceranger201_count_47058_HCA_BN_F13657028_GRCh38-2020-A_v3	850	0	0	5831.35	7059.88	705.988	583.135	suture_zone_2	3	399.249	1805.8	5192.85	7701.33	1154.34	316.228	0	2185	7.68983	6811	8.82644	56.9079	60.417	65.2033	74.2329	0	0	0	0.0149197	0.667205	0.057084	0.00409401	0.0662405	0.00690263	0.00569552	0.00631174	0.0220378	0.0148233	0.234765	0.0517911	0.0251791	0.0173459	0.0833717	0.137162	0.378442	0.0143586
CAAGGCTCGTAAGGCT-1	1	104	170	spaceranger201_count_47058_HCA_BN_F13657028_GRCh38-2020-A_v3	858	0	0	8209.96	6871.26	687.126	820.996	suture_zone_1	2	1109.1	4149.47	7307.54	8475.83	94.3398	0	308.869	2423	7.79317	6059	8.70946	44.2812	48.2093	53.8538	65.0107	0	0	0	0.0424981	4.54674	0.060761	0.0130502	0.252642	0.00632291	0.0200069	0.0271275	0.0221835	0.0224922	0.268948	0.0451098	0.0315935	0.0419942	0.349862	0.0634108	0.313565	0.0270166
CAATCAGCACCTTAGT-1	1	42	156	spaceranger201_count_47058_HCA_BN_F13657028_GRCh38-2020-A_v3	871	0	0	3295	7523.92	752.392	329.5	osteo_zone_2	5	631.585	0	3039.82	6416.56	3738.46	2893.94	2141.82	1264	7.14283	1856	7.52672	24.4073	31.0345	41.8103	58.8362	0	0	0	0.0632511	0.663205	0.00392303	0.00423567	0.233728	4.97267	0.0062976	0.0042876	0.00496643	0.00268851	0.0258119	0.00176214	0.0213801	0.0142199	0.0656656	26.7332	0.00606696	0.00724479
CAATCTTATTGCCAAT-1	1	90	178	spaceranger201_count_47058_HCA_BN_F13657028_GRCh38-2020-A_v3	874	0	0	7099.11	6507.38	650.738	709.911	suture_zone_0	1	1701.79	3185.92	6551.22	8490.8	0	86.0233	871.436	2387	7.77821	6512	8.78156	46.4681	50.7985	56.4036	67.4754	0	0	0	0.0788302	0.0205205	0.0182173	0.00319498	0.125428	0.00857498	0.00288124	0.00559747	0.0050482	0.00444478	0.00280403	0.00694843	0.0119497	0.0118325	0.00112447	0.130819	0.0907191	0.005458
CAATGCCGGATGCGCC-1	1	33	133	spaceranger201_count_47058_HCA_BN_F13657028_GRCh38-2020-A_v3	877	0	0	2583.92	8579.69	857.969	258.392	osteo_zone_2	5	1782.27	0	1775.53	5240.55	4705.07	3919.59	3202.06	3306	8.1038	9610	9.17066	39.1467	43.6316	49.9168	61.2279	0	0	0	0.0760233	0.0203063	0.0115497	0.00410501	0.0303459	0.0858287	0.00777672	0.00687316	0.0170043	0.0053557	0.208181	0.00547752	0.0191049	0.0224159	0.440882	83.2617	0.043667	0.0191159
CAATGGTTGTATGTGA-1	1	16	52	spaceranger201_count_47058_HCA_BN_F13657028_GRCh38-2020-A_v3	879	0	0	1244.39	12295.3	1229.53	124.439	osteo_zone_3	6	5538.28	2243.57	0	1474.92	7816.5	7231.11	6637.74	5343	8.58373	32233	10.3808	55.0678	58.3594	62.4732	70.13	0	0	0	0.0864567	0.369667	0.024239	0.00394394	0.0377264	0.0118606	0.00527421	0.00705354	0.0115121	0.0072051	0.0434716	0.0111162	0.0156965	0.0222658	0.0553217	0.180789	0.105354	0.0108557
CACCATAGACGTACGG-1	1	116	186	spaceranger201_count_47058_HCA_BN_F13657028_GRCh38-2020-A_v3	883	0	0	9159.74	6135.98	613.598	915.974	osteo_zone_1	4	0	5263.66	8512.96	9565.97	1019.8	522.398	100	1552	7.34794	3202	8.07184	41.4741	46.2211	53.123	67.1455	0	0	0	0.0532777	0.168593	0.0191921	0.008679	0.392987	0.0817753	0.0178804	0.0218391	0.00819755	0.014809	0.0615071	0.0113988	0.015745	0.0197811	0.00558933	0.0681427	0.0794032	0.0106785
CACCGACTCGCTCCTT-1	1	19	101	spaceranger201_count_47058_HCA_BN_F13657028_GRCh38-2020-A_v3	885	0	0	1477.24	10049.4	1004.94	147.724	osteo_zone_2	5	3558.33	0	53.8516	3700	6284.23	5563.92	4878.22	2491	7.82084	5215	8.55949	30.1822	35.5129	43.0489	56.9511	0	0	0	0.197402	0.0585928	0.00558518	0.00447569	0.0713948	0.689776	0.0122538	0.00571542	0.0158138	0.00573818	0.274874	0.00291823	0.0144395	0.031776	0.823721	62.6551	0.0102412	0.0157695
CACCTAATGTTCCTGA-1	1	86	180	spaceranger201_count_47058_HCA_BN_F13657028_GRCh38-2020-A_v3	891	0	0	6781.96	6416.41	641.641	678.196	suture_zone_1	2	1392.62	2906.22	6314.68	8460.73	266.271	0	559.017	2134	7.66622	5725	8.65277	49.5546	53.4847	58.917	69.7467	0	0	0	0.0350989	0.0209204	0.0225615	0.00272415	0.194371	0.0102592	0.00306721	0.00519196	0.00806676	0.00553454	0.0621123	0.0135398	0.0130553	0.010214	0.0520103	10.3961	0.14884	0.00721991
CACCTCGGACGAGCAC-1	1	106	188	spaceranger201_count_47058_HCA_BN_F13657028_GRCh38-2020-A_v3	896	0	0	8366.87	6045.84	604.584	836.687	suture_zone_2	3	721.734	4533.22	7866.64	9325.75	353.412	50	0	2824	7.94626	7639	8.94115	43.8539	47.9513	53.4625	63.8958	0	0	0	0.102018	0.162421	0.0156495	0.00421606	0.155513	0.0185412	0.00419723	0.00678519	0.00543855	0.00441888	0.00628862	0.00859003	0.0132591	0.0168354	0.00802354	0.288396	0.0951074	0.0100558
CACGATGCACCTCCGC-1	1	109	181	spaceranger201_count_47058_HCA_BN_F13657028_GRCh38-2020-A_v3	900	0	0	8604.73	6366.33	636.633	860.473	suture_zone_1	2	493.356	4680.02	7933.79	9148.4	450	0	50	1358	7.2145	2584	7.85748	39.2415	44.6594	52.3994	66.7957	0	0	0	0.0617237	0.214383	0.0139777	0.00754446	0.282777	0.00758105	0.00912718	0.00890569	0.00474669	0.00523017	0.075824	0.0069064	0.0141612	0.0259332	0.00573485	0.080123	0.0277936	0.0121519
CACGCCGGACAGATAC-1	1	57	163	spaceranger201_count_47058_HCA_BN_F13657028_GRCh38-2020-A_v3	902	0	0	4483.47	7200.93	720.093	448.347	osteo_zone_1	4	0	546.717	4087.08	7158.19	2482.62	1627.88	873.212	4649	8.44462	18781	9.84065	41.6591	46.0146	51.4296	61.4291	0	0	0	0.096233	0.00848026	0.0217204	0.00281834	0.026123	0.0133815	0.00247207	0.00484459	0.0083209	0.00485778	0.00158544	0.0085112	0.0130893	0.0125875	0.00571374	0.156767	0.108887	0.00779169
CACGGCAGCGCACGAG-1	1	16	60	spaceranger201_count_47058_HCA_BN_F13657028_GRCh38-2020-A_v3	903	0	0	1243.55	11928.9	1192.89	124.355	osteo_zone_3	6	5227.93	1897.08	0	1817.28	7571.03	6965.03	6357.4	4856	8.48818	26276	10.1765	53.7106	57.2804	61.8511	69.847	0	0	0	0.0590395	0.0811528	0.0388703	0.00654241	0.0303424	0.0147546	0.00557918	0.0134621	0.0192802	0.0100041	0.0753476	0.0230842	0.0227983	0.024614	0.0279574	0.202063	0.170165	0.0149963
CACGTAGCGGTTACAT-1	1	17	83	spaceranger201_count_47058_HCA_BN_F13657028_GRCh38-2020-A_v3	907	0	0	1320.34	10874.8	1087.48	132.034	osteo_zone_3	6	4318.07	866.833	0	2855.07	6872.82	6201.69	5549.56	4637	8.44204	32391	10.3857	64.6723	67.7102	71.2235	77.3116	0	0	0	0.0155813	0.0148508	0.0163069	0.00240548	0.0108185	0.125286	0.00357766	0.00444292	0.0132438	0.00703585	0.0639291	0.00740867	0.00922185	0.00956151	0.146487	13.9428	0.0157061	0.00426805
CACGTTGGAGTAGAGG-1	1	123	185	spaceranger201_count_47058_HCA_BN_F13657028_GRCh38-2020-A_v3	910	0	0	9714.74	6180.21	618.021	971.474	osteo_zone_1	4	0	5801.46	8998.43	9792.57	1577.15	1090	576.975	3192	8.06872	9178	9.12467	43.5825	47.3633	52.6367	63.3036	0	0	0	0.0817047	0.27441	0.100711	0.0228493	0.222549	0.0147827	0.0444236	0.0500055	0.0551628	0.0523561	0.51156	0.091523	0.0730081	0.0760925	0.266503	0.0867406	0.370096	0.0526129
CACTACAAGCATGTCA-1	1	47	147	spaceranger201_count_47058_HCA_BN_F13657028_GRCh38-2020-A_v3	912	0	0	3692.27	7936.21	793.621	369.227	osteo_zone_2	5	544.059	0	2984.53	6165.07	3435.72	2633.19	1910.03	3452	8.147	14230	9.56318	54.7294	58.2431	62.8742	71.3071	0	0	0	0.0520531	0.256673	0.0580723	0.00662984	0.0161433	0.0071648	0.00596067	0.0107207	0.0217887	0.0137259	0.0695022	0.028177	0.0216574	0.018383	0.0116852	0.162594	0.325926	0.0126804
CACTACCTCATGCAAC-1	1	63	161	spaceranger201_count_47058_HCA_BN_F13657028_GRCh38-2020-A_v3	913	0	0	4959.19	7291.07	729.107	495.919	osteo_zone_1	4	0	901.388	4351.98	7263.83	2050.1	1217.58	488.774	3788	8.23986	12284	9.41613	41.9814	46.0274	51.449	61.7633	0	0	0	0.0395672	0.229761	0.0542628	0.00531241	0.0387718	0.00334287	0.00824582	0.0181954	0.0227594	0.0136625	1.37789	0.0486548	0.033554	0.0621129	0.63725	0.0992112	0.333216	0.0253077
CACTACGCATTAGTAT-1	1	51	157	spaceranger201_count_47058_HCA_BN_F13657028_GRCh38-2020-A_v3	914	0	0	4008.58	7477.18	747.718	400.858	osteo_zone_1	4	0	50	3524.23	6689.22	3020.5	2184.03	1439.62	4603	8.43468	22213	10.0085	50.8756	54.6752	59.4112	67.8251	0	0	0	0.0194606	0.00912124	0.0151405	0.000911695	0.00779119	0.00331819	0.0023444	0.00318294	0.0130435	0.00734436	0.013427	0.00687774	0.00683891	0.0069311	0.021871	0.0956331	0.0371691	0.00331698
CACTCAAGGAGTGAAG-1	1	99	179	spaceranger201_count_47058_HCA_BN_F13657028_GRCh38-2020-A_v3	917	0	0	7811.86	6459.8	645.98	781.186	suture_zone_0	1	1294.37	3884.15	7189.23	8755.52	0	360.555	657.951	2076	7.63868	4603	8.43468	41.5381	45.6441	52.1399	65.1749	0	0	0	0.0999063	0.160681	0.0186475	0.00823868	0.406954	0.844075	0.0132553	0.0101304	0.00615746	0.00781351	0.0506538	0.00889274	0.0212136	0.0213062	0.0182128	0.164809	0.0572709	0.0125227
CACTCGTAATCGAGTT-1	1	85	171	spaceranger201_count_47058_HCA_BN_F13657028_GRCh38-2020-A_v3	920	0	0	6702.67	6828.7	682.87	670.267	suture_zone_1	2	1317.35	2725.23	6050.6	8059.93	250	0	488.774	2431	7.79647	7648	8.94233	55.2563	58.5251	63.0492	72.1104	0	0	0	0.0345499	0.116488	0.0305516	0.00549585	0.215973	0.00513034	0.00588823	0.0084406	0.0132792	0.00917054	0.153822	0.0242027	0.0165536	0.0117992	0.0217274	0.132537	0.238578	0.00955024
CACTGGAATGAAGTTA-1	1	30	124	spaceranger201_count_47058_HCA_BN_F13657028_GRCh38-2020-A_v3	921	0	0	2346.9	8992.82	899.282	234.69	osteo_zone_2	5	2199.2	0	1331.35	4812.01	5039.54	4277.76	3570.6	4842	8.48529	24615	10.1112	52.5614	56.104	60.7394	68.8036	0	0	0	0.0642305	0.0134279	0.022255	0.00432252	0.0248734	0.0110162	0.00508766	0.00965669	0.0128564	0.00722646	0.128713	0.00867887	0.0170174	0.0242407	0.284787	19.5247	0.0649927	0.0142025
CACTGGACGCGTTCTG-1	1	36	132	spaceranger201_count_47058_HCA_BN_F13657028_GRCh38-2020-A_v3	922	0	0	2821.78	8625.59	862.559	282.178	osteo_zone_2	5	1620.52	0	1894.97	5248.58	4471.6	3698.68	2988.01	4259	8.35702	25150	10.1327	63.4394	66.3459	69.8648	76.4851	0	0	0	0.0108574	0.0295515	0.014509	0.000929072	0.00627942	0.00428865	0.00192345	0.00270422	0.00696969	0.0036933	0.0104351	0.00754219	0.00570284	0.00666157	0.0223797	0.111629	0.0368114	0.00223098
CACTGGCCGCATAGAC-1	1	55	159	spaceranger201_count_47058_HCA_BN_F13657028_GRCh38-2020-A_v3	923	0	0	4325.73	7384.54	738.454	432.573	osteo_zone_1	4	0	266.271	3804.23	6894.9	2707.66	1868.15	1123.61	3757	8.23164	13678	9.52362	47.4046	51.5426	56.6603	66.1646	0	0	0	0.0871044	0.0200872	0.0202282	0.00424635	0.0450745	0.00728356	0.00785789	0.0140744	0.0181403	0.0105071	0.00155689	0.006551	0.0116295	0.0104133	0.00287146	0.147305	0.102382	0.00658302
CAGAACCGCTATTCGA-1	1	109	189	spaceranger201_count_47058_HCA_BN_F13657028_GRCh38-2020-A_v3	927	0	0	8603.89	5999.11	599.911	860.389	suture_zone_2	3	490	4766.56	8089.63	9460.64	554.437	152.971	0	3783	8.23854	13636	9.52054	47.3379	51.2687	56.4608	65.8624	0	0	0	0.110856	0.163005	0.0225178	0.00738253	0.0802888	0.042763	0.0110984	0.0116596	0.0140443	0.00846805	0.00908745	0.00998088	0.0187471	0.0261516	0.00760598	4.62574	0.111426	0.0145117
CAGAACTGGCAGGCTA-1	1	110	188	spaceranger201_count_47058_HCA_BN_F13657028_GRCh38-2020-A_v3	928	0	0	8684.01	6045.01	604.501	868.401	suture_zone_2	3	422.966	4816.23	8124.56	9442.76	583.095	141.421	0	4256	8.35632	18028	9.79974	51.836	55.4193	59.9235	68.2882	0	0	0	0.0515733	0.0589644	0.0232933	0.00574382	0.101389	0.00809748	0.00914564	0.0107924	0.0142641	0.0140348	0.0483407	0.0105986	0.0178579	0.0277366	0.0225226	0.113529	0.0390874	0.0125708
CAGACACGGAGCAGCG-1	1	100	166	spaceranger201_count_47058_HCA_BN_F13657028_GRCh38-2020-A_v3	929	0	0	7892.81	7055.71	705.571	789.281	suture_zone_0	1	1471.36	3800.01	6945.25	8211.56	0	317.648	670.82	2493	7.82164	5088	8.53484	31.702	36.6942	43.3373	56.8003	0	0	0	0.0325629	16.1048	0.0327751	0.0122735	0.853277	0.00767409	0.0324025	0.0169991	0.0151963	0.0143272	0.164235	0.017646	0.0180685	0.0255802	0.245664	0.056695	0.181495	0.0137077
CAGACGATTCATTAGC-1	1	54	166	spaceranger201_count_47058_HCA_BN_F13657028_GRCh38-2020-A_v3	931	0	0	4245.61	7064.05	706.405	424.561	osteo_zone_1	4	0	488.774	4013.23	7192.06	2741.82	1876.01	1121.12	2697	7.90027	6684	8.80762	38.3004	43.2226	49.7157	61.4452	0	0	0	0.0593046	0.00961806	0.00694573	0.00421421	0.0225208	0.0645291	0.00837125	0.00394771	0.0198849	0.00646283	0.0549662	0.00384571	0.0126471	0.0205306	0.537185	82.6669	0.0240146	0.0169207
CAGACGGAAGACAACT-1	1	66	170	spaceranger201_count_47058_HCA_BN_F13657028_GRCh38-2020-A_v3	933	0	0	5197.05	6877.94	687.794	519.705	osteo_zone_1	4	0	1294.95	4802.52	7734.19	1770.71	900	150	3480	8.15507	11324	9.33477	45.8672	49.9382	55.2367	65.0918	0	0	0	0.114877	0.0112702	0.0244626	0.00694205	0.0607591	0.0258667	0.00680203	0.00841505	0.0102578	0.00648385	0.00224529	0.00972807	0.0155035	0.0141994	0.00142206	0.224911	0.135279	0.00855468
CAGAGCTTGATTACTT-1	1	101	187	spaceranger201_count_47058_HCA_BN_F13657028_GRCh38-2020-A_v3	939	0	0	7969.6	6092.58	609.258	796.96	suture_zone_1	2	1090	4169.18	7524.93	9145.91	58.3095	0	316.228	2275	7.73017	5710	8.65015	46.1296	50.1401	55.7968	67.0928	0	0	0	0.0912081	0.0854389	0.0149738	0.00935192	0.167015	0.0436641	0.00887151	0.0102282	0.00947839	0.00932207	0.0250416	0.0072634	0.0157534	0.0224128	0.034972	8.63767	0.0655574	0.0153827
CAGAGGTGCGTATGGT-1	1	96	184	spaceranger201_count_47058_HCA_BN_F13657028_GRCh38-2020-A_v3	940	0	0	7574	6231.12	623.112	757.4	suture_zone_0	1	1510.83	3723.36	7089.94	8867.47	0	445.982	762.168	3423	8.13856	13526	9.51244	56.1807	59.4485	63.6404	71.6102	0	0	0	0.126437	0.0125925	0.0252745	0.00599965	0.124666	0.0107633	0.00604662	0.0100442	0.0115019	0.00654798	0.00288168	0.0131282	0.0163622	0.019206	0.00402187	3.06309	0.143905	0.00891645
CAGAGTCCATGGAACC-1	1	97	169	spaceranger201_count_47058_HCA_BN_F13657028_GRCh38-2020-A_v3	941	0	0	7654.12	6918	691.8	765.412	suture_zone_0	1	1605.9	3618.85	6812.97	8234.3	0	482.597	824.621	2568	7.85127	6406	8.76515	40.6026	44.8642	50.921	62.6132	0	0	0	0.0315668	3.85841	0.0507487	0.00901256	0.317382	0.00680132	0.0184164	0.016722	0.0253116	0.0203748	0.382565	0.0386804	0.0269789	0.0449893	0.235258	0.130853	0.240203	0.0208142
CAGCCAAGGTTGAACC-1	1	19	23	spaceranger201_count_47058_HCA_BN_F13657028_GRCh38-2020-A_v3	949	0	0	1485.59	13624	1362.4	148.559	osteo_zone_3	6	6633.23	3554.07	0	100	8602.85	8111.78	7587.16	3245	8.08518	20024	9.90474	70.7201	73.337	76.3034	81.702	0	0	0	0.0050706	0.693899	0.0222359	0.00121348	0.0296535	0.00275288	0.00163016	0.00349356	0.00658443	0.00435792	0.0433553	0.0107731	0.00520912	0.00473458	0.0557439	0.106882	0.0885517	0.00307023
CAGCCAGCACAGGACA-1	1	18	92	spaceranger201_count_47058_HCA_BN_F13657028_GRCh38-2020-A_v3	951	0	0	1398.79	10461.7	1046.17	139.879	osteo_zone_3	6	3923.23	412.311	0	3301.51	6571.83	5872.92	5202.4	3974	8.28778	14455	9.57887	45.8665	50.0588	55.5102	65.3545	0	0	0	0.0919972	0.097156	0.0222708	0.0110023	0.0446258	0.113691	0.00988159	0.0150287	0.017637	0.00807066	0.178646	0.0118826	0.0262232	0.0281474	0.694191	48.9996	0.115696	0.0181539
CAGCCGAGGTGATTGG-1	1	97	183	spaceranger201_count_47058_HCA_BN_F13657028_GRCh38-2020-A_v3	952	0	0	7653.28	6277.03	627.703	765.328	suture_zone_0	1	1443.47	3771.15	7122.15	8841.73	0	399.249	715.891	3244	8.08487	11081	9.31308	51.1506	54.7424	59.5524	68.7573	0	0	0	0.10214	0.0368406	0.0242449	0.00480748	0.198262	0.0192638	0.00633482	0.00922606	0.00846059	0.00707398	0.00294362	0.00963397	0.014407	0.01818	0.00163213	0.243959	0.126152	0.0101493
CAGCGAATGTTGGTAT-1	1	28	8	spaceranger201_count_47058_HCA_BN_F13657028_GRCh38-2020-A_v3	956	0	0	2200.84	14310.1	1431.01	220.084	osteo_zone_4	7	7061.71	4282.92	871.149	0	8744.88	8329.77	7882.2	3933	8.27741	14476	9.58032	46.4562	50.4836	55.5126	64.9351	0	0	0	0.0059669	11.6407	0.0505897	0.00363547	0.0757434	0.00806164	0.00392107	0.00552845	0.0122417	0.00934256	0.234284	0.0396054	0.0187149	0.0212132	0.183841	0.0969948	0.379282	0.0109148
CAGCTGCGATGTATTA-1	1	19	21	spaceranger201_count_47058_HCA_BN_F13657028_GRCh38-2020-A_v3	961	0	0	1485.59	13715.8	1371.58	148.559	osteo_zone_4	7	6725.9	3653.96	53.8516	0	8679.69	8193.23	7672.87	1422	7.26052	7251	8.88903	75.6999	78.0858	81.3129	87.2845	0	0	0	0.00898226	0.528826	0.0088655	0.000987404	0.0257082	0.00822706	0.00339344	0.00171732	0.0051052	0.00214529	0.0380041	0.00459539	0.00398004	0.0025608	0.0923247	5.97092	0.0440952	0.00197731
CAGCTGGCACAGCATT-1	1	125	185	spaceranger201_count_47058_HCA_BN_F13657028_GRCh38-2020-A_v3	962	0	0	9873.32	6180.21	618.021	987.332	osteo_zone_1	4	0	5947.13	9133.52	9868.18	1726.53	1240	715.122	2555	7.8462	5975	8.69551	40.0335	43.9833	49.523	61.0377	0	0	0	0.0793821	0.506922	0.0598243	0.0240821	0.421709	0.042513	0.0342658	0.0279982	0.0303164	0.0323457	0.275255	0.0454075	0.0598806	0.0644814	0.0785076	0.060878	0.210559	0.0348195
CAGCTGTCACCGATCT-1	1	67	173	spaceranger201_count_47058_HCA_BN_F13657028_GRCh38-2020-A_v3	963	0	0	5275.51	6740.23	674.023	527.551	osteo_zone_1	4	0	1433.91	4954.92	7899.53	1700	843.445	139.284	2938	7.98582	9708	9.18081	51.3803	54.9032	59.8578	69.5921	0	0	0	0.0967011	0.0189226	0.0139179	0.00744753	0.0410288	0.0179141	0.00587865	0.00890054	0.0134133	0.00660469	0.12038	0.00773906	0.01693	0.0191439	0.202249	42.4993	0.0750663	0.0128749
CAGCTGTCCTGAATGT-1	1	115	187	spaceranger201_count_47058_HCA_BN_F13657028_GRCh38-2020-A_v3	965	0	0	9079.61	6090.08	609.008	907.961	osteo_zone_1	4	0	5201	8466.12	9575.02	953.362	451.221	50	2451	7.80466	7028	8.8578	50.7684	54.3398	59.2203	69.1804	0	0	0	0.0957206	0.0834806	0.0277039	0.0102484	0.238278	0.0159481	0.0118154	0.0149702	0.00878241	0.00861083	0.0367672	0.0114938	0.0233297	0.0296632	0.00641642	0.0845404	0.0683372	0.0165666
CAGGAGATGTCGGCAT-1	1	96	170	spaceranger201_count_47058_HCA_BN_F13657028_GRCh38-2020-A_v3	967	0	0	7575.66	6872.93	687.293	757.566	suture_zone_0	1	1646.24	3559.51	6774.96	8257.83	0	550	882.836	1951	7.57661	4822	8.48115	47.9262	51.9909	57.7561	69.9088	0	0	0	0.0584991	1.63873	0.0463199	0.00915463	0.256694	0.0092058	0.0207536	0.012365	0.0214703	0.0243751	0.262261	0.04227	0.0271622	0.0295178	0.0661606	0.0992463	0.221881	0.0197013
CAGTATGGCATCACGT-1	1	124	184	spaceranger201_count_47058_HCA_BN_F13657028_GRCh38-2020-A_v3	977	0	0	9794.03	6226.12	622.612	979.403	osteo_zone_1	4	0	5867.42	9048.81	9789.55	1653.03	1171.07	632.456	2517	7.83122	5956	8.69232	40.7824	44.7784	50.6212	62.2733	0	0	0	0.0653171	0.337959	0.0548282	0.0202542	0.308517	0.0126097	0.0513547	0.0374097	0.0385757	0.0395697	0.277597	0.044671	0.0464598	0.0630271	0.292079	0.091289	0.205114	0.0343732
CAGTCTTCTACTAGGA-1	1	53	157	spaceranger201_count_47058_HCA_BN_F13657028_GRCh38-2020-A_v3	986	0	0	4167.16	7476.35	747.635	416.716	osteo_zone_1	4	0	86.0233	3627.63	6744.72	2873.13	2040.22	1300	2825	7.94662	9591	9.16868	52.7578	56.8658	61.9748	71.2752	0	0	0	0.0610272	0.0119532	0.0163356	0.00265372	0.0213912	0.00861301	0.00257686	0.00554454	0.00647354	0.00350198	0.0018142	0.00564362	0.00901463	0.00845988	0.00179216	0.153432	0.109585	0.00518849
CAGTTATGTATCGGTT-1	1	46	148	spaceranger201_count_47058_HCA_BN_F13657028_GRCh38-2020-A_v3	992	0	0	3612.98	7890.31	789.031	361.298	osteo_zone_2	5	552.178	0	2965.82	6179.48	3491.72	2683.3	1954.51	3394	8.13006	12755	9.45376	52.8655	56.4641	61.3328	69.9569	0	0	0	0.0601094	0.033922	0.0209587	0.00415793	0.0427561	0.0155779	0.00677265	0.00699296	0.0155485	0.00864036	0.00308895	0.00930292	0.0118493	0.0115596	0.0058617	0.199417	0.105919	0.00622305
CAGTTGACAGCTATCG-1	1	31	3	spaceranger201_count_47058_HCA_BN_F13657028_GRCh38-2020-A_v3	993	0	0	2438.7	14538.7	1453.87	243.87	osteo_zone_4	7	7191.4	4517.84	1188.02	0	8779.32	8389.79	7968.22	4251	8.35514	18584	9.83011	53.5514	56.7262	61.031	68.8818	0	0	0	0.0306337	0.111312	0.115007	0.0136059	0.0113694	0.490397	0.010145	0.0286851	0.0420886	0.0276033	0.380487	0.0974581	0.0583665	0.0436211	0.177936	0.205937	0.534585	0.0319214
CAGTTGACGTGGAGCG-1	1	83	173	spaceranger201_count_47058_HCA_BN_F13657028_GRCh38-2020-A_v3	994	0	0	6544.1	6737.73	673.773	654.41	suture_zone_1	2	1121.12	2564.94	5938.32	8113.72	450	0	353.412	3729	8.22416	14559	9.58603	51.1368	54.7496	59.4134	68.3769	0	0	0	0.117178	0.0244944	0.0333674	0.00533843	0.153425	0.0149442	0.00677279	0.0097605	0.0189998	0.0113783	0.00157382	0.00982274	0.0188994	0.0198845	0.00154366	0.245288	0.170132	0.0109124
CATACCGTGGATGGCC-1	1	102	178	spaceranger201_count_47058_HCA_BN_F13657028_GRCh38-2020-A_v3	1001	0	0	8050.55	6504.87	650.487	805.055	suture_zone_0	1	1082.4	4090.67	7362.72	8789.32	0	150	460.977	1988	7.59539	3982	8.28979	34.1286	39.1763	46.4591	61.5269	0	0	0	0.0803079	0.226983	0.0204712	0.00652176	0.929446	0.0205013	0.00764975	0.0122299	0.00420308	0.0056358	0.108343	0.0133035	0.0158049	0.0188252	0.0231046	0.0616314	0.0779354	0.0110232
CATACCTCCGTATTGT-1	1	49	159	spaceranger201_count_47058_HCA_BN_F13657028_GRCh38-2020-A_v3	1003	0	0	3850.01	7385.38	738.538	385.001	osteo_zone_2	5	40	0	3506.94	6734.13	3142.39	2295.13	1542.76	2678	7.8932	7921	8.9774	48.2389	52.3293	57.8336	68.2363	0	0	0	0.0623981	0.010572	0.0123241	0.0030437	0.0230442	0.0786646	0.00688787	0.00575838	0.0170032	0.00714707	0.0481402	0.00570687	0.0141568	0.0134727	0.138302	55.557	0.06039	0.0128381
CATATCGTCATAAGCG-1	1	27	119	spaceranger201_count_47058_HCA_BN_F13657028_GRCh38-2020-A_v3	1009	0	0	2109.03	9223.17	922.317	210.903	osteo_zone_2	5	2567.04	0	976.166	4527.69	5387.73	4635.19	3931.54	2601	7.86404	7019	8.85652	43.3395	47.7561	53.8823	65.0378	0	0	0	0.0475377	0.0937042	0.00646217	0.00314537	0.027951	0.0163325	0.00428644	0.00625116	0.00686974	0.00304435	0.179454	0.00324389	0.0110904	0.0167884	1.2085	41.4699	0.0296384	0.00927267
CATATGAAGTTCATGC-1	1	50	154	spaceranger201_count_47058_HCA_BN_F13657028_GRCh38-2020-A_v3	1010	0	0	3930.13	7614.06	761.406	393.013	osteo_zone_2	5	165.529	0	3366.9	6524.09	3119.55	2295.95	1560	3123	8.04687	10467	9.25608	50.2054	53.9792	58.9758	68.4246	0	0	0	0.0607018	0.0117697	0.021188	0.0035618	0.0194453	0.00719161	0.00473373	0.00584531	0.0119792	0.00861459	0.00131445	0.0076206	0.0110194	0.00826096	0.0021036	0.160155	0.125226	0.00481124
CATATGCTGAAGTGCT-1	1	91	167	spaceranger201_count_47058_HCA_BN_F13657028_GRCh38-2020-A_v3	1011	0	0	7179.23	7011.48	701.148	717.923	suture_zone_0	1	1751.46	3147.71	6376.68	8038.14	0	223.607	895.6	2665	7.88833	8905	9.09448	56.0359	59.1465	63.4924	72.0045	0	0	0	0.0186761	7.69474	0.0914524	0.0119964	0.499841	0.0296132	0.0424852	0.0140075	0.0380457	0.0330173	0.296676	0.071369	0.0433309	0.0328126	0.143231	0.138213	0.470147	0.0257544
CATATTCTTGCTTCGA-1	1	27	117	spaceranger201_count_47058_HCA_BN_F13657028_GRCh38-2020-A_v3	1012	0	0	2109.87	9314.14	931.414	210.987	osteo_zone_2	5	2588.05	0	943.398	4480.28	5390.59	4642.81	3941.54	3227	8.07962	10400	9.24966	46.9519	51.4231	56.7115	66.3942	0	0	0	0.0642848	0.0440819	0.015522	0.00433977	0.0271716	0.0386903	0.0050402	0.00673491	0.0109782	0.00406674	0.0598267	0.00607248	0.0108957	0.0154364	0.212947	15.6026	0.0681247	0.00784668
CATCACAGGCGTCACT-1	1	53	161	spaceranger201_count_47058_HCA_BN_F13657028_GRCh38-2020-A_v3	1014	0	0	4166.32	7292.74	729.274	416.632	osteo_zone_1	4	0	259.615	3773.02	6930.17	2841.64	1990.6	1236.93	3946	8.28071	14326	9.5699	45.386	49.5951	54.7606	64.5191	0	0	0	0.109473	0.0144691	0.0253358	0.00466235	0.0330605	0.0134075	0.00287208	0.00848986	0.00883888	0.00465183	0.0037296	0.00944719	0.0171267	0.0136484	0.0103062	0.235736	0.149554	0.00978335
CATCAGAATTGTAGTC-1	1	20	24	spaceranger201_count_47058_HCA_BN_F13657028_GRCh38-2020-A_v3	1016	0	0	1564.88	13578.1	1357.81	156.488	osteo_zone_3	6	6560.62	3501.43	0	151.327	8519.58	8030.39	7508.21	3310	8.10501	13048	9.47647	56.4991	59.6643	63.9945	71.9267	0	0	0	0.0135272	3.79049	0.0825276	0.00870654	0.0908201	0.0170743	0.0155788	0.0190868	0.060222	0.0383999	0.213268	0.0631767	0.039146	0.0301183	0.0669134	0.212233	0.43294	0.0193704
CATCAGATTGGCACGC-1	1	26	8	spaceranger201_count_47058_HCA_BN_F13657028_GRCh38-2020-A_v3	1017	0	0	2042.27	14310.9	1431.09	204.227	osteo_zone_4	7	7104.38	4266.95	779.359	0	8828.62	8403.36	7944.84	4555	8.4242	22262	10.0107	52.7401	56.2079	60.6729	69.0279	0	0	0	0.00239091	0.0234069	0.0104174	0.000426641	0.00221625	0.00138029	0.000573246	0.00110318	0.002069	0.00121649	0.119505	0.0064215	0.00473097	0.00425002	0.0669423	0.0295947	0.0965367	0.00215065
CATCGGTCCGAAGCTC-1	1	84	172	spaceranger201_count_47058_HCA_BN_F13657028_GRCh38-2020-A_v3	1020	0	0	6624.22	6783.63	678.363	662.422	suture_zone_1	2	1244.03	2663.01	6010.41	8090.5	333.766	0	453.431	3299	8.10168	11930	9.3869	52.2883	55.7586	60.4107	69.2959	0	0	0	0.0791393	0.04439	0.0268055	0.0044726	0.237051	0.0148488	0.00330728	0.00678005	0.00772157	0.00514394	0.0165912	0.0101269	0.0158053	0.0111438	0.00677899	0.242861	0.157029	0.0065637
CATCTGGCACTGCGAC-1	1	63	167	spaceranger201_count_47058_HCA_BN_F13657028_GRCh38-2020-A_v3	1024	0	0	4959.19	7016.48	701.648	495.919	osteo_zone_1	4	0	1029.27	4550.13	7531.08	2020.62	1154.34	400	4245	8.35373	15785	9.66688	42.1413	46.3668	51.8213	61.6345	0	0	0	0.160375	0.00605235	0.0228698	0.00345437	0.0381298	0.017046	0.00350882	0.00767682	0.00907608	0.00512454	0.00092447	0.00841974	0.0140689	0.0155825	0.00113175	0.203981	0.124045	0.0102408
CATCTTCACTCCGACG-1	1	27	11	spaceranger201_count_47058_HCA_BN_F13657028_GRCh38-2020-A_v3	1029	0	0	2120.72	14173.2	1417.32	212.072	osteo_zone_4	7	6940.46	4124.62	707.107	0	8665.32	8238.43	7779.31	5375	8.5897	17264	9.75644	23.0653	27.8093	34.2736	46.4319	0	0	0	0.0445004	58.6033	0.0622409	0.0212724	1.91262	0.00619182	0.10977	0.0202924	0.0159911	0.0251224	0.313687	0.0267993	0.0339652	0.0704751	2.21998	0.0428942	0.477412	0.01835
CATGCGGCACGCAAGT-1	1	85	179	spaceranger201_count_47058_HCA_BN_F13657028_GRCh38-2020-A_v3	1030	0	0	6701.84	6462.31	646.231	670.184	suture_zone_1	2	1305.41	2813.29	6220.49	8394.15	316.228	0	472.652	2649	7.88231	7754	8.95609	49.0328	52.8372	58.2538	67.9778	0	0	0	0.0639348	0.0181806	0.0191707	0.00407586	0.142154	0.0460923	0.00347787	0.00650102	0.00906115	0.00631489	0.0166365	0.0086449	0.0107662	0.0107297	0.025123	16.2305	0.118756	0.00792517
CATTCTATCTAACGAG-1	1	80	172	spaceranger201_count_47058_HCA_BN_F13657028_GRCh38-2020-A_v3	1036	0	0	6307.07	6783.63	678.363	630.707	suture_zone_1	2	905.539	2340.94	5728.89	8022.13	671.863	0	180.278	2913	7.97728	9442	9.15303	50.932	54.713	59.8708	69.2014	0	0	0	0.0880288	0.0133794	0.0209148	0.00485662	0.0513782	0.0232435	0.00475958	0.00952089	0.00920155	0.00591609	0.0019373	0.00846538	0.0146969	0.0125389	0.00466093	0.228141	0.14893	0.00797387
CATTCTGTCTGCACTG-1	1	78	164	spaceranger201_count_47058_HCA_BN_F13657028_GRCh38-2020-A_v3	1038	0	0	6149.33	7150.85	715.085	614.933	suture_zone_2	3	671.863	2069.52	5383.65	7646.21	873.212	141.421	0	2811	7.94165	7696	8.94859	43.815	47.7911	53.4174	64.3321	0	0	0	0.013261	9.06298	0.0714982	0.0105112	0.548967	0.00722414	0.046723	0.0137673	0.039037	0.036139	0.28507	0.062741	0.0410405	0.0250156	0.120092	0.0876027	0.427451	0.0214192
CCAATCCTATTCTGAC-1	1	121	183	spaceranger201_count_47058_HCA_BN_F13657028_GRCh38-2020-A_v3	1050	0	0	9556.17	6272.02	627.202	955.617	osteo_zone_1	4	0	5583.45	8774.83	9607	1370.91	890	353.412	2432	7.79688	5475	8.60813	37.8995	42.0457	48.2009	60.7854	0	0	0	0.0582251	0.242322	0.0580312	0.0228817	0.332807	0.0862715	0.022216	0.0471211	0.0287088	0.0396491	0.310211	0.051384	0.0433926	0.0769911	0.139578	0.0872306	0.255509	0.0367344
CCAATTAAGACCGTCC-1	1	94	178	spaceranger201_count_47058_HCA_BN_F13657028_GRCh38-2020-A_v3	1052	0	0	7416.26	6506.54	650.654	741.626	suture_zone_0	1	1716.42	3469.02	6804.15	8574.83	0	353.412	1029.56	2149	7.67322	5249	8.56598	44.5037	49.057	55.0391	66.927	0	0	0	0.0839649	0.0476781	0.0164008	0.00796032	0.16033	0.0182631	0.00712302	0.0131531	0.00680196	0.00635695	0.007689	0.00788474	0.0112776	0.0131703	0.00580624	0.200897	0.0887593	0.00835459
CCACCGACAGCAAGCT-1	1	43	147	spaceranger201_count_47058_HCA_BN_F13657028_GRCh38-2020-A_v3	1056	0	0	3375.12	7936.21	793.621	337.512	osteo_zone_2	5	736.614	0	2784.85	6069.93	3724	2912.04	2179.95	4706	8.45681	19725	9.88969	43.4373	47.6907	52.8517	62.3067	0	0	0	0.0598506	0.0053088	0.0190529	0.00266665	0.0149341	0.00601118	0.00232976	0.00620877	0.00969666	0.00541772	0.00586542	0.00802333	0.00919699	0.0134734	0.0137936	0.155902	0.0735342	0.00708461
CCACCGCTCAGTAGAC-1	1	44	148	spaceranger201_count_47058_HCA_BN_F13657028_GRCh38-2020-A_v3	1058	0	0	3454.41	7890.31	789.031	345.441	osteo_zone_2	5	650.692	0	2866.81	6132.09	3636.29	2823.05	2090.6	5685	8.64576	34714	10.4549	51.4317	54.9922	59.391	67.3446	0	0	0	0.00774939	0.00538623	0.0211008	0.00136856	0.00563759	0.0148447	0.00172276	0.00347732	0.00929287	0.00449217	0.0272365	0.00788107	0.00785029	0.0116761	0.0673153	0.0894875	0.0228892	0.00461742
CCACGTCGTGACGCGA-1	1	18	40	spaceranger201_count_47058_HCA_BN_F13657028_GRCh38-2020-A_v3	1061	0	0	1404.63	12845.3	1284.53	140.463	osteo_zone_3	6	5943.71	2763.22	0	905.539	8075.95	7534.14	6972.59	1061	6.96791	3011	8.01036	60.2126	64.3308	70.9731	81.3683	0	0	0	0.0138921	4.1821	0.0162	0.00155268	0.0678012	0.0113452	0.00142208	0.00237946	0.00350788	0.0019951	0.0337818	0.00947108	0.00625133	0.00459449	0.026434	0.250539	0.111666	0.00250159
CCACGTTCCGTCCTTG-1	1	74	164	spaceranger201_count_47058_HCA_BN_F13657028_GRCh38-2020-A_v3	1062	0	0	5832.19	7151.69	715.169	583.219	suture_zone_2	3	373.363	1777.89	5134.95	7602.14	1167.26	360.555	0	3188	8.06746	8676	9.06843	40.2259	44.26	49.8502	61.1803	0	0	0	0.0226972	4.10861	0.0526717	0.0126125	0.388284	0.00356198	0.0278061	0.0170851	0.0339466	0.0227641	0.574118	0.0449453	0.0416997	0.0427952	0.538291	0.131176	0.331419	0.0202963
CCACTACCTAAGCCTT-1	1	65	169	spaceranger201_count_47058_HCA_BN_F13657028_GRCh38-2020-A_v3	1064	0	0	5116.93	6923.84	692.384	511.693	osteo_zone_1	4	0	1200.67	4709.53	7652.78	1850	981.275	235.372	4030	8.30177	13632	9.52025	42.1362	46.4862	51.8413	61.9572	0	0	0	0.104513	0.00592529	0.0249957	0.00347876	0.0356297	0.0140111	0.00281472	0.00705524	0.00798656	0.00497918	0.000741331	0.00937707	0.0179287	0.0222439	0.000533798	0.190811	0.133429	0.00901785
CCAGGAATGTGCACCA-1	1	125	181	spaceranger201_count_47058_HCA_BN_F13657028_GRCh38-2020-A_v3	1070	0	0	9873.32	6362.99	636.299	987.332	osteo_zone_1	4	0	5894.07	9051.66	9729.12	1700	1221.02	657.647	2470	7.81238	5373	8.58933	35.3806	39.6427	46.1753	59.2034	0	0	0	0.0706846	1.93744	0.0465059	0.0205029	0.525511	0.0249336	0.018099	0.022188	0.019222	0.0221311	0.128169	0.0349612	0.0432243	0.0707894	0.0427818	0.0346246	0.150031	0.0315096
CCAGGACGTGCAAGTG-1	1	67	171	spaceranger201_count_47058_HCA_BN_F13657028_GRCh38-2020-A_v3	1071	0	0	5275.51	6832.04	683.204	527.551	osteo_zone_1	4	0	1380.62	4888.07	7811.18	1700	831.505	94.3398	3255	8.08825	12152	9.40533	52.3947	56.2459	61.2327	69.9391	0	0	0	0.102236	0.0847815	0.0193878	0.0040082	0.045085	0.0119534	0.00434088	0.00514391	0.0115664	0.00556917	0.00284168	0.0083495	0.0121731	0.0118722	0.00200774	0.280123	0.140987	0.0101304
CCATACATAATGAATG-1	1	20	90	spaceranger201_count_47058_HCA_BN_F13657028_GRCh38-2020-A_v3	1076	0	0	1558.2	10553.5	1055.35	155.82	osteo_zone_3	6	3906.43	465.725	0	3200	6496.96	5812.37	5152.33	2051	7.62657	6860	8.83361	58.5277	61.9534	66.691	76.2536	0	0	0	0.0121247	0.350982	0.0323847	0.00396579	0.00425102	0.00536197	0.00267635	0.00546239	0.0112367	0.00829776	0.0794399	0.0228151	0.0126292	0.00763064	0.0606287	1.84458	0.186699	0.00645093
CCATAGAACTTCGAGG-1	1	72	168	spaceranger201_count_47058_HCA_BN_F13657028_GRCh38-2020-A_v3	1077	0	0	5672.78	6968.91	696.891	567.278	suture_zone_2	3	333.017	1699.24	5132.56	7783.32	1300	432.897	0	4221	8.34806	19586	9.88262	55.2895	58.746	62.9531	70.7087	0	0	0	0.0914631	1.0628	0.0739294	0.00974992	0.0512234	0.019297	0.0122013	0.0159435	0.0344789	0.0275547	0.111222	0.0398386	0.0351266	0.0359167	0.0681796	0.260926	0.369044	0.0198315
CCATAGATTACGCCTC-1	1	87	171	spaceranger201_count_47058_HCA_BN_F13657028_GRCh38-2020-A_v3	1079	0	0	6861.25	6828.7	682.87	686.125	suture_zone_1	2	1462.5	2869.74	6177.8	8096.05	100	0	622.415	2348	7.76174	6581	8.79209	50.2507	54.0951	59.2767	69.4727	0	0	0	0.0480244	1.02565	0.0499869	0.00800099	0.161779	0.0114869	0.00570479	0.0115069	0.0115338	0.00977573	0.127	0.0364952	0.0250674	0.0211131	0.0375136	0.139013	0.291423	0.0141371
CCATAGCGATCTCATC-1	1	22	110	spaceranger201_count_47058_HCA_BN_F13657028_GRCh38-2020-A_v3	1081	0	0	1714.27	9636.29	963.629	171.427	osteo_zone_2	5	3132.68	0	457.056	4101.22	5921.11	5182.76	4484.75	2984	8.00136	7301	8.8959	33.7762	39.159	45.9663	58.6495	0	0	0	0.10471	0.130677	0.00524673	0.00268711	0.0458651	0.022378	0.00937642	0.0065743	0.0124464	0.00462332	0.495449	0.0028507	0.0116463	0.0247427	0.687824	50.0597	0.0137356	0.0124389
CCATGTTCTTCATCGA-1	1	39	137	spaceranger201_count_47058_HCA_BN_F13657028_GRCh38-2020-A_v3	1093	0	0	3058.81	8395.24	839.524	305.881	osteo_zone_2	5	1280.82	0	2234.39	5548.28	4166.74	3381.89	2665.93	3134	8.05038	11135	9.31794	52.097	55.7881	60.6825	69.8518	0	0	0	0.0436871	0.0268989	0.0184386	0.00280226	0.0229418	0.00538712	0.00581558	0.00529118	0.0148068	0.00820931	0.00275459	0.00687485	0.00945098	0.0100853	0.00683838	0.16918	0.089468	0.00429638
CCGAGGTTACAGATGT-1	1	22	14	spaceranger201_count_47058_HCA_BN_F13657028_GRCh38-2020-A_v3	1099	0	0	1724.28	14036.3	1403.63	172.428	osteo_zone_4	7	6916.08	3950.81	373.363	0	8760.05	8302.44	7811.18	4779	8.4722	41877	10.6425	72.1494	74.2794	76.8751	81.6248	0	0	0	0.0128381	0.0365002	0.0365624	0.002179	0.0183492	0.00319089	0.00700356	0.00915331	0.0174471	0.00848181	0.103798	0.0174351	0.0134024	0.017112	0.132946	0.132987	0.101673	0.00746201
CCGCATAGTAATCTCC-1	1	29	123	spaceranger201_count_47058_HCA_BN_F13657028_GRCh38-2020-A_v3	1103	0	0	2267.61	9039.55	903.955	226.761	osteo_zone_2	5	2284.23	0	1250.96	4751.84	5123.63	4363.14	3656.36	3226	8.07931	10779	9.28545	48.8635	52.8713	58.1779	67.6872	0	0	0	0.0489085	0.0234845	0.00935131	0.00245875	0.035641	0.047345	0.00516434	0.00467174	0.0102948	0.00461108	0.186302	0.00524004	0.00963902	0.0203984	0.502935	29.0411	0.0257987	0.00878012
CCGCCTGTGAATGCCG-1	1	93	173	spaceranger201_count_47058_HCA_BN_F13657028_GRCh38-2020-A_v3	1104	0	0	7336.97	6736.06	673.606	733.697	suture_zone_0	1	1843.94	3330.3	6614.72	8315.32	0	383.275	1078.38	2139	7.66856	5736	8.65469	48.8319	52.8417	58.5425	69.7176	0	0	0	0.0360626	0.944153	0.0596281	0.00679078	0.166928	0.00872266	0.00942486	0.00909617	0.0141037	0.0139162	0.170091	0.0388255	0.0265374	0.0251613	0.200313	0.127312	0.299757	0.0163898
CCGCGTCTAGCTCAAT-1	1	17	77	spaceranger201_count_47058_HCA_BN_F13657028_GRCh38-2020-A_v3	1105	0	0	1321.17	11149.4	1114.94	132.117	osteo_zone_3	6	4508.24	1097.68	0	2604.32	6999.32	6346.31	5706.71	4423	8.3948	21927	9.99552	55.3245	58.485	62.7674	70.5797	0	0	0	0.0509205	0.0166665	0.0201712	0.00251258	0.0320987	0.00599942	0.00376395	0.00684112	0.0113471	0.00712659	0.0768802	0.00776026	0.0105728	0.0179168	0.124474	0.15555	0.0689104	0.00759039
CCGCTCCGTAGTGCTT-1	1	98	174	spaceranger201_count_47058_HCA_BN_F13657028_GRCh38-2020-A_v3	1109	0	0	7733.4	6689.32	668.932	773.34	suture_zone_0	1	1430.24	3749.61	7003.11	8496.6	0	445.982	721.734	1592	7.37337	3387	8.128	43.2241	47.9185	54.3254	67.7591	0	0	0	0.0393983	0.180707	0.0435803	0.00513542	0.255214	0.0101894	0.0122576	0.00947007	0.0192927	0.0159953	0.15748	0.0272679	0.0206415	0.0239257	0.0271683	3.27104	0.237797	0.0178611
CCGGACTACGTAGAAC-1	1	28	6	spaceranger201_count_47058_HCA_BN_F13657028_GRCh38-2020-A_v3	1111	0	0	2200.84	14401.9	1440.19	220.084	osteo_zone_4	7	7104.36	4335.03	921.954	0	8775.63	8363.95	7919.7	4377	8.38435	21195	9.96157	54.5836	58.0939	62.3921	70.0873	0	0	0	0.023224	0.0551088	0.062125	0.00481011	0.01109	0.00730031	0.0120701	0.0148709	0.0470754	0.0310405	0.353977	0.0418723	0.033249	0.0200983	0.130238	0.13029	0.298542	0.0159908
CCGGAGATGCGAGTAT-1	1	119	185	spaceranger201_count_47058_HCA_BN_F13657028_GRCh38-2020-A_v3	1112	0	0	9397.6	6181.05	618.105	939.76	osteo_zone_1	4	0	5462.45	8685.11	9622.94	1229.19	740	302.324	1505	7.31721	3034	8.01797	42.4852	46.9347	53.5267	66.8754	0	0	0	0.0650973	0.274347	0.0173902	0.00771201	0.344075	0.00912405	0.00943059	0.0108574	0.00629519	0.00813796	0.10312	0.0126179	0.0190739	0.0286873	0.0589407	0.0520735	0.0567774	0.0136584
CCGGAGTCCACGCTTC-1	1	78	168	spaceranger201_count_47058_HCA_BN_F13657028_GRCh38-2020-A_v3	1114	0	0	6148.5	6968.08	696.808	614.85	suture_zone_1	2	728.011	2136	5491.78	7799.11	821.523	0	50	2561	7.84854	8693	9.07039	57.3335	60.5085	64.7878	73.1853	0	0	0	0.0412184	0.0667149	0.0553784	0.00610943	0.193483	0.0322625	0.0077592	0.00828385	0.0208673	0.013453	0.197809	0.0435407	0.0288306	0.0227432	0.0580918	0.134744	0.356736	0.0165132
CCGGCGAATACATGGT-1	1	17	71	spaceranger201_count_47058_HCA_BN_F13657028_GRCh38-2020-A_v3	1119	0	0	1322.01	11424.8	1142.48	132.201	osteo_zone_3	6	4753.86	1387.41	0	2304.89	7178.75	6545.97	5920.35	4177	8.33759	21631	9.98193	59.1281	62.3873	66.6312	73.8708	0	0	0	0.0526098	0.032321	0.0460761	0.00515674	0.019583	0.0142649	0.00474241	0.0114636	0.0163978	0.00914862	0.0765549	0.0255221	0.0221128	0.0253278	0.114429	1.29597	0.205687	0.011865
CCGGCGAATCTTAGGC-1	1	44	144	spaceranger201_count_47058_HCA_BN_F13657028_GRCh38-2020-A_v3	1120	0	0	3455.24	8073.92	807.392	345.524	osteo_zone_2	5	794.04	0	2724.43	5951.42	3690.49	2893.99	2173.75	3209	8.07403	11914	9.38555	53.114	56.7903	61.583	70.5221	0	0	0	0.0569485	0.525445	0.019207	0.00347938	0.0269351	0.00702369	0.00376793	0.00731263	0.0128645	0.00779524	0.00815773	0.00966704	0.0133035	0.0101888	0.00867102	0.160821	0.124241	0.00676807
CCGGTTGGAATGTATT-1	1	70	164	spaceranger201_count_47058_HCA_BN_F13657028_GRCh38-2020-A_v3	1125	0	0	5515.04	7152.52	715.252	551.504	suture_zone_2	3	86.0233	1489.6	4892	7569.71	1463.73	631.585	0	2800	7.93773	8667	9.06739	50.0981	53.8133	58.867	68.4089	0	0	0	0.0223477	0.565254	0.0993093	0.00931825	0.119002	0.00947225	0.0373568	0.0186474	0.0526705	0.0450068	0.530213	0.0905999	0.0552154	0.0388071	0.228744	0.169638	0.505155	0.0277072
CCGTCCAGAACTCCAT-1	1	106	180	spaceranger201_count_47058_HCA_BN_F13657028_GRCh38-2020-A_v3	1129	0	0	8367.7	6412.23	641.223	836.77	suture_zone_1	2	762.168	4412.49	7666.45	8956.43	200	0	180.278	1218	7.10579	2063	7.6324	34.4159	40.0388	49.7334	65.1963	0	0	0	0.0640592	0.0951502	0.0132782	0.00988372	0.316763	0.87172	0.0105383	0.00984574	0.00544487	0.00703403	0.0313459	0.00801609	0.0180766	0.023962	0.00772445	0.186617	0.0284503	0.0115515
CCGTGATGTAAGCAAC-1	1	82	168	spaceranger201_count_47058_HCA_BN_F13657028_GRCh38-2020-A_v3	1131	0	0	6465.65	6967.24	696.724	646.565	suture_zone_1	2	1050.19	2457.52	5786.12	7907.72	500	0	226.716	2685	7.89581	8824	9.08534	54.1364	57.3889	61.9787	70.8749	0	0	0	0.0237327	0.263144	0.0871573	0.0112794	0.266548	0.00820198	0.0278968	0.0176295	0.047828	0.0370785	0.437433	0.0895843	0.0441062	0.0273932	0.163016	0.132443	0.483963	0.024001
CCGTGCGAACAATGCC-1	1	118	180	spaceranger201_count_47058_HCA_BN_F13657028_GRCh38-2020-A_v3	1132	0	0	9319.14	6410.56	641.056	931.914	osteo_zone_1	4	0	5365.9	8551.24	9423.08	1171.07	697.209	130	3537	8.17132	9386	9.14708	37.3002	41.4447	47.1447	58.3102	0	0	0	0.0790792	0.2903	0.0807702	0.0228065	0.199703	0.00932706	0.0442169	0.100688	0.049447	0.050692	0.339613	0.0661172	0.0596502	0.0945933	0.492018	0.0783969	0.320842	0.0600262
CCTAGTTCGAGTACAT-1	1	94	170	spaceranger201_count_47058_HCA_BN_F13657028_GRCh38-2020-A_v3	1145	0	0	7417.09	6872.93	687.293	741.709	suture_zone_0	1	1829.23	3363.64	6600.01	8193.64	0	445.982	1080.46	1832	7.51371	4257	8.35656	44.8203	49.0956	55.4851	68.7104	0	0	0	0.0258222	0.899308	0.0401748	0.00582231	0.23849	0.00863721	0.00779681	0.00774029	0.0148277	0.0133416	0.22219	0.0429301	0.0262567	0.0220679	0.0965606	0.111777	0.268244	0.014649
CCTATCAACGCCTCAT-1	1	83	175	spaceranger201_count_47058_HCA_BN_F13657028_GRCh38-2020-A_v3	1146	0	0	6544.1	6645.92	664.592	654.41	suture_zone_1	2	1121.12	2599.79	5995.14	8211.61	450	0	316.228	3039	8.01961	9488	9.15789	47.5759	51.4123	56.661	66.9266	0	0	0	0.0834531	0.0167064	0.0214365	0.00610025	0.160406	0.014118	0.00238915	0.00690994	0.00632189	0.00497765	0.00187192	0.00934231	0.0141415	0.010693	0.00196622	0.230821	0.132646	0.00742128
CCTATCATGCAAGGTA-1	1	66	162	spaceranger201_count_47058_HCA_BN_F13657028_GRCh38-2020-A_v3	1147	0	0	5197.89	7245.16	724.516	519.789	osteo_zone_1	4	0	1125.79	4554.03	7411.92	1824.83	993.68	269.258	2797	7.93666	9375	9.14591	54.496	57.7067	62.2507	70.976	0	0	0	0.0287551	1.55531	0.0950042	0.00813175	0.0301799	0.00609312	0.0144015	0.0192083	0.0438462	0.0305027	0.593349	0.0678836	0.0448307	0.0471866	0.660729	0.123774	0.436833	0.0318942
CCTCACCGGCCGAGTG-1	1	18	90	spaceranger201_count_47058_HCA_BN_F13657028_GRCh38-2020-A_v3	1151	0	0	1399.62	10553.5	1055.35	139.962	osteo_zone_3	6	3999.96	509.902	0	3201.56	6623.97	5932.05	5266.21	3451	8.14671	14179	9.55959	55.5258	59.0944	63.721	71.754	0	0	0	0.0483599	0.0236187	0.0146641	0.00224726	0.0223955	0.0714822	0.00271136	0.00410691	0.00779141	0.00350601	0.0382138	0.00624491	0.00980139	0.0120578	0.175159	13.9062	0.0571606	0.00676011
CCTCGCAGTGCGAGTA-1	1	43	155	spaceranger201_count_47058_HCA_BN_F13657028_GRCh38-2020-A_v3	1157	0	0	3374.29	7569.82	756.982	337.429	osteo_zone_2	5	575.847	0	3043.45	6390.03	3668.05	2828	2078.49	1309	7.17778	2252	7.72002	33.881	39.7869	48.6679	64.0764	0	0	0	0.0450442	0.0143119	0.0017905	0.00222331	0.0405456	0.586217	0.00676798	0.00344748	0.00678776	0.00275501	0.132653	0.00121587	0.00782718	0.0134571	0.34506	49.6362	0.00613633	0.00692709
CCTCGCATTGATAACG-1	1	127	185	spaceranger201_count_47058_HCA_BN_F13657028_GRCh38-2020-A_v3	1158	0	0	10031.9	6179.38	617.938	1003.19	osteo_zone_1	4	0	6093.02	9269.07	9945.48	1876.01	1390	857.263	3260	8.08979	7910	8.97601	35.7901	39.8609	45.4235	57.4336	0	0	0	0.0946847	1.04399	0.0584917	0.0138331	0.568529	0.0114126	0.0467963	0.0274937	0.029875	0.0310036	0.2687	0.0428347	0.0505054	0.0732866	0.439534	0.0361802	0.195301	0.0435264
CCTCGGTTATTCGCGG-1	1	111	181	spaceranger201_count_47058_HCA_BN_F13657028_GRCh38-2020-A_v3	1166	0	0	8763.3	6365.49	636.549	876.33	suture_zone_2	3	353.412	4824.74	8065.88	9211.06	600	130	0	1622	7.39203	3257	8.08887	41.3878	45.9932	52.1339	65.5511	0	0	0	0.0577019	0.296286	0.0372307	0.0113439	0.157764	0.0143352	0.0267817	0.0204811	0.0234247	0.025277	0.133858	0.0281073	0.0294395	0.0371155	0.0233001	0.0947501	0.137142	0.0200741
CCTCTACCACCGAGTA-1	1	65	163	spaceranger201_count_47058_HCA_BN_F13657028_GRCh38-2020-A_v3	1168	0	0	5117.77	7199.26	719.926	511.777	osteo_zone_1	4	0	1077.03	4531.25	7422.38	1886.64	1044.03	308.869	2326	7.75234	7163	8.87682	52.5339	56.2893	61.5105	71.4924	0	0	0	0.0152384	0.126936	0.0843506	0.00692971	0.0306472	0.00494956	0.00530682	0.00967202	0.0193144	0.0169027	0.441257	0.0707146	0.0316741	0.0290111	0.365899	0.130128	0.532004	0.0212643
CCTCTAGCCGGACAAT-1	1	40	142	spaceranger201_count_47058_HCA_BN_F13657028_GRCh38-2020-A_v3	1171	0	0	3138.1	8166.56	816.656	313.81	osteo_zone_2	5	1056.46	0	2472.43	5807.89	4020.16	3218.11	2491.12	5196	8.55584	26237	10.175	47.4635	51.2559	56.1421	65.137	0	0	0	0.0224898	0.00968338	0.0186675	0.00112334	0.00845476	0.00344198	0.00288506	0.00318144	0.0114885	0.00646228	0.0128432	0.00717315	0.00853729	0.0129735	0.0377055	0.117328	0.0475361	0.00507075
CCTCTGTAGTCCTAAT-1	1	26	4	spaceranger201_count_47058_HCA_BN_F13657028_GRCh38-2020-A_v3	1173	0	0	2043.1	14493.7	1449.37	204.31	osteo_zone_4	7	7242.13	4418.14	917.878	0	8941.77	8524.04	8072.5	3201	8.07153	13341	9.49867	58.3539	61.5321	65.7672	73.7726	0	0	0	0.0440381	0.0224719	0.0177723	0.00283889	0.0246903	0.0102649	0.00311748	0.00495697	0.00884187	0.00442345	0.0937297	0.0108105	0.0150262	0.0158746	0.0934062	15.677	0.109896	0.011353
CCTCTTAACCGGACGG-1	1	100	186	spaceranger201_count_47058_HCA_BN_F13657028_GRCh38-2020-A_v3	1174	0	0	7891.14	6138.48	613.848	789.114	suture_zone_0	1	1221.02	4029.9	7388.24	9054.93	0	139.284	455.412	1970	7.5863	5246	8.56541	50.8387	54.9943	60.6367	71.9787	0	0	0	0.0644224	0.087584	0.0194332	0.00401286	0.146613	0.0171184	0.00633243	0.00635546	0.0107476	0.00659215	0.0261004	0.0102709	0.0124487	0.0107886	0.0153105	2.60839	0.117067	0.00661624
CCTGAATACGTCTACA-1	1	83	167	spaceranger201_count_47058_HCA_BN_F13657028_GRCh38-2020-A_v3	1179	0	0	6544.93	7012.31	701.231	654.493	suture_zone_1	2	1108.2	2512.69	5818.33	7873.51	432.897	0	260	2967	7.99564	9235	9.13086	49.6156	53.3406	58.2566	68.0022	0	0	0	0.0287024	1.51653	0.0916213	0.0148099	0.19323	0.0110572	0.0154142	0.0276289	0.0470763	0.0379979	0.435458	0.0831955	0.0492385	0.0489338	0.224192	0.164301	0.518038	0.0317686
CCTGAATACTATTCGT-1	1	16	36	spaceranger201_count_47058_HCA_BN_F13657028_GRCh38-2020-A_v3	1180	0	0	1246.06	13028.9	1302.89	124.606	osteo_zone_3	6	6189.44	2979.75	0	743.303	8323.97	7783.94	7222.5	2324	7.75148	6169	8.72745	47.4307	51.8236	57.4323	68.1958	0	0	0	0.0858859	0.987746	0.010854	0.00689622	0.13488	0.0169995	0.00633109	0.00678688	0.00506208	0.0043197	0.0565125	0.00491844	0.010262	0.0147988	0.193823	17.1716	0.0619527	0.00844075
CCTGCCGAGCAAGAAT-1	1	17	27	spaceranger201_count_47058_HCA_BN_F13657028_GRCh38-2020-A_v3	1181	0	0	1326.18	13441.2	1344.12	132.618	osteo_zone_3	6	6508.39	3365.25	0	335.41	8549.53	8038.02	7497.37	2323	7.75105	16515	9.71209	78.3712	80.436	83.0578	87.5507	0	0	0	0.0317967	0.0402776	0.0059437	0.000622201	0.0237808	0.00995297	0.00090896	0.00125391	0.00152152	0.00100129	0.0217047	0.00277718	0.00211672	0.00290377	0.0927456	1.38926	0.0149393	0.00140442
CCTGGACTCGTCCTTA-1	1	23	13	spaceranger201_count_47058_HCA_BN_F13657028_GRCh38-2020-A_v3	1185	0	0	1803.57	14082.2	1408.22	180.357	osteo_zone_4	7	6939.31	4002.81	447.214	0	8758.18	8307.21	7822.77	4913	8.49984	37472	10.5314	67.1621	69.8228	72.8891	78.3598	0	0	0	0.00806743	0.0297165	0.0149014	0.00161807	0.0225189	0.00180255	0.0027208	0.00422105	0.00839999	0.00500472	0.132605	0.00600977	0.0052128	0.0129163	0.174978	0.0789561	0.0260096	0.00427698
CCTGGCTTCAGACAAT-1	1	100	184	spaceranger201_count_47058_HCA_BN_F13657028_GRCh38-2020-A_v3	1190	0	0	7891.14	6230.29	623.029	789.114	suture_zone_0	1	1221.02	3995.01	7335.4	8960.68	0	180.278	497.393	3029	8.01632	9981	9.20854	51.7784	55.2149	59.8838	69.0712	0	0	0	0.139783	0.0780971	0.0197354	0.00476746	0.237201	0.0164099	0.00584836	0.00666373	0.0109509	0.00725518	0.0031964	0.00873739	0.0165366	0.0172509	0.00373318	0.198874	0.115076	0.0106788
CCTTAGTTCCTGCTAC-1	1	36	140	spaceranger201_count_47058_HCA_BN_F13657028_GRCh38-2020-A_v3	1196	0	0	2820.95	8258.37	825.837	282.095	osteo_zone_2	5	1354.29	0	2216.06	5638.05	4336.32	3533.86	2804.94	3029	8.01632	7732	8.95325	36.3166	41.1019	47.5815	59.881	0	0	0	0.0894002	0.0203918	0.00742411	0.00462168	0.0312383	0.0581613	0.00736455	0.00501768	0.0137878	0.00524926	0.189047	0.00343232	0.0159124	0.0211146	0.473245	86.1214	0.0201517	0.0154342
CCTTCAACGGTCGGTT-1	1	56	168	spaceranger201_count_47058_HCA_BN_F13657028_GRCh38-2020-A_v3	1197	0	0	4404.18	6971.41	697.141	440.418	osteo_zone_1	4	0	636.318	4163.2	7302.31	2570.49	1702.94	950	2029	7.61579	4272	8.36007	35.8848	41.339	48.9232	63.3895	0	0	0	0.0498871	0.0246724	0.0092357	0.00489469	0.0536518	0.027328	0.0104461	0.00770011	0.0194344	0.0079237	0.0717717	0.00535236	0.0171799	0.0156774	0.27089	59.533	0.0472979	0.0177889
CCTTCGACTTATGTTC-1	1	107	187	spaceranger201_count_47058_HCA_BN_F13657028_GRCh38-2020-A_v3	1203	0	0	8445.32	6091.75	609.175	844.532	suture_zone_1	2	640	4591.91	7909.59	9310.01	375.366	0	50	3019	8.01301	8028	8.99081	40.01	44.4071	50.2491	61.6966	0	0	0	0.0921573	0.045505	0.0183436	0.00479431	0.0852164	0.0121845	0.00988807	0.0142047	0.0106627	0.00928856	0.0346072	0.00736429	0.0135714	0.0205874	0.0459918	0.146782	0.0701715	0.0111616
CCTTCTATAGGCACAG-1	1	108	182	spaceranger201_count_47058_HCA_BN_F13657028_GRCh38-2020-A_v3	1204	0	0	8525.44	6320.43	632.043	852.544	suture_zone_1	2	589.406	4583.73	7846.08	9107.75	350	0	139.284	1039	6.94698	2147	7.67229	47.8808	52.5384	60.9222	74.8952	0	0	0	0.0438746	0.302529	0.014431	0.00391432	0.16071	0.0080191	0.00425419	0.00806252	0.004827	0.00406734	0.0332696	0.0088242	0.0111287	0.0151926	0.00305604	0.156978	0.0507339	0.00704613
CGAATGGTAGTGCAGC-1	1	111	179	spaceranger201_count_47058_HCA_BN_F13657028_GRCh38-2020-A_v3	1214	0	0	8763.3	6457.3	645.73	876.33	suture_zone_2	3	399.249	4799.8	8019.38	9120.62	600	177.2	0	1479	7.2998	2726	7.91096	36.7572	42.223	49.5598	64.0866	0	0	0	0.0860118	0.134973	0.0389159	0.0124831	0.281493	0.0150143	0.012868	0.0228822	0.0114099	0.0153382	0.19529	0.0251058	0.0260734	0.0524151	0.0157493	0.0774019	0.11754	0.0204675
CGACATCTTGGTGATC-1	1	23	109	spaceranger201_count_47058_HCA_BN_F13657028_GRCh38-2020-A_v3	1216	0	0	1793.56	9682.2	968.22	179.356	osteo_zone_2	5	3084.15	0	447.214	4055.97	5836.82	5106.05	4414.03	4634	8.44139	31014	10.3422	66.0702	68.7109	72.0094	77.8294	0	0	0	0.0357061	0.0409873	0.0179183	0.00478788	0.0335263	0.0144492	0.0110569	0.00665629	0.0233919	0.0131761	0.144564	0.00722575	0.0103466	0.019379	0.263119	32.1204	0.0268132	0.0109698
CGACTGCCAGACGCAG-1	1	19	97	spaceranger201_count_47058_HCA_BN_F13657028_GRCh38-2020-A_v3	1236	0	0	1477.24	10233	1023.3	147.724	osteo_zone_3	6	3706.44	200	0	3500	6383.38	5675.67	4999.3	3247	8.08579	12297	9.41719	54.2246	58.006	62.7633	71.3833	0	0	0	0.0442664	0.0111578	0.00734244	0.00412224	0.0236879	0.0511505	0.00455466	0.00573848	0.0111913	0.00470253	0.173884	0.00378019	0.0108102	0.0159364	0.447841	44.7432	0.016246	0.00899871
CGAGAACGTAGTCTAA-1	1	104	174	spaceranger201_count_47058_HCA_BN_F13657028_GRCh38-2020-A_v3	1239	0	0	8209.13	6687.65	668.765	820.913	suture_zone_1	2	1020.83	4187.85	7398.38	8660.01	50	0	274.591	1542	7.34148	2919	7.97934	38.4378	43.1312	49.9829	64.3028	0	0	0	0.0680275	0.640726	0.0232705	0.00779716	0.360698	0.00834462	0.016114	0.00985018	0.0108311	0.0122865	0.121962	0.0187964	0.0194559	0.0313898	0.0263759	0.224985	0.100381	0.015975
CGAGATCAGTCTAGCG-1	1	17	35	spaceranger201_count_47058_HCA_BN_F13657028_GRCh38-2020-A_v3	1240	0	0	1325.34	13074.8	1307.48	132.534	osteo_zone_3	6	6199.23	3019.21	0	671.863	8304.91	7772.84	7217.59	2712	7.90581	8826	9.08557	51.2123	55.1439	60.3558	70.281	0	0	0	0.0440941	0.0407014	0.0375837	0.00413873	0.0245186	0.0098693	0.00613459	0.0100475	0.0152028	0.0120963	0.0320865	0.0167286	0.0146297	0.00961906	0.0177674	0.185532	0.204833	0.00714465
CGAGCGTGTAACCGTC-1	1	80	170	spaceranger201_count_47058_HCA_BN_F13657028_GRCh38-2020-A_v3	1243	0	0	6307.07	6875.44	687.544	630.707	suture_zone_1	2	901.388	2308.68	5672.05	7923.8	671.863	0	198.494	2885	7.96763	9843	9.19462	54.1298	57.5638	62.1152	70.6594	0	0	0	0.0503748	0.0842424	0.0488279	0.00501043	0.155367	0.0102215	0.00711945	0.00770345	0.0209465	0.0175828	0.053844	0.0237338	0.0185088	0.0125449	0.00681886	0.165644	0.281878	0.00835298
CGAGGATTCTGTGAAG-1	1	69	169	spaceranger201_count_47058_HCA_BN_F13657028_GRCh38-2020-A_v3	1249	0	0	5434.08	6923.84	692.384	543.408	suture_zone_2	3	100	1468.2	4937.18	7760.96	1550	681.836	0	3399	8.13153	12609	9.44225	50.7336	54.6276	59.6003	68.6256	0	0	0	0.104623	0.00892373	0.0276518	0.00480189	0.0392951	0.016845	0.00431962	0.00866069	0.00890869	0.00571167	0.00123465	0.0122525	0.0172167	0.0128242	0.00289456	0.205234	0.176422	0.0101375
CGAGTCGCCAAGCGGA-1	1	29	5	spaceranger201_count_47058_HCA_BN_F13657028_GRCh38-2020-A_v3	1253	0	0	2280.13	14447.8	1444.78	228.013	osteo_zone_4	7	7131.46	4395.38	1012.37	0	8774.11	8370.01	7933.54	4343	8.37655	23044	10.0452	58.4057	61.695	65.8523	72.9214	0	0	0	0.0133721	0.115244	0.112094	0.0117093	0.00616249	0.0150639	0.0158286	0.0231079	0.0586018	0.033003	0.416263	0.0923924	0.0597344	0.0373259	0.304718	0.191998	0.567891	0.0260795
CGAGTCGCGTTACAAG-1	1	37	141	spaceranger201_count_47058_HCA_BN_F13657028_GRCh38-2020-A_v3	1254	0	0	2900.24	8212.46	821.246	290.024	osteo_zone_2	5	1260.16	0	2302.17	5704.81	4245.14	3440.96	2711.31	3248	8.0861	10191	9.22936	45.5107	49.4652	54.9112	65.077	0	0	0	0.0641218	0.065637	0.0134722	0.0052568	0.0249031	0.0857102	0.00777488	0.00669711	0.0170107	0.00638443	0.0943221	0.00561987	0.0189262	0.0183471	0.385459	68.1594	0.0537194	0.0141121
CGAGTCTTACGGAGGT-1	1	32	0	spaceranger201_count_47058_HCA_BN_F13657028_GRCh38-2020-A_v3	1255	0	0	2518.82	14676.4	1467.64	251.882	osteo_zone_4	7	7321.48	4677.87	1345.36	0	8871.85	8493.16	8082.06	8945	9.09896	199195	12.202	68.1463	70.6574	73.5877	78.5657	0	0	0	1.43861	0.0453646	0.0892273	0.00918705	0.0338771	0.00881315	0.0209663	0.0251692	0.0542407	0.0320112	0.358919	0.0520006	0.0478931	0.074243	2.26287	0.432808	0.243764	0.0292338
CGATGAAGATGGAGCG-1	1	17	33	spaceranger201_count_47058_HCA_BN_F13657028_GRCh38-2020-A_v3	1258	0	0	1325.34	13166.7	1316.67	132.534	osteo_zone_3	6	6289.55	3118.59	0	575.674	8377.92	7851.43	7300.11	4195	8.34189	19507	9.87858	53.0681	56.5797	61.1216	69.4725	0	0	0	0.0464889	0.0435413	0.0152386	0.0027708	0.0193511	0.00798015	0.00343669	0.00618617	0.0108098	0.00465936	0.0206478	0.00621294	0.00935989	0.0106053	0.0603975	0.135689	0.0673144	0.0051212
CGATGATCCTCACTCG-1	1	99	181	spaceranger201_count_47058_HCA_BN_F13657028_GRCh38-2020-A_v3	1260	0	0	7811.86	6368	636.8	781.186	suture_zone_0	1	1278.83	3914.92	7240.69	8849.7	0	282.843	594.054	2511	7.82883	6446	8.77137	43.9497	47.8902	53.3819	64.4431	0	0	0	0.0706164	0.119172	0.0187206	0.00808298	0.307484	0.271402	0.00690473	0.0112669	0.00571782	0.00588482	0.0209134	0.00952552	0.0182064	0.0211206	0.00518744	0.628786	0.0708469	0.0105967
CGATGCTGTCATACAA-1	1	104	188	spaceranger201_count_47058_HCA_BN_F13657028_GRCh38-2020-A_v3	1262	0	0	8208.29	6045.84	604.584	820.829	suture_zone_1	2	871.436	4392.56	7738.32	9270.34	226.716	0	94.3398	2880	7.96589	9736	9.18369	54.3447	57.4569	62.0173	71.0148	0	0	0	0.0609753	0.0155231	0.0175031	0.00358634	0.269538	0.00786149	0.00401587	0.00571301	0.0066208	0.00475728	0.00800234	0.00760406	0.0132598	0.0135755	0.00256145	1.28573	0.121743	0.00841298
CGATGTCAACTTGGCC-1	1	40	150	spaceranger201_count_47058_HCA_BN_F13657028_GRCh38-2020-A_v3	1264	0	0	3137.26	7799.34	779.934	313.726	osteo_zone_2	5	885.494	0	2737.54	6131.39	3952.48	3122.52	2378.57	2083	7.64204	4016	8.29829	31.3496	36.5289	43.999	59.0637	0	0	0	0.071815	0.0315309	0.00397185	0.00328201	0.0620989	1.11122	0.00663273	0.00513401	0.00790851	0.00323967	0.178246	0.0020631	0.0130783	0.0226471	0.497542	57.7363	0.00963224	0.0106014
CGCAACCATACTTGTA-1	1	39	141	spaceranger201_count_47058_HCA_BN_F13657028_GRCh38-2020-A_v3	1266	0	0	3058.81	8212.46	821.246	305.881	osteo_zone_2	5	1142.15	0	2390.08	5741.38	4101.91	3301.7	2575.99	5093	8.53582	23801	10.0775	45.7376	49.6198	54.6154	63.6402	0	0	0	0.0725079	0.0202505	0.0256488	0.00372193	0.0320002	0.0119454	0.00423214	0.00706551	0.0149011	0.00761491	0.00628471	0.00923215	0.0131212	0.0157591	0.0104736	0.684517	0.107914	0.00977132
CGCACTGGAACGAGAC-1	1	21	13	spaceranger201_count_47058_HCA_BN_F13657028_GRCh38-2020-A_v3	1272	0	0	1645	14082.2	1408.22	164.5	osteo_zone_4	7	6990.89	4000	403.113	0	8848.23	8387.8	7893.11	4146	8.33014	25566	10.1491	64.5858	67.6054	71.1844	77.5483	0	0	0	0.0296141	0.0504462	0.0326787	0.00604834	0.0192582	0.00901809	0.00454313	0.012934	0.0166038	0.00876589	0.22941	0.0227694	0.0207506	0.0232163	0.344969	14.2237	0.183724	0.0121597
CGCAGGACGATACTTG-1	1	86	170	spaceranger201_count_47058_HCA_BN_F13657028_GRCh38-2020-A_v3	1273	0	0	6782.79	6874.6	687.46	678.279	suture_zone_1	2	1373.17	2779.59	6083.46	8027.93	186.815	0	529.245	2705	7.90323	8716	9.07303	53.4305	56.8609	61.6453	70.6287	0	0	0	0.0343029	0.743505	0.0749551	0.00982408	0.271168	0.00544933	0.0111692	0.0144032	0.0216127	0.018872	0.281685	0.05422	0.0325032	0.0272672	0.0962794	0.106364	0.410694	0.0208416
CGCCGTGCGAATCCAT-1	1	95	165	spaceranger201_count_47058_HCA_BN_F13657028_GRCh38-2020-A_v3	1278	0	0	7496.38	7102.45	710.245	749.638	suture_zone_0	1	1824.72	3426.67	6592.73	8036.03	0	500	1031.21	2806	7.93987	7816	8.96406	45.6627	49.5138	54.8618	65.0077	0	0	0	0.0234318	10.1186	0.0832141	0.0123314	0.645949	0.0116672	0.0163276	0.0199367	0.0454947	0.0328342	0.258927	0.0708518	0.0408108	0.0300611	0.134415	0.133387	0.515083	0.0197903
CGCTAGACGGTCACAA-1	1	30	0	spaceranger201_count_47058_HCA_BN_F13657028_GRCh38-2020-A_v3	1287	0	0	2360.25	14676.4	1467.64	236.025	osteo_zone_4	7	7356.12	4652.96	1250	0	8949.03	8559.74	8137.27	8056	8.9943	147184	11.8994	70.8331	73.1051	75.8527	80.5128	0	0	0	1.79583	0.0345273	0.0713492	0.0187146	0.10143	0.0442688	0.032149	0.0365931	0.0769381	0.0378945	0.327689	0.0315473	0.0500915	0.0746275	2.5572	18.9605	0.11409	0.0340094
CGCTATTGGCGGACGT-1	1	20	22	spaceranger201_count_47058_HCA_BN_F13657028_GRCh38-2020-A_v3	1289	0	0	1564.88	13669.9	1366.99	156.488	osteo_zone_3	6	6653.55	3601.39	0	53.8516	8596.58	8112.04	7594.16	2759	7.92299	11897	9.38413	61.6878	64.8483	69.051	77.011	0	0	0	0.0196708	0.125338	0.0454284	0.00575887	0.0148068	0.00523993	0.00432883	0.0140943	0.0219922	0.0124521	0.0625726	0.0299743	0.0183202	0.0128005	0.051644	0.210421	0.298356	0.0112892
CGCTGAGTAAGCGGTT-1	1	15	39	spaceranger201_count_47058_HCA_BN_F13657028_GRCh38-2020-A_v3	1298	0	0	1166.77	12892.1	1289.21	116.677	osteo_zone_3	6	6087.77	2842.55	0	908.24	8266.08	7713.14	7142.14	2798	7.93702	7259	8.89014	39.8678	44.221	50.1998	61.8129	0	0	0	0.0780126	0.158204	0.0138318	0.00956329	0.217608	5.44589	0.00711972	0.0118696	0.00990817	0.00606654	0.209959	0.00844467	0.031452	0.0334196	0.493018	33.337	0.0556281	0.0153423
CGCTTACACCTCGAGC-1	1	88	180	spaceranger201_count_47058_HCA_BN_F13657028_GRCh38-2020-A_v3	1299	0	0	6940.53	6415.57	641.557	694.053	suture_zone_1	2	1568.95	3082.55	6482.67	8549.4	139.284	0	735.459	2776	7.92913	8190	9.01079	47.4115	51.6239	56.8987	66.9841	0	0	0	0.101388	0.192176	0.0200054	0.00439048	0.172518	0.0116876	0.00501858	0.00615411	0.00918554	0.00731677	0.00762737	0.009093	0.0150294	0.0160477	0.00361755	2.77516	0.123233	0.00860407
CGCTTATCATTGGCCG-1	1	34	132	spaceranger201_count_47058_HCA_BN_F13657028_GRCh38-2020-A_v3	1300	0	0	2663.21	8625.59	862.559	266.321	osteo_zone_2	5	1762.41	0	1772.82	5204.96	4657.43	3877.65	3162.94	3543	8.17301	13353	9.49957	50.9399	54.8716	59.7094	68.6662	0	0	0	0.0761482	0.00844187	0.0149651	0.00301487	0.0306531	0.0285555	0.00433009	0.00551144	0.0131764	0.004848	0.0213589	0.00660727	0.0124309	0.0128342	0.0550596	26.0818	0.0724249	0.00979175
CGCTTCCGCTAATTCA-1	1	78	172	spaceranger201_count_47058_HCA_BN_F13657028_GRCh38-2020-A_v3	1303	0	0	6148.5	6784.46	678.446	614.85	suture_zone_1	2	756.637	2200.57	5606.75	7996.38	821.523	0	50	3331	8.11133	11541	9.35375	49.5364	53.2276	58.2965	67.4898	0	0	0	0.0942373	0.0104984	0.0281934	0.00562397	0.0799604	0.0160909	0.00437524	0.00913798	0.0119508	0.00629452	0.0015431	0.0110631	0.0152581	0.0171256	0.00109129	0.211388	0.142054	0.0086795
CGCTTCCTCATAATGC-1	1	95	183	spaceranger201_count_47058_HCA_BN_F13657028_GRCh38-2020-A_v3	1304	0	0	7494.71	6277.03	627.703	749.471	suture_zone_0	1	1593.14	3630.72	6995.61	8795.55	0	422.966	854.4	2824	7.94626	8545	9.05322	49.5026	53.2124	58.2914	67.6536	0	0	0	0.0838399	0.108494	0.0183796	0.00569485	0.158609	0.0125003	0.00424613	0.0117254	0.00758833	0.00573185	0.0127424	0.00848593	0.0145718	0.0149656	0.02409	6.92575	0.105243	0.0081994
CGGAACTTCCTTATTG-1	1	82	174	spaceranger201_count_47058_HCA_BN_F13657028_GRCh38-2020-A_v3	1309	0	0	6464.81	6691.82	669.182	646.481	suture_zone_1	2	1040	2507.11	5900.93	8146.67	532.353	0	260	3280	8.0959	11289	9.33167	50.8991	54.5398	59.341	68.3763	0	0	0	0.0708928	0.0151468	0.023458	0.0044971	0.0935968	0.0140965	0.00393054	0.00879268	0.00961749	0.00644834	0.000948792	0.00980939	0.0172589	0.0125616	0.000847378	0.219433	0.137533	0.00877697
CGGACCACAGACGTCT-1	1	110	186	spaceranger201_count_47058_HCA_BN_F13657028_GRCh38-2020-A_v3	1312	0	0	8684.01	6136.81	613.681	868.401	suture_zone_2	3	422.966	4784.99	8074.68	9351.35	538.516	53.8516	0	2492	7.82124	6205	8.73327	41.4827	45.6728	51.523	63.3038	0	0	0	0.0875531	0.141178	0.0223084	0.00958346	0.247407	0.0204845	0.0102025	0.012569	0.00934399	0.00803774	0.0236257	0.00897173	0.021206	0.0276584	0.00390134	0.112366	0.0654661	0.0156004
CGGAGTAGGTAGGTGG-1	1	120	180	spaceranger201_count_47058_HCA_BN_F13657028_GRCh38-2020-A_v3	1317	0	0	9477.72	6409.73	640.973	947.772	osteo_zone_1	4	0	5512.2	8686.38	9495.31	1320.95	845.931	274.591	2629	7.87474	8127	9.00307	52.7993	56.4169	61.1788	70.112	0	0	0	0.0772551	0.230513	0.110571	0.0218942	0.19316	0.0531244	0.0308881	0.0369551	0.0380877	0.0352365	0.354791	0.0761866	0.0599177	0.0667539	0.0654316	0.105847	0.488926	0.0530428
CGGCGACCTCAGCGAG-1	1	23	9	spaceranger201_count_47058_HCA_BN_F13657028_GRCh38-2020-A_v3	1325	0	0	1803.57	14265	1426.5	180.357	osteo_zone_4	7	7128.11	4202.68	632.456	0	8919.74	8477.36	8000.73	3448	8.14584	12518	9.435	49.5606	53.5389	58.995	68.3256	0	0	0	0.0376146	0.0241289	0.0364369	0.00802408	0.0297576	0.00793892	0.00395814	0.0129264	0.0115293	0.00752148	0.342693	0.0189708	0.0180652	0.0228782	0.402497	22.6703	0.184927	0.017494
CGGTAACGCATTCTGA-1	1	103	185	spaceranger201_count_47058_HCA_BN_F13657028_GRCh38-2020-A_v3	1336	0	0	8128.17	6183.55	618.355	812.817	suture_zone_1	2	940	4275.7	7600.86	9105.17	94.3398	0	250	2899	7.97247	8477	9.04523	46.5967	50.5014	55.9514	66.2263	0	0	0	0.110578	0.144619	0.0213275	0.0107151	0.277481	0.0152997	0.00980319	0.0154499	0.0113722	0.0095458	0.013591	0.011	0.0228321	0.0275218	0.00271524	0.212519	0.0903674	0.0179301
CGGTCCGGCTCCTGTA-1	1	20	100	spaceranger201_count_47058_HCA_BN_F13657028_GRCh38-2020-A_v3	1339	0	0	1556.53	10095.3	1009.53	155.653	osteo_zone_3	6	3547.75	53.8516	0	3650.05	6247.64	5533.19	4852.13	2808	7.94058	7871	8.97107	44.0605	48.5199	54.2117	64.8329	0	0	0	0.155152	0.021964	0.0135794	0.00361877	0.0470358	0.197031	0.00629968	0.00693259	0.0147154	0.00661928	0.109969	0.00544467	0.0150923	0.0179743	0.438257	42.9718	0.061866	0.0113307
CGGTCTCCAGGACCTG-1	1	73	163	spaceranger201_count_47058_HCA_BN_F13657028_GRCh38-2020-A_v3	1342	0	0	5752.06	7197.59	719.759	575.206	suture_zone_2	3	300	1697.79	5048.93	7543.88	1245.35	446.542	0	2628	7.87436	6862	8.8339	44.3894	48.5136	54.1096	64.5876	0	0	0	0.0201414	5.67267	0.0726891	0.0110336	0.509571	0.00797017	0.0389031	0.0201049	0.0294227	0.0287274	0.323157	0.0503547	0.0398307	0.0287613	0.218546	0.10099	0.434465	0.0215475
CGGTCTTAAGGCCGCA-1	1	37	135	spaceranger201_count_47058_HCA_BN_F13657028_GRCh38-2020-A_v3	1345	0	0	2900.24	8487.88	848.788	290.024	osteo_zone_2	5	1456.71	0	2061.55	5413.4	4342.26	3560.29	2845.29	4509	8.41405	19947	9.90089	47.7315	51.7973	56.7704	65.644	0	0	0	0.0513176	0.00372704	0.0172115	0.00139607	0.0164736	0.0186091	0.00187725	0.00335931	0.00747256	0.00447856	0.00438425	0.00688942	0.00963933	0.0103474	0.0122145	0.122151	0.0734295	0.00647863
CGGTGGAGGCAATGTC-1	1	20	96	spaceranger201_count_47058_HCA_BN_F13657028_GRCh38-2020-A_v3	1349	0	0	1557.36	10278.1	1027.81	155.736	osteo_zone_3	6	3698.99	223.607	0	3450.06	6348.94	5647.32	4975.86	4512	8.41472	28881	10.271	63.727	66.8467	70.4442	76.8152	0	0	0	0.0180696	0.0131273	0.0163904	0.00118696	0.0126708	0.288666	0.00278411	0.00396277	0.00876204	0.00435719	0.0359991	0.00627393	0.00721585	0.010534	0.0591065	0.135021	0.0336034	0.00454802
CGGTGGCATCTTATGT-1	1	111	189	spaceranger201_count_47058_HCA_BN_F13657028_GRCh38-2020-A_v3	1351	0	0	8762.47	5999.11	599.911	876.247	suture_zone_2	3	340	4908.12	8218.86	9520.93	677.422	223.607	0	4502	8.4125	18189	9.80863	45.643	49.5739	54.511	63.9672	0	0	0	0.166559	0.074212	0.0305943	0.00794811	0.122291	0.0136378	0.00854601	0.0134436	0.0199545	0.0101892	0.0100468	0.0151518	0.0181642	0.0225113	0.00954488	0.269653	0.150755	0.0165846
CGGTTAGGCGTACGAA-1	1	18	88	spaceranger201_count_47058_HCA_BN_F13657028_GRCh38-2020-A_v3	1352	0	0	1399.62	10645.3	1064.53	139.962	osteo_zone_3	6	4077.71	608.276	0	3101.61	6677.2	5992.26	5331.13	4265	8.35843	21686	9.98447	56.9123	60.6151	64.8806	72.2448	0	0	0	0.0393797	0.140353	0.0148133	0.00171981	0.0126523	0.0102311	0.00217754	0.00362703	0.00667178	0.00395304	0.0436425	0.00689077	0.00765547	0.0102144	0.251954	7.12767	0.0280936	0.00542945
CGGTTATGTAACCTAT-1	1	35	137	spaceranger201_count_47058_HCA_BN_F13657028_GRCh38-2020-A_v3	1353	0	0	2741.66	8396.08	839.608	274.166	osteo_zone_2	5	1500.83	0	2052.44	5476.44	4449.46	3655.57	2933.89	3027	8.01566	8040	8.99231	40.0498	44.4403	50.398	61.8657	0	0	0	0.0800963	0.0124803	0.02295	0.0101891	0.0279911	0.129064	0.0103989	0.0123326	0.0262501	0.0114217	0.187712	0.0169125	0.0251329	0.0284485	0.296835	86.7773	0.106279	0.0228217
CGGTTGCAGGAGTGAC-1	1	56	158	spaceranger201_count_47058_HCA_BN_F13657028_GRCh38-2020-A_v3	1356	0	0	4405.02	7430.44	743.044	440.502	osteo_zone_1	4	0	316.228	3826.55	6881	2637.82	1805.8	1067.75	3239	8.08333	13530	9.51274	57.6423	61.1973	65.5654	73.4885	0	0	0	0.0320687	0.113037	0.0576605	0.00548715	0.0127156	0.00701501	0.0045725	0.00726076	0.0213817	0.0151593	0.233606	0.0411484	0.0291586	0.0289888	0.0398205	0.205437	0.389454	0.0138238
CGGTTGGCTGCGTTCC-1	1	99	173	spaceranger201_count_47058_HCA_BN_F13657028_GRCh38-2020-A_v3	1359	0	0	7812.69	6734.39	673.439	781.269	suture_zone_0	1	1383.98	3806.13	7039.96	8473.79	0	362.491	650	1955	7.57866	5210	8.55853	49.8656	53.6468	59.405	71.2284	0	0	0	0.060854	0.347923	0.0560829	0.0154478	0.154686	0.0170486	0.0116967	0.0209084	0.017485	0.018654	0.224964	0.0362472	0.0353654	0.040923	0.0853064	0.124063	0.26291	0.0224305
CGTACAATGATCTGGT-1	1	106	184	spaceranger201_count_47058_HCA_BN_F13657028_GRCh38-2020-A_v3	1362	0	0	8366.87	6229.45	622.945	836.687	suture_zone_1	2	721.734	4468.79	7764.7	9140.77	223.607	0	198.494	2710	7.90507	9292	9.13702	55.4994	58.7495	63.3771	72.0189	0	0	0	0.0717306	0.0258555	0.0164407	0.00483956	0.238594	0.0129446	0.00298239	0.00656344	0.00582051	0.00379944	0.00248852	0.00656032	0.0125763	0.00987761	0.00118715	0.149057	0.111042	0.00586683
CGTACATTATCGCCAA-1	1	93	169	spaceranger201_count_47058_HCA_BN_F13657028_GRCh38-2020-A_v3	1365	0	0	7336.97	6918.83	691.883	733.697	suture_zone_0	1	1886.64	3284.95	6514.48	8124.56	0	362.491	1030.97	2307	7.74414	5964	8.69366	45.6405	49.5808	55.3488	66.6499	0	0	0	0.0422784	3.9648	0.0724558	0.0129731	0.531555	0.0118832	0.0398864	0.0192572	0.0298271	0.028144	0.243409	0.0540895	0.0394532	0.0307477	0.072966	0.101808	0.396225	0.0263631
CGTCGGACAACTTAAG-1	1	114	188	spaceranger201_count_47058_HCA_BN_F13657028_GRCh38-2020-A_v3	1375	0	0	9001.16	6044.17	604.417	900.116	suture_zone_2	3	86.0233	5148.84	8428.82	9589.33	901.388	399.249	0	3413	8.13564	12195	9.40886	50.6601	54.4731	59.18	68.0279	0	0	0	0.0443171	0.0676548	0.0144909	0.00278729	0.121336	0.00575887	0.00575037	0.00506134	0.00887033	0.00501533	0.0127135	0.00612544	0.00834653	0.0089259	0.011446	0.0411415	0.0267639	0.00517117
CGTGAGTTACCAGAGG-1	1	89	179	spaceranger201_count_47058_HCA_BN_F13657028_GRCh38-2020-A_v3	1383	0	0	7018.99	6461.47	646.147	701.899	suture_zone_1	2	1639.18	3138.3	6520.56	8520.94	50	0	806.226	3298	8.10137	11001	9.30583	50.1773	53.686	58.6856	67.8302	0	0	0	0.127376	0.0527903	0.0276486	0.00788195	0.0851914	0.0179385	0.00639226	0.00821166	0.0139346	0.0098833	0.00328208	0.0126529	0.0213004	0.0185956	0.00211043	0.171126	0.137761	0.0126924
CGTGTACCAGTGCTAG-1	1	121	181	spaceranger201_count_47058_HCA_BN_F13657028_GRCh38-2020-A_v3	1387	0	0	9556.17	6363.83	636.383	955.617	osteo_zone_1	4	0	5601.26	8780.12	9578.08	1400	921.358	364.005	2011	7.60688	4974	8.51218	46.341	50.7037	56.7953	68.9586	0	0	0	0.0732915	0.369639	0.0526132	0.0117354	0.36089	0.00920642	0.032852	0.0188267	0.0239931	0.0281412	0.19481	0.0426176	0.0336268	0.0387478	0.0961583	0.0744238	0.222352	0.026469
CGTTCCGGCAGGATCC-1	1	127	187	spaceranger201_count_47058_HCA_BN_F13657028_GRCh38-2020-A_v3	1396	0	0	10031.1	6087.57	608.757	1003.11	osteo_zone_1	4	0	6116.77	9312.02	10031	1886.64	1393.59	891.572	3199	8.07091	7487	8.92106	34.2327	38.0526	43.7425	55.8167	0	0	0	0.130278	0.468181	0.0531918	0.023849	0.729567	0.0211557	0.0444165	0.0334971	0.0290931	0.0356866	0.31991	0.0365575	0.0596111	0.0823851	0.119913	0.0481323	0.120027	0.0448157
CGTTCCTCGCTTCTCG-1	1	49	149	spaceranger201_count_47058_HCA_BN_F13657028_GRCh38-2020-A_v3	1397	0	0	3850.84	7843.57	784.357	385.084	osteo_zone_2	5	389.102	0	3153.73	6301.56	3266.44	2460.51	1735.4	3506	8.16252	14477	9.58038	55.2186	58.7553	63.3695	71.6861	0	0	0	0.028823	0.198525	0.0907615	0.00771399	0.00541173	0.00580917	0.00806517	0.00999849	0.0409559	0.0307778	0.129797	0.060224	0.032865	0.0216347	0.0387705	0.161547	0.528115	0.0187348
CGTTGGTGGAATTCGA-1	1	41	149	spaceranger201_count_47058_HCA_BN_F13657028_GRCh38-2020-A_v3	1401	0	0	3216.55	7845.24	784.524	321.655	osteo_zone_2	5	806.226	0	2764.42	6114.06	3846.76	3023.14	2284.05	6457	8.77307	30274	10.3181	37.2465	41.2962	46.7134	56.4412	0	0	0	0.285084	0.00808698	0.0334945	0.0247335	0.151742	1.03692	0.0542466	0.0413426	0.0932674	0.0337885	0.495121	0.0201472	0.0867318	0.0972516	1.52468	187.295	0.0528943	0.0932354
CTAACGTGCTGAGTCT-1	1	61	165	spaceranger201_count_47058_HCA_BN_F13657028_GRCh38-2020-A_v3	1405	0	0	4800.62	7108.29	710.829	480.062	osteo_zone_1	4	0	849.058	4372.21	7375.21	2175.18	1315.29	559.017	4212	8.34593	16959	9.73861	47.8566	51.371	56.0823	65.0333	0	0	0	0.0967011	0.015822	0.0203939	0.00310476	0.0401287	0.0267126	0.00279167	0.00663987	0.00772837	0.00484372	0.00164905	0.00786283	0.0118658	0.0161556	0.00640234	0.1743	0.107948	0.00738382
CTAAGTTCACGTCTTC-1	1	42	148	spaceranger201_count_47058_HCA_BN_F13657028_GRCh38-2020-A_v3	1410	0	0	3295.84	7891.14	789.114	329.584	osteo_zone_2	5	766.094	0	2772.38	6088.02	3781.28	2963.8	2228.47	2924	7.98105	8967	9.10142	47.0391	51.1654	56.786	67.3804	0	0	0	0.0833359	0.063772	0.0153575	0.00396964	0.0296437	0.0239476	0.00575882	0.00862891	0.0113271	0.00559514	0.0346795	0.00645005	0.0153251	0.0149141	0.177111	37.2153	0.0733342	0.0109612
CTAATTCAAGCAGAAC-1	1	16	66	spaceranger201_count_47058_HCA_BN_F13657028_GRCh38-2020-A_v3	1416	0	0	1243.55	11654.4	1165.44	124.355	osteo_zone_3	6	4975.66	1605.9	0	2114.83	7380.82	6755.57	6134.53	4116	8.32288	19255	9.86558	54.7027	58.4627	62.9135	70.8543	0	0	0	0.0337536	0.0807357	0.0106136	0.00107953	0.0112678	0.00663512	0.0017471	0.00293602	0.00647977	0.00277151	0.0179582	0.003913	0.00555798	0.00536699	0.0342	0.184219	0.0620559	0.00399605
CTACAGCCTACTCAGG-1	1	93	167	spaceranger201_count_47058_HCA_BN_F13657028_GRCh38-2020-A_v3	1417	0	0	7337.8	7010.64	701.064	733.78	suture_zone_0	1	1900.55	3295.09	6507.66	8083.08	0	364.005	1044.8	2495	7.82244	6320	8.75163	43.2595	47.6582	53.3544	64.6361	0	0	0	0.0397464	5.97504	0.0980393	0.0136103	0.316606	0.0142091	0.0162279	0.0221962	0.0333019	0.0324082	0.29213	0.0741523	0.0398543	0.0524033	0.126814	0.0928089	0.496389	0.0247061
CTACAGCGGTGATTCT-1	1	56	164	spaceranger201_count_47058_HCA_BN_F13657028_GRCh38-2020-A_v3	1418	0	0	4404.18	7155.03	715.503	440.418	osteo_zone_1	4	0	500	4039.37	7156.27	2597.71	1738.07	981.529	4386	8.3864	18827	9.8431	49.8592	53.742	58.5011	67.1589	0	0	0	0.148823	0.0116998	0.0338774	0.00673886	0.0439805	0.0204558	0.00836034	0.015706	0.0214223	0.0100452	0.00814768	0.0124652	0.0270791	0.0221369	0.0310276	11.8976	0.175527	0.0149559
CTACAGTATTACGAGG-1	1	117	185	spaceranger201_count_47058_HCA_BN_F13657028_GRCh38-2020-A_v3	1421	0	0	9239.02	6181.05	618.105	923.902	osteo_zone_1	4	0	5317.6	8551.71	9553.25	1080.46	590	177.2	1676	7.42476	4015	8.29804	48.6426	52.7771	58.8294	70.7098	0	0	0	0.0545283	0.168146	0.0327084	0.010076	0.153892	0.0158475	0.013462	0.0155947	0.0116755	0.0136711	0.127608	0.020244	0.0260625	0.0265326	0.0343683	0.133313	0.128018	0.0166552
CTACCTGAAGCCGTAT-1	1	91	175	spaceranger201_count_47058_HCA_BN_F13657028_GRCh38-2020-A_v3	1428	0	0	7178.4	6644.25	664.425	717.84	suture_zone_0	1	1770.71	3213.63	6538.13	8368.03	0	223.607	955.249	2552	7.84502	6674	8.80612	44.0066	48.2619	54.1504	65.1334	0	0	0	0.0977878	0.0555348	0.0266885	0.00635275	0.192801	0.0712124	0.00565242	0.0140164	0.00750747	0.00676339	0.0100375	0.0128057	0.0167592	0.0188229	0.00451494	0.144234	0.11558	0.0102006
CTACTCTAGGCGACAT-1	1	57	167	spaceranger201_count_47058_HCA_BN_F13657028_GRCh38-2020-A_v3	1433	0	0	4483.47	7017.32	701.732	448.347	osteo_zone_1	4	0	640.312	4180.73	7287.54	2492.01	1626.93	871.436	2748	7.91899	7771	8.95828	44.28	48.7711	54.7034	65.4999	0	0	0	0.0524511	0.0259089	0.014321	0.00347541	0.0191423	0.0282838	0.00911162	0.00496182	0.0202805	0.00740883	0.189059	0.00900226	0.0167922	0.0170158	0.294132	63.9171	0.0749078	0.0159497
CTACTGCCGCGTTGTC-1	1	51	161	spaceranger201_count_47058_HCA_BN_F13657028_GRCh38-2020-A_v3	1434	0	0	4007.75	7293.57	729.357	400.775	osteo_zone_1	4	0	172.047	3673.72	6876.17	2990.55	2137.76	1382.93	3107	8.04173	10499	9.25913	48.9856	53.1098	58.5199	68.5018	0	0	0	0.0675883	0.0322019	0.0112849	0.00393469	0.0293886	0.0316217	0.0056297	0.00596473	0.0108001	0.00462598	0.10332	0.00469924	0.0118119	0.0176383	0.538359	45.4831	0.0569162	0.010056
CTAGAATTATCCACGC-1	1	88	170	spaceranger201_count_47058_HCA_BN_F13657028_GRCh38-2020-A_v3	1438	0	0	6941.37	6873.77	687.377	694.137	suture_zone_1	2	1519.9	2925	6211.68	8065.49	50	0	670.522	2045	7.62364	5788	8.66371	53.2481	57.0491	62.3531	72.9613	0	0	0	0.030584	0.460624	0.0533569	0.00859611	0.0903043	0.00857693	0.00857934	0.00990892	0.0120448	0.0148785	0.202457	0.0419097	0.0214575	0.0281006	0.145856	0.0837588	0.274154	0.0176978
CTAGATAGTGATCGTT-1	1	48	152	spaceranger201_count_47058_HCA_BN_F13657028_GRCh38-2020-A_v3	1439	0	0	3771.56	7706.7	770.67	377.156	osteo_zone_2	5	302.324	0	3214.75	6417.98	3296.45	2472.97	1736.26	3032	8.01731	10875	9.29431	52.2943	56.3678	61.4069	70.7586	0	0	0	0.0386643	0.0253683	0.0124164	0.00143576	0.0135829	0.00540963	0.00113156	0.003209	0.00575748	0.00320319	0.00333127	0.00558934	0.00679212	0.00532531	0.00591294	0.157049	0.0653686	0.00314158
CTAGCTCCGTACGACT-1	1	114	182	spaceranger201_count_47058_HCA_BN_F13657028_GRCh38-2020-A_v3	1442	0	0	9001.16	6319.59	631.959	900.116	suture_zone_2	3	130	5066.62	8287.4	9319.94	850	373.363	0	1415	7.25559	2475	7.8144	35.5152	40.5657	48.6465	63.0303	0	0	0	0.0650505	0.107369	0.0186555	0.0071157	0.271589	0.0404352	0.0101944	0.0101866	0.00538117	0.00863263	0.103119	0.0125209	0.0226164	0.0298519	0.0290813	0.0696717	0.041092	0.0135127
CTAGTGTTATAGATTG-1	1	63	171	spaceranger201_count_47058_HCA_BN_F13657028_GRCh38-2020-A_v3	1445	0	0	4958.36	6832.87	683.287	495.836	osteo_zone_1	4	0	1140.18	4674.88	7678.82	1990	1121.12	373.363	2356	7.76514	6880	8.83652	50.7122	54.6512	60.1017	70.2326	0	0	0	0.0511416	0.011033	0.0126152	0.00266741	0.0133603	0.0175388	0.00439305	0.0054911	0.0126017	0.00461268	0.121828	0.00707216	0.0121843	0.012979	0.17808	43.9485	0.0758738	0.00995714
CTAGTTCCAATCTTAG-1	1	46	146	spaceranger201_count_47058_HCA_BN_F13657028_GRCh38-2020-A_v3	1447	0	0	3613.82	7982.12	798.212	361.382	osteo_zone_2	5	626.259	0	2900	6094.5	3517.27	2716.93	1995.29	3228	8.07993	12235	9.41214	54.5076	58.1937	62.8443	71.3363	0	0	0	0.0539389	0.0463842	0.0196313	0.00378197	0.0312639	0.0104605	0.00603786	0.00845074	0.0197267	0.0110954	0.0027715	0.00992526	0.0133139	0.0119595	0.00164732	0.160307	0.143975	0.00745145
CTATAATTCAACCTGT-1	1	23	105	spaceranger201_count_47058_HCA_BN_F13657028_GRCh38-2020-A_v3	1451	0	0	1793.56	9864.97	986.497	179.356	osteo_zone_2	5	3208.07	0	308.058	3905.12	5925	5203.38	4518.07	2534	7.83795	10278	9.23786	61.8116	65.0126	69.3034	76.98	0	0	0	0.0175284	0.0634136	0.0161559	0.00123492	0.0150661	0.0211781	0.00271361	0.00463524	0.00616174	0.00400746	0.0737988	0.00990982	0.00800772	0.00554529	0.0471399	1.44558	0.0906518	0.00340988
CTATACGAGCTCACTA-1	1	42	140	spaceranger201_count_47058_HCA_BN_F13657028_GRCh38-2020-A_v3	1452	0	0	3296.67	8257.53	825.753	329.667	osteo_zone_2	5	1023.03	0	2492.27	5753.79	3908.99	3119.25	2401.6	2334	7.75577	7991	8.9862	56.7388	60.2803	64.9856	73.9081	0	0	0	0.0229934	0.196216	0.044773	0.00395726	0.0154618	0.0122864	0.00505061	0.00691141	0.0278718	0.0145826	0.0792764	0.0290248	0.0211675	0.0163352	0.0200055	0.154535	0.302462	0.0110958
CTATCCATAACGGCAG-1	1	101	177	spaceranger201_count_47058_HCA_BN_F13657028_GRCh38-2020-A_v3	1454	0	0	7971.27	6550.78	655.078	797.127	suture_zone_0	1	1173.41	4000.26	7268.46	8713.88	0	235.372	532.353	1635	7.40001	3372	8.12356	41.2515	45.8778	52.669	66.3405	0	0	0	0.0840714	0.595033	0.0335753	0.00583172	0.434345	0.0235918	0.0181233	0.00767122	0.00914014	0.0131903	0.0852659	0.018922	0.0154721	0.0152482	0.0143674	0.123388	0.138705	0.00996455
CTATCGGCACCTGACA-1	1	97	167	spaceranger201_count_47058_HCA_BN_F13657028_GRCh38-2020-A_v3	1458	0	0	7654.95	7009.81	700.981	765.495	suture_zone_0	1	1646.24	3590.49	6771.97	8180.48	0	509.902	857.263	2128	7.66341	4959	8.50916	42.8917	47.4289	53.7407	66.0214	0	0	0	0.0254739	5.16393	0.0741938	0.00968409	0.461238	0.013353	0.0237576	0.0173214	0.0211655	0.0196111	0.218011	0.0514002	0.0321004	0.0221785	0.152552	0.126231	0.446365	0.014728
CTATGCAAGAACTCAT-1	1	14	68	spaceranger201_count_47058_HCA_BN_F13657028_GRCh38-2020-A_v3	1462	0	0	1084.15	11562.5	1156.25	108.415	osteo_zone_3	6	4978.93	1552.42	0	2236.07	7438.08	6798.18	6166.12	1872	7.5353	4203	8.34379	41.6845	46.4906	53.1525	67.3567	0	0	0	0.0818829	0.0166104	0.00595598	0.00231227	0.0522509	1.24802	0.00364797	0.00326958	0.00691769	0.00299914	0.160622	0.00404193	0.0115627	0.0165056	0.662582	42.9208	0.0232294	0.0101083
CTATGGTGGCTCCAGA-1	1	98	178	spaceranger201_count_47058_HCA_BN_F13657028_GRCh38-2020-A_v3	1466	0	0	7733.4	6505.71	650.571	773.34	suture_zone_0	1	1373.17	3802.58	7103.49	8684.94	0	442.041	743.303	1656	7.41276	4035	8.30301	48.8971	52.8377	58.8104	71.3507	0	0	0	0.0738832	0.172663	0.0286827	0.00832186	0.146221	0.00976084	0.00904165	0.0102125	0.00670735	0.00983896	0.0197155	0.0163454	0.0149732	0.0225311	0.0088305	0.116271	0.117252	0.0100585
CTATTAGCTAGGCGTC-1	1	47	161	spaceranger201_count_47058_HCA_BN_F13657028_GRCh38-2020-A_v3	1470	0	0	3690.6	7294.4	729.44	369.06	osteo_zone_2	5	150	0	3492.01	6779.97	3278.73	2423.24	1667.21	694	6.54391	1067	6.97354	34.8641	44.2362	53.702	81.8182	0	0	0	0.0313405	0.0285709	0.00195294	0.00123725	0.0853388	1.17306	0.00499402	0.00179335	0.00305468	0.001528	0.0285547	0.000886093	0.00572622	0.00436518	0.0793813	28.5969	0.00544031	0.00285252
CTATTATGCCAGGCTG-1	1	77	175	spaceranger201_count_47058_HCA_BN_F13657028_GRCh38-2020-A_v3	1471	0	0	6068.38	6646.75	664.675	606.838	suture_zone_2	3	671.863	2184.06	5632.51	8132.04	900	139.284	0	2597	7.8625	8584	9.05777	53.2852	57.2344	62.2787	71.3304	0	0	0	0.0683737	0.0286549	0.0209444	0.00256473	0.0499173	0.0118378	0.00313101	0.00669795	0.00734709	0.00500946	0.00214666	0.00816374	0.0116845	0.0114707	0.00180769	0.263325	0.133137	0.00752966
CTATTCATAAGATCAC-1	1	79	165	spaceranger201_count_47058_HCA_BN_F13657028_GRCh38-2020-A_v3	1473	0	0	6227.79	7104.95	710.495	622.779	suture_zone_2	3	806.226	2207.37	5519.94	7718.04	735.459	53.8516	0	2114	7.65681	5276	8.57111	45.6027	49.6967	55.743	67.7597	0	0	0	0.0109237	1.93003	0.0507528	0.00792726	0.125564	0.00396443	0.00789942	0.0108853	0.0247674	0.017526	0.292956	0.0395893	0.0306807	0.0222893	0.145094	0.0862911	0.321471	0.0167771
CTCAAGCGCTCGCAGT-1	1	86	166	spaceranger201_count_47058_HCA_BN_F13657028_GRCh38-2020-A_v3	1482	0	0	6782.79	7058.21	705.821	678.279	suture_zone_1	2	1328.5	2726.06	5988.74	7877.56	223.607	0	472.652	3031	8.01698	8062	8.99504	42.5825	46.2788	51.5877	62.4535	0	0	0	0.0439808	3.5238	0.0860729	0.0185321	0.266425	0.0122605	0.0203391	0.020624	0.0340203	0.033106	0.443369	0.0797358	0.0556892	0.0580463	0.3541	0.135356	0.444206	0.0415913
CTCACGCTCGTTGTTA-1	1	72	166	spaceranger201_count_47058_HCA_BN_F13657028_GRCh38-2020-A_v3	1491	0	0	5672.78	7060.72	706.072	567.278	suture_zone_2	3	266.271	1663.55	5072	7683.88	1303.84	455.412	0	1743	7.46394	5220	8.56044	56.9157	60.4598	65.5364	76.1877	0	0	0	0.0283271	0.281592	0.0456844	0.00651776	0.0190372	0.0114601	0.00516764	0.00750402	0.0163975	0.0137174	0.157384	0.0425511	0.0219409	0.0192878	0.0467004	0.10666	0.333723	0.0136524
CTCACGGACTAGCCAA-1	1	20	98	spaceranger201_count_47058_HCA_BN_F13657028_GRCh38-2020-A_v3	1492	0	0	1557.36	10186.3	1018.63	155.736	osteo_zone_3	6	3622.78	141.421	0	3550.06	6297.7	5589.65	4913.37	4332	8.37402	26387	10.1807	63.1788	66.1197	69.7389	76.2989	0	0	0	0.028061	0.012674	0.0151926	0.00227602	0.0203653	0.123844	0.00572407	0.00449746	0.0162742	0.0087289	0.0480244	0.00838192	0.00891543	0.0133702	0.106283	12.5189	0.0310814	0.00552375
CTCATACTATAAGCGA-1	1	24	114	spaceranger201_count_47058_HCA_BN_F13657028_GRCh38-2020-A_v3	1498	0	0	1872.84	9452.68	945.268	187.284	osteo_zone_2	5	2849.86	0	707.743	4310.45	5653.64	4908.46	4207.73	2526	7.83479	5997	8.69918	36.4015	41.2706	48.1908	60.6303	0	0	0	0.0800223	0.0345732	0.00568716	0.00308563	0.0425078	0.112814	0.00815113	0.00470414	0.010639	0.00447021	0.344937	0.00326804	0.0135409	0.0240989	1.47208	55.3339	0.0146944	0.0138273
CTCATAGGTTAGGTTA-1	1	27	1	spaceranger201_count_47058_HCA_BN_F13657028_GRCh38-2020-A_v3	1500	0	0	2121.55	14631.4	1463.14	212.155	osteo_zone_4	7	7363.98	4575.25	1087.84	0	9023.44	8617.11	8176.7	1787	7.48885	4122	8.32434	43.2314	48.3018	55.1431	68.7773	0	0	0	0.369023	0.0827293	0.0295923	0.00736718	0.264348	0.29844	0.0206125	0.0100936	0.0192576	0.0141897	0.102814	0.0153829	0.0192672	0.012206	0.138433	20.2246	0.142127	0.0127376
CTCATATCAGCGAGTC-1	1	87	175	spaceranger201_count_47058_HCA_BN_F13657028_GRCh38-2020-A_v3	1501	0	0	6861.25	6645.09	664.509	686.125	suture_zone_1	2	1470.85	2928.38	6285	8289.87	100	0	657.647	3054	8.02453	9522	9.16147	47.217	51.1972	56.4377	66.8347	0	0	0	0.0863742	0.0311111	0.0188473	0.0051894	0.165688	0.0166262	0.00356092	0.00624921	0.0066681	0.00384076	0.00168393	0.0073965	0.0130087	0.0131599	0.00145993	0.198701	0.113696	0.00875312
CTCCACAAGATAGACG-1	1	74	172	spaceranger201_count_47058_HCA_BN_F13657028_GRCh38-2020-A_v3	1506	0	0	5831.35	6785.3	678.53	583.135	suture_zone_2	3	460.977	1922.34	5366.72	7953.12	1121.12	269.258	0	3292	8.09955	11272	9.33017	49.45	53.3268	58.4368	67.681	0	0	0	0.103057	0.018335	0.0232071	0.0050519	0.0743593	0.0271535	0.00452819	0.00875366	0.0135416	0.0084725	0.000783639	0.00985604	0.015934	0.0176483	0.00085445	0.231369	0.136773	0.00903109
CTCCAGTGTCTAAGTA-1	1	14	66	spaceranger201_count_47058_HCA_BN_F13657028_GRCh38-2020-A_v3	1508	0	0	1084.98	11654.4	1165.44	108.498	osteo_zone_3	6	5060.41	1649.24	0	2137.76	7498.87	6865.36	6237.71	2206	7.69939	5930	8.68795	46.9477	51.0793	57.0995	68.769	0	0	0	0.0380074	0.0294655	0.0151634	0.00368899	0.0296177	0.127215	0.00289132	0.00407632	0.00699457	0.00361255	0.188611	0.00795952	0.00986444	0.0142106	0.320974	25.3926	0.0789112	0.00853505
CTCCGCTATTAGCGAC-1	1	71	175	spaceranger201_count_47058_HCA_BN_F13657028_GRCh38-2020-A_v3	1510	0	0	5592.66	6648.42	664.842	559.266	suture_zone_2	3	177.2	1740.72	5245.49	8072.17	1400	585.235	0	2090	7.6454	5651	8.63977	49.9735	53.9727	59.5647	70.3769	0	0	0	0.062285	0.0208151	0.0102798	0.00321859	0.12837	0.0178417	0.00377371	0.00562916	0.00746341	0.00304015	0.0346162	0.00588301	0.0107547	0.0108168	0.0920165	32.2503	0.0537998	0.00707998
CTCCTAGTTGACTCCA-1	1	118	186	spaceranger201_count_47058_HCA_BN_F13657028_GRCh38-2020-A_v3	1522	0	0	9318.31	6135.15	613.515	931.831	osteo_zone_1	4	0	5408.01	8645.75	9634.48	1167.26	671.863	250	1318	7.18463	2547	7.84306	41.4998	46.4861	54.3384	67.8838	0	0	0	0.0796354	0.108413	0.0160201	0.0076237	0.346108	0.0161245	0.0105312	0.0105329	0.00480744	0.00774985	0.0657505	0.00776361	0.0165295	0.0277738	0.00299041	0.036918	0.0277531	0.0125102
CTCCTTACGGTATGAA-1	1	18	36	spaceranger201_count_47058_HCA_BN_F13657028_GRCh38-2020-A_v3	1523	0	0	1405.47	13028.9	1302.89	140.547	osteo_zone_3	6	6124.03	2962.33	0	707.107	8220.52	7690.2	7136.74	1963	7.58274	5623	8.6348	54.3838	58.1896	63.4359	73.9819	0	0	0	0.0158683	0.201163	0.0704774	0.00822378	0.00675587	0.00678835	0.00614799	0.013234	0.0305813	0.0168324	0.124836	0.0562334	0.0277813	0.0197856	0.0515665	0.424146	0.392909	0.0161371
CTCCTTCGATGGAACA-1	1	15	55	spaceranger201_count_47058_HCA_BN_F13657028_GRCh38-2020-A_v3	1525	0	0	1165.1	12158.5	1215.85	116.51	osteo_zone_3	6	5477.68	2156.41	0	1582.69	7787.3	7192.81	6592.73	4982	8.51379	51159	10.8427	74.3134	76.4538	79.0184	83.5278	0	0	0	0.00498653	0.0245401	0.0141755	0.00124216	0.00671613	0.0629155	0.00155857	0.00277905	0.0081246	0.00415027	0.0544388	0.00628577	0.00592892	0.00856904	0.0612523	0.100543	0.015515	0.00312792
CTCGAATAGTTCCTTG-1	1	19	89	spaceranger201_count_47058_HCA_BN_F13657028_GRCh38-2020-A_v3	1526	0	0	1478.08	10599.4	1059.94	147.808	osteo_zone_3	6	3995.06	538.516	0	3150.14	6591.3	5906.28	5245.49	3823	8.24905	24295	10.0981	68.2774	70.9776	74.3157	80.1276	0	0	0	0.0130394	0.0766941	0.0200156	0.00171772	0.0247852	0.0073453	0.00382528	0.00425932	0.0139484	0.00764226	0.029297	0.00688079	0.00760658	0.0105619	0.0610604	0.146061	0.0503005	0.00447896
CTCGATTCAATCGGTA-1	1	82	176	spaceranger201_count_47058_HCA_BN_F13657028_GRCh38-2020-A_v3	1532	0	0	6464.81	6600.02	660.002	646.481	suture_zone_1	2	1044.8	2544.03	5958.94	8244.77	532.353	0	225.61	2306	7.7437	6967	8.84908	52.9496	56.7102	61.7339	71.4511	0	0	0	0.0557988	0.0147665	0.0171133	0.00287422	0.177476	0.0177954	0.00493967	0.00423639	0.0101776	0.00626381	0.00221228	0.00752685	0.00898127	0.00588977	0.00161159	1.27486	0.107812	0.00441461
CTCGCCGATATGGTTA-1	1	20	102	spaceranger201_count_47058_HCA_BN_F13657028_GRCh38-2020-A_v3	1535	0	0	1556.53	10003.5	1000.35	155.653	osteo_zone_2	5	3473.97	0	100	3750.05	6198.79	5477.97	4792.2	2702	7.90212	6751	8.81759	38.5721	43.4158	49.8889	61.7242	0	0	0	0.0706558	0.0216763	0.0128604	0.00477112	0.0342792	0.198481	0.00811335	0.00692647	0.0187084	0.00813208	0.256151	0.0058384	0.0162951	0.0226435	0.592371	48.6723	0.0460017	0.0126736
CTCGGAGGAAGAACAG-1	1	30	4	spaceranger201_count_47058_HCA_BN_F13657028_GRCh38-2020-A_v3	1537	0	0	2360.25	14492.8	1449.28	236.025	osteo_zone_4	7	7162.16	4455.33	1096.59	0	8778.91	8381.72	7952.31	4139	8.32845	19972	9.90214	57.5406	60.9503	65.0811	72.4364	0	0	0	0.0174578	0.0906903	0.0839359	0.00592896	0.0105365	0.316654	0.00641357	0.00921419	0.0347144	0.0253007	0.33113	0.0597581	0.0338046	0.0293493	0.426963	0.155116	0.396348	0.0216258
CTCGGAGGAATGCCTA-1	1	115	179	spaceranger201_count_47058_HCA_BN_F13657028_GRCh38-2020-A_v3	1538	0	0	9080.45	6456.47	645.647	908.045	suture_zone_2	3	130	5091.57	8286.89	9253.2	900	445.982	0	1906	7.55329	4806	8.47783	48.6683	52.6633	58.635	70.7449	0	0	0	0.0406574	0.238033	0.0640453	0.0117413	0.295611	0.00876905	0.0161551	0.0139761	0.0244918	0.027248	0.272304	0.0472968	0.0358955	0.0325444	0.0295675	0.0905779	0.325678	0.0204909
CTCGTTACATCGCCGA-1	1	17	81	spaceranger201_count_47058_HCA_BN_F13657028_GRCh38-2020-A_v3	1541	0	0	1320.34	10966.6	1096.66	132.034	osteo_zone_3	6	4398.15	962.081	0	2755.25	6929.18	6264.9	5617.44	4037	8.3035	17707	9.78177	53.4873	57.0904	61.8456	69.9046	0	0	0	0.0631036	0.0377365	0.0159476	0.00224307	0.0235251	0.0606005	0.0063439	0.00441769	0.0145201	0.00753411	0.0483542	0.00748788	0.0115981	0.0111882	0.169429	10.681	0.0562036	0.00712452
CTGAAGACAGGCACTG-1	1	109	187	spaceranger201_count_47058_HCA_BN_F13657028_GRCh38-2020-A_v3	1545	0	0	8603.89	6090.91	609.091	860.389	suture_zone_2	3	490	4733.93	8038.91	9368.87	497.393	58.3095	0	3651	8.20303	11166	9.32072	40.283	44.5639	50.0448	60.4335	0	0	0	0.0903014	0.0377833	0.0177585	0.00465299	0.0911102	0.0242486	0.00462565	0.00617111	0.00557034	0.00495243	0.051566	0.00880862	0.0141367	0.0186006	0.0187483	0.110852	0.0730598	0.00940652
CTGAATGTCTGTCTAA-1	1	31	123	spaceranger201_count_47058_HCA_BN_F13657028_GRCh38-2020-A_v3	1547	0	0	2426.18	9038.72	903.872	242.618	osteo_zone_2	5	2179.04	0	1338.43	4776.24	4986.39	4232.08	3528.81	3054	8.02453	11296	9.33229	55.772	59.2688	63.7925	72.4593	0	0	0	0.0256587	0.115395	0.0399897	0.00377732	0.0109705	0.025571	0.00553202	0.0066641	0.0243337	0.0152839	0.124887	0.0309068	0.02568	0.0191795	0.0750353	2.34661	0.261106	0.012912
CTGACTGTACGCACCT-1	1	49	157	spaceranger201_count_47058_HCA_BN_F13657028_GRCh38-2020-A_v3	1551	0	0	3850.01	7477.18	747.718	385.001	osteo_zone_2	5	86.0233	0	3430.83	6640.07	3158.26	2318.97	1571.66	4114	8.32239	15167	9.62694	46.5221	50.4187	55.3636	64.7656	0	0	0	0.11938	0.0612218	0.0247803	0.006373	0.0410024	0.0158341	0.0107772	0.0151825	0.0202747	0.0102873	0.00427504	0.00910276	0.0209896	0.0221345	0.0258082	12.4943	0.143338	0.014026
CTGATTGCACCTCCTT-1	1	19	29	spaceranger201_count_47058_HCA_BN_F13657028_GRCh38-2020-A_v3	1553	0	0	1484.75	13349.4	1334.94	148.475	osteo_zone_3	6	6356.55	3254.44	0	400	8375.26	7868.37	7332.19	2839	7.95156	10601	9.2688	55.891	59.5416	64.3807	73.4742	0	0	0	0.00637052	8.66257	0.0686647	0.00901075	0.0242371	0.00399771	0.00999559	0.00963513	0.0388128	0.0222807	0.202225	0.0425494	0.0271313	0.0190112	0.139218	0.152842	0.469518	0.0133212
CTGCATGATCATCTTG-1	1	21	19	spaceranger201_count_47058_HCA_BN_F13657028_GRCh38-2020-A_v3	1556	0	0	1644.16	13807.6	1380.76	164.416	osteo_zone_4	7	6764.92	3750.05	152.971	0	8663.05	8190.27	7684.04	3821	8.24853	21904	9.99447	65.3351	68.0972	71.5303	77.8123	0	0	0	0.00726998	0.139689	0.0331823	0.00287148	0.0188599	0.00498343	0.00357005	0.00880258	0.0132407	0.00679694	0.0969215	0.0194682	0.00996098	0.00990479	0.0388095	0.0998305	0.161397	0.0052462
CTGCCGATAATGGATT-1	1	17	49	spaceranger201_count_47058_HCA_BN_F13657028_GRCh38-2020-A_v3	1559	0	0	1323.68	12433	1243.3	132.368	osteo_zone_3	6	5634.51	2378.95	0	1315.29	7866.7	7294.74	6711.26	3617	8.19368	16645	9.71992	57.8492	61.1835	65.6233	73.6197	0	0	0	0.0283308	0.276891	0.027293	0.0028893	0.0142882	0.0043219	0.00491481	0.00703686	0.0126399	0.008173	0.0708705	0.0156833	0.0141648	0.0133413	0.0788429	0.526192	0.140223	0.0073944
CTGCCTAATACTTATG-1	1	78	170	spaceranger201_count_47058_HCA_BN_F13657028_GRCh38-2020-A_v3	1560	0	0	6148.5	6876.27	687.627	614.85	suture_zone_1	2	761.577	2166.22	5548.67	7897.73	821.523	0	94.3398	2749	7.91936	9338	9.14195	55.3545	58.4708	63.0328	71.632	0	0	0	0.0748367	0.0503429	0.0191967	0.00364875	0.307497	0.00937493	0.0123772	0.00745097	0.0118252	0.00816726	0.0126548	0.00942245	0.0131666	0.0172738	0.00409708	0.150697	0.097598	0.00866014
CTGCGGAACCGCATGC-1	1	27	7	spaceranger201_count_47058_HCA_BN_F13657028_GRCh38-2020-A_v3	1562	0	0	2121.55	14356	1435.6	212.155	osteo_zone_4	7	7132.04	4323.48	860.233	0	8830.84	8412.35	7960.76	4757	8.46758	24433	10.1037	53.6979	57.3446	61.9081	69.9055	0	0	0	0.00239279	0.126901	0.0203218	0.000643909	0.00193977	0.00134652	0.00150946	0.00198606	0.00930971	0.00501082	0.102512	0.0139324	0.00927898	0.00605278	0.0976201	0.0521648	0.14556	0.00462186
CTGCGGTGGCGTTGAA-1	1	85	167	spaceranger201_count_47058_HCA_BN_F13657028_GRCh38-2020-A_v3	1563	0	0	6703.51	7012.31	701.231	670.351	suture_zone_1	2	1256.03	2658.59	5945.97	7907.07	284.429	0	402.616	3620	8.19451	13360	9.50009	51.9012	55.3668	59.9626	68.3458	0	0	0	0.0458183	4.62737	0.0907346	0.0166193	0.135653	0.00732412	0.0164305	0.026718	0.0414558	0.0328655	0.56656	0.0834821	0.0595535	0.0708396	0.370352	0.111749	0.485916	0.0438045
CTGCGTATTAGACTAG-1	1	112	190	spaceranger201_count_47058_HCA_BN_F13657028_GRCh38-2020-A_v3	1565	0	0	8841.75	5953.2	595.32	884.175	suture_zone_2	3	225.61	5037.87	8347.72	9616.01	806.226	333.017	0	2473	7.81359	6512	8.78156	44.7021	49.0018	54.9294	65.863	0	0	0	0.0816942	0.0376009	0.0117913	0.00519327	0.143523	0.0132723	0.00771986	0.0108936	0.00934658	0.0064015	0.0151974	0.00647542	0.0122912	0.0174262	0.0184802	10.3163	0.0469741	0.0102132
CTGCGTTGATGGCGTA-1	1	121	185	spaceranger201_count_47058_HCA_BN_F13657028_GRCh38-2020-A_v3	1566	0	0	9556.17	6181.05	618.105	955.617	osteo_zone_1	4	0	5607.58	8819.05	9694.46	1378.19	890	406.079	2408	7.78697	6839	8.83054	50.5337	54.2331	59.2192	69.0452	0	0	0	0.0361561	0.363951	0.0374871	0.00905923	0.340922	0.0102632	0.0221457	0.0122435	0.0246087	0.025273	0.301863	0.033127	0.0283576	0.0471333	0.173784	0.0668939	0.17031	0.0268397
CTGGCAATTCCGTGCA-1	1	96	186	spaceranger201_count_47058_HCA_BN_F13657028_GRCh38-2020-A_v3	1575	0	0	7574	6139.32	613.932	757.4	suture_zone_0	1	1510.83	3760.33	7144.59	8962.7	0	422.966	735.459	2297	7.73979	6172	8.72794	48.0557	52.0739	57.615	68.2113	0	0	0	0.085769	0.0515857	0.00918129	0.00352311	0.161259	0.0351052	0.00760018	0.0048681	0.00850483	0.00554967	0.0610471	0.00421329	0.0114603	0.0107596	0.238765	47.498	0.0333373	0.0103042
CTGGCCAATCTAAGAT-1	1	113	183	spaceranger201_count_47058_HCA_BN_F13657028_GRCh38-2020-A_v3	1579	0	0	8921.87	6273.69	627.369	892.187	suture_zone_2	3	180.278	5001.89	8239.52	9329.44	771.622	290	0	1335	7.19744	2554	7.84581	40.4464	45.6147	53.4456	67.3062	0	0	0	0.0525255	0.14154	0.0152356	0.00767925	0.324598	0.0129344	0.0142905	0.0123817	0.00819204	0.010792	0.068744	0.00962547	0.0182867	0.0309803	0.00644716	0.0438677	0.0364376	0.0129532
CTGGCCACTCCTATAA-1	1	14	58	spaceranger201_count_47058_HCA_BN_F13657028_GRCh38-2020-A_v3	1581	0	0	1085.81	12020.7	1202.07	108.581	osteo_zone_3	6	5392.56	2031.6	0	1746.42	7750.16	7141.79	6531.54	2873	7.96346	12644	9.44502	61.6577	65.1218	69.4875	76.9693	0	0	0	0.0205376	0.117353	0.00740036	0.00119561	0.178212	0.00625165	0.0222224	0.00366683	0.0119917	0.00783175	0.0438643	0.00359597	0.00691476	0.00898193	0.193932	14.4259	0.0229544	0.00483681
CTGGCCTAAGCCATGT-1	1	77	163	spaceranger201_count_47058_HCA_BN_F13657028_GRCh38-2020-A_v3	1584	0	0	6069.21	7196.76	719.676	606.921	suture_zone_2	3	600	1990.6	5297.71	7585.52	953.362	223.607	0	3209	8.07403	8631	9.06323	40.146	44.2591	49.7277	61.0358	0	0	0	0.0166805	9.89614	0.103642	0.0117153	0.454952	0.00922364	0.022211	0.0185459	0.0396738	0.0362258	0.383991	0.0777202	0.0515878	0.0350853	0.137279	0.118397	0.576433	0.0254918
CTGGCGTGATCATGAC-1	1	85	173	spaceranger201_count_47058_HCA_BN_F13657028_GRCh38-2020-A_v3	1587	0	0	6702.67	6736.89	673.689	670.267	suture_zone_1	2	1320.95	2754.43	6104.73	8157.24	250	0	538.516	3008	8.00936	11660	9.36401	59.0738	61.9211	65.8919	73.7993	0	0	0	0.0846572	0.0146225	0.0292372	0.00491937	0.177975	0.0159281	0.00259702	0.00760629	0.00539432	0.00482861	0.00172908	0.0108367	0.0129938	0.0131719	0.00140234	0.227713	0.178274	0.00806704
CTGGCTCAGACTAACG-1	1	60	168	spaceranger201_count_47058_HCA_BN_F13657028_GRCh38-2020-A_v3	1591	0	0	4721.33	6970.58	697.058	472.133	osteo_zone_1	4	0	828.794	4369.92	7422.92	2270.55	1403.57	650	3334	8.11223	12070	9.39856	49.536	53.4797	58.5501	67.9785	0	0	0	0.075286	0.00792005	0.0214356	0.0036071	0.0320106	0.0162832	0.00293032	0.00612538	0.00829262	0.00448361	0.00896253	0.00730544	0.0159032	0.0152324	0.0388841	26.4257	0.128439	0.00959689
CTGGCTTCCGCCAGTC-1	1	123	181	spaceranger201_count_47058_HCA_BN_F13657028_GRCh38-2020-A_v3	1595	0	0	9714.74	6363.83	636.383	971.474	osteo_zone_1	4	0	5747.57	8915.66	9652.73	1550	1071.17	509.902	1816	7.50494	3995	8.29305	43.7797	47.9599	54.1927	67.0588	0	0	0	0.0468146	0.29086	0.0368802	0.0111171	0.276816	0.0130413	0.0161204	0.0160157	0.0166601	0.0175912	0.0994237	0.0304679	0.0292825	0.0331229	0.0166514	0.0811763	0.168564	0.0196992
CTGGTACGACTTACAA-1	1	35	129	spaceranger201_count_47058_HCA_BN_F13657028_GRCh38-2020-A_v3	1597	0	0	2742.5	8763.3	876.33	274.25	osteo_zone_2	5	1761.85	0	1754.11	5128.31	4601.65	3833.56	3124.77	4278	8.36147	23040	10.045	60.0174	63.0773	66.9965	74.0538	0	0	0	0.0303829	0.0208734	0.0361359	0.00316887	0.0115617	0.0063614	0.00245898	0.00458262	0.0155931	0.00818948	0.05096	0.0274733	0.015559	0.0102331	0.0286101	0.218421	0.204629	0.0081708
CTGGTAGACACTCACC-1	1	104	176	spaceranger201_count_47058_HCA_BN_F13657028_GRCh38-2020-A_v3	1598	0	0	8209.13	6595.84	659.584	820.913	suture_zone_1	2	975.756	4210.48	7445.41	8752.35	50	0	300	1410	7.25205	2554	7.84581	37.0399	42.0908	49.9217	64.3696	0	0	0	0.0666795	0.138552	0.0317783	0.0133624	0.213965	0.0139829	0.0157937	0.014863	0.0110622	0.0116881	0.130626	0.0194117	0.0264108	0.0318697	0.0271646	0.0506765	0.117257	0.0174259
CTGGTAGGCTAATACC-1	1	94	168	spaceranger201_count_47058_HCA_BN_F13657028_GRCh38-2020-A_v3	1599	0	0	7417.09	6964.74	696.474	741.709	suture_zone_0	1	1821.57	3383.03	6601.86	8155.52	0	455.412	1059.06	2236	7.71289	5378	8.59026	44.4217	48.4195	54.2767	65.8237	0	0	0	0.0235971	7.09418	0.075899	0.0119032	0.387681	0.00696741	0.012766	0.0201795	0.0216494	0.0240633	0.214389	0.0627932	0.0310788	0.029017	0.0824442	0.112772	0.433331	0.0150981
CTGGTGACAGCTCGAG-1	1	94	180	spaceranger201_count_47058_HCA_BN_F13657028_GRCh38-2020-A_v3	1600	0	0	7416.26	6414.74	641.474	741.626	suture_zone_0	1	1678.72	3513.53	6856.07	8631.48	0	364.005	979.49	3055	8.02486	9436	9.15239	46.7147	50.6994	55.9771	66.4582	0	0	0	0.0925558	0.0213159	0.0191543	0.00458309	0.143072	0.0122866	0.00319986	0.00681826	0.00812999	0.00549693	0.000808564	0.00862353	0.012813	0.0126881	0.000877939	0.24348	0.118135	0.00746824
CTGGTGCTCAGTGATA-1	1	115	185	spaceranger201_count_47058_HCA_BN_F13657028_GRCh38-2020-A_v3	1602	0	0	9080.45	6181.88	618.188	908.045	osteo_zone_1	4	0	5173.05	8418.86	9485.41	932.148	440	50	1731	7.45703	3840	8.25349	44.1146	48.3854	54.8958	67.9427	0	0	0	0.0659548	0.112897	0.02134	0.00877216	0.331993	0.0201609	0.00966926	0.0125658	0.00766467	0.00907549	0.120885	0.0132786	0.0196127	0.02829	0.0339888	0.0741313	0.0822884	0.0121897
CTGTATGCGACAGCTG-1	1	108	178	spaceranger201_count_47058_HCA_BN_F13657028_GRCh38-2020-A_v3	1607	0	0	8526.27	6504.04	650.404	852.627	suture_zone_2	3	617.738	4574.23	7801.26	8982.88	383.275	50	0	1302	7.17242	2304	7.74284	35.4167	40.7552	49.4358	65.191	0	0	0	0.0473239	0.197628	0.0193315	0.00709281	0.465437	0.0262013	0.00965364	0.00913354	0.00813904	0.00947279	0.115602	0.0143968	0.0184515	0.0255607	0.015791	0.0453875	0.0790539	0.0116441
CTGTCAACTCAATTGG-1	1	122	186	spaceranger201_count_47058_HCA_BN_F13657028_GRCh38-2020-A_v3	1609	0	0	9635.46	6134.31	613.431	963.546	osteo_zone_1	4	0	5697.6	8912.97	9776.97	1463.73	971.288	500	2174	7.68478	5023	8.52198	41.6285	45.9885	52.2596	64.8218	0	0	0	0.0577599	0.183192	0.0315738	0.0120572	0.252322	0.00800644	0.0165251	0.0147435	0.0145216	0.0142303	0.239409	0.0189492	0.0263709	0.0427331	0.0769169	0.0520326	0.102858	0.0205084
CTGTGGATACCAGTCC-1	1	15	59	spaceranger201_count_47058_HCA_BN_F13657028_GRCh38-2020-A_v3	1616	0	0	1164.27	11974.8	1197.48	116.427	osteo_zone_3	6	5307.45	1962.17	0	1779.02	7656.77	7049.86	6441.13	5344	8.58392	47164	10.7614	67.3671	70.0322	73.1554	78.755	0	0	0	0.0102617	0.0177184	0.0278646	0.00273324	0.0117515	0.00687079	0.00426688	0.00694264	0.0162795	0.00873534	0.0850972	0.0107288	0.0105757	0.0134878	0.183625	0.12826	0.0342806	0.00650919
CTTACGCAACATAGTA-1	1	105	181	spaceranger201_count_47058_HCA_BN_F13657028_GRCh38-2020-A_v3	1626	0	0	8287.58	6367.16	636.716	828.758	suture_zone_1	2	814.923	4358.45	7629.55	8975.39	139.284	0	266.271	1280	7.1554	2608	7.86672	43.4816	48.6963	56.365	70.092	0	0	0	0.0751086	0.105494	0.0151858	0.00459909	0.294773	0.00749624	0.0081902	0.00570361	0.00609632	0.00738277	0.0413872	0.00626549	0.0104364	0.0212129	0.0049019	0.504155	0.03909	0.0091122
CTTACGTCATGGCACT-1	1	42	154	spaceranger201_count_47058_HCA_BN_F13657028_GRCh38-2020-A_v3	1629	0	0	3295.84	7615.73	761.573	329.584	osteo_zone_2	5	668.506	0	2956.77	6320.14	3755.81	2918.03	2169.65	2016	7.60937	3520	8.1665	25.1989	30.483	38.4943	55.5398	0	0	0	0.067653	0.0447288	0.00315901	0.00392169	0.10762	1.05885	0.0123768	0.00514458	0.00647448	0.003071	0.335519	0.00215111	0.0123804	0.024592	0.689405	38.2466	0.00474953	0.0130176
CTTACGTCCGAACATT-1	1	14	56	spaceranger201_count_47058_HCA_BN_F13657028_GRCh38-2020-A_v3	1630	0	0	1085.81	12112.6	1211.26	108.581	osteo_zone_3	6	5477.02	2127.77	0	1649.24	7814.92	7212.71	6606.74	3268	8.09224	15761	9.66536	62.2993	65.4908	69.3484	76.4545	0	0	0	0.0308857	0.0927674	0.0163536	0.00206411	0.0161284	0.040683	0.00436647	0.00339117	0.0099743	0.00493663	0.0879534	0.00933436	0.0101231	0.0101516	0.147878	17.9246	0.067043	0.00573546
CTTAGCATGCACCTAG-1	1	33	131	spaceranger201_count_47058_HCA_BN_F13657028_GRCh38-2020-A_v3	1633	0	0	2583.92	8671.49	867.149	258.392	osteo_zone_2	5	1847.84	0	1691.89	5142.31	4740.85	3962.47	3248.26	2521	7.83281	7413	8.91113	47.8484	51.8953	57.642	68.0831	0	0	0	0.0643934	0.0350166	0.010181	0.00295852	0.0265675	0.0182951	0.00584826	0.00587568	0.0116756	0.00438618	0.0663187	0.00505863	0.0113715	0.0132018	0.134392	42.057	0.045614	0.010267
CTTCAAGTCTACAGCG-1	1	110	178	spaceranger201_count_47058_HCA_BN_F13657028_GRCh38-2020-A_v3	1649	0	0	8684.85	6503.2	650.32	868.485	suture_zone_2	3	483.322	4719.97	7934.24	9045.53	532.353	139.284	0	1287	7.16085	2295	7.73892	36.3834	42.0479	50.7625	65.7081	0	0	0	0.0353517	0.381116	0.0247339	0.00867414	0.237319	0.0308221	0.013766	0.0401813	0.00942596	0.0123162	0.141208	0.0197688	0.0185361	0.0240165	0.0396802	0.052607	0.107531	0.0134904
CTTCCGCATAGAAGCT-1	1	37	137	spaceranger201_count_47058_HCA_BN_F13657028_GRCh38-2020-A_v3	1653	0	0	2900.24	8396.08	839.608	290.024	osteo_zone_2	5	1387.08	0	2140.09	5510.44	4307.81	3518.2	2799.59	4514	8.41516	18534	9.82742	45.8886	49.6547	54.6725	64.0337	0	0	0	0.0677858	0.00872189	0.0235173	0.00344802	0.0203437	0.0162017	0.00362303	0.00667273	0.00830903	0.005064	0.0108443	0.00777243	0.0112904	0.0102729	0.0126569	0.218709	0.107453	0.00593599
CTTCCGCTCCGGAGAT-1	1	63	169	spaceranger201_count_47058_HCA_BN_F13657028_GRCh38-2020-A_v3	1655	0	0	4958.36	6924.68	692.468	495.836	osteo_zone_1	4	0	1081.67	4606.14	7589.22	1990	1121.12	373.363	2761	7.92371	8712	9.07257	50.1607	54.1667	59.4812	69.1345	0	0	0	0.0995056	0.074659	0.0175665	0.00329105	0.0336093	0.0111375	0.0050626	0.00806308	0.0104153	0.00517629	0.002453	0.00735473	0.0119503	0.0116978	0.00478254	3.27685	0.128547	0.00711991
CTTCGATGTTCAACGC-1	1	26	12	spaceranger201_count_47058_HCA_BN_F13657028_GRCh38-2020-A_v3	1659	0	0	2042.27	14127.3	1412.73	204.227	osteo_zone_4	7	6913.48	4067.79	622.415	0	8664.21	8230.46	7764.31	5063	8.52991	17151	9.74987	31.864	35.893	41.4786	52.5275	0	0	0	0.0261773	46.7581	0.0309146	0.0155106	1.59347	0.0305546	0.156825	0.0159061	0.00990708	0.0178557	0.170788	0.0100368	0.0232817	0.0367449	1.71026	0.0356557	0.170032	0.0130388
CTTCGCTGTCAGACGG-1	1	97	177	spaceranger201_count_47058_HCA_BN_F13657028_GRCh38-2020-A_v3	1660	0	0	7653.28	6551.61	655.161	765.328	suture_zone_0	1	1462.5	3711.62	7009.17	8611.37	0	531.507	824.621	1800	7.4961	4250	8.35491	46.1882	50.3529	56.4471	69.4118	0	0	0	0.0666372	0.0927259	0.0283753	0.00440829	0.260496	0.00989139	0.00595752	0.006415	0.00547237	0.00760734	0.0130339	0.0179634	0.0118846	0.0206875	0.00319472	0.0706073	0.170032	0.0088453
CTTGATGCGTAAGCCT-1	1	36	134	spaceranger201_count_47058_HCA_BN_F13657028_GRCh38-2020-A_v3	1671	0	0	2821.78	8533.79	853.379	282.178	osteo_zone_2	5	1548.58	0	1972.54	5345.8	4434.83	3654.07	2939.42	4784	8.47324	25295	10.1384	55.1137	58.5373	62.7713	70.3736	0	0	0	0.0252375	0.0136553	0.0202402	0.00233243	0.0135321	0.0040905	0.00283072	0.00583371	0.00964074	0.00567429	0.0180058	0.00876205	0.00846583	0.0104867	0.028706	0.143158	0.051849	0.00525044
CTTGTCTACTTAAGAT-1	1	64	170	spaceranger201_count_47058_HCA_BN_F13657028_GRCh38-2020-A_v3	1678	0	0	5038.48	6878.77	687.877	503.848	osteo_zone_1	4	0	1167.65	4691.45	7665.32	1920.65	1050	300	2598	7.86288	8517	9.04994	53.1525	56.8393	61.9584	71.4101	0	0	0	0.0799103	0.0119127	0.0168386	0.00283619	0.0416665	0.0242325	0.00484291	0.00535001	0.0135935	0.00570449	0.00348402	0.00750101	0.0113207	0.0100103	0.0108368	9.54275	0.0997674	0.00748039
CTTGTCTGGTCATAGA-1	1	16	28	spaceranger201_count_47058_HCA_BN_F13657028_GRCh38-2020-A_v3	1679	0	0	1247.73	13395.3	1339.53	124.773	osteo_zone_3	6	6491.92	3322.97	0	413.401	8559.09	8040.3	7494	1938	7.56993	7739	8.95416	66.6882	69.5568	73.4333	81.1862	0	0	0	0.0402676	0.0416531	0.0104133	0.0015406	0.0466675	0.0668835	0.00211693	0.00464863	0.00336865	0.00235033	0.0164384	0.00627424	0.00515279	0.00390033	0.0263236	3.81061	0.0710806	0.00292888
GAACCGGAAGTCGTGG-1	1	56	162	spaceranger201_count_47058_HCA_BN_F13657028_GRCh38-2020-A_v3	1683	0	0	4405.02	7246.83	724.683	440.502	osteo_zone_1	4	0	424.264	3967.18	7064.29	2607.32	1755.25	1001.7	4903	8.49781	22064	10.0017	45.9391	49.7598	54.5776	63.7101	0	0	0	0.0685424	0.00523774	0.0180117	0.00272565	0.0195827	0.0110584	0.00223993	0.00553177	0.00681951	0.00293727	0.00311691	0.00490898	0.00865408	0.0143918	0.00714592	0.153634	0.0745445	0.00629438
GAACGCTTAGCGTGAG-1	1	16	48	spaceranger201_count_47058_HCA_BN_F13657028_GRCh38-2020-A_v3	1688	0	0	1245.22	12478.9	1247.89	124.522	osteo_zone_3	6	5712.14	2440	0	1278.83	7951.96	7378.69	6793.79	4535	8.4198	29577	10.2948	62.978	66.1358	69.8719	76.4141	0	0	0	0.0270386	0.852874	0.0230296	0.0017534	0.0186116	0.00508367	0.00248798	0.00403363	0.00863403	0.00512976	0.039776	0.00865384	0.00956406	0.0123508	0.0544183	0.127922	0.0513683	0.00568985
GAAGCGTCCGGTGGTA-1	1	65	167	spaceranger201_count_47058_HCA_BN_F13657028_GRCh38-2020-A_v3	1698	0	0	5117.77	7015.65	701.565	511.777	osteo_zone_1	4	0	1158.84	4661.35	7599.19	1870.67	1004.99	250	3630	8.19726	12159	9.40591	44.7734	48.9596	54.2232	64.1336	0	0	0	0.107691	0.0185443	0.0203108	0.00267872	0.0253221	0.0154278	0.00391591	0.00492155	0.00739178	0.00520751	0.00225723	0.00713835	0.0120949	0.0106918	0.00412056	0.178761	0.107788	0.00674952
GAAGCTAATTATCTCC-1	1	104	172	spaceranger201_count_47058_HCA_BN_F13657028_GRCh38-2020-A_v3	1699	0	0	8209.96	6779.46	677.946	820.996	suture_zone_1	2	1064.71	4167.51	7352.42	8567.83	50	0	274.591	1812	7.50274	3500	8.1608	36.4571	41.4571	48.2571	62.5143	0	0	0	0.0653385	0.810397	0.0357956	0.0097279	0.197232	0.0235964	0.0123349	0.0121101	0.0103007	0.0112922	0.225228	0.0249641	0.0285188	0.0411699	0.127371	0.123652	0.138637	0.0212487
GAAGGTTCGGCCTCGA-1	1	17	41	spaceranger201_count_47058_HCA_BN_F13657028_GRCh38-2020-A_v3	1705	0	0	1324.51	12799.4	1279.94	132.451	osteo_zone_3	6	5930.13	2721.32	0	965.091	8089.35	7540.09	6972.78	2366	7.76938	9211	9.12826	60.8077	64.2167	68.8307	76.8755	0	0	0	0.0233486	0.0465441	0.0432665	0.00390548	0.00683856	0.010858	0.00302705	0.0070946	0.0115243	0.00772883	0.11634	0.0318832	0.0195746	0.0142497	0.0236613	0.159586	0.271478	0.0103877
GAAGTATTACATAGAT-1	1	111	187	spaceranger201_count_47058_HCA_BN_F13657028_GRCh38-2020-A_v3	1707	0	0	8762.47	6090.91	609.091	876.247	suture_zone_2	3	340	4876.43	8168.94	9429.75	631.585	141.421	0	2660	7.88646	7052	8.86121	43.3919	47.6602	53.5309	64.3222	0	0	0	0.0630013	0.0803321	0.0146411	0.00492467	0.129306	0.0184067	0.0100307	0.0100432	0.0105153	0.00789375	0.0234788	0.00851966	0.0139054	0.0225497	0.00619242	0.110523	0.0505603	0.0113383
GAATACGTAACAGTCC-1	1	84	174	spaceranger201_count_47058_HCA_BN_F13657028_GRCh38-2020-A_v3	1710	0	0	6623.39	6691.82	669.182	662.339	suture_zone_1	2	1190	2647.66	6024.33	8177.27	383.275	0	399.249	3936	8.27817	14826	9.60421	48.7724	52.3337	57.298	66.5048	0	0	0	0.0968574	0.0976982	0.0260947	0.0079376	0.19414	0.018918	0.00440162	0.0125283	0.010413	0.00771082	0.00145222	0.011445	0.0192541	0.0173887	0.00144418	0.224144	0.178092	0.00759893
GAATCGATAATTGTAC-1	1	41	139	spaceranger201_count_47058_HCA_BN_F13657028_GRCh38-2020-A_v3	1715	0	0	3217.38	8303.44	830.344	321.738	osteo_zone_2	5	1106.35	0	2408.32	5685.67	3991.64	3203.7	2486.7	2709	7.9047	10591	9.26786	60.6647	63.9222	68.0861	75.9418	0	0	0	0.0172771	0.12119	0.0699487	0.00421034	0.00351944	0.0153123	0.00380645	0.00781448	0.015476	0.0143939	0.111676	0.0423703	0.0222564	0.0132992	0.0254983	0.186884	0.378082	0.0100777
GAATCTTCGCTAGATG-1	1	44	156	spaceranger201_count_47058_HCA_BN_F13657028_GRCh38-2020-A_v3	1716	0	0	3453.58	7523.92	752.392	345.358	osteo_zone_2	5	492.443	0	3124.74	6457.69	3590.49	2747.98	1997.22	2219	7.70526	4172	8.33639	29.0508	34.0604	41.5388	56.8073	0	0	0	0.0782051	0.316246	0.00533948	0.00347066	0.483531	0.510066	0.0104263	0.00468681	0.00947484	0.00418839	0.192266	0.00223497	0.0123746	0.0152639	0.490963	53.6598	0.0137664	0.012235
GACAAGTGCACTGACA-1	1	33	127	spaceranger201_count_47058_HCA_BN_F13657028_GRCh38-2020-A_v3	1727	0	0	2583.92	8855.11	885.511	258.392	osteo_zone_2	5	1937.68	0	1582.21	4999.01	4778.46	4012.94	3304.8	4638	8.44225	25793	10.1579	58.2406	61.4547	65.479	72.5236	0	0	0	0.0309827	0.0262635	0.0201894	0.00248436	0.0190586	0.00472482	0.00582399	0.00640622	0.0188364	0.00964392	0.0420561	0.0115066	0.0133583	0.0151805	0.0328362	0.213198	0.0712616	0.00639296
GACAATTGTCTTGCTT-1	1	46	150	spaceranger201_count_47058_HCA_BN_F13657028_GRCh38-2020-A_v3	1730	0	0	3612.98	7798.5	779.85	361.298	osteo_zone_2	5	474.236	0	3040.41	6274.07	3465.85	2647.66	1913.14	3753	8.23058	14122	9.55556	48.7254	52.4359	57.3927	66.8744	0	0	0	0.0325545	0.0663236	0.012497	0.00225719	0.0120559	0.012683	0.00237741	0.0038879	0.0128496	0.00635121	0.00370732	0.00671496	0.00763763	0.00677938	0.0112254	0.112153	0.0687501	0.00363059
GACAGCAAGGAACTAC-1	1	25	9	spaceranger201_count_47058_HCA_BN_F13657028_GRCh38-2020-A_v3	1734	0	0	1962.14	14265	1426.5	196.214	osteo_zone_4	7	7080.71	4210.7	694.622	0	8832.96	8400.31	7934.18	6828	8.82893	87738	11.3821	70.1669	72.5148	75.2126	79.9642	0	0	0	0.00364322	0.0349605	0.0304735	0.0019169	0.0197593	0.00329116	0.00467954	0.00894648	0.0129798	0.00751251	0.16513	0.0194843	0.0138076	0.0149603	0.184503	0.0697562	0.108776	0.0065668
GACAGGCGAAGGTAGG-1	1	119	183	spaceranger201_count_47058_HCA_BN_F13657028_GRCh38-2020-A_v3	1735	0	0	9397.6	6272.85	627.285	939.76	osteo_zone_1	4	0	5437.68	8640.21	9534.83	1221.02	740	226.716	2866	7.96102	7414	8.91126	42.0556	45.9266	51.4972	62.0852	0	0	0	0.103164	0.364763	0.0721748	0.0173773	0.232852	0.0116498	0.0274115	0.0310902	0.0367914	0.0316188	0.363092	0.0562847	0.053215	0.0827073	0.446563	0.0739196	0.262935	0.0421527
GACCACCTCGATAGTG-1	1	38	138	spaceranger201_count_47058_HCA_BN_F13657028_GRCh38-2020-A_v3	1738	0	0	2980.36	8350.17	835.017	298.036	osteo_zone_2	5	1301.77	0	2222.48	5576.03	4225.19	3433.9	2714.72	6078	8.7126	47461	10.7677	59.1686	62.3796	66.1153	72.7924	0	0	0	0.00352334	0.00862283	0.0211303	0.00271899	0.00651013	0.00482839	0.00216931	0.00461733	0.0126269	0.00698977	0.0235827	0.0096318	0.00799781	0.0114742	0.0655381	0.0794215	0.0166081	0.00478966
GACCGAATCGGAATCT-1	1	86	172	spaceranger201_count_47058_HCA_BN_F13657028_GRCh38-2020-A_v3	1742	0	0	6782.79	6782.79	678.279	678.279	suture_zone_1	2	1393.59	2806.44	6136.49	8125	186.815	0	574.543	2919	7.97934	10087	9.2191	54.8627	58.0549	62.5558	71.2898	0	0	0	0.0733879	0.383685	0.0567538	0.00701202	0.162276	0.0116912	0.00833562	0.0111754	0.0170481	0.0164308	0.0574225	0.0323699	0.02225	0.0229765	0.0126185	0.178116	0.29958	0.0119645
GACCTGATGGATGCCT-1	1	60	160	spaceranger201_count_47058_HCA_BN_F13657028_GRCh38-2020-A_v3	1747	0	0	4722.17	7337.8	733.78	472.217	osteo_zone_1	4	0	677.791	4152.35	7119.81	2275.43	1442.01	706.824	3881	8.26411	19095	9.85723	59.7539	62.6185	66.4048	73.7366	0	0	0	0.0389946	0.148676	0.0883138	0.0114561	0.021498	0.00691428	0.00961467	0.0209292	0.0374757	0.0273226	0.478098	0.0738131	0.0501153	0.0448858	0.279994	0.159383	0.626454	0.0276731
GACGAGATCTCAACAT-1	1	57	169	spaceranger201_count_47058_HCA_BN_F13657028_GRCh38-2020-A_v3	1748	0	0	4482.64	6925.51	692.551	448.264	osteo_zone_1	4	0	721.11	4254	7379.44	2490	1620.77	871.436	2748	7.91899	7314	8.89768	42.822	47.2518	53.3224	64.4791	0	0	0	0.0806465	0.00781603	0.0087061	0.00446532	0.0325763	0.0634975	0.0100305	0.00489177	0.0210293	0.00608355	0.121099	0.00322286	0.0152155	0.0196511	1.26876	89.5455	0.0156558	0.0181398
GACGCATTGCAATCTG-1	1	16	50	spaceranger201_count_47058_HCA_BN_F13657028_GRCh38-2020-A_v3	1749	0	0	1245.22	12387.1	1238.71	124.522	osteo_zone_3	6	5624.99	2341.71	0	1376.74	7883.88	7304.59	6715.47	5608	8.63213	36443	10.5035	54.4	57.6764	62.193	69.7006	0	0	0	0.061032	0.011519	0.0346568	0.00585677	0.0244792	0.0117703	0.00724663	0.0143773	0.0158209	0.0104231	0.0468564	0.0128554	0.0201543	0.0241963	0.0392818	0.182259	0.0955978	0.00953585
GACGCTTCGCTGGTCT-1	1	91	177	spaceranger201_count_47058_HCA_BN_F13657028_GRCh38-2020-A_v3	1753	0	0	7177.56	6552.45	655.245	717.756	suture_zone_0	1	1776.34	3244.6	6591.3	8464.16	0	180.278	950	3002	8.00737	10838	9.29091	56.9385	60.0572	64.2185	72.2181	0	0	0	0.068948	0.0976649	0.0202579	0.00596953	0.30123	0.27231	0.00321186	0.00846417	0.00609947	0.00432773	0.00369389	0.00739336	0.0117493	0.0136474	0.00253071	0.188501	0.112152	0.00615225
GACGGTCTAGCGCCGG-1	1	73	173	spaceranger201_count_47058_HCA_BN_F13657028_GRCh38-2020-A_v3	1756	0	0	5751.23	6739.4	673.94	575.123	suture_zone_2	3	323.883	1824.72	5296.01	7987.52	1250	408.534	0	2841	7.95226	8906	9.09459	49.4498	53.3348	58.6459	68.5717	0	0	0	0.0842732	0.0344522	0.0242234	0.00435373	0.0397926	0.0223815	0.00404967	0.00761216	0.00968064	0.00582434	0.000923549	0.0105133	0.0143712	0.0114789	0.000887998	0.288908	0.162036	0.00848045
GACGGTGGCTCCACTA-1	1	81	167	spaceranger201_count_47058_HCA_BN_F13657028_GRCh38-2020-A_v3	1757	0	0	6386.36	7013.14	701.314	638.636	suture_zone_1	2	961.041	2367.3	5691.79	7842.68	582.151	0	134.536	3088	8.0356	10220	9.2322	50.9198	54.5597	59.3836	68.7476	0	0	0	0.0237428	1.24649	0.116946	0.00972285	0.166834	0.00649489	0.0111297	0.0206012	0.0401184	0.0345274	0.491738	0.108694	0.0532955	0.0490491	0.584308	0.157902	0.613229	0.0317804
GACGTCTTACGCTGTC-1	1	111	191	spaceranger201_count_47058_HCA_BN_F13657028_GRCh38-2020-A_v3	1760	0	0	8762.47	5907.3	590.73	876.247	suture_zone_2	3	354.401	4941.62	8269.68	9612.29	734.098	308.058	0	2153	7.67508	5377	8.59007	47.4428	51.3855	57.0206	68.3281	0	0	0	0.0596	0.282953	0.0101218	0.00297218	0.265696	0.0131394	0.00689432	0.00495159	0.00900533	0.005215	0.0410635	0.00494982	0.00937986	0.0113077	0.0473118	18.2729	0.051422	0.0067265
GACGTTCAGACCTAGG-1	1	96	168	spaceranger201_count_47058_HCA_BN_F13657028_GRCh38-2020-A_v3	1761	0	0	7575.66	6964.74	696.474	757.566	suture_zone_0	1	1686	3530.35	6733.57	8204.02	0	572.189	912.195	2511	7.82883	6980	8.85095	48.4527	52.106	57.3209	67.5358	0	0	0	0.0215581	5.78237	0.0618695	0.00978225	0.274025	0.00951051	0.00963178	0.0104054	0.0255038	0.0192129	0.420361	0.0616289	0.0264084	0.0293415	0.34475	0.100902	0.361611	0.0176354
GACTAGCCATAACTCC-1	1	78	174	spaceranger201_count_47058_HCA_BN_F13657028_GRCh38-2020-A_v3	1764	0	0	6147.66	6692.66	669.266	614.766	suture_zone_2	3	750	2237.72	5666.01	8095.07	821.523	50	0	3343	8.11492	11487	9.34906	50.1436	53.8609	58.7273	67.7723	0	0	0	0.102907	0.0482535	0.0256945	0.00763661	0.0456278	0.0180514	0.00421015	0.0114335	0.0111569	0.00741111	0.000843114	0.0113918	0.0201728	0.0203842	0.00112074	0.279711	0.147207	0.00997523
GACTAGGCTGGAGTGA-1	1	28	0	spaceranger201_count_47058_HCA_BN_F13657028_GRCh38-2020-A_v3	1765	0	0	2201.67	14676.4	1467.64	220.167	osteo_zone_4	7	7393.65	4632.76	1166.19	0	9028.05	8628.42	8194.86	4143	8.32942	15967	9.67834	46.6587	50.4666	55.3892	64.9151	0	0	0	2.64522	0.0779597	0.044109	0.0124586	0.0517141	0.238387	0.0136808	0.0164242	0.0389312	0.0179872	0.179235	0.039226	0.0408364	0.0409369	0.873317	35.6881	0.280416	0.0328634
GACTTGAATGACTGCC-1	1	102	174	spaceranger201_count_47058_HCA_BN_F13657028_GRCh38-2020-A_v3	1775	0	0	8050.55	6688.48	668.848	805.055	suture_zone_0	1	1153.95	4041.48	7265.92	8603.27	0	150	422.966	1930	7.56579	3906	8.27052	38.1208	42.3963	49.0783	63.3897	0	0	0	0.0832717	0.843995	0.0384362	0.0121146	0.389561	0.0097354	0.0185832	0.0141597	0.0167213	0.0200414	0.175034	0.0326447	0.0316222	0.0400351	0.0926557	0.0627049	0.163061	0.0252358
GAGCCGGCTGAACTTC-1	1	119	191	spaceranger201_count_47058_HCA_BN_F13657028_GRCh38-2020-A_v3	1780	0	0	9396.76	5905.63	590.563	939.676	osteo_zone_1	4	0	5546.93	8825.26	9888.63	1300.35	798.499	353.412	2865	7.96067	7970	8.98357	44.7177	48.7327	54.1907	64.5169	0	0	0	0.0903445	0.135514	0.018939	0.00874917	0.291408	0.0109047	0.01323	0.0146618	0.00885576	0.00895711	0.0276305	0.00756096	0.0180163	0.0231247	0.0130226	5.27662	0.0566715	0.0119758
GAGCGACGGCTAACCT-1	1	32	124	spaceranger201_count_47058_HCA_BN_F13657028_GRCh38-2020-A_v3	1782	0	0	2505.47	8992.82	899.282	250.547	osteo_zone_2	5	2094.76	0	1421.27	4838.27	4902.09	4146.53	3442.92	3118	8.04527	11749	9.37161	54.1833	57.9539	62.7713	71.7253	0	0	0	0.0146311	0.705402	0.0801801	0.00812075	0.00327925	0.00615409	0.00602509	0.0161152	0.0356766	0.0213805	0.244218	0.072148	0.0442371	0.0270656	0.0921553	0.227107	0.577891	0.0235562
GAGCGGAACTGATAAT-1	1	98	180	spaceranger201_count_47058_HCA_BN_F13657028_GRCh38-2020-A_v3	1783	0	0	7733.4	6413.9	641.39	773.34	suture_zone_0	1	1354.84	3832.7	7154.93	8779.31	0	367.967	680.074	2271	7.72842	6165	8.72681	49.1809	52.9603	58.4266	69.1484	0	0	0	0.0804629	0.0588648	0.021558	0.00897945	0.217299	0.01524	0.00898701	0.0104143	0.0100057	0.0104575	0.0176145	0.0100268	0.0198099	0.0223954	0.00144855	0.108705	0.0779206	0.0138433
GAGCGGCATAACATGC-1	1	34	138	spaceranger201_count_47058_HCA_BN_F13657028_GRCh38-2020-A_v3	1785	0	0	2663.21	8351.01	835.101	266.321	osteo_zone_2	5	1575.47	0	2025.56	5499.24	4557.16	3756.62	3028.48	3079	8.03268	7319	8.89837	33.6658	38.5299	44.6372	57.2346	0	0	0	0.110183	0.0827185	0.00612801	0.00831823	0.0744452	0.465352	0.0136699	0.0100215	0.0215799	0.00655029	0.239931	0.00316367	0.0264295	0.0337985	0.546791	92.4941	0.0112219	0.0238899
GAGCTTAAGGCTGCAG-1	1	17	43	spaceranger201_count_47058_HCA_BN_F13657028_GRCh38-2020-A_v3	1788	0	0	1324.51	12707.6	1270.76	132.451	osteo_zone_3	6	5841.1	2622.14	0	1063.67	8018.7	7463.58	6892.14	2377	7.77402	9166	9.12336	59.4807	63.2991	68.0995	76.3037	0	0	0	0.0247477	0.388376	0.030242	0.00259425	0.00474383	0.00570793	0.00148706	0.00459184	0.00938295	0.00554263	0.0752131	0.0216943	0.0137415	0.0103662	0.0263606	0.194936	0.201826	0.00704373
GAGGACCTTACAATCA-1	1	34	134	spaceranger201_count_47058_HCA_BN_F13657028_GRCh38-2020-A_v3	1790	0	0	2663.21	8533.79	853.379	266.321	osteo_zone_2	5	1696.5	0	1855.51	5302.98	4622.09	3835.13	3117.08	3507	8.1628	11313	9.3338	41.881	46.2742	52.2319	62.9718	0	0	0	0.0665579	0.0266435	0.0155886	0.00469341	0.0275495	0.0422508	0.00629141	0.00599877	0.0165811	0.00549298	0.310932	0.00732131	0.0216812	0.0268199	0.361765	68.0728	0.0675587	0.0182551
GAGGTAGAGTGACAGC-1	1	48	160	spaceranger201_count_47058_HCA_BN_F13657028_GRCh38-2020-A_v3	1794	0	0	3770.72	7339.47	733.947	377.072	osteo_zone_2	5	94.3398	0	3495.21	6754.86	3214.98	2363.24	1608.54	2589	7.85941	6141	8.72291	37.7463	42.5989	49.1451	61.0161	0	0	0	0.0767676	0.0101995	0.00552706	0.00394411	0.0370245	0.130927	0.0164465	0.00593576	0.0294017	0.00835777	0.104535	0.00262187	0.0189955	0.0206397	0.463981	85.6206	0.0106807	0.015618
GAGGTAGATCTTCGGT-1	1	103	173	spaceranger201_count_47058_HCA_BN_F13657028_GRCh38-2020-A_v3	1795	0	0	8129.84	6733.55	673.355	812.984	suture_zone_0	1	1114.85	4099.1	7304.31	8583.19	0	94.3398	350	1799	7.49554	4123	8.32458	45.2341	49.333	55.4451	68.4938	0	0	0	0.0566463	0.294662	0.0415629	0.00980858	0.158334	0.0105679	0.0157202	0.0122709	0.0169559	0.0190851	0.184734	0.0354643	0.0321406	0.0478858	0.0545132	0.237297	0.181636	0.0281347
GAGGTAGTCACGAGGA-1	1	30	126	spaceranger201_count_47058_HCA_BN_F13657028_GRCh38-2020-A_v3	1797	0	0	2346.9	8901.84	890.184	234.69	osteo_zone_2	5	2130.38	0	1415.1	4910.74	5000.9	4230.98	3520.11	3753	8.23058	11117	9.31632	35.7111	40.3796	46.9011	58.6579	0	0	0	0.100631	0.0205716	0.00842442	0.00499147	0.0455996	0.062807	0.0171232	0.0114407	0.0271638	0.0077434	0.333836	0.00432405	0.0207108	0.0362841	0.649096	87.6661	0.014548	0.0215577
GAGTACGCTAACAGCA-1	1	75	175	spaceranger201_count_47058_HCA_BN_F13657028_GRCh38-2020-A_v3	1803	0	0	5909.8	6647.59	664.759	590.98	suture_zone_2	3	522.398	2048.32	5514.5	8110.89	1050	269.258	0	2714	7.90655	8571	9.05626	50.8342	54.6611	59.8413	69.2801	0	0	0	0.0695343	0.0665104	0.0152286	0.00424405	0.0413282	0.026371	0.00358264	0.00520585	0.00775025	0.00452063	0.00361875	0.00795495	0.0144809	0.00969064	0.0993768	5.88689	0.112853	0.00692088
GAGTAGACATAATGTC-1	1	94	184	spaceranger201_count_47058_HCA_BN_F13657028_GRCh38-2020-A_v3	1805	0	0	7415.42	6231.12	623.112	741.542	suture_zone_0	1	1660.75	3583.98	6964.32	8822.61	0	364.005	905.207	2257	7.72223	5962	8.69333	47.5679	51.6605	57.3633	68.3663	0	0	0	0.061413	0.110127	0.00922984	0.00284173	0.124379	0.0214812	0.0031195	0.00292819	0.00515509	0.00262828	0.0220486	0.00430485	0.00935003	0.0101335	0.0763368	25.8742	0.0568833	0.00793079
GAGTCCGCTACTGCGA-1	1	88	176	spaceranger201_count_47058_HCA_BN_F13657028_GRCh38-2020-A_v3	1808	0	0	6940.53	6599.18	659.918	694.053	suture_zone_1	2	1543.24	3010.91	6370.95	8355.61	50	0	721.734	3505	8.16223	12128	9.40335	48.3427	51.9871	57.0745	66.3341	0	0	0	0.107673	0.0322425	0.0233091	0.0061823	0.20919	0.0145789	0.00450231	0.0111568	0.0113113	0.00713896	0.00382204	0.00921007	0.016664	0.0283006	0.000966427	0.156359	0.129073	0.0113236
GAGTGCCGAGCCAGCT-1	1	126	182	spaceranger201_count_47058_HCA_BN_F13657028_GRCh38-2020-A_v3	1813	0	0	9953.44	6317.09	631.709	995.344	osteo_zone_1	4	0	5991.84	9142.57	9780.99	1800	1320.95	756.637	3466	8.15104	10132	9.22355	43.3478	46.6246	51.6877	61.7647	0	0	0	0.102373	2.21205	0.0806303	0.0245998	0.669065	0.0188927	0.0464717	0.0323391	0.0497337	0.0497906	0.239058	0.0619678	0.0714792	0.095942	0.0609398	0.0600848	0.323489	0.0505067
GAGTGCGATATTAAGA-1	1	93	175	spaceranger201_count_47058_HCA_BN_F13657028_GRCh38-2020-A_v3	1815	0	0	7336.97	6644.25	664.425	733.697	suture_zone_0	1	1816.62	3357.22	6666.16	8410.86	0	360.555	1104.54	2054	7.62803	6342	8.75511	56.2441	59.6657	64.743	74.6925	0	0	0	0.106743	0.0777461	0.0176391	0.00446336	0.239116	0.0198944	0.00707328	0.00996498	0.00674537	0.00557723	0.0152142	0.00936757	0.0136751	0.0172242	0.00247116	0.0887794	0.0790868	0.00942299
GAGTGGAATGCCAGTT-1	1	73	171	spaceranger201_count_47058_HCA_BN_F13657028_GRCh38-2020-A_v3	1819	0	0	5751.23	6831.2	683.12	575.123	suture_zone_2	3	353.412	1783.14	5233.52	7888.12	1250	383.275	0	3901	8.26924	16234	9.69492	52.1744	55.9998	60.4842	69.0649	0	0	0	0.130971	0.0795952	0.0317734	0.00744181	0.0841725	0.0126299	0.0103937	0.0128426	0.0175223	0.0103897	0.00110454	0.0125579	0.0206642	0.0206308	0.00191754	0.225124	0.166793	0.0120121
GAGTTAGTTCGGAGGT-1	1	54	156	spaceranger201_count_47058_HCA_BN_F13657028_GRCh38-2020-A_v3	1821	0	0	4246.45	7522.25	752.225	424.645	osteo_zone_1	4	0	139.284	3649.11	6729.47	2804.92	1979.75	1244.83	2568	7.85127	10625	9.27106	62.6824	65.8918	69.9482	77.3176	0	0	0	0.0323348	0.182311	0.0463898	0.00368783	0.0102698	0.011498	0.00414848	0.00532837	0.0159118	0.011302	0.157151	0.0369954	0.0214628	0.0170441	0.0579111	0.120849	0.310803	0.0123048
GAGTTCGGACTCTTGC-1	1	81	175	spaceranger201_count_47058_HCA_BN_F13657028_GRCh38-2020-A_v3	1823	0	0	6385.53	6645.92	664.592	638.553	suture_zone_1	2	971.288	2460.51	5872.92	8182.42	600	0	177.2	2639	7.87853	8076	8.99678	51.2506	54.8539	60.0421	69.4527	0	0	0	0.0811026	0.060663	0.0179788	0.0035035	0.143743	0.0145985	0.00600933	0.0099843	0.0121795	0.00652511	0.00147751	0.00825063	0.0124301	0.00938436	0.00141817	0.360595	0.124977	0.00586662
GATAATAGGTCACTTC-1	1	27	123	spaceranger201_count_47058_HCA_BN_F13657028_GRCh38-2020-A_v3	1828	0	0	2109.03	9039.55	903.955	210.903	osteo_zone_2	5	2431.81	0	1154.51	4726.52	5307.69	4539.71	3828.97	2895	7.97109	6955	8.84736	35.7728	40.3882	46.6427	58.9648	0	0	0	0.100354	0.00759221	0.00638403	0.00550853	0.0322677	0.126254	0.0109113	0.00946612	0.0217028	0.00656265	0.179849	0.00257899	0.0198211	0.0248529	0.422731	92.6698	0.0131968	0.0200201
GATAGACACGTAGCCA-1	1	36	138	spaceranger201_count_47058_HCA_BN_F13657028_GRCh38-2020-A_v3	1829	0	0	2821.78	8350.17	835.017	282.178	osteo_zone_2	5	1414.96	0	2133.28	5540.54	4367.12	3571.58	2848.81	3553	8.17583	12412	9.4265	47.2204	51.1843	56.6065	66.1054	0	0	0	0.0807682	0.00762095	0.0142694	0.00510157	0.0391119	0.0541025	0.00584099	0.00687627	0.0123583	0.00447184	0.0867933	0.00614085	0.0163452	0.0226699	0.202966	44.8939	0.0638336	0.0134533
GATAGTGCATAGCCAT-1	1	20	14	spaceranger201_count_47058_HCA_BN_F13657028_GRCh38-2020-A_v3	1833	0	0	1565.71	14036.3	1403.63	156.571	osteo_zone_4	7	6969.34	3950.62	350.571	0	8851.27	8384.33	7882.96	2373	7.77233	7668	8.94494	54.0428	58.0203	63.1064	72.47	0	0	0	0.0375117	0.0329131	0.0245488	0.00345268	0.0149754	0.0105321	0.00272872	0.00663593	0.0121446	0.00762473	0.154678	0.0155922	0.0162254	0.0170394	0.404754	24.0543	0.14196	0.0125432
GATATGATGCTTCCAC-1	1	44	154	spaceranger201_count_47058_HCA_BN_F13657028_GRCh38-2020-A_v3	1835	0	0	3454.41	7615.73	761.573	345.441	osteo_zone_2	5	483.322	0	3102.03	6418.45	3569.68	2731.23	1982.95	2970	7.99665	7598	8.93577	36.8781	41.6162	48.0258	60.5554	0	0	0	0.0988801	0.0130498	0.0107024	0.00760583	0.0413456	0.121872	0.0200628	0.0125992	0.0343331	0.0109961	0.157312	0.00508379	0.0243769	0.0244877	0.55583	102.903	0.0208716	0.0211581
GATCACCATATCATTG-1	1	42	142	spaceranger201_count_47058_HCA_BN_F13657028_GRCh38-2020-A_v3	1836	0	0	3296.67	8165.73	816.573	329.667	osteo_zone_2	5	947.945	0	2567.37	5849.45	3877.14	3079.24	2357.16	2858	7.95823	9757	9.18584	52.5571	56.1853	61.0741	70.7902	0	0	0	0.0218536	0.273436	0.00896458	0.000824964	0.00862373	0.00555486	0.00171541	0.00295197	0.00526447	0.0031378	0.00566017	0.00535682	0.00506628	0.00524347	0.0144782	0.0947779	0.045508	0.00264886
GATCACTCAGCTGAAG-1	1	93	179	spaceranger201_count_47058_HCA_BN_F13657028_GRCh38-2020-A_v3	1837	0	0	7336.13	6460.64	646.064	733.613	suture_zone_0	1	1777.67	3419.2	6771.54	8602.24	0	269.258	1069.3	2692	7.89841	7561	8.93089	46.6208	50.4298	55.8789	66.2479	0	0	0	0.089416	0.0188575	0.015908	0.00381649	0.386481	0.0147201	0.00329284	0.00570816	0.00720656	0.0038933	0.00483306	0.00555164	0.0128219	0.0130278	0.00488106	0.212009	0.103027	0.00536737
GATCCATACCACCTAG-1	1	58	162	spaceranger201_count_47058_HCA_BN_F13657028_GRCh38-2020-A_v3	1844	0	0	4563.59	7246	724.6	456.359	osteo_zone_1	4	0	583.095	4109.32	7145.64	2408.75	1559.78	809.568	3507	8.1628	11693	9.36683	44.9414	49.2517	54.6224	64.7823	0	0	0	0.0763616	0.0219085	0.0207114	0.00193556	0.0233168	0.011334	0.00391341	0.00435358	0.0119733	0.00892989	0.000905877	0.00690359	0.0115788	0.0152022	0.00462188	0.140612	0.110858	0.0057714
GATCCATCCGCTTCCA-1	1	85	181	spaceranger201_count_47058_HCA_BN_F13657028_GRCh38-2020-A_v3	1845	0	0	6701.84	6370.5	637.05	670.184	suture_zone_1	2	1324.42	2852.12	6278.73	8491.74	360.555	0	493.356	1920	7.5606	3894	8.26745	36.3893	41.397	48.4848	63.5336	0	0	0	0.0573127	0.0571537	0.0146659	0.00413042	0.124665	0.0141	0.00748783	0.00604371	0.0131004	0.0067983	0.157387	0.00863933	0.012885	0.0140856	0.187988	37.4874	0.0932414	0.0115596
GATCCGGACTATGCCA-1	1	47	149	spaceranger201_count_47058_HCA_BN_F13657028_GRCh38-2020-A_v3	1846	0	0	3692.27	7844.41	784.441	369.227	osteo_zone_2	5	471.699	0	3050	6249.82	3410.88	2599.79	1869.79	3108	8.04206	12254	9.41369	54.725	58.4625	63.3018	71.9765	0	0	0	0.0387614	0.0744356	0.0227252	0.00306615	0.0147516	0.00846987	0.00245888	0.0041134	0.00790213	0.00430243	0.00515812	0.0103798	0.010701	0.00944708	0.00351527	0.159253	0.168488	0.00523736
GATCCTTCCTGCGAAG-1	1	77	177	spaceranger201_count_47058_HCA_BN_F13657028_GRCh38-2020-A_v3	1849	0	0	6067.54	6554.95	655.495	606.754	suture_zone_2	3	686.586	2227.13	5694.14	8230.92	905.539	198.494	0	1656	7.41276	4238	8.35208	51.3686	55.2855	60.925	72.723	0	0	0	0.0432331	0.0532791	0.00903914	0.00176736	0.0430701	0.0102274	0.00441898	0.00320263	0.00879102	0.00515205	0.0139871	0.00409116	0.00764238	0.00641184	0.0668215	19.8984	0.0555412	0.0052938
GATCGCAGTTACATAC-1	1	54	164	spaceranger201_count_47058_HCA_BN_F13657028_GRCh38-2020-A_v3	1850	0	0	4245.61	7155.03	715.503	424.561	osteo_zone_1	4	0	427.2	3938.02	7099.13	2747.29	1886.64	1130	2833	7.94944	9878	9.19817	52.5208	56.4487	61.4092	71.1581	0	0	0	0.0767725	0.00649323	0.0131766	0.00338811	0.0238391	0.0169565	0.0046373	0.00567538	0.00981048	0.00586505	0.0274	0.00602504	0.0144794	0.0151728	0.229993	46.5569	0.0847933	0.0122904
GATGCCTAACAGGCAG-1	1	62	168	spaceranger201_count_47058_HCA_BN_F13657028_GRCh38-2020-A_v3	1860	0	0	4879.91	6970.58	697.058	487.991	osteo_zone_1	4	0	1000	4533.49	7545.08	2090	1221.02	472.652	3499	8.16052	11847	9.37991	47.4382	51.397	56.5038	66.0674	0	0	0	0.148724	0.0287299	0.0245408	0.00573548	0.0412613	0.0167977	0.00573093	0.00788045	0.0124694	0.00623397	0.000716611	0.00949131	0.0165104	0.0153142	0.00192356	0.346671	0.135462	0.00997462
GATGGACTAAGGCGAT-1	1	59	165	spaceranger201_count_47058_HCA_BN_F13657028_GRCh38-2020-A_v3	1863	0	0	4642.05	7108.29	710.829	464.205	osteo_zone_1	4	0	726.223	4264	7311.17	2324.84	1463.73	707.107	4778	8.47199	22749	10.0323	49.9407	53.6375	58.2531	66.8425	0	0	0	0.103279	0.102943	0.0249851	0.00312737	0.0357626	0.0119783	0.00357092	0.00708866	0.0112951	0.00646733	0.00100113	0.0094979	0.0143282	0.0190924	0.00349686	0.217789	0.14134	0.0112014
GCAACACCGTATGATC-1	1	61	163	spaceranger201_count_47058_HCA_BN_F13657028_GRCh38-2020-A_v3	1873	0	0	4800.62	7200.09	720.009	480.062	osteo_zone_1	4	0	800.562	4304.44	7285.31	2184.35	1334.17	585.235	3241	8.08395	11438	9.34478	49.965	53.7332	58.8914	68.4298	0	0	0	0.0809556	0.0816535	0.0184476	0.00411187	0.0671477	0.0132073	0.00907536	0.00722308	0.0119527	0.00770034	0.00232139	0.00772354	0.0126105	0.0118827	0.00332398	0.155257	0.114368	0.006825
GCAACATCTACAGGTG-1	1	17	89	spaceranger201_count_47058_HCA_BN_F13657028_GRCh38-2020-A_v3	1874	0	0	1319.5	10599.4	1059.94	131.95	osteo_zone_3	6	4083.1	575.674	0	3154.58	6709.81	6018.06	5351.97	3130	8.04911	9198	9.12685	42.0635	46.4558	52.3483	63.4812	0	0	0	0.110039	0.0215062	0.00988	0.00619613	0.0506261	0.626466	0.00951747	0.0123578	0.0152059	0.00725922	0.26372	0.00589268	0.0195731	0.0277231	0.992238	65.4181	0.0291247	0.0147585
GCACAGTGAGGCATAG-1	1	101	167	spaceranger201_count_47058_HCA_BN_F13657028_GRCh38-2020-A_v3	1885	0	0	7972.1	7008.97	700.897	797.21	suture_zone_0	1	1332.7	3936	7083.93	8306.37	0	180.278	532.353	2413	7.78904	5957	8.69249	43.5958	47.6582	53.3154	64.6466	0	0	0	0.0434209	6.84979	0.061861	0.0124391	0.381017	0.0108343	0.0237651	0.0217172	0.0365822	0.0365871	0.185643	0.0511014	0.0386664	0.0344801	0.0756604	0.0874345	0.317075	0.0220454
GCACCGTGCTAACTGG-1	1	109	177	spaceranger201_count_47058_HCA_BN_F13657028_GRCh38-2020-A_v3	1886	0	0	8605.56	6549.11	654.911	860.556	suture_zone_2	3	576.975	4630.62	7840.22	8966.45	450	111.803	0	1642	7.40428	3252	8.08733	39.8216	44.5572	51.0455	64.8831	0	0	0	0.0518519	0.169007	0.0331741	0.0159795	0.208389	0.0132454	0.016517	0.0179949	0.021067	0.0205106	0.203937	0.0299707	0.0355462	0.0500328	0.0375049	0.0671971	0.139005	0.0273969
GCACCTTCCAGACGAG-1	1	109	183	spaceranger201_count_47058_HCA_BN_F13657028_GRCh38-2020-A_v3	1889	0	0	8604.73	6274.52	627.452	860.473	suture_zone_1	2	500.1	4674.41	7940.28	9185.84	432.897	0	86.0233	1536	7.33759	3299	8.10168	44.5286	49.1967	55.4714	68.5965	0	0	0	0.0785439	0.105668	0.0137931	0.00949436	0.312671	0.0131929	0.00900512	0.0121557	0.00575315	0.00668158	0.0706198	0.00767335	0.0167026	0.0252396	0.00621315	0.111185	0.0409172	0.0122841
GCACGAGGCGCCGAAT-1	1	93	181	spaceranger201_count_47058_HCA_BN_F13657028_GRCh38-2020-A_v3	1890	0	0	7336.13	6368.83	636.883	733.613	suture_zone_0	1	1751.46	3455.08	6815.35	8655.88	0	274.591	1030.78	3107	8.04173	9998	9.21024	48.4497	52.3105	57.3615	67.1834	0	0	0	0.0989066	0.0143487	0.0269722	0.00479649	0.163469	0.0236931	0.00396596	0.00885152	0.00984278	0.00638485	0.00227264	0.00944625	0.0164212	0.0114345	0.0018232	0.225011	0.15039	0.00794751
GCACTCTAACGGATGC-1	1	15	65	spaceranger201_count_47058_HCA_BN_F13657028_GRCh38-2020-A_v3	1894	0	0	1163.43	11700.3	1170.03	116.343	osteo_zone_3	6	5056.18	1673.35	0	2074.83	7466.73	6840.8	6218.85	4667	8.44849	37290	10.5265	69.1285	71.6546	74.6527	80.0188	0	0	0	0.0104902	0.0164519	0.019585	0.00203295	0.0149402	0.0169887	0.00459448	0.00485423	0.0170678	0.00867739	0.0715222	0.00942721	0.00951865	0.0125299	0.114999	9.05218	0.0238364	0.00479878
GCAGCGACGTCTTATG-1	1	116	180	spaceranger201_count_47058_HCA_BN_F13657028_GRCh38-2020-A_v3	1900	0	0	9160.57	6410.56	641.056	916.057	suture_zone_2	3	50	5171.16	8371.84	9329.66	971.288	500.1	0	2190	7.69211	5633	8.63658	47.701	51.5889	57.3229	68.5248	0	0	0	0.0728636	0.242732	0.0573742	0.013459	0.25094	0.0155853	0.0162624	0.0287717	0.0206937	0.0217023	0.227816	0.0420437	0.0433104	0.0527023	0.0983263	0.163563	0.226664	0.0269915
GCAGGCCAATGTGCTG-1	1	16	80	spaceranger201_count_47058_HCA_BN_F13657028_GRCh38-2020-A_v3	1902	0	0	1241.88	11012.5	1101.25	124.188	osteo_zone_3	6	4486	1030.78	0	2711.55	7023.43	6358.44	5710.04	3266	8.09163	12318	9.4189	52.1432	56.0562	60.9677	69.8815	0	0	0	0.0744182	0.0864305	0.0235695	0.00633468	0.041821	0.528302	0.00785141	0.00764378	0.0185974	0.0101991	0.204166	0.0128927	0.0246115	0.0219784	0.483098	39.0252	0.131699	0.0181277
GCAGGCCACTTAGACG-1	1	47	159	spaceranger201_count_47058_HCA_BN_F13657028_GRCh38-2020-A_v3	1904	0	0	3690.6	7386.21	738.621	369.06	osteo_zone_2	5	177.2	0	3412.64	6685.06	3290.91	2441.74	1688.08	3139	8.05198	7423	8.91247	33.6387	38.1921	44.416	56.9581	0	0	0	0.0831966	0.144324	0.0120516	0.00835562	0.425659	0.143283	0.0692399	0.00968236	0.0256948	0.0145486	0.152214	0.00488451	0.0273981	0.0278938	0.550416	78.332	0.0145543	0.0260545
GCAGGCTCAGTGCAAT-1	1	50	156	spaceranger201_count_47058_HCA_BN_F13657028_GRCh38-2020-A_v3	1905	0	0	3929.3	7523.08	752.308	392.93	osteo_zone_2	5	86.0233	0	3440.06	6617.53	3098.64	2265.26	1522.79	4990	8.51539	22642	10.0276	44.3777	48.3394	53.5951	63.0245	0	0	0	0.072599	0.00390431	0.0238707	0.00256495	0.0242609	0.00770081	0.00295234	0.00648316	0.00929668	0.00533629	0.00497551	0.0085445	0.0131012	0.011881	0.00741825	0.180406	0.120868	0.0072183
GCAGTGGTCGCCTGGT-1	1	61	171	spaceranger201_count_47058_HCA_BN_F13657028_GRCh38-2020-A_v3	1908	0	0	4799.78	6833.71	683.371	479.978	osteo_zone_1	4	0	989.949	4532.82	7592.64	2190	1320.95	572.189	3521	8.16678	12153	9.40541	47.5191	51.6004	56.9078	66.5021	0	0	0	0.061439	0.00628796	0.0151011	0.00511646	0.0218776	0.0485303	0.00886994	0.00919686	0.0215636	0.00933182	0.146113	0.00708834	0.0177898	0.0164286	0.34936	91.3427	0.0551359	0.0173524
GCATGCGACGGCTCTG-1	1	79	177	spaceranger201_count_47058_HCA_BN_F13657028_GRCh38-2020-A_v3	1910	0	0	6226.12	6554.95	655.495	622.612	suture_zone_2	3	833.607	2362.12	5812.37	8254.48	756.637	111.803	0	2183	7.68891	6575	8.79118	53.673	57.749	62.8441	72.6692	0	0	0	0.0515199	0.0266611	0.0224594	0.00460472	0.102578	0.00958693	0.0033775	0.00566803	0.00794417	0.00528262	0.0258799	0.012094	0.0126534	0.0136146	0.0996976	11.5275	0.131894	0.00852146
GCCACGTTGCCATGCT-1	1	24	14	spaceranger201_count_47058_HCA_BN_F13657028_GRCh38-2020-A_v3	1915	0	0	1882.86	14035.5	1403.55	188.286	osteo_zone_4	7	6865.69	3956.69	448.219	0	8670.47	8222.47	7741.64	4866	8.49023	25213	10.1352	53.8135	57.046	61.3771	69.1984	0	0	0	0.0161809	26.2793	0.104948	0.0179704	0.246784	0.00690864	0.0282203	0.0246435	0.0405025	0.0289361	0.365508	0.0657385	0.0434539	0.0449474	0.80075	0.177596	0.534471	0.0248283
GCCACTATACTCTTGA-1	1	117	183	spaceranger201_count_47058_HCA_BN_F13657028_GRCh38-2020-A_v3	1916	0	0	9239.02	6272.85	627.285	923.902	osteo_zone_1	4	0	5292.15	8506.1	9464.49	1071.17	590	130	1479	7.2998	2847	7.95437	38.602	43.7302	50.7552	65.6129	0	0	0	0.0525114	0.443867	0.0272798	0.00880768	0.215689	0.0150016	0.0130428	0.0099478	0.00902242	0.0103485	0.123632	0.0191376	0.0236437	0.0295183	0.0123804	0.0506534	0.0936358	0.0174538
GCCACTATCAGCGGTT-1	1	35	131	spaceranger201_count_47058_HCA_BN_F13657028_GRCh38-2020-A_v3	1917	0	0	2742.5	8671.49	867.149	274.25	osteo_zone_2	5	1704.85	0	1811.77	5183.76	4555.11	3783.81	3073.63	5792	8.66441	44016	10.6923	60.5961	63.5246	67.1665	73.7186	0	0	0	0.0067837	0.00839793	0.026445	0.00201791	0.00656641	0.0035567	0.00264581	0.00523761	0.0159688	0.00737066	0.0336631	0.0120268	0.0116054	0.00962474	0.0597658	0.0997815	0.0328753	0.0049215
GCCAGACCGGTGCCGT-1	1	40	146	spaceranger201_count_47058_HCA_BN_F13657028_GRCh38-2020-A_v3	1923	0	0	3138.1	7982.95	798.295	313.81	osteo_zone_2	5	940.479	0	2610.08	5960.49	3949.39	3135.55	2401.6	3461	8.1496	11550	9.35453	45.5498	50.0519	55.5584	65.6883	0	0	0	0.0738525	0.0134431	0.0223687	0.00635298	0.0234191	0.0590423	0.00849531	0.00622296	0.022866	0.0105337	0.147577	0.0147889	0.0201358	0.0231607	0.431381	72.9654	0.101673	0.0174422
GCCATAGATCCTTCAA-1	1	14	52	spaceranger201_count_47058_HCA_BN_F13657028_GRCh38-2020-A_v3	1926	0	0	1085.81	12296.2	1229.62	108.581	osteo_zone_3	6	5615.07	2277.74	0	1509.6	7928.44	7334.2	6733.65	3298	8.10137	9455	9.15441	38.8789	43.5114	49.6774	61.174	0	0	0	0.0512097	0.0746623	0.0138635	0.00687065	0.114971	0.0274897	0.0289909	0.0111534	0.0230228	0.00940575	0.348132	0.00697949	0.0199067	0.0289175	0.819686	33.0142	0.0553495	0.0130329
GCCATTAATTCGTTAG-1	1	25	5	spaceranger201_count_47058_HCA_BN_F13657028_GRCh38-2020-A_v3	1928	0	0	1962.98	14448.6	1444.86	196.298	osteo_zone_4	7	7229.67	4359	819.39	0	8967.64	8539.94	8078.03	3623	8.19533	14952	9.61267	53.2705	56.7951	61.45	70.0776	0	0	0	0.0570828	0.0596847	0.046407	0.00536886	0.0190359	0.00930552	0.00483065	0.0111339	0.0150432	0.0114262	0.400378	0.0309849	0.0226589	0.0370848	0.412853	6.17066	0.228267	0.0176052
GCCATTCAGGTAAGCG-1	1	84	170	spaceranger201_count_47058_HCA_BN_F13657028_GRCh38-2020-A_v3	1929	0	0	6624.22	6874.6	687.46	662.422	suture_zone_1	2	1227.23	2634.69	5956.26	7993.01	333.766	0	394.462	2783	7.93164	10154	9.22572	58.0855	61.3453	65.7179	73.6262	0	0	0	0.0230248	0.376861	0.066768	0.00762103	0.124273	0.00692335	0.00511116	0.0105412	0.0250458	0.0215504	0.229808	0.0583904	0.0328469	0.0182434	0.0721118	0.178818	0.473773	0.0165916
GCCATTCTACTGGTCG-1	1	42	152	spaceranger201_count_47058_HCA_BN_F13657028_GRCh38-2020-A_v3	1931	0	0	3295.84	7707.53	770.753	329.584	osteo_zone_2	5	661.891	0	2932.93	6280.13	3736.05	2902.43	2156.76	3444	8.14468	8628	9.06288	32.3713	36.9726	43.1734	55.2619	0	0	0	0.10127	0.0115872	0.00597761	0.00652619	0.0689987	0.16006	0.0176676	0.0108858	0.0232485	0.00680457	0.35818	0.00339288	0.0209585	0.0358848	0.98397	93.3718	0.0127896	0.0245877
GCCGAATCCTACCGAT-1	1	15	41	spaceranger201_count_47058_HCA_BN_F13657028_GRCh38-2020-A_v3	1932	0	0	1165.94	12800.3	1280.03	116.594	osteo_zone_3	6	5999.42	2744.1	0	1002.45	8195.74	7637.05	7062.02	2887	7.96832	14169	9.55888	65.0152	67.9018	71.7976	78.8411	0	0	0	0.0257583	0.104412	0.00734998	0.00133965	0.0199216	0.0122412	0.00250124	0.00226888	0.00525435	0.0024584	0.0491269	0.00414435	0.00693874	0.00766285	0.0949175	16.7754	0.0250641	0.00467118
GCCGATTGTCGAATTA-1	1	69	171	spaceranger201_count_47058_HCA_BN_F13657028_GRCh38-2020-A_v3	1935	0	0	5434.08	6832.04	683.204	543.408	suture_zone_2	3	86.0233	1511.82	5001.37	7860.69	1550	681.836	0	3891	8.26668	14008	9.54745	46.0308	49.9143	55.0043	64.7915	0	0	0	0.151713	0.692233	0.0327255	0.00702453	0.0514159	0.0239219	0.00560607	0.0110831	0.0115436	0.00635697	0.00166916	0.013832	0.0212358	0.0209641	0.00796138	0.269681	0.182064	0.011151
GCCGGCTCGCTATGTC-1	1	72	170	spaceranger201_count_47058_HCA_BN_F13657028_GRCh38-2020-A_v3	1944	0	0	5672.78	6877.1	687.71	567.278	suture_zone_2	3	316.228	1699.24	5147.59	7830.97	1320.95	450	0	3147	8.05452	10503	9.25951	49.4811	53.1277	57.9263	67.3998	0	0	0	0.107353	0.030415	0.0225596	0.00405892	0.0704433	0.0126896	0.00452419	0.00720043	0.00950245	0.00461398	0.0061818	0.00948527	0.0133815	0.0161648	0.0111955	0.276653	0.133633	0.00806161
GCCGTACAGTGGTAGA-1	1	21	99	spaceranger201_count_47058_HCA_BN_F13657028_GRCh38-2020-A_v3	1947	0	0	1635.82	10140.4	1014.04	163.582	osteo_zone_3	6	3532.73	53.8516	0	3600.35	6203.39	5495.43	4819.6	3872	8.26178	15883	9.67307	52.7104	56.2929	60.7568	69.2438	0	0	0	0.0733894	0.0650895	0.0165813	0.00324258	0.0389648	0.156082	0.0103019	0.00939578	0.016207	0.00853678	0.0233203	0.00709644	0.0111029	0.0128999	0.0752892	4.0481	0.0657347	0.00717711
GCCGTATGCAATCTGA-1	1	100	176	spaceranger201_count_47058_HCA_BN_F13657028_GRCh38-2020-A_v3	1948	0	0	7891.98	6596.68	659.668	789.198	suture_zone_0	1	1255.43	3919.71	7182.9	8642.32	0	300	589.406	1609	7.38399	3057	8.02552	38.3382	43.0815	49.6238	63.7226	0	0	0	0.0846716	0.570335	0.0278087	0.00481653	0.283968	0.093345	0.00596481	0.0110253	0.00509705	0.00635768	0.1521	0.0175841	0.0184087	0.0223897	0.018412	0.0932867	0.13187	0.0123658
GCCTATAGGATAGTAC-1	1	67	163	spaceranger201_count_47058_HCA_BN_F13657028_GRCh38-2020-A_v3	1950	0	0	5276.34	7199.26	719.926	527.634	osteo_zone_1	4	0	1217.58	4647.76	7494.48	1738.07	901.388	177.2	2472	7.81319	7333	8.90028	49.9523	53.8661	59.3482	69.3713	0	0	0	0.017383	0.289571	0.074016	0.00717347	0.0246411	0.00418069	0.00952636	0.0099463	0.0301589	0.0223926	0.49915	0.0576101	0.0389473	0.0343925	0.337955	0.1059	0.405975	0.0237125
GCCTCCTGTAGTACTC-1	1	118	188	spaceranger201_count_47058_HCA_BN_F13657028_GRCh38-2020-A_v3	1951	0	0	9318.31	6043.34	604.334	931.831	osteo_zone_1	4	0	5435.68	8692.35	9723.23	1188.49	686.586	250	1350	7.2086	2836	7.9505	44.5698	49.8237	56.8759	70.0282	0	0	0	0.0597049	0.141594	0.00880427	0.00309983	0.121471	0.0247463	0.00517624	0.00541899	0.00314982	0.00362352	0.0112762	0.00382278	0.00691711	0.0117387	0.0054137	0.0847427	0.0332664	0.00560813
GCCTTATCAAGATAGC-1	1	80	166	spaceranger201_count_47058_HCA_BN_F13657028_GRCh38-2020-A_v3	1958	0	0	6307.07	7059.05	705.905	630.707	suture_zone_1	2	882.836	2287.12	5605.86	7780.13	657.647	0	53.8516	3020	8.01334	9000	9.10509	47.9778	51.6	56.5667	66.3889	0	0	0	0.0349604	0.144667	0.0559402	0.0141943	0.167922	0.00698314	0.0111589	0.0185255	0.0249333	0.0193644	0.660327	0.0477435	0.040354	0.0528694	0.268198	0.0838318	0.285088	0.0272
GCGAAGATGCGTAAGG-1	1	66	164	spaceranger201_count_47058_HCA_BN_F13657028_GRCh38-2020-A_v3	1963	0	0	5197.89	7153.36	715.336	519.789	osteo_zone_1	4	0	1160.78	4617.06	7499.63	1811.08	963.016	223.607	2690	7.89767	11965	9.38983	63.9532	66.7112	70.5976	77.9607	0	0	0	0.0253483	0.0813288	0.0624509	0.00475049	0.0175497	0.00503079	0.00831566	0.0088613	0.0299358	0.0222211	0.26889	0.0463248	0.0276225	0.0237235	0.199617	0.126572	0.362336	0.01665
GCGAAGCGCACCTGTA-1	1	95	175	spaceranger201_count_47058_HCA_BN_F13657028_GRCh38-2020-A_v3	1964	0	0	7495.54	6643.42	664.342	749.554	suture_zone_0	1	1623.61	3549.49	6837.73	8471.75	0	538.516	945.304	1674	7.42357	3666	8.20713	43.617	48.1724	54.8282	67.976	0	0	0	0.0553879	0.179606	0.0326474	0.00728315	0.137281	0.00866156	0.0084195	0.0108191	0.0100063	0.00908699	0.0751174	0.0219987	0.0177529	0.0222982	0.0237517	0.734425	0.185542	0.0129665
GCGAATACATCGTCGC-1	1	107	185	spaceranger201_count_47058_HCA_BN_F13657028_GRCh38-2020-A_v3	1967	0	0	8446.15	6183.55	618.355	844.615	suture_zone_1	2	640	4560.22	7858.98	9217.82	317.648	0	111.803	2308	7.74457	5548	8.62137	41.168	45.602	51.6763	64.0411	0	0	0	0.0985033	0.109463	0.0199716	0.00784853	0.205696	0.0313474	0.00995393	0.0089386	0.00966044	0.00971377	0.0275824	0.00826408	0.0193465	0.0259566	0.00377328	0.179757	0.0729988	0.013769
GCGAATAGTGAAGTCC-1	1	51	155	spaceranger201_count_47058_HCA_BN_F13657028_GRCh38-2020-A_v3	1968	0	0	4008.58	7568.15	756.815	400.858	osteo_zone_2	5	100	0	3451.41	6596.04	3040.3	2213.59	1476.28	3353	8.11791	13681	9.52384	54.572	58.3802	63.2702	71.5883	0	0	0	0.0594609	0.13515	0.0147037	0.00229775	0.0199923	0.00871569	0.00308232	0.00541746	0.00968576	0.00402325	0.0016191	0.00605099	0.00835693	0.00859876	0.00285112	0.163851	0.0889054	0.00418731
GCGACACTACCATCGG-1	1	121	189	spaceranger201_count_47058_HCA_BN_F13657028_GRCh38-2020-A_v3	1973	0	0	9555.34	5997.44	599.744	955.534	osteo_zone_1	4	0	5660.82	8910.2	9870.08	1414	912.195	472.652	4227	8.34948	16344	9.70168	49.278	52.6432	57.2075	65.6632	0	0	0	0.074178	0.219928	0.0228134	0.0106012	0.299191	0.0134834	0.0519636	0.015372	0.0361253	0.0343764	0.177205	0.0143039	0.024588	0.0369996	0.114266	0.0671491	0.0405445	0.022523
GCGACCTCAACCATCT-1	1	97	173	spaceranger201_count_47058_HCA_BN_F13657028_GRCh38-2020-A_v3	1974	0	0	7654.12	6735.22	673.522	765.412	suture_zone_0	1	1522.79	3660.07	6908.87	8422.57	0	502.892	800	1869	7.53369	4128	8.32579	44.2103	48.3769	54.3847	66.8362	0	0	0	0.045188	1.05761	0.0465076	0.00856247	0.183069	0.00939366	0.0119199	0.0165526	0.0153218	0.0136779	0.228073	0.0328236	0.0255738	0.0330511	0.0889597	0.071813	0.206659	0.0175066
GCGATCTTCCATGTGG-1	1	64	166	spaceranger201_count_47058_HCA_BN_F13657028_GRCh38-2020-A_v3	1983	0	0	5038.48	7061.55	706.155	503.848	osteo_zone_1	4	0	1073.55	4575.81	7522.61	1942.58	1080.46	323.883	3973	8.28753	15029	9.6178	46.4768	50.4491	55.6191	65.1274	0	0	0	0.104879	0.0256072	0.0272179	0.00580047	0.0471322	0.0149604	0.0044764	0.0110487	0.00778799	0.00547776	0.00314304	0.00957978	0.0159237	0.0173871	0.00474234	0.210185	0.149703	0.0107112
GCGATCTTGGTGCGAA-1	1	75	171	spaceranger201_count_47058_HCA_BN_F13657028_GRCh38-2020-A_v3	1984	0	0	5909.8	6830.37	683.037	590.98	suture_zone_2	3	541.202	1968.48	5392	7912.68	1050	186.815	0	3797	8.24223	15619	9.65631	53.8319	57.1163	61.5276	69.9469	0	0	0	0.122102	0.00710037	0.0279086	0.00546152	0.0479519	0.0122388	0.00584872	0.00994642	0.0179123	0.00984495	0.000601692	0.0120024	0.0194862	0.0201932	0.000962692	0.240945	0.169702	0.0105573
GCGATGTAGAATGTAT-1	1	73	165	spaceranger201_count_47058_HCA_BN_F13657028_GRCh38-2020-A_v3	1986	0	0	5752.06	7105.78	710.578	575.206	suture_zone_2	3	316.228	1724.09	5106.83	7643.17	1229.19	399.249	0	2360	7.76684	7829	8.96572	57.7341	60.9656	65.3851	74.1091	0	0	0	0.0189912	0.410092	0.0794221	0.00978358	0.100494	0.0436232	0.012779	0.0144642	0.0277906	0.0206909	0.47171	0.0706803	0.0395005	0.0380635	0.166614	0.115831	0.44494	0.0245107
GCGATTACTCGTATCC-1	1	96	174	spaceranger201_count_47058_HCA_BN_F13657028_GRCh38-2020-A_v3	1987	0	0	7574.83	6689.32	668.932	757.483	suture_zone_0	1	1571.66	3604.18	6872.85	8446.76	0	585.235	871.436	1352	7.21008	2843	7.95297	45.2339	50.1583	57.1931	70.0317	0	0	0	0.0388866	0.0979241	0.0196824	0.00398668	0.302506	0.0260258	0.00726213	0.0058191	0.00628136	0.00679824	0.0634136	0.0144711	0.0103639	0.0157323	0.0174155	0.467478	0.11329	0.00719571
GCGATTCTTGGCTTGT-1	1	29	119	spaceranger201_count_47058_HCA_BN_F13657028_GRCh38-2020-A_v3	1988	0	0	2267.61	9222.33	922.233	226.761	osteo_zone_2	5	2427.69	0	1088.53	4554.12	5206.5	4462.4	3763.64	3451	8.14671	14598	9.58871	56.816	60.1932	64.4883	72.4414	0	0	0	0.0337161	1.47352	0.0420623	0.00391395	0.018158	0.0305675	0.00594158	0.00895725	0.0194167	0.012617	0.12861	0.0254684	0.0195104	0.0157902	0.0943576	0.88564	0.27345	0.0119793
GCGATTGATATGAATA-1	1	47	153	spaceranger201_count_47058_HCA_BN_F13657028_GRCh38-2020-A_v3	1990	0	0	3691.44	7660.79	766.079	369.144	osteo_zone_2	5	320.156	0	3199.77	6438.65	3363.64	2533.55	1792.04	4672	8.44956	20057	9.90638	45.6	49.3494	54.3501	63.6685	0	0	0	0.0498091	0.00539953	0.0191848	0.0025313	0.0183212	0.00921402	0.00207768	0.00614212	0.00829828	0.00415003	0.00331039	0.00788025	0.0106243	0.0119265	0.0153149	0.135962	0.0881931	0.00598084
GCGTCGCCGTCTGCAT-1	1	60	164	spaceranger201_count_47058_HCA_BN_F13657028_GRCh38-2020-A_v3	2004	0	0	4721.33	7154.19	715.419	472.133	osteo_zone_1	4	0	763.217	4286.96	7299.84	2248.91	1392.62	637.887	2952	7.99058	8428	9.03943	43.2843	47.5202	53.3104	64.6298	0	0	0	0.0475923	0.00980329	0.0100339	0.00138433	0.0139115	0.0367813	0.00175392	0.00268929	0.00393213	0.00215916	0.0011808	0.00391405	0.00640015	0.00740965	0.00392965	0.098619	0.0605829	0.0032309
GCGTTCAGGAACTTGT-1	1	124	186	spaceranger201_count_47058_HCA_BN_F13657028_GRCh38-2020-A_v3	2011	0	0	9794.03	6134.31	613.431	979.403	osteo_zone_1	4	0	5891.23	9092.25	9875.89	1662.08	1171.07	670.82	2335	7.7562	5763	8.65939	44.1437	48.2214	53.9129	65.2438	0	0	0	0.0765922	0.566848	0.046487	0.0126645	0.237022	0.00930491	0.0191363	0.019847	0.0201841	0.0190905	0.188886	0.0339547	0.0372297	0.0381812	0.12255	0.121004	0.186314	0.0261173
GCTAACAGGCAATCAG-1	1	92	178	spaceranger201_count_47058_HCA_BN_F13657028_GRCh38-2020-A_v3	2014	0	0	7257.68	6506.54	650.654	725.768	suture_zone_0	1	1850.84	3327.1	6677.2	8531.6	0	223.607	1021.22	3001	8.00703	8778	9.08012	45.2039	49.1912	54.3974	64.992	0	0	0	0.130562	0.13345	0.022092	0.00512035	0.300317	0.0105424	0.00291295	0.00696959	0.0059095	0.00405682	0.00306931	0.00834359	0.0120492	0.0123152	0.00263005	0.174812	0.121681	0.00826582
GCTAACCGCCTGTACG-1	1	118	182	spaceranger201_count_47058_HCA_BN_F13657028_GRCh38-2020-A_v3	2016	0	0	9319.14	6318.76	631.876	931.914	osteo_zone_1	4	0	5357.85	8555.29	9457.65	1150	671.863	141.421	3283	8.09682	7465	8.91812	27.6624	32.5653	39.491	52.8868	0	0	0	0.0637865	0.186139	0.0369057	0.0113939	0.182637	0.00678549	0.0193469	0.0219147	0.0199926	0.0231398	0.43092	0.0304846	0.0357345	0.0730535	1.77559	0.050473	0.146606	0.0248418
GCTACCGAACGGTCAT-1	1	82	166	spaceranger201_count_47058_HCA_BN_F13657028_GRCh38-2020-A_v3	2018	0	0	6465.65	7058.21	705.821	646.565	suture_zone_1	2	1030.97	2432.98	5732.47	7809.87	509.902	0	177.2	3221	8.07776	8958	9.10041	43.6705	47.6446	52.8355	63.061	0	0	0	0.0296872	4.04394	0.0837552	0.0140999	0.345852	0.00626358	0.0343842	0.021648	0.0349185	0.0331015	0.673217	0.0667522	0.046891	0.0442484	0.752164	0.117359	0.402315	0.027052
GCTACTTCCGGAATGC-1	1	47	151	spaceranger201_count_47058_HCA_BN_F13657028_GRCh38-2020-A_v3	2019	0	0	3692.27	7752.6	775.26	369.227	osteo_zone_2	5	390.512	0	3124.18	6344.15	3385.87	2564.94	1829.23	3890	8.26642	15611	9.65579	49.8431	53.6929	58.5228	67.4973	0	0	0	0.0488516	0.00626085	0.0196803	0.00196388	0.0137812	0.00723666	0.00225933	0.00544763	0.010268	0.00485587	0.00280456	0.00625817	0.00897652	0.00722041	0.00859427	0.130802	0.0985827	0.00456319
GCTATGAGTGTACTTC-1	1	117	191	spaceranger201_count_47058_HCA_BN_F13657028_GRCh38-2020-A_v3	2023	0	0	9238.19	5906.46	590.646	923.819	osteo_zone_1	4	0	5404.34	8694	9820.82	1160.78	661.891	223.607	2840	7.95191	7904	8.97525	43.4211	47.6847	53.4413	64.4484	0	0	0	0.0878859	0.136656	0.0213845	0.00814332	0.144995	0.0152401	0.0107034	0.0132696	0.011126	0.00983791	0.0273293	0.0115487	0.0200375	0.0277879	0.0188405	8.76611	0.0765279	0.0110474
GCTCAGAACTACGACT-1	1	27	5	spaceranger201_count_47058_HCA_BN_F13657028_GRCh38-2020-A_v3	2031	0	0	2121.55	14447.8	1444.78	212.155	osteo_zone_4	7	7171.62	4376.4	918.368	0	8855.87	8441.47	7993.9	5702	8.64875	62862	11.0487	72.4524	74.6142	77.2263	81.8316	0	0	0	0.00436495	0.0252536	0.0146089	0.00176672	0.0177561	0.00458787	0.00449268	0.00522659	0.00925488	0.0064387	0.175632	0.00779725	0.00512602	0.0127825	0.28139	0.0531346	0.0294679	0.00442381
GCTCCGGCACCAACTC-1	1	16	68	spaceranger201_count_47058_HCA_BN_F13657028_GRCh38-2020-A_v3	2035	0	0	1242.72	11562.5	1156.25	124.272	osteo_zone_3	6	4892.77	1509.6	0	2214.16	7319.05	6687.28	6061.72	3942	8.2797	14786	9.6015	46.9025	51.0009	56.0868	65.562	0	0	0	0.0792115	0.0627878	0.0169226	0.00271847	0.040448	0.0200918	0.00403434	0.00563972	0.00811876	0.00423552	0.0533229	0.00617653	0.0115077	0.0136195	0.158714	3.33259	0.0771239	0.00705174
GCTCCTGTGCCAGCGA-1	1	16	58	spaceranger201_count_47058_HCA_BN_F13657028_GRCh38-2020-A_v3	2036	0	0	1244.39	12020.7	1202.07	124.439	osteo_zone_3	6	5313.12	1994.72	0	1718.28	7636	7036.31	6433.08	4163	8.33423	25430	10.1437	63.4369	66.3822	70.0511	76.7715	0	0	0	0.0162925	0.0607379	0.0517083	0.00444091	0.00608133	0.0128357	0.00398157	0.00825295	0.0194405	0.0131552	0.185168	0.0394975	0.0267359	0.0168825	0.0814276	0.173015	0.30047	0.0113253
GCTCGCTGCCGCGGAA-1	1	53	165	spaceranger201_count_47058_HCA_BN_F13657028_GRCh38-2020-A_v3	2040	0	0	4166.32	7109.96	710.996	416.632	osteo_zone_1	4	0	394.462	3923.23	7116.4	2823.99	1960.23	1204.16	2721	7.90912	6972	8.8498	38.9845	43.7034	50.1291	62.3351	0	0	0	0.0654861	0.0143583	0.00675617	0.00362697	0.0222454	0.0476129	0.00898792	0.00469993	0.0158064	0.00598991	0.0847556	0.00362996	0.0167082	0.016354	0.777256	86.4051	0.0241557	0.0132893
GCTCGTCTCCAGTGGT-1	1	106	176	spaceranger201_count_47058_HCA_BN_F13657028_GRCh38-2020-A_v3	2042	0	0	8367.7	6595.84	659.584	836.77	suture_zone_1	2	797.559	4405.01	7621.95	8830.61	235.372	0	100	1580	7.36581	3791	8.24065	49.7758	53.7325	59.3511	71.5115	0	0	0	0.0523871	0.174756	0.0386898	0.0132935	0.198642	0.00780439	0.013068	0.0193842	0.0135048	0.0142451	0.247188	0.0252465	0.0282317	0.0420398	0.033139	0.0563935	0.139012	0.0174518
GCTCTGATTAGCTGTT-1	1	66	172	spaceranger201_count_47058_HCA_BN_F13657028_GRCh38-2020-A_v3	2045	0	0	5196.22	6786.13	678.613	519.622	osteo_zone_1	4	0	1347.92	4869.52	7822.77	1770.71	905.539	177.2	2457	7.8071	7745	8.95493	53.3505	56.9916	62.1433	71.4526	0	0	0	0.0546251	0.101668	0.0158521	0.00467321	0.0547881	0.0134602	0.00753731	0.00734802	0.0105288	0.00620721	0.0268131	0.00626883	0.0124078	0.0100033	0.0692019	22.7323	0.083168	0.00891854
GCTGGACATTGGACAT-1	1	94	176	spaceranger201_count_47058_HCA_BN_F13657028_GRCh38-2020-A_v3	2048	0	0	7416.26	6598.35	659.835	741.626	suture_zone_0	1	1736.69	3438.62	6751.93	8479.37	0	399.249	1080.46	2201	7.69712	6638	8.80072	53.1937	56.8243	62.0217	72.1302	0	0	0	0.12	0.350775	0.0253823	0.00626357	0.261591	0.0112877	0.014325	0.0113588	0.012196	0.0121503	0.024909	0.012875	0.0144527	0.0186867	0.0225425	0.104576	0.0992064	0.0109589
GCTGTTGCTGTATCAC-1	1	105	185	spaceranger201_count_47058_HCA_BN_F13657028_GRCh38-2020-A_v3	2052	0	0	8287.58	6183.55	618.355	828.758	suture_zone_1	2	790	4417.7	7729.56	9160.44	198.494	0	165.529	2420	7.79194	7107	8.86898	50.007	53.8905	59.0967	69.4245	0	0	0	0.0697329	0.0410129	0.0150457	0.00260786	0.166308	0.00920816	0.00523909	0.00638302	0.00999219	0.00644336	0.00443977	0.00663279	0.013938	0.0127987	0.000820456	0.143048	0.0735353	0.0072263
GCTTAGCGCCGGTTAT-1	1	114	184	spaceranger201_count_47058_HCA_BN_F13657028_GRCh38-2020-A_v3	2054	0	0	9001.16	6227.79	622.779	900.116	suture_zone_2	3	86.0233	5092.21	8333.61	9409.53	855.862	373.363	0	1291	7.16395	2386	7.77779	38.2649	44.0905	52.4728	66.8483	0	0	0	0.0670031	0.144981	0.0138051	0.00884012	0.381811	0.0112722	0.0092665	0.0103746	0.00458853	0.00586647	0.0631371	0.00702459	0.0132011	0.0265486	0.00489464	0.0495535	0.0369658	0.011196
GCTTATACAGTAGGTG-1	1	18	34	spaceranger201_count_47058_HCA_BN_F13657028_GRCh38-2020-A_v3	2055	0	0	1405.47	13119.9	1311.99	140.547	osteo_zone_3	6	6214.64	3061.93	0	608.276	8293.67	7768.99	7219.49	3116	8.04463	13415	9.5042	59.6124	62.9966	67.2605	75.0801	0	0	0	0.0230216	0.392929	0.0912943	0.00925267	0.00343656	0.0102753	0.00596559	0.0119588	0.0286362	0.0195513	0.227623	0.067317	0.0377171	0.0368807	0.0797657	0.205621	0.530376	0.0273747
GCTTATCCTGTAACGG-1	1	68	166	spaceranger201_count_47058_HCA_BN_F13657028_GRCh38-2020-A_v3	2056	0	0	5355.63	7061.55	706.155	535.563	osteo_zone_1	4	0	1346.29	4788.29	7606.45	1626.93	776.209	50	2364	7.76853	7432	8.91368	54.6152	58.2347	62.9575	72.3089	0	0	0	0.0462785	0.492729	0.0361917	0.00379813	0.0472786	0.0153806	0.00566381	0.00541713	0.0147671	0.00950165	0.0669033	0.0216985	0.015463	0.0154515	0.0436585	0.124239	0.244032	0.00886927
GCTTGGTCCACGATCC-1	1	77	169	spaceranger201_count_47058_HCA_BN_F13657028_GRCh38-2020-A_v3	2072	0	0	6068.38	6922.17	692.217	606.838	suture_zone_2	3	668.506	2074.46	5454.47	7835.56	900	50	0	2502	7.82525	8522	9.05052	57.6391	60.7839	65.0199	73.4687	0	0	0	0.0424688	0.0552066	0.0239204	0.00505359	0.236579	0.00739852	0.0111277	0.0102052	0.0103785	0.00906619	0.0302689	0.0109506	0.0133725	0.00969068	0.0175283	0.123906	0.165085	0.00788933
GCTTGGTCCTTGTAGG-1	1	126	184	spaceranger201_count_47058_HCA_BN_F13657028_GRCh38-2020-A_v3	2073	0	0	9952.61	6225.28	622.528	995.261	osteo_zone_1	4	0	6013.49	9184.47	9866.39	1802.78	1320.95	776.209	2733	7.91352	7511	8.92426	47.9563	51.2448	56.0511	65.7036	0	0	0	0.0878689	0.671329	0.0656827	0.027941	0.617395	0.0132291	0.0401833	0.0537122	0.0340158	0.0403771	0.314541	0.0545991	0.0600824	0.068473	0.0354815	0.0579065	0.214163	0.0488564
GGAACTCGTGTTCATA-1	1	90	168	spaceranger201_count_47058_HCA_BN_F13657028_GRCh38-2020-A_v3	2079	0	0	7099.94	6965.57	696.557	709.994	suture_zone_0	1	1652.15	3049.61	6289.84	8009.6	0	130	796.304	2306	7.7437	6266	8.74305	49.1382	53.0003	58.3945	68.6403	0	0	0	0.0254377	2.73478	0.0802332	0.00913036	0.247017	0.0126212	0.0140851	0.022542	0.0317842	0.0261041	0.372565	0.0674217	0.0353831	0.030748	0.141729	0.13915	0.46976	0.0185222
GGAAGGCTGGCCGATC-1	1	73	167	spaceranger201_count_47058_HCA_BN_F13657028_GRCh38-2020-A_v3	2082	0	0	5752.06	7014.81	701.481	575.206	suture_zone_2	3	360.555	1755.7	5166.01	7742.49	1221.02	364.005	0	1928	7.56476	5736	8.65469	55.2999	59.0656	64.3131	74.7908	0	0	0	0.0360358	0.32164	0.0389907	0.00638506	0.167983	0.00728407	0.0309882	0.012582	0.0195914	0.0225219	0.0983378	0.0302853	0.0224282	0.018559	0.0258255	0.108266	0.240013	0.0143807
GGAAGTCGCCACAATC-1	1	39	139	spaceranger201_count_47058_HCA_BN_F13657028_GRCh38-2020-A_v3	2083	0	0	3058.81	8304.27	830.427	305.881	osteo_zone_2	5	1209.34	0	2311.38	5644.77	4133.24	3340.54	2620.92	4708	8.45723	22434	10.0184	52.3803	55.7769	60.1186	68.1822	0	0	0	0.0424277	0.017798	0.0214281	0.00264878	0.0212923	0.00567806	0.00924885	0.00727401	0.0332208	0.0234944	0.0104982	0.00889997	0.00935302	0.0146016	0.0249754	0.139822	0.0666506	0.00557974
GGAATCATGTAGAAGC-1	1	35	135	spaceranger201_count_47058_HCA_BN_F13657028_GRCh38-2020-A_v3	2084	0	0	2741.66	8487.88	848.788	274.166	osteo_zone_2	5	1565.41	0	1970.41	5378.79	4482.82	3696.11	2978.46	3470	8.1522	12074	9.39889	48.4843	52.2776	57.3961	66.9289	0	0	0	0.0926608	0.0111674	0.0157643	0.00551353	0.0314465	0.0368061	0.00741776	0.00681742	0.0174768	0.00820842	0.0779096	0.005902	0.0185784	0.0160641	0.161937	53.1034	0.0664486	0.0133629
GGAATGAAGGTGTATC-1	1	45	147	spaceranger201_count_47058_HCA_BN_F13657028_GRCh38-2020-A_v3	2086	0	0	3533.7	7936.21	793.621	353.37	osteo_zone_2	5	632.535	0	2882.52	6115.85	3579.62	2772.45	2043.94	5422	8.5984	33612	10.4227	54.787	58.1638	62.2932	69.862	0	0	0	0.0687277	0.00855227	0.0345603	0.00281098	0.0266754	0.00983919	0.00520651	0.00696162	0.020326	0.0111569	0.0101171	0.0135559	0.0170051	0.0165489	0.0315221	0.187909	0.11754	0.00790958
GGAATGTTGAATGGTT-1	1	72	176	spaceranger201_count_47058_HCA_BN_F13657028_GRCh38-2020-A_v3	2092	0	0	5671.94	6602.52	660.252	567.194	suture_zone_2	3	269.258	1835.05	5338.7	8129.46	1320.95	532.353	0	2760	7.92335	9385	9.14697	54.5445	58.2419	63.154	71.8913	0	0	0	0.0700266	0.0369573	0.0132039	0.00467591	0.0514926	0.0229502	0.0113071	0.00554838	0.02006	0.00894347	0.0531708	0.00640388	0.0162476	0.0151609	0.182628	56.6029	0.0597643	0.0135071
GGAATTATCTATCAGG-1	1	74	174	spaceranger201_count_47058_HCA_BN_F13657028_GRCh38-2020-A_v3	2093	0	0	5830.52	6693.49	669.349	583.052	suture_zone_2	3	450	1963.52	5428.6	8052.34	1121.12	308.869	0	3754	8.23084	16506	9.71154	57.1429	60.2629	64.4372	72.198	0	0	0	0.116245	0.0464775	0.0275743	0.00657758	0.0394035	0.0129182	0.00490643	0.0143386	0.0149407	0.0114689	0.000345125	0.0125679	0.0186505	0.0169718	0.00561298	0.295861	0.167954	0.0119668
GGAATTGATTACGTAT-1	1	90	166	spaceranger201_count_47058_HCA_BN_F13657028_GRCh38-2020-A_v3	2094	0	0	7099.94	7057.38	705.738	709.994	suture_zone_0	1	1676.72	3069.67	6291.14	7970.1	0	139.284	821.523	2518	7.83162	6885	8.83725	47.4074	51.2709	56.7611	66.8845	0	0	0	0.0213747	7.99347	0.0729079	0.00927807	0.328606	0.00768048	0.0175138	0.0128267	0.0228381	0.0237174	0.232125	0.0620141	0.0307634	0.0333872	0.292123	0.0793446	0.421127	0.0185963
GGACAGCTCAGCCTAG-1	1	105	177	spaceranger201_count_47058_HCA_BN_F13657028_GRCh38-2020-A_v3	2097	0	0	8288.41	6549.94	654.994	828.841	suture_zone_1	2	891.572	4290.47	7530.77	8825.4	100	0	235.372	1484	7.30317	2821	7.9452	38.0007	43.318	50.6558	65.1188	0	0	0	0.0770636	0.407138	0.0329969	0.00806833	0.406975	0.032933	0.0134737	0.0119285	0.00780306	0.00911355	0.134167	0.0219557	0.0223176	0.0221673	0.0159337	0.0646998	0.136265	0.0160459
GGACGTACCAATTCTT-1	1	28	10	spaceranger201_count_47058_HCA_BN_F13657028_GRCh38-2020-A_v3	2102	0	0	2200.84	14218.2	1421.82	220.084	osteo_zone_4	7	6965.61	4183.71	799.312	0	8661.7	8242.39	7791.08	6283	8.74576	24930	10.1239	24.268	28.8728	34.998	46.8712	0	0	0	0.0438829	67.7622	0.0549827	0.0261763	1.5612	0.00632263	0.0285614	0.0325331	0.0117012	0.0101642	0.697005	0.0178035	0.028297	0.113231	2.36177	0.0500866	0.456757	0.0230314
GGACGTTCATGACATT-1	1	124	190	spaceranger201_count_47058_HCA_BN_F13657028_GRCh38-2020-A_v3	2105	0	0	9794.03	5950.7	595.07	979.403	osteo_zone_1	4	0	5943.62	9181.78	10049.3	1697.79	1196.41	756.637	4359	8.38023	16823	9.73056	48.6061	51.9824	56.4525	64.9646	0	0	0	0.082513	0.186466	0.0286059	0.0116902	0.530838	0.0168832	0.0373931	0.0191682	0.0170769	0.0157959	0.0579311	0.0142524	0.026671	0.0310272	0.0172534	0.137531	0.080843	0.0183415
GGACTCGTTGCGGCAT-1	1	100	172	spaceranger201_count_47058_HCA_BN_F13657028_GRCh38-2020-A_v3	2108	0	0	7892.81	6780.29	678.029	789.281	suture_zone_0	1	1332.7	3873.51	7086.47	8455.39	0	269.258	572.189	2054	7.62803	5098	8.5368	46.685	50.7846	56.7674	68.8505	0	0	0	0.0793452	1.00879	0.0364488	0.00978812	0.30077	0.0123651	0.0177518	0.0137752	0.0123426	0.0132101	0.247275	0.0243396	0.0294132	0.0419956	0.0876991	0.192473	0.153781	0.0247504
GGAGCGAGCTACTTAC-1	1	83	169	spaceranger201_count_47058_HCA_BN_F13657028_GRCh38-2020-A_v3	2115	0	0	6544.1	6921.34	692.134	654.41	suture_zone_1	2	1098.82	2505.77	5828.18	7918.11	450	0	266.271	2552	7.84502	8592	9.0587	56.4828	59.6951	64.176	72.7654	0	0	0	0.0340862	0.520516	0.062971	0.00676199	0.209568	0.00819457	0.0084394	0.0102226	0.019604	0.013828	0.268439	0.0504658	0.0242552	0.0235898	0.101043	0.13981	0.37865	0.0183357
GGAGCGTCTAGACACT-1	1	49	155	spaceranger201_count_47058_HCA_BN_F13657028_GRCh38-2020-A_v3	2116	0	0	3850.01	7568.99	756.899	385.001	osteo_zone_2	5	165.529	0	3355.98	6546.18	3177.2	2346.83	1606.27	4158	8.33303	17803	9.78718	49.75	53.5809	58.5126	67.2976	0	0	0	0.0260623	0.011868	0.0140612	0.000901606	0.00737896	0.00389988	0.00136627	0.00307875	0.00623118	0.00348655	0.00476659	0.00522071	0.00552331	0.00616832	0.014063	0.0908476	0.0406743	0.00311106
GGAGGCTACGTTCTAT-1	1	52	160	spaceranger201_count_47058_HCA_BN_F13657028_GRCh38-2020-A_v3	2117	0	0	4087.87	7339.47	733.947	408.787	osteo_zone_1	4	0	198.494	3688.97	6858	2917.55	2069.52	1317.35	4515	8.41538	18872	9.84549	45.1304	49.433	54.6842	64.1214	0	0	0	0.144197	0.0147175	0.0273604	0.0043901	0.0425048	0.024109	0.00716753	0.00929377	0.0149753	0.00880114	0.00211773	0.01224	0.0165444	0.0245884	0.00835469	0.318575	0.191086	0.0125148
GGAGGTATTCCGAATC-1	1	38	140	spaceranger201_count_47058_HCA_BN_F13657028_GRCh38-2020-A_v3	2119	0	0	2979.52	8258.37	825.837	297.952	osteo_zone_2	5	1235.56	0	2302.04	5672.93	4193.35	3394.66	2669.87	4935	8.50431	28094	10.2433	56.7239	60.0306	64.2023	71.5135	0	0	0	0.0201425	0.0132981	0.0174874	0.00235722	0.00974677	0.0337752	0.00310157	0.0078823	0.0107112	0.00620569	0.0352076	0.00785553	0.00782551	0.0104956	0.0425527	6.48814	0.041181	0.0064252
GGAGGTGAGTTGGACC-1	1	95	171	spaceranger201_count_47058_HCA_BN_F13657028_GRCh38-2020-A_v3	2120	0	0	7495.54	6827.03	682.703	749.554	suture_zone_0	1	1690	3501.27	6737.84	8282.18	0	582.151	945.304	2220	7.70571	8158	9.00688	61.5592	64.5624	68.7056	76.9919	0	0	0	0.0339775	0.914267	0.0835397	0.0101493	0.195729	0.0115091	0.0183787	0.0180135	0.0314044	0.0285166	0.328621	0.0698145	0.0364531	0.0355113	0.0656786	0.0983503	0.453715	0.0247158
GGAGTGAGCTGTCCGT-1	1	44	152	spaceranger201_count_47058_HCA_BN_F13657028_GRCh38-2020-A_v3	2122	0	0	3454.41	7707.53	770.753	345.441	osteo_zone_2	5	532.353	0	3022.35	6322.86	3589.23	2758.55	2015.47	2979	7.99968	9478	9.15683	48.0059	52.2684	57.6071	67.873	0	0	0	0.0647986	0.0746982	0.00796482	0.00399102	0.0381436	0.0483835	0.00979546	0.00638712	0.0205401	0.00680067	0.0443502	0.0033051	0.0124596	0.0129764	0.381854	52.3718	0.0356314	0.0102363
GGATAACGCAGTGAAG-1	1	83	165	spaceranger201_count_47058_HCA_BN_F13657028_GRCh38-2020-A_v3	2123	0	0	6544.93	7104.12	710.412	654.493	suture_zone_1	2	1094.58	2490.7	5765.85	7775.87	455.412	0	240	3829	8.25062	11266	9.32963	40.0408	43.9641	49.139	59.4443	0	0	0	0.0293758	9.18862	0.0903041	0.015279	0.363479	0.00720883	0.0228505	0.0279028	0.0372715	0.0281681	0.502894	0.0724083	0.0529873	0.0661191	0.553979	0.145845	0.485157	0.036402
GGATCGAAGATTGTGA-1	1	120	190	spaceranger201_count_47058_HCA_BN_F13657028_GRCh38-2020-A_v3	2125	0	0	9476.88	5951.53	595.153	947.688	osteo_zone_1	4	0	5608.22	8871.78	9881.28	1360.15	857.263	412.311	2790	7.93416	8266	9.02003	48.6571	52.3591	57.5853	67.5538	0	0	0	0.0964182	0.130657	0.0176473	0.00566787	0.205664	0.0115929	0.0126989	0.010814	0.0124253	0.00905522	0.0335758	0.00932864	0.0170905	0.0218253	0.0150968	2.87272	0.074835	0.0129185
GGATCTTGCAACGAAT-1	1	32	132	spaceranger201_count_47058_HCA_BN_F13657028_GRCh38-2020-A_v3	2126	0	0	2504.63	8626.43	862.643	250.463	osteo_zone_2	5	1868.07	0	1696.14	5178.8	4788.16	4004.12	3287.1	4022	8.29978	12020	9.39441	35.807	40.2163	46.1231	57.3627	0	0	0	0.138604	0.00841531	0.015546	0.00966623	0.0619678	0.138819	0.0238037	0.0144162	0.0414048	0.0180654	0.272957	0.00714912	0.0352301	0.0436074	0.706115	120.32	0.0255933	0.037766
GGCAATCAAGCCTAGA-1	1	126	188	spaceranger201_count_47058_HCA_BN_F13657028_GRCh38-2020-A_v3	2131	0	0	9952.61	6042.5	604.25	995.261	osteo_zone_1	4	0	6061.53	9270.95	10038	1824.83	1328.5	850	3542	8.17273	10251	9.23523	41.4691	45.42	50.9804	61.2721	0	0	0	0.127844	0.445967	0.0364569	0.0230316	0.886901	0.0117818	0.102573	0.0321635	0.0299678	0.0359216	0.105416	0.0187542	0.0518441	0.0814522	0.0503287	0.0723045	0.07069	0.0415138
GGCAATGGTCACTGTC-1	1	92	180	spaceranger201_count_47058_HCA_BN_F13657028_GRCh38-2020-A_v3	2132	0	0	7257.68	6414.74	641.474	725.768	suture_zone_0	1	1850.84	3361.49	6731.49	8627.64	0	177.2	1030.97	3634	8.19836	13021	9.4744	50.7565	54.4044	59.02	67.5294	0	0	0	0.0852116	0.0231134	0.0210073	0.00467715	0.196936	0.0164317	0.00284535	0.00796315	0.00594061	0.00379779	0.00425686	0.00904284	0.0142489	0.0125419	0.000792465	0.178666	0.111235	0.00765591
GGCACGGCAAGCTACC-1	1	26	122	spaceranger201_count_47058_HCA_BN_F13657028_GRCh38-2020-A_v3	2133	0	0	2030.58	9085.46	908.546	203.058	osteo_zone_2	5	2525.07	0	1077.03	4668.93	5400.79	4633.76	3923.23	3588	8.18563	9813	9.19157	34.0671	38.4388	44.7875	57.0264	0	0	0	0.181527	0.005099	0.00709507	0.00851276	0.0610454	0.77303	0.00802184	0.0103172	0.0157117	0.0049414	0.192019	0.00371283	0.0237344	0.0264164	0.427894	96.5776	0.0109948	0.0212345
GGCAGCCGCTCGTCAC-1	1	21	111	spaceranger201_count_47058_HCA_BN_F13657028_GRCh38-2020-A_v3	2135	0	0	1634.15	9590.39	959.039	163.415	osteo_zone_2	5	3156.26	0	500	4150.05	5970.97	5225.87	4524.35	3967	8.28602	11618	9.3604	33.5514	38.0358	44.1212	56.0682	0	0	0	0.335686	0.0102341	0.0121599	0.0102374	0.0780923	0.0981359	0.0300049	0.0158061	0.0399127	0.0113572	0.175478	0.00510609	0.0249134	0.0327983	0.506103	111.71	0.0192733	0.0268114
GGCATAAGGTGGCGAT-1	1	106	190	spaceranger201_count_47058_HCA_BN_F13657028_GRCh38-2020-A_v3	2138	0	0	8366.03	5954.04	595.404	836.603	suture_zone_2	3	721.734	4568.38	7918.47	9418.48	406.079	111.803	0	2911	7.9766	11631	9.36152	58.9115	62.2216	66.5377	74.6367	0	0	0	0.090015	0.130135	0.0213148	0.00614103	0.246083	0.0303847	0.0092318	0.0087641	0.0141298	0.00902785	0.0375798	0.0107177	0.0177318	0.0225701	0.102392	34.1707	0.107103	0.0153055
GGCATAGACGGAGTGG-1	1	84	180	spaceranger201_count_47058_HCA_BN_F13657028_GRCh38-2020-A_v3	2140	0	0	6623.39	6416.41	641.641	662.339	suture_zone_1	2	1245.35	2767.96	6192.71	8427.96	399.249	0	412.311	2238	7.71378	5506	8.61378	44.6785	49.0011	54.9037	66.4003	0	0	0	0.0588596	0.143532	0.0120568	0.00429174	0.146859	0.0188981	0.0084833	0.00571974	0.0147157	0.00648	0.0756429	0.00751606	0.0134095	0.0133804	0.265532	39.6319	0.0751498	0.0110933
GGCCATGGTCGACTAC-1	1	105	171	spaceranger201_count_47058_HCA_BN_F13657028_GRCh38-2020-A_v3	2147	0	0	8288.41	6825.36	682.536	828.841	suture_zone_1	2	1024.16	4227.07	7392.46	8549.49	130	0	223.607	2106	7.65302	4574	8.42836	40.4023	44.753	50.9838	64.1014	0	0	0	0.0528362	2.10214	0.0452447	0.01322	0.226951	0.0133016	0.0206742	0.0177126	0.0184134	0.0183214	0.239731	0.0342761	0.0335666	0.049159	0.154213	0.0994551	0.195342	0.0251898
GGCCGCCATCACTGAA-1	1	105	189	spaceranger201_count_47058_HCA_BN_F13657028_GRCh38-2020-A_v3	2150	0	0	8286.74	5999.94	599.994	828.674	suture_zone_2	3	790	4485.1	7832.66	9346.11	320.156	53.8516	0	3108	8.04206	8933	9.09762	44.4532	48.4384	53.8341	64.3233	0	0	0	0.0825941	0.094012	0.0165212	0.0102728	0.271524	0.0227036	0.00871365	0.0084693	0.012947	0.00682999	0.0281322	0.0087541	0.0209972	0.0253345	0.031867	19.3298	0.0670616	0.0153328
GGCCGGCAGCCTGAGT-1	1	47	157	spaceranger201_count_47058_HCA_BN_F13657028_GRCh38-2020-A_v3	2151	0	0	3691.44	7477.18	747.718	369.144	osteo_zone_2	5	214.709	0	3334.38	6590.3	3306.07	2464.16	1714.53	3441	8.14381	10376	9.24735	41.7309	46.1835	52.1203	62.8662	0	0	0	0.0837257	0.0109751	0.0175722	0.00553179	0.0254104	0.0724801	0.0108421	0.0067606	0.0234702	0.0103902	0.111504	0.0116591	0.025371	0.0245405	0.424776	90.4999	0.0747953	0.0229049
GGCCTATCGTCCTCTG-1	1	99	175	spaceranger201_count_47058_HCA_BN_F13657028_GRCh38-2020-A_v3	2152	0	0	7812.69	6642.58	664.258	781.269	suture_zone_0	1	1347.37	3829.7	7088.65	8567.57	0	383.275	657.647	1474	7.29641	2974	7.998	42.6026	47.041	53.766	67.2495	0	0	0	0.106851	0.260083	0.0229923	0.0134418	0.197208	0.0188478	0.0195311	0.0153149	0.012968	0.0173267	0.0655012	0.0171018	0.0213984	0.0384276	0.00960425	0.0705715	0.0673044	0.0192932
GGCGCAGGTTCCTTAC-1	1	18	38	spaceranger201_count_47058_HCA_BN_F13657028_GRCh38-2020-A_v3	2158	0	0	1404.63	12937.1	1293.71	140.463	osteo_zone_3	6	6033.71	2862.76	0	806.226	8147.94	7611.91	7054.43	1389	7.23706	3247	8.08579	50.4158	54.635	60.7946	72.6209	0	0	0	0.0216623	1.72594	0.0152093	0.00281657	0.10907	0.0161517	0.00531468	0.00505993	0.00557495	0.00462515	0.0514936	0.0104301	0.0106764	0.0134803	0.0430793	0.181571	0.0930154	0.00636123
GGCGGAAGTCGGTCGG-1	1	91	179	spaceranger201_count_47058_HCA_BN_F13657028_GRCh38-2020-A_v3	2159	0	0	7177.56	6461.47	646.147	717.756	suture_zone_0	1	1787.57	3278.32	6645.54	8560.37	0	139.284	955.249	2908	7.97556	8622	9.06219	47.7963	51.4382	56.4022	66.3883	0	0	0	0.0870786	0.0452459	0.01737	0.00315756	0.353669	0.0110943	0.00323062	0.00534025	0.00567894	0.00355807	0.00366696	0.00713197	0.010338	0.0109898	0.0018039	0.354294	0.111004	0.00660967
GGCGTGAGCTAGTGCG-1	1	29	125	spaceranger201_count_47058_HCA_BN_F13657028_GRCh38-2020-A_v3	2164	0	0	2267.61	8947.75	894.775	226.761	osteo_zone_2	5	2215.78	0	1336	4850.77	5084.64	4316.13	3605.69	5038	8.52496	18307	9.81509	32.3592	37.2153	43.3113	54.6512	0	0	0	0.12851	0.0466878	0.00515875	0.00570542	0.0838367	0.0312619	0.0170571	0.0145343	0.0216151	0.00705248	1.16632	0.0029875	0.0223302	0.0598367	1.62351	73.7855	0.00663927	0.0306167
GGCTGACGTGCCTCGA-1	1	53	163	spaceranger201_count_47058_HCA_BN_F13657028_GRCh38-2020-A_v3	2171	0	0	4166.32	7201.76	720.176	416.632	osteo_zone_1	4	0	352.278	3847.56	7023.19	2831.06	1972.94	1216.55	3523	8.16735	14096	9.55372	52.8306	56.6402	61.6061	70.3249	0	0	0	0.0803537	0.00475048	0.0123164	0.00404286	0.0246556	0.0182061	0.00585949	0.00998267	0.0123879	0.00508325	0.0519261	0.00492595	0.0130014	0.0142775	0.718339	52.0437	0.065583	0.0114772
GGCTTGAACGGATGTT-1	1	89	173	spaceranger201_count_47058_HCA_BN_F13657028_GRCh38-2020-A_v3	2177	0	0	7019.82	6736.89	673.689	701.982	suture_zone_0	1	1620.77	3041.2	6357.96	8231.19	0	94.3398	800.562	2441	7.80057	8007	8.9882	55.9136	59.3231	63.969	72.6739	0	0	0	0.0619825	0.080767	0.0294202	0.00511527	0.151388	0.0101319	0.00485177	0.0102845	0.00742441	0.00624811	0.0171644	0.0142398	0.0164507	0.0188768	0.00598861	0.125514	0.188484	0.00965437
GGTAGCAAGGTGTCAC-1	1	18	26	spaceranger201_count_47058_HCA_BN_F13657028_GRCh38-2020-A_v3	2187	0	0	1406.3	13487.1	1348.71	140.63	osteo_zone_3	6	6525.96	3409.18	0	262.488	8540.83	8036.65	7501.71	3552	8.17555	47491	10.7683	84.5213	85.9742	87.6924	90.7014	0	0	0	0.00131558	0.0161582	0.00234048	0.00017032	0.00510084	0.00102345	0.0002877	0.00101862	0.00125782	0.000592203	0.00707285	0.00115964	0.00089421	0.000829264	0.0437028	0.0483116	0.0055216	0.000432389
GGTAGCCTGCATAGCG-1	1	31	131	spaceranger201_count_47058_HCA_BN_F13657028_GRCh38-2020-A_v3	2188	0	0	2425.35	8672.33	867.233	242.535	osteo_zone_2	5	1961.63	0	1612.45	5116.14	4880.7	4097.77	3381.08	4076	8.31312	12526	9.43564	35.9891	40.4119	46.2558	57.3687	0	0	0	0.155154	0.026764	0.0127332	0.0110696	0.0764521	0.129689	0.0267857	0.0142878	0.0401677	0.0163395	0.267974	0.0064265	0.0326441	0.0417107	0.574816	120.917	0.0220972	0.0317173
GGTAGTTGCAGATTGT-1	1	81	171	spaceranger201_count_47058_HCA_BN_F13657028_GRCh38-2020-A_v3	2195	0	0	6385.53	6829.53	682.953	638.553	suture_zone_1	2	981.529	2390.69	5758.06	7985.99	600	0	259.615	3435	8.14206	12923	9.46684	54.5926	57.9432	62.2456	70.3707	0	0	0	0.0709355	0.0400117	0.0320509	0.00554777	0.207369	0.0115972	0.00598956	0.0093014	0.0122444	0.00636383	0.0189057	0.0180062	0.0172643	0.0176727	0.00444988	0.181736	0.20449	0.00932122
GGTATGCACGGAATCG-1	1	112	182	spaceranger201_count_47058_HCA_BN_F13657028_GRCh38-2020-A_v3	2196	0	0	8842.59	6319.59	631.959	884.259	suture_zone_2	3	260	4915.04	8160	9290.44	681.836	200	0	1525	7.33041	3280	8.0959	44.8171	49.4207	55.8537	68.75	0	0	0	0.0819997	0.290228	0.035642	0.0137394	0.158904	0.0161819	0.0201102	0.0193108	0.0174922	0.0237829	0.118428	0.0250075	0.0312537	0.0472555	0.0134759	0.551599	0.0845297	0.0283515
GGTATGGACTATGGTG-1	1	15	79	spaceranger201_count_47058_HCA_BN_F13657028_GRCh38-2020-A_v3	2197	0	0	1161.76	11058.5	1105.85	116.176	osteo_zone_3	6	4568.06	1097.68	0	2669.25	7109.44	6444.26	5795.35	3942	8.2797	13099	9.48037	39.4305	43.6598	49.5992	60.7375	0	0	0	0.673149	0.0197403	0.00958213	0.00855408	0.132198	2.40238	0.0142596	0.0148244	0.0254973	0.00971855	0.399884	0.00532776	0.0357999	0.046926	0.928106	70.7785	0.0253941	0.0276932
GGTCGCTCAGCGCCAG-1	1	45	145	spaceranger201_count_47058_HCA_BN_F13657028_GRCh38-2020-A_v3	2200	0	0	3533.7	8028.02	802.802	353.37	osteo_zone_2	5	712.811	0	2808.72	6021.1	3608.56	2810.02	2089.07	3147	8.05452	11421	9.3433	52.421	56.0284	61.0017	70.2741	0	0	0	0.05275	0.0259523	0.0216866	0.00455432	0.0286533	0.00765721	0.00499507	0.00723345	0.013869	0.00849222	0.00368421	0.0109519	0.0115533	0.0130715	0.00462336	0.1998	0.133757	0.00574743
GGTCTTATGACAGGTT-1	1	124	180	spaceranger201_count_47058_HCA_BN_F13657028_GRCh38-2020-A_v3	2205	0	0	9794.87	6408.89	640.889	979.487	osteo_zone_1	4	0	5805.38	8958.08	9645.15	1620.77	1144.38	572.189	1890	7.54486	3390	8.12888	29.764	34.8083	42.7729	58.9971	0	0	0	0.0759127	3.23376	0.0282984	0.0114361	0.624595	0.010169	0.0151819	0.0136625	0.0115409	0.0144153	0.104503	0.0160115	0.0245689	0.0485283	0.0397339	0.0652787	0.0909033	0.0242795
GGTGATACAGCATGAT-1	1	20	108	spaceranger201_count_47058_HCA_BN_F13657028_GRCh38-2020-A_v3	2209	0	0	1555.69	9728.1	972.81	155.569	osteo_zone_2	5	3310.02	0	350.571	4000	6100.01	5362.81	4665.03	3593	8.18702	9145	9.12107	30.7053	35.3855	41.5856	53.778	0	0	0	0.691126	0.0355261	0.00604629	0.00570317	0.170563	0.186487	0.0345573	0.0142049	0.0262148	0.0102333	0.173506	0.00271452	0.0207323	0.0327414	0.49274	77.7738	0.00988524	0.0222602
GGTGATGGCTGCGATC-1	1	99	169	spaceranger201_count_47058_HCA_BN_F13657028_GRCh38-2020-A_v3	2210	0	0	7813.53	6918	691.8	781.353	suture_zone_0	1	1471.36	3766.51	6945.86	8286.69	0	333.766	680.074	2901	7.97316	10938	9.30009	58.3745	61.2818	65.3502	73.4686	0	0	0	0.0234422	7.31947	0.0862655	0.0107187	0.316428	0.00688264	0.0106766	0.0131231	0.0220683	0.0209135	0.420366	0.0648727	0.0320752	0.0401871	0.434395	0.100549	0.614553	0.0201832
GGTGATTCTGTCTTAG-1	1	90	174	spaceranger201_count_47058_HCA_BN_F13657028_GRCh38-2020-A_v3	2211	0	0	7099.11	6690.15	669.015	709.911	suture_zone_0	1	1690	3122.52	6443.8	8298.05	0	150	882.836	2915	7.97797	11581	9.35721	61.3159	64.2259	67.9907	75.0367	0	0	0	0.0805319	0.037414	0.0338399	0.00586594	0.343215	0.0110845	0.00787457	0.00819724	0.00987132	0.0104057	0.0194125	0.0158371	0.0127661	0.0138018	0.00937743	0.144654	0.195899	0.00841823
GGTGCGAGTGAAGTTG-1	1	67	165	spaceranger201_count_47058_HCA_BN_F13657028_GRCh38-2020-A_v3	2213	0	0	5276.34	7107.45	710.745	527.634	osteo_zone_1	4	0	1253.55	4710.59	7581.9	1726.53	873.212	130	3437	8.14265	15683	9.6604	60.6517	63.8335	67.8505	75.228	0	0	0	0.0501933	0.0799339	0.0678487	0.0072887	0.0207014	0.013426	0.00891021	0.0148704	0.0224158	0.0154696	0.310299	0.0406717	0.027842	0.0281026	0.23414	0.161919	0.357608	0.016588
GGTGCGCATAGACATC-1	1	70	170	spaceranger201_count_47058_HCA_BN_F13657028_GRCh38-2020-A_v3	2214	0	0	5514.2	6877.1	687.71	551.42	suture_zone_2	3	180.278	1561.7	5030.73	7817.07	1470.85	600	0	3691	8.21392	13400	9.50308	48.4776	52.2015	57.2761	66.7015	0	0	0	0.107949	0.0227642	0.031636	0.00471694	0.119202	0.0128844	0.00670738	0.0113984	0.0130673	0.00924126	0.00302262	0.0107262	0.0173422	0.0168482	0.00191467	0.206	0.159791	0.00903039
GGTTAGGTACAGCGGC-1	1	27	121	spaceranger201_count_47058_HCA_BN_F13657028_GRCh38-2020-A_v3	2221	0	0	2109.03	9131.36	913.136	210.903	osteo_zone_2	5	2498.34	0	1064.38	4627.09	5346.92	4586.61	3879.3	2670	7.89021	6783	8.82232	37.2402	42.6655	49.5946	62.1406	0	0	0	0.111461	0.0125804	0.00588632	0.00540921	0.0361266	0.117035	0.00818631	0.0071845	0.0135047	0.00548854	0.191122	0.00318877	0.0163295	0.0193143	0.585438	83.1202	0.0148989	0.0167959
GGTTATAATCACGCTC-1	1	68	168	spaceranger201_count_47058_HCA_BN_F13657028_GRCh38-2020-A_v3	2222	0	0	5355.63	6969.75	696.975	535.563	suture_zone_2	3	50	1383.98	4851.36	7706.24	1620.77	756.637	0	3145	8.05389	10098	9.22019	47.8313	51.6142	56.8726	66.9241	0	0	0	0.0937514	0.0386015	0.0246808	0.00486162	0.0603027	0.0144101	0.00580528	0.00679015	0.0116081	0.00811832	0.00223297	0.00915863	0.0152657	0.0198781	0.00110877	0.181592	0.128645	0.00932697
GGTTCTATTCGCTGAA-1	1	17	73	spaceranger201_count_47058_HCA_BN_F13657028_GRCh38-2020-A_v3	2227	0	0	1321.17	11333	1133.3	132.117	osteo_zone_3	6	4671.32	1290.31	0	2404.68	7118.04	6478.56	5848.29	4258	8.35679	27482	10.2213	66.0287	68.7104	72.0617	78.1129	0	0	0	0.0182498	0.0951526	0.029579	0.00251345	0.0116488	0.00808429	0.00339207	0.00630825	0.0153826	0.00716366	0.093145	0.01322	0.0123461	0.0132756	0.106841	0.257349	0.124783	0.00609327
GGTTCTGTCCAGATGC-1	1	109	179	spaceranger201_count_47058_HCA_BN_F13657028_GRCh38-2020-A_v3	2228	0	0	8604.73	6458.14	645.814	860.473	suture_zone_2	3	532.353	4654.31	7886.51	9057.33	450	50	0	1161	7.0579	1974	7.58832	35.9676	41.0841	51.2158	66.5147	0	0	0	0.083894	0.11883	0.0151709	0.00711648	0.355451	0.00737178	0.00799377	0.00782727	0.0055775	0.00666737	0.0989277	0.00924505	0.0162112	0.0259652	0.00546857	0.0753152	0.0441586	0.012176
GGTTCTTAGTGCGGTA-1	1	22	104	spaceranger201_count_47058_HCA_BN_F13657028_GRCh38-2020-A_v3	2229	0	0	1715.1	9910.88	991.088	171.51	osteo_zone_2	5	3298.79	0	223.607	3851.87	6019.18	5297.71	4612.13	4480	8.4076	25832	10.1594	61.8613	64.8304	68.5468	75.2942	0	0	0	0.0331658	0.0179191	0.0150405	0.00234383	0.0239406	0.0133837	0.00505031	0.00625781	0.013659	0.00632638	0.0779294	0.0067738	0.00724804	0.014237	0.113424	2.14262	0.0340404	0.00533475
GTAACACCATACGCGA-1	1	103	179	spaceranger201_count_47058_HCA_BN_F13657028_GRCh38-2020-A_v3	2235	0	0	8129	6458.97	645.897	812.9	suture_zone_0	1	1001.7	4171.64	7448.29	8861.44	0	94.3398	408.534	1511	7.32119	3243	8.08456	45.2976	49.9229	56.1209	68.8252	0	0	0	0.0657883	0.102041	0.0265724	0.00834147	0.183192	0.0571547	0.00695969	0.0101159	0.00717443	0.00887485	0.0639407	0.0187707	0.0206895	0.0314139	0.00813006	0.051498	0.110957	0.015243
GTAACACTACAAGAGT-1	1	20	106	spaceranger201_count_47058_HCA_BN_F13657028_GRCh38-2020-A_v3	2236	0	0	1556.53	9819.9	981.99	155.653	osteo_zone_2	5	3379.97	0	250.799	3900	6145.58	5414.58	4721.28	3876	8.26282	10248	9.23494	26.9126	32.0843	38.8271	52.0101	0	0	0	0.213451	0.0415421	0.00424486	0.00675189	0.0974226	0.0324724	0.00812628	0.0101458	0.0120235	0.00455345	0.936814	0.00247989	0.0180625	0.071888	1.36461	53.1089	0.00577147	0.0264882
GTAACACTCAGATCCG-1	1	38	144	spaceranger201_count_47058_HCA_BN_F13657028_GRCh38-2020-A_v3	2237	0	0	2979.52	8074.76	807.476	297.952	osteo_zone_2	5	1162.11	0	2412.99	5813.73	4168.9	3357.93	2624.82	2765	7.92516	6982	8.85123	38.3414	43.297	49.8138	61.6729	0	0	0	0.0889808	0.00536202	0.00541606	0.00355334	0.0383976	0.462924	0.00881235	0.00531801	0.0154099	0.00652437	0.0739579	0.00230284	0.0122931	0.0186848	0.455543	83.0928	0.0134553	0.0132296
GTAACACTGACTTAAT-1	1	50	158	spaceranger201_count_47058_HCA_BN_F13657028_GRCh38-2020-A_v3	2238	0	0	3929.3	7431.28	743.128	392.93	osteo_zone_1	4	0	50	3514.54	6711.16	3080.84	2238.62	1489.6	3775	8.23642	13847	9.5359	47.5049	51.3324	56.5177	66.2165	0	0	0	0.0914716	0.0126701	0.0210672	0.00465334	0.0437962	0.0326011	0.00344329	0.00925129	0.00917715	0.0050526	0.00415058	0.00830403	0.0148478	0.0166322	0.0155208	5.89993	0.11349	0.00980794
GTAACAGGAAGCACGC-1	1	83	171	spaceranger201_count_47058_HCA_BN_F13657028_GRCh38-2020-A_v3	2239	0	0	6544.1	6829.53	682.953	654.41	suture_zone_1	2	1125.79	2533.55	5882.66	8015.89	450	0	333.017	2912	7.97694	10007	9.21114	53.7824	57.09	61.5369	70.7305	0	0	0	0.04982	0.0702115	0.0369939	0.00564478	0.140688	0.00992367	0.00677808	0.0108573	0.0141247	0.011742	0.0732158	0.0200352	0.0183391	0.0149843	0.0188541	0.155309	0.25591	0.00842113
GTAACAGTATTGAGTC-1	1	100	180	spaceranger201_count_47058_HCA_BN_F13657028_GRCh38-2020-A_v3	2240	0	0	7891.98	6413.9	641.39	789.198	suture_zone_0	1	1206.69	3975.44	7283.55	8829.82	0	266.271	565.685	1595	7.37526	3645	8.20139	46.7215	50.9739	57.1193	69.9588	0	0	0	0.0693419	0.100802	0.013022	0.00501607	0.277398	0.0214533	0.0084651	0.00615907	0.00499688	0.00653698	0.0235521	0.0069122	0.0105784	0.0141553	0.00503277	0.965559	0.0538894	0.0103896
GTAAGTCTGGTGGCGA-1	1	119	181	spaceranger201_count_47058_HCA_BN_F13657028_GRCh38-2020-A_v3	2247	0	0	9397.6	6364.66	636.466	939.76	osteo_zone_1	4	0	5455.14	8645.06	9505.22	1250	771.622	223.607	3489	8.15766	12587	9.4405	53.7459	56.9079	61.2616	69.4208	0	0	0	0.0603556	0.294954	0.0978484	0.0183111	0.124124	0.00910723	0.0330114	0.0380519	0.0640354	0.0612016	0.403303	0.0906354	0.0654378	0.0756935	0.631647	0.102071	0.372862	0.0498563
GTAAGTGCCGAGAAGT-1	1	94	172	spaceranger201_count_47058_HCA_BN_F13657028_GRCh38-2020-A_v3	2249	0	0	7417.09	6781.13	678.113	741.709	suture_zone_0	1	1793.35	3385.87	6649.67	8288.77	0	450	1071.17	2337	7.75705	8008	8.98832	58.9535	62.0504	66.2837	74.5629	0	0	0	0.0412909	1.40051	0.049953	0.00770383	0.334962	0.00850637	0.0163191	0.0139583	0.0164597	0.0181918	0.185757	0.0379407	0.0280762	0.0199318	0.0622319	0.151652	0.293597	0.0141513
GTAATGTTCCATTAAT-1	1	26	6	spaceranger201_count_47058_HCA_BN_F13657028_GRCh38-2020-A_v3	2253	0	0	2042.27	14401.9	1440.19	204.227	osteo_zone_4	7	7200.01	4366.57	864.523	0	8911.37	8490.26	8035.45	5735	8.65452	72876	11.1965	75.9454	77.8487	80.1924	84.1265	0	0	0	0.00491765	0.0144088	0.0106713	0.000557898	0.0448711	0.00161497	0.00152983	0.00198044	0.00404721	0.0030793	0.0485988	0.00529448	0.00281855	0.00503866	0.0682265	0.0267692	0.0113116	0.00148677
GTACAAGCGTAACCTA-1	1	58	168	spaceranger201_count_47058_HCA_BN_F13657028_GRCh38-2020-A_v3	2254	0	0	4562.76	6971.41	697.141	456.276	osteo_zone_1	4	0	723.464	4265.17	7361.33	2420.52	1553.22	800	2916	7.97831	8910	9.09504	47.3288	51.257	56.8462	67.1942	0	0	0	0.0513445	0.0288438	0.0180378	0.00425892	0.0186351	0.0217007	0.00883112	0.00634564	0.0243476	0.00890435	0.102086	0.0105113	0.017356	0.0171881	0.204657	62.1475	0.111702	0.0136461
GTACGAGTCCGGAATC-1	1	52	162	spaceranger201_count_47058_HCA_BN_F13657028_GRCh38-2020-A_v3	2263	0	0	4087.87	7247.67	724.767	408.787	osteo_zone_1	4	0	266.271	3763.84	6951.27	2905.53	2050.1	1294.37	3195	8.06966	11964	9.38974	54.3714	57.9154	62.6964	71.3808	0	0	0	0.100648	0.00502547	0.0120524	0.00346375	0.0204638	0.0224879	0.00701053	0.0063725	0.0192344	0.00623532	0.0566807	0.00506824	0.0178036	0.0123455	0.663776	58.7637	0.0615348	0.0110355
GTACTTACGGTTCTTA-1	1	92	168	spaceranger201_count_47058_HCA_BN_F13657028_GRCh38-2020-A_v3	2265	0	0	7258.52	6964.74	696.474	725.852	suture_zone_0	1	1837.09	3235.95	6470.94	8109.5	0	316.228	981.529	2029	7.61579	5145	8.54598	48.1244	52.1672	58.0175	69.8542	0	0	0	0.0254369	5.88328	0.0593931	0.00693325	0.218279	0.0102361	0.00935635	0.00996814	0.025823	0.0203291	0.228994	0.0546189	0.0288852	0.0281241	0.071723	0.0983657	0.33799	0.0162667
GTACTTGGTCGGTGCA-1	1	118	190	spaceranger201_count_47058_HCA_BN_F13657028_GRCh38-2020-A_v3	2269	0	0	9317.48	5952.37	595.237	931.748	osteo_zone_1	4	0	5465.03	8739.85	9812.2	1217.58	715.122	269.258	3407	8.13388	10730	9.28089	46.7661	50.5778	55.5825	65.2656	0	0	0	0.0768967	0.116513	0.0230594	0.00779523	0.169738	0.012647	0.0192676	0.0161378	0.0205977	0.0173997	0.0261907	0.0104989	0.0178235	0.0324456	0.00443407	0.112297	0.073513	0.0144374
GTAGCTAGGCCGGATA-1	1	64	172	spaceranger201_count_47058_HCA_BN_F13657028_GRCh38-2020-A_v3	2277	0	0	5037.65	6786.97	678.697	503.765	osteo_zone_1	4	0	1226.13	4760.01	7754.69	1920.65	1054.75	316.228	2842	7.95262	8264	9.01979	45.1355	49.2982	54.7556	65.9245	0	0	0	0.0621294	0.0217376	0.0131548	0.00369719	0.0283421	0.0168638	0.00622325	0.00762181	0.0138826	0.00584143	0.192413	0.00856699	0.0170294	0.0221659	0.29066	49.0408	0.0804602	0.0170571
GTAGGAGCTTGTAGCG-1	1	15	73	spaceranger201_count_47058_HCA_BN_F13657028_GRCh38-2020-A_v3	2278	0	0	1162.6	11333	1133.3	116.26	osteo_zone_3	6	4787.09	1346.29	0	2425.39	7278.63	6628.4	5989.53	3005	8.00837	8480	9.04558	41.5802	46.1085	51.8986	63.3373	0	0	0	0.0732396	0.0390863	0.0193243	0.00402297	0.0523323	0.425219	0.0100678	0.00967664	0.0222931	0.00997433	0.243822	0.0129342	0.0234307	0.0275775	0.559434	38.0618	0.0976004	0.0156163
GTAGTCCGCTACCACG-1	1	17	91	spaceranger201_count_47058_HCA_BN_F13657028_GRCh38-2020-A_v3	2280	0	0	1319.5	10507.6	1050.76	131.95	osteo_zone_3	6	4006.71	481.041	0	3254.44	6657.6	5958.94	5288.25	2051	7.62657	4582	8.43011	38.3457	43.6927	50.7639	64.6661	0	0	0	0.0442454	0.0162499	0.00762064	0.0034392	0.0233964	0.333678	0.00504461	0.00575476	0.00908141	0.00399199	0.142519	0.00471262	0.0132026	0.0142194	0.318514	51.7144	0.0383317	0.00804851
GTATAACTGCGTTACA-1	1	68	174	spaceranger201_count_47058_HCA_BN_F13657028_GRCh38-2020-A_v3	2281	0	0	5354.79	6694.33	669.433	535.479	osteo_zone_1	4	0	1528.2	5047.74	7981.18	1620.77	776.209	86.0233	2683	7.89506	7170	8.8778	43.9191	47.9916	53.9052	64.6722	0	0	0	0.0798048	0.0316267	0.0078558	0.00665277	0.0823942	0.0176441	0.0174711	0.00834553	0.0178898	0.00897846	0.213292	0.00485772	0.0120178	0.0259344	0.577867	39.7735	0.0309812	0.0145991
GTATACGACTTAGTCA-1	1	20	18	spaceranger201_count_47058_HCA_BN_F13657028_GRCh38-2020-A_v3	2284	0	0	1565.71	13853.5	1385.35	156.571	osteo_zone_4	7	6840.01	3801.32	200	0	8751.98	8276.55	7767.06	3061	8.02682	15773	9.66612	67.5521	70.1452	73.6005	79.9531	0	0	0	0.0223374	0.0390928	0.0208321	0.00273874	0.0343529	0.00356975	0.00547806	0.00588478	0.0114169	0.0056197	0.0796379	0.0130844	0.00997114	0.00805428	0.0573245	3.85599	0.104203	0.00519117
GTATAGGATAGCGAAC-1	1	74	168	spaceranger201_count_47058_HCA_BN_F13657028_GRCh38-2020-A_v3	2288	0	0	5831.35	6968.08	696.808	583.135	suture_zone_2	3	446.542	1838.72	5252.02	7800.54	1150	284.429	0	2121	7.66011	6660	8.80402	57.2222	60.4805	65.1802	74.4144	0	0	0	0.0395428	0.202621	0.0319214	0.00454583	0.0403266	0.0106547	0.0066441	0.00860439	0.0100559	0.00697662	0.0512006	0.0185299	0.0144971	0.0118286	0.0195362	0.130754	0.241963	0.00698514
GTATGTCCTACCTCGA-1	1	77	171	spaceranger201_count_47058_HCA_BN_F13657028_GRCh38-2020-A_v3	2295	0	0	6068.38	6830.37	683.037	606.838	suture_zone_2	3	686.586	2107.94	5512.64	7934.36	900	50	0	3084	8.03431	10260	9.23611	50.3119	53.8986	58.8889	68.5867	0	0	0	0.0784183	0.831167	0.0225759	0.00409591	0.0509912	0.00992013	0.00510805	0.00597488	0.0115138	0.00864874	0.000846351	0.00857916	0.0113608	0.0106295	0.00449982	0.188723	0.156125	0.00790449
GTATGTCGCAGATAGG-1	1	71	165	spaceranger201_count_47058_HCA_BN_F13657028_GRCh38-2020-A_v3	2297	0	0	5593.49	7106.62	710.662	559.349	suture_zone_2	3	180.278	1581.14	4986	7626.97	1378.19	538.516	0	1981	7.59186	6194	8.7315	57.3297	60.9622	65.9509	75.7669	0	0	0	0.0151951	0.222378	0.0632725	0.00374511	0.022152	0.00671524	0.00505084	0.00661998	0.023727	0.016398	0.240073	0.0539917	0.0236887	0.0170623	0.159091	0.114018	0.407199	0.0130479
GTATGTTCAGGCTATG-1	1	86	174	spaceranger201_count_47058_HCA_BN_F13657028_GRCh38-2020-A_v3	2298	0	0	6781.96	6690.99	669.099	678.196	suture_zone_1	2	1390	2836.56	6190.68	8222.15	186.815	0	589.406	3091	8.03657	10427	9.25225	53.3902	56.8236	61.312	70.0393	0	0	0	0.097107	0.0955039	0.0245498	0.00730834	0.220745	0.514159	0.0104086	0.0106502	0.0139555	0.0128651	0.0121151	0.0126697	0.0213991	0.0236809	0.00252578	0.182445	0.125669	0.0130441
GTATTAGGATTCTAAG-1	1	16	38	spaceranger201_count_47058_HCA_BN_F13657028_GRCh38-2020-A_v3	2302	0	0	1246.06	12937.1	1293.71	124.606	osteo_zone_3	6	6100.1	2880.78	0	838.153	8252.3	7706.6	7141.18	1605	7.3815	6205	8.73327	67.3489	70.137	74.2305	82.1918	0	0	0	0.0498077	0.0720134	0.0174337	0.00326757	0.0253095	0.0133377	0.00180689	0.00348973	0.00262076	0.0026464	0.0379866	0.0107516	0.00497669	0.00647342	0.0666723	0.301755	0.094855	0.00346945
GTATTATGCTGACACT-1	1	15	71	spaceranger201_count_47058_HCA_BN_F13657028_GRCh38-2020-A_v3	2304	0	0	1162.6	11424.8	1142.48	116.26	osteo_zone_3	6	4868.59	1443.09	0	2326.48	7338.02	6694.3	6059.91	2342	7.75919	6224	8.73633	45.8226	50.0321	55.9447	67.2076	0	0	0	0.0617388	0.0227908	0.0171048	0.0041076	0.0204022	0.0718872	0.00722514	0.00718432	0.0127623	0.00580817	0.167996	0.0118072	0.0153092	0.0180399	0.904539	45.1657	0.0857104	0.0123813
GTCACTACAGTAGATA-1	1	40	144	spaceranger201_count_47058_HCA_BN_F13657028_GRCh38-2020-A_v3	2308	0	0	3138.1	8074.76	807.476	313.81	osteo_zone_2	5	1001.25	0	2530.32	5864.08	3976.9	3171.7	2442.48	3827	8.2501	14079	9.55251	47.5105	51.5164	56.6091	66.0061	0	0	0	0.078295	0.0308347	0.0183952	0.00445805	0.0360407	0.0441667	0.00489956	0.00706262	0.0101784	0.00528799	0.00765665	0.0072989	0.012706	0.0133367	0.0185294	6.21749	0.100128	0.00784347
GTCACTTACCATAATC-1	1	62	166	spaceranger201_count_47058_HCA_BN_F13657028_GRCh38-2020-A_v3	2310	0	0	4879.91	7062.39	706.239	487.991	osteo_zone_1	4	0	943.398	4464.81	7455.21	2092.39	1229.19	472.652	4254	8.35585	14973	9.61407	41.1006	45.2481	50.571	60.6225	0	0	0	0.0841397	0.00734287	0.0191199	0.00297389	0.0270892	0.0239174	0.0037643	0.00671101	0.0133948	0.00635271	0.000785114	0.0057737	0.0107236	0.0110285	0.0037744	0.147096	0.097665	0.00674667
GTCACTTATCGGCGTA-1	1	16	78	spaceranger201_count_47058_HCA_BN_F13657028_GRCh38-2020-A_v3	2311	0	0	1241.88	11104.4	1110.44	124.188	osteo_zone_3	6	4538.03	1084.16	0	2663.72	7068.35	6405.7	5758.78	3127	8.04815	9704	9.1804	44.3941	48.6913	54.4518	65.2308	0	0	0	0.0645212	0.715036	0.0074506	0.00457603	0.0547654	0.10506	0.00776531	0.00791585	0.00989121	0.00447163	0.20438	0.00360412	0.0115046	0.0233125	0.380051	23.0457	0.035622	0.00984255
GTCATCAATTATGCTA-1	1	59	167	spaceranger201_count_47058_HCA_BN_F13657028_GRCh38-2020-A_v3	2325	0	0	4642.05	7017.32	701.732	464.205	osteo_zone_1	4	0	743.303	4285.09	7348.31	2342.14	1477.63	721.734	2912	7.97694	9824	9.19269	51.5269	55.5171	60.5863	70.2158	0	0	0	0.0743112	0.015974	0.0176421	0.00381181	0.0257891	0.0172806	0.00414811	0.00491095	0.0100824	0.00461839	0.011287	0.00670065	0.0138502	0.0172142	0.0535705	26.8606	0.0957475	0.0116144
GTCATGCGAGCGACAT-1	1	19	33	spaceranger201_count_47058_HCA_BN_F13657028_GRCh38-2020-A_v3	2327	0	0	1483.92	13165.8	1316.58	148.392	osteo_zone_3	6	6231.19	3106.44	0	550.818	8283.31	7766.09	7222.41	3030	8.01665	8252	9.01833	38.524	43.0805	49.5516	61.5972	0	0	0	0.0157117	33.5306	0.0507112	0.00865228	0.191148	0.0089246	0.0114719	0.0110081	0.014006	0.0102171	0.126695	0.0282359	0.0173678	0.0268638	0.391567	0.807622	0.387679	0.00902731
GTCCTAAGATGGAGCT-1	1	97	179	spaceranger201_count_47058_HCA_BN_F13657028_GRCh38-2020-A_v3	2333	0	0	7653.28	6459.8	645.98	765.328	suture_zone_0	1	1441.84	3741.14	7060.6	8705.96	0	460.977	774.209	1871	7.53476	4862	8.48941	50.4319	54.4838	60.2221	71.8017	0	0	0	0.0960909	0.0611643	0.0181256	0.00711147	0.142705	0.01151	0.00763761	0.0101294	0.00561993	0.00738313	0.0219787	0.00831892	0.0123652	0.0196636	0.00377309	0.120839	0.0727638	0.0106512
GTCGAGTGCGATGAAG-1	1	107	179	spaceranger201_count_47058_HCA_BN_F13657028_GRCh38-2020-A_v3	2339	0	0	8446.15	6458.14	645.814	844.615	suture_zone_1	2	668.506	4509.11	7754.26	8996.09	300	0	94.3398	1414	7.25488	3603	8.1898	54.5379	58.5623	64.1132	74.6323	0	0	0	0.0836145	0.199702	0.0239573	0.00776843	0.275296	0.0125362	0.0158123	0.0100632	0.0100496	0.0141388	0.0993279	0.0147157	0.0211119	0.0372752	0.0113053	0.0928489	0.0592688	0.0167951
GTCGCAACTAATCGTA-1	1	17	31	spaceranger201_count_47058_HCA_BN_F13657028_GRCh38-2020-A_v3	2340	0	0	1326.18	13257.6	1325.76	132.618	osteo_zone_3	6	6380.16	3218.01	0	481.041	8451.49	7930.51	7383.06	4178	8.33783	23752	10.0755	62.6179	65.5524	69.3036	75.9725	0	0	0	0.0426462	0.309043	0.0160599	0.00317301	0.0264847	0.0038084	0.00487954	0.0103752	0.00895877	0.00571076	0.110908	0.00730783	0.00944083	0.0152924	0.28624	0.155676	0.0481936	0.00672303
GTCGCACCGGTGCGTT-1	1	105	175	spaceranger201_count_47058_HCA_BN_F13657028_GRCh38-2020-A_v3	2341	0	0	8288.41	6641.75	664.175	828.841	suture_zone_1	2	935.361	4267.1	7483.62	8733.25	100	0	223.607	1243	7.12609	2326	7.75234	39.037	44.1531	52.7515	68.0567	0	0	0	0.108962	0.352857	0.0149425	0.00759196	0.226624	0.00983164	0.0110899	0.00818043	0.00637076	0.00867695	0.0731984	0.00873477	0.0178708	0.0262742	0.02095	0.159171	0.0334359	0.0114806
GTCGCAGTTAGCATTC-1	1	15	61	spaceranger201_count_47058_HCA_BN_F13657028_GRCh38-2020-A_v3	2345	0	0	1164.27	11883	1188.3	116.427	osteo_zone_3	6	5223.12	1865.5	0	1877.47	7592.63	6979.43	6366.33	5535	8.61903	30660	10.3307	48.2192	52.0287	56.9243	65.6654	0	0	0	0.0615915	0.0250826	0.0282419	0.00420907	0.030531	0.0289661	0.00373435	0.011444	0.012598	0.00972078	0.0625615	0.0109173	0.0166683	0.0216392	0.0768973	0.208688	0.11304	0.00945777
GTCGCATCGCCTGTGC-1	1	120	188	spaceranger201_count_47058_HCA_BN_F13657028_GRCh38-2020-A_v3	2346	0	0	9476.88	6043.34	604.334	947.688	osteo_zone_1	4	0	5579.61	8824.99	9792.94	1334.17	833.607	400	3458	8.14873	11576	9.35678	49.093	52.6607	57.4896	66.5428	0	0	0	0.0576339	0.174133	0.0238591	0.00857357	0.413354	0.00860464	0.0504365	0.0149513	0.021046	0.0244054	0.0394963	0.0123975	0.0231439	0.0273275	0.0175149	0.0901428	0.0500629	0.0150839
GTCGCTCCATAACATT-1	1	88	166	spaceranger201_count_47058_HCA_BN_F13657028_GRCh38-2020-A_v3	2349	0	0	6941.37	7057.38	705.738	694.137	suture_zone_1	2	1477.63	2873.13	6117.72	7915.46	86.0233	0	622.013	2619	7.87093	6581	8.79209	43.2609	47.2876	52.8491	63.4858	0	0	0	0.0474723	6.78162	0.082143	0.0122857	0.275049	0.0121638	0.0214995	0.0127621	0.0291768	0.0251392	0.291723	0.0714379	0.0485932	0.033869	0.185398	0.105136	0.388961	0.0247543
GTCGTAGATCACCAGG-1	1	65	165	spaceranger201_count_47058_HCA_BN_F13657028_GRCh38-2020-A_v3	2353	0	0	5117.77	7107.45	710.745	511.777	osteo_zone_1	4	0	1114.85	4595.67	7510.64	1876.01	1019.8	269.258	2735	7.91425	9073	9.11317	53.6427	57.2909	62.1735	71.1011	0	0	0	0.105013	0.0443756	0.02133	0.00402833	0.0604941	0.0105428	0.0103808	0.00826951	0.0113436	0.00762747	0.0182013	0.00882573	0.0128372	0.021153	0.0193119	0.143404	0.133144	0.0109316
GTCTAGTTGAGGCAGA-1	1	16	74	spaceranger201_count_47058_HCA_BN_F13657028_GRCh38-2020-A_v3	2359	0	0	1242.72	11287.1	1128.71	124.272	osteo_zone_3	6	4699.97	1278.12	0	2464.83	7184.54	6535.21	5897.42	4836	8.48405	36049	10.4927	66.6981	69.4471	72.6456	78.2768	0	0	0	0.0178518	0.0398371	0.0214553	0.00170875	0.0158431	0.0262167	0.00363484	0.00576809	0.0116554	0.00599583	0.0865009	0.00982961	0.0088229	0.012038	0.306506	3.86119	0.0364082	0.00554611
GTCTATTGTCTGTAAT-1	1	123	189	spaceranger201_count_47058_HCA_BN_F13657028_GRCh38-2020-A_v3	2362	0	0	9713.91	5996.6	599.66	971.391	osteo_zone_1	4	0	5852.94	9087.78	9966.47	1608.54	1108.2	671.863	4011	8.29705	14581	9.58754	48.5838	52.1638	56.7725	65.6882	0	0	0	0.0750462	0.0912678	0.0228398	0.00707656	0.159931	0.0157036	0.0142393	0.00934661	0.0160436	0.0161785	0.0657976	0.0139176	0.0223136	0.0345493	0.0421433	0.0943966	0.0567934	0.0163948
GTCTCCTAAGTAGACA-1	1	25	113	spaceranger201_count_47058_HCA_BN_F13657028_GRCh38-2020-A_v3	2364	0	0	1951.29	9498.58	949.858	195.129	osteo_zone_2	5	2835.93	0	694.622	4266.08	5612.58	4874.03	4176.98	3561	8.17808	12391	9.42481	47.4619	51.2307	56.4281	65.9672	0	0	0	0.0588602	0.0187272	0.0189267	0.00251224	0.0210045	0.0183543	0.00221044	0.00749646	0.00692363	0.00341616	0.027534	0.00842371	0.00976785	0.0109264	0.0562788	0.202103	0.0895149	0.00484941
GTCTGATATCATGCCT-1	1	43	151	spaceranger201_count_47058_HCA_BN_F13657028_GRCh38-2020-A_v3	2367	0	0	3374.29	7753.43	775.343	337.429	osteo_zone_2	5	626.498	0	2934.02	6251.74	3678.06	2849.72	2107.94	2578	7.85516	6477	8.77617	41.3154	45.7774	51.9839	63.4244	0	0	0	0.0605435	0.0282272	0.0101071	0.00414835	0.028481	0.0452907	0.0115166	0.0079822	0.0195337	0.00963388	0.0805722	0.00510798	0.0134149	0.0151511	0.284696	61.608	0.0390928	0.0132486
GTCTGATTCGATTGCC-1	1	17	85	spaceranger201_count_47058_HCA_BN_F13657028_GRCh38-2020-A_v3	2368	0	0	1320.34	10783	1078.3	132.034	osteo_zone_3	6	4238.83	769.025	0	2954.89	6817.45	6139.46	5482.66	3272	8.09346	11114	9.31605	47.9935	52.0605	57.4141	67.3115	0	0	0	0.0777334	0.0118663	0.0114514	0.00403706	0.0264669	0.298841	0.00459365	0.00751942	0.0116215	0.00450731	0.0631381	0.00620933	0.0125141	0.0129419	0.45646	31.4726	0.0501801	0.0105352
GTCTGTCCGATTGTAC-1	1	111	177	spaceranger201_count_47058_HCA_BN_F13657028_GRCh38-2020-A_v3	2371	0	0	8764.14	6549.11	654.911	876.414	suture_zone_2	3	445.982	4776.83	7973.86	9030.38	600	223.607	0	1741	7.46279	4020	8.29929	47.2139	51.1443	56.8905	69.1294	0	0	0	0.0405668	0.406251	0.0439724	0.0112543	0.322924	0.00621635	0.0229749	0.0529932	0.0148274	0.0153775	0.197975	0.0247265	0.0342364	0.032206	0.0186531	0.0609017	0.175469	0.0197453
GTCTGTGGAGATTCCT-1	1	15	67	spaceranger201_count_47058_HCA_BN_F13657028_GRCh38-2020-A_v3	2373	0	0	1163.43	11608.5	1160.85	116.343	osteo_zone_3	6	4973.63	1578.01	0	2173.68	7405.01	6772.63	6146.23	3724	8.22282	16660	9.72083	55.6963	59.3397	63.8415	72.1609	0	0	0	0.0563456	0.126389	0.0128313	0.00299367	0.0330045	0.413524	0.00283125	0.00640496	0.00774563	0.00330158	0.0586512	0.00470445	0.0135945	0.0139666	0.158957	16.3173	0.053916	0.00804092
GTCTTGTCCACTGTTG-1	1	92	176	spaceranger201_count_47058_HCA_BN_F13657028_GRCh38-2020-A_v3	2377	0	0	7257.68	6598.35	659.835	725.768	suture_zone_0	1	1842.72	3295.39	6623.97	8435.65	0	266.271	1021.22	2434	7.7977	7229	8.88599	51.9297	55.4987	60.2296	69.6362	0	0	0	0.0791678	0.0363139	0.0176834	0.00455005	0.204117	0.0101538	0.00464779	0.00591676	0.00638843	0.00535919	0.0124407	0.00798276	0.0106845	0.0133718	0.00922659	0.142059	0.105616	0.00872749
GTGAATACTGTAAGCC-1	1	25	119	spaceranger201_count_47058_HCA_BN_F13657028_GRCh38-2020-A_v3	2378	0	0	1950.46	9223.17	922.317	195.046	osteo_zone_2	5	2676.6	0	911.811	4513.59	5524.5	4766.18	4059.37	2970	7.99665	7532	8.92705	36.8163	41.6357	48.1811	60.4089	0	0	0	0.17818	0.0102357	0.00861903	0.00500539	0.0394297	0.188827	0.010729	0.00876799	0.0155718	0.00680186	0.118336	0.00371422	0.0223755	0.0227869	0.626185	100.147	0.0169966	0.0194455
GTGACAAGCACTGTGA-1	1	94	182	spaceranger201_count_47058_HCA_BN_F13657028_GRCh38-2020-A_v3	2379	0	0	7415.42	6322.93	632.293	741.542	suture_zone_0	1	1666.76	3547.52	6909.68	8727	0	350	937.763	3771	8.23536	15949	9.67721	55.5521	58.7435	63.051	70.8885	0	0	0	0.0810845	0.0604696	0.0266377	0.00496333	0.0977076	0.0121313	0.0022298	0.00813608	0.00771532	0.00437396	0.00132742	0.0131467	0.0162798	0.0122867	0.00363337	1.7723	0.173681	0.00852013
GTGACCAGCGCTTATT-1	1	16	72	spaceranger201_count_47058_HCA_BN_F13657028_GRCh38-2020-A_v3	2383	0	0	1242.72	11378.9	1137.89	124.272	osteo_zone_3	6	4781.27	1372.44	0	2365.46	7244	6601.29	5968.05	4829	8.4826	34763	10.4563	65.9063	68.757	72.0105	77.7234	0	0	0	0.0293149	0.029858	0.0217329	0.00275277	0.0195949	0.0201901	0.00535771	0.00659424	0.0134368	0.00728077	0.0765596	0.0104028	0.0136468	0.0175152	0.340185	13.971	0.0320541	0.00733683
GTGACTCATACAGCGA-1	1	28	4	spaceranger201_count_47058_HCA_BN_F13657028_GRCh38-2020-A_v3	2387	0	0	2201.67	14493.7	1449.37	220.167	osteo_zone_4	7	7200.69	4434.24	1000	0	8859.44	8451.85	8011.22	6293	8.74735	84054	11.3392	73.1554	75.3837	77.9356	82.4137	0	0	0	0.00586226	0.017499	0.0326357	0.00320491	0.031772	0.0171048	0.010481	0.00836281	0.0232614	0.0153324	0.155114	0.0158794	0.0141226	0.0204331	0.34257	0.0643539	0.0165398	0.00731519
GTGATACGTGAACTAG-1	1	24	116	spaceranger201_count_47058_HCA_BN_F13657028_GRCh38-2020-A_v3	2391	0	0	1872.01	9360.87	936.087	187.201	osteo_zone_2	5	2836.99	0	743.303	4358.37	5659.42	4909.3	4206.09	3385	8.1274	9406	9.14921	38.1033	42.6005	48.6285	60.1744	0	0	0	0.0724777	0.0332957	0.0037966	0.00406756	0.0593705	0.072327	0.0114113	0.00835482	0.0153965	0.0050661	0.504411	0.00178686	0.0144747	0.0277183	0.724797	60.5507	0.00751626	0.0130597
GTGATTCGGTATCTAA-1	1	98	170	spaceranger201_count_47058_HCA_BN_F13657028_GRCh38-2020-A_v3	2394	0	0	7734.24	6872.1	687.21	773.424	suture_zone_0	1	1511.82	3706.7	6907.07	8308.8	0	400	735.459	1997	7.5999	5235	8.56331	49.8758	53.6008	59.2359	70.6972	0	0	0	0.0426112	1.30722	0.0402233	0.00999473	0.286018	0.00859721	0.0166128	0.01366	0.0217647	0.0205172	0.244481	0.0304512	0.0262647	0.0321634	0.092184	0.0764376	0.213976	0.0210344
GTGCAAGGCCGCAGCT-1	1	123	183	spaceranger201_count_47058_HCA_BN_F13657028_GRCh38-2020-A_v3	2398	0	0	9714.74	6272.02	627.202	971.474	osteo_zone_1	4	0	5778.14	8955.09	9706	1570.8	1090	541.202	2286	7.735	5685	8.64576	45.0484	49.0062	54.8109	65.9807	0	0	0	0.0640486	0.405356	0.05065	0.0122354	0.384153	0.0102033	0.0165233	0.0173809	0.0184388	0.0230544	0.277458	0.0386485	0.0368501	0.0548177	0.103383	0.045854	0.199082	0.0323573
GTGCAATTACGCATTG-1	1	62	170	spaceranger201_count_47058_HCA_BN_F13657028_GRCh38-2020-A_v3	2399	0	0	4879.91	6878.77	687.877	487.991	osteo_zone_1	4	0	1007.67	4546.83	7577.15	2120.59	1250	500	2877	7.96485	10215	9.23171	54.8703	58.3554	63.0445	71.9922	0	0	0	0.0571552	0.00755071	0.0178788	0.0033866	0.0176556	0.0139785	0.00374885	0.00520798	0.0092968	0.00442944	0.0374978	0.00899652	0.0132133	0.0103834	0.0666278	32.0918	0.118816	0.00896051
GTGCCATACATTGATG-1	1	14	60	spaceranger201_count_47058_HCA_BN_F13657028_GRCh38-2020-A_v3	2409	0	0	1084.98	11929.8	1192.98	108.498	osteo_zone_3	6	5308.64	1935.82	0	1843.91	7686.16	7071.58	6457.01	4048	8.30623	16633	9.7192	48.7825	52.5702	57.5002	66.6987	0	0	0	0.0824344	0.022456	0.0128134	0.00446044	0.0688998	0.0602214	0.00544206	0.00750657	0.0111582	0.00525894	0.653223	0.0067659	0.0163281	0.0481533	0.623387	20.2823	0.0660587	0.0154537
GTGCGTTCTACTTGGT-1	1	61	161	spaceranger201_count_47058_HCA_BN_F13657028_GRCh38-2020-A_v3	2415	0	0	4800.62	7291.9	729.19	480.062	osteo_zone_1	4	0	761.577	4237.95	7195.67	2198.04	1360.15	622.415	3428	8.14002	14532	9.58418	58.8219	61.9254	66.0405	73.493	0	0	0	0.038164	0.797063	0.11538	0.0130021	0.0125665	0.010309	0.0115237	0.021708	0.0426133	0.0277824	0.410105	0.0870164	0.052454	0.0321277	0.134607	0.22742	0.619041	0.0269375
GTGGTAGTGAATGGCA-1	1	19	93	spaceranger201_count_47058_HCA_BN_F13657028_GRCh38-2020-A_v3	2424	0	0	1478.08	10415.8	1041.58	147.808	osteo_zone_3	6	3859.24	389.102	0	3300	6486.37	5792.17	5125.33	4993	8.51599	27203	10.2111	52.2075	55.9571	60.5301	68.7277	0	0	0	0.0983869	0.0190089	0.027222	0.0063841	0.0339424	0.0169307	0.00542464	0.0160236	0.0145287	0.00714046	0.0387999	0.0109118	0.0197837	0.0240122	0.258471	0.793138	0.125553	0.0120791
GTGGTTGAGGAACGGA-1	1	75	169	spaceranger201_count_47058_HCA_BN_F13657028_GRCh38-2020-A_v3	2432	0	0	5909.8	6922.17	692.217	590.98	suture_zone_2	3	532.353	1932.59	5332.51	7813.61	1050	186.815	0	2715	7.90692	9868	9.19715	56.668	60.0527	64.6332	73.409	0	0	0	0.045372	0.115607	0.0510834	0.00576519	0.0610402	0.00853991	0.00957178	0.0106196	0.0204292	0.0152102	0.0820343	0.0318524	0.0232701	0.0169997	0.0278431	0.135429	0.301703	0.0117201
GTTATGTCGCCACTCC-1	1	88	172	spaceranger201_count_47058_HCA_BN_F13657028_GRCh38-2020-A_v3	2445	0	0	6941.37	6782.79	678.279	694.137	suture_zone_1	2	1542.76	2950.53	6263.63	8162.12	50	0	706.824	2383	7.77654	6907	8.84043	51.3537	54.9877	60.0405	69.8711	0	0	0	0.038714	0.905512	0.0275125	0.00374371	0.240158	0.00989142	0.00438516	0.0082882	0.00776348	0.00687007	0.0722445	0.0177064	0.0156654	0.0122512	0.0280765	0.182777	0.171304	0.00941996
GTTATTGAAGATACAA-1	1	41	153	spaceranger201_count_47058_HCA_BN_F13657028_GRCh38-2020-A_v3	2449	0	0	3215.71	7661.63	766.163	321.571	osteo_zone_2	5	752.396	0	2876.13	6253.48	3834.07	2998.68	2251.58	1084	6.98934	1605	7.3815	28.2243	34.4548	44.9221	63.6137	0	0	0	0.0358793	0.0375783	0.00195204	0.00238796	0.0888741	2.6294	0.00387544	0.00243001	0.00355315	0.00207163	0.0903507	0.00119012	0.009077	0.0082005	0.242272	30.3493	0.00640086	0.00513628
GTTATTGGTCGAAGGT-1	1	79	171	spaceranger201_count_47058_HCA_BN_F13657028_GRCh38-2020-A_v3	2452	0	0	6226.95	6830.37	683.037	622.695	suture_zone_1	2	833.607	2248.76	5634.69	7958.8	750	0	130	3014	8.01136	12011	9.39366	58.8044	61.9599	66.0811	74.1903	0	0	0	0.0893616	0.038752	0.0251181	0.00365198	0.123507	0.0247475	0.00494281	0.00860629	0.0105723	0.00662213	0.0052476	0.0105747	0.0134245	0.0136421	0.00339464	0.193066	0.156994	0.00898007
GTTCATGAGGCACCGG-1	1	103	169	spaceranger201_count_47058_HCA_BN_F13657028_GRCh38-2020-A_v3	2454	0	0	8130.67	6917.17	691.717	813.067	suture_zone_1	2	1153.95	4100.2	7262.75	8456.25	50	0	353.412	2193	7.69348	5351	8.58523	43.861	48.0658	54.0647	66.0998	0	0	0	0.0509148	7.56082	0.054227	0.0131452	0.309019	0.0119365	0.0160592	0.0194968	0.0210287	0.020388	0.192699	0.0413516	0.027894	0.0302154	0.130394	0.076557	0.274995	0.0169519
GTTCCAATGTGCTAAC-1	1	16	82	spaceranger201_count_47058_HCA_BN_F13657028_GRCh38-2020-A_v3	2455	0	0	1241.88	10920.7	1092.07	124.188	osteo_zone_3	6	4406.38	934.077	0	2811.14	6967.1	6295.37	5642.38	2771	7.92732	9316	9.1396	52.8982	56.6982	61.5393	70.8351	0	0	0	0.0426169	0.189438	0.00972152	0.00399794	0.0347895	0.168815	0.0101154	0.00561975	0.0172857	0.00684432	0.148178	0.00539456	0.0137309	0.0163165	0.376755	45.0728	0.0331246	0.0105083
GTTCCGATCAATTGCG-1	1	48	148	spaceranger201_count_47058_HCA_BN_F13657028_GRCh38-2020-A_v3	2456	0	0	3771.56	7889.47	788.947	377.156	osteo_zone_2	5	466.476	0	3068.97	6230.13	3347.63	2544.03	1820.6	2494	7.82204	10065	9.21692	61.7089	65.1366	69.5777	77.3274	0	0	0	0.0243638	0.0459989	0.0368563	0.00220085	0.00434326	0.00526114	0.00180548	0.00475828	0.0118479	0.00669945	0.0549877	0.021668	0.0163641	0.0103564	0.00667343	0.10218	0.256403	0.00768562
GTTCCGTCCTTACCAT-1	1	72	172	spaceranger201_count_47058_HCA_BN_F13657028_GRCh38-2020-A_v3	2458	0	0	5672.78	6785.3	678.53	567.278	suture_zone_2	3	269.258	1739.94	5210.15	7930.45	1320.95	460.977	0	2946	7.98854	9464	9.15536	49.0596	53.0008	58.2206	68.1953	0	0	0	0.0846619	0.0304353	0.0217177	0.00326719	0.0336325	0.0182035	0.00321725	0.00753241	0.00723202	0.00662424	0.000650833	0.00986914	0.0146176	0.0103808	0.00129966	0.225623	0.114419	0.00714696
GTTCCGTGCATCGTTC-1	1	67	167	spaceranger201_count_47058_HCA_BN_F13657028_GRCh38-2020-A_v3	2459	0	0	5276.34	7015.65	701.565	527.634	osteo_zone_1	4	0	1290.77	4757.86	7635.35	1702.94	843.445	94.3398	2614	7.86902	7942	8.98005	50.9821	54.8225	59.9471	69.1891	0	0	0	0.0786112	0.0355726	0.0180927	0.00359565	0.157016	0.0311794	0.0128294	0.0074599	0.0121207	0.00686023	0.00486969	0.00673972	0.014264	0.0114565	0.00472067	0.16549	0.102043	0.00740589
GTTGACGGCGAAGACC-1	1	103	183	spaceranger201_count_47058_HCA_BN_F13657028_GRCh38-2020-A_v3	2467	0	0	8129	6275.36	627.536	812.9	suture_zone_1	2	945.304	4244.01	7549.54	9012	50	0	333.017	2348	7.76174	7390	8.90802	54.3437	57.9161	62.747	72.2869	0	0	0	0.1015	0.0461329	0.0219671	0.00574138	0.240848	0.0127603	0.00489544	0.00625721	0.00457138	0.00503819	0.0116658	0.0104998	0.0153644	0.0168942	0.00208287	0.150775	0.11796	0.00985083
GTTGAGTCATGACTTG-1	1	28	2	spaceranger201_count_47058_HCA_BN_F13657028_GRCh38-2020-A_v3	2470	0	0	2201.67	14585.5	1458.55	220.167	osteo_zone_4	7	7297.12	4533.49	1081.67	0	8943.58	8540.01	8102.94	4992	8.51579	40217	10.6021	68.2348	70.6045	73.5584	79.0188	0	0	0	0.051568	0.01581	0.0306919	0.00483852	0.0310252	0.132844	0.00375824	0.0142975	0.0120891	0.00598528	0.118976	0.012543	0.0124269	0.0180475	0.193051	0.153728	0.0677237	0.00991846
GTTGATTCGAGTGCTG-1	1	103	177	spaceranger201_count_47058_HCA_BN_F13657028_GRCh38-2020-A_v3	2471	0	0	8129.84	6550.78	655.078	812.984	suture_zone_0	1	1031.21	4145.19	7399.26	8768.53	0	94.3398	383.275	1880	7.53956	6062	8.70996	60.0462	63.3124	67.7169	77.2352	0	0	0	0.063025	0.183836	0.0326088	0.0106117	0.175407	0.116407	0.0137533	0.0146415	0.0153628	0.0135802	0.194685	0.0258709	0.0276381	0.0350468	0.0549858	0.190683	0.161126	0.0193952
GTTGCCAACCATCCGG-1	1	88	174	spaceranger201_count_47058_HCA_BN_F13657028_GRCh38-2020-A_v3	2472	0	0	6940.53	6690.99	669.099	694.053	suture_zone_1	2	1540	2979.19	6316.72	8258.83	50	0	735.459	3305	8.10349	11207	9.32438	49.8082	53.3595	58.1958	67.4043	0	0	0	0.118351	0.784357	0.0259251	0.00717327	0.181105	0.0188203	0.00824184	0.0104677	0.00959198	0.0068256	0.0121831	0.0109743	0.0162528	0.0211282	0.00794207	0.148757	0.141701	0.0134849
GTTGCCTACTGGAATA-1	1	39	145	spaceranger201_count_47058_HCA_BN_F13657028_GRCh38-2020-A_v3	2476	0	0	3057.97	8028.85	802.885	305.797	osteo_zone_2	5	1076.15	0	2493.77	5879.08	4087.99	3274.83	2540.81	4203	8.34379	14691	9.59506	42.264	46.4366	51.8345	61.6023	0	0	0	0.363929	0.00950769	0.0151075	0.00771646	0.0406422	0.422542	0.0153468	0.00967148	0.0363265	0.0120265	0.147108	0.00869063	0.0277229	0.025788	0.409054	98.2624	0.0565029	0.0251485
GTTGCTTACAAGTAGG-1	1	51	159	spaceranger201_count_47058_HCA_BN_F13657028_GRCh38-2020-A_v3	2479	0	0	4008.58	7385.38	738.538	400.858	osteo_zone_1	4	0	111.803	3598.36	6782.6	3003.9	2158.7	1408.01	4407	8.39118	18669	9.83467	48.2243	52.1238	56.9018	65.8043	0	0	0	0.102382	0.0214147	0.0206279	0.00368229	0.0304163	0.120608	0.00428638	0.0147077	0.0112246	0.00515796	0.00285265	0.00806729	0.0155511	0.0147029	0.0036408	0.248582	0.124625	0.00737257
GTTGGACATATGCCGT-1	1	40	138	spaceranger201_count_47058_HCA_BN_F13657028_GRCh38-2020-A_v3	2480	0	0	3138.93	8349.34	834.934	313.893	osteo_zone_2	5	1196.7	0	2317.95	5615.3	4083.83	3297.3	2580.74	3096	8.03819	12341	9.42076	57.2401	60.6677	65.2864	73.3004	0	0	0	0.0288619	0.658768	0.0500105	0.00625723	0.0211811	0.00689496	0.00502864	0.00727039	0.022302	0.015453	0.068816	0.0369215	0.021586	0.0139061	0.0454734	0.613619	0.276198	0.0103778
GTTGGTTATGAGCTGT-1	1	45	151	spaceranger201_count_47058_HCA_BN_F13657028_GRCh38-2020-A_v3	2483	0	0	3533.7	7752.6	775.26	353.37	osteo_zone_2	5	500	0	3026.88	6296.32	3531.8	2706.92	1968.48	4563	8.42595	19631	9.88492	48.0872	51.7854	56.5025	65.3405	0	0	0	0.0756935	0.00696385	0.019691	0.00333047	0.0413718	0.195487	0.00356487	0.0076527	0.0113058	0.00541122	0.00443672	0.00881166	0.0132815	0.0173326	0.00821759	0.23084	0.102776	0.00955759
TAACATAGCTGAGCAG-1	1	117	179	spaceranger201_count_47058_HCA_BN_F13657028_GRCh38-2020-A_v3	2491	0	0	9239.02	6456.47	645.647	923.902	osteo_zone_1	4	0	5286.6	8466.43	9345.89	1100	637.887	50	1916	7.55852	4629	8.44031	46.4463	50.8317	57.1182	69.4102	0	0	0	0.0546765	0.471043	0.0608319	0.01544	0.175753	0.0120924	0.0158393	0.0237965	0.0235038	0.0232007	0.164841	0.0527065	0.0434094	0.0430446	0.0283947	0.143004	0.284702	0.0280721
TAACCTGAATGTGACA-1	1	75	177	spaceranger201_count_47058_HCA_BN_F13657028_GRCh38-2020-A_v3	2494	0	0	5908.97	6555.78	655.578	590.897	suture_zone_2	3	541.202	2094.18	5577.43	8210.02	1054.75	317.648	0	2045	7.62364	5262	8.56846	47.6815	51.9954	58.1148	69.8404	0	0	0	0.0655734	0.0126851	0.0102421	0.00516263	0.0343093	0.0161877	0.00439112	0.00528348	0.00918362	0.00449099	0.0588971	0.00563159	0.0116077	0.010509	0.305153	37.4816	0.0594234	0.00742963
TAACCTTGAGCACGGC-1	1	19	17	spaceranger201_count_47058_HCA_BN_F13657028_GRCh38-2020-A_v3	2495	0	0	1485.59	13899.4	1389.94	148.559	osteo_zone_4	7	6876.31	3805.26	200	0	8814.71	8333.26	7817.24	2401	7.78406	7068	8.86347	48.0758	52.5325	58.5456	69.0153	0	0	0	0.0388841	0.0579596	0.0208615	0.00515706	0.0615738	0.0105243	0.0127923	0.00802995	0.0313264	0.011075	0.233292	0.0151283	0.0212438	0.015279	0.218841	20.0836	0.154512	0.0124713
TAACGACTTCGCGGCA-1	1	122	184	spaceranger201_count_47058_HCA_BN_F13657028_GRCh38-2020-A_v3	2499	0	0	9635.46	6226.12	622.612	963.546	osteo_zone_1	4	0	5672.97	8868.65	9689.75	1453.44	971.288	447.214	2401	7.78406	6006	8.70068	44.0726	48.2184	54.0793	65.4179	0	0	0	0.0757009	0.180039	0.0448299	0.0144478	0.271818	0.0148467	0.0199912	0.0162821	0.0203535	0.0171551	0.278595	0.0291639	0.0352983	0.0480913	0.171721	0.0777788	0.166564	0.0292652
TAACGCTCATTGAAGG-1	1	106	174	spaceranger201_count_47058_HCA_BN_F13657028_GRCh38-2020-A_v3	2509	0	0	8367.7	6687.65	668.765	836.77	suture_zone_1	2	841.19	4383.39	7576.02	8739.09	235.372	0	86.0233	1739	7.46164	4354	8.37908	50.7579	54.5705	59.9449	71.5434	0	0	0	0.0429768	0.171152	0.0341177	0.00680352	0.199188	0.00822246	0.00993535	0.00909735	0.0125381	0.0142824	0.246744	0.0287496	0.0239463	0.0212087	0.0725739	0.0648926	0.186375	0.0147714
TAAGAAGTCGACATAA-1	1	21	101	spaceranger201_count_47058_HCA_BN_F13657028_GRCh38-2020-A_v3	2515	0	0	1635.82	10048.6	1004.86	163.582	osteo_zone_2	5	3457.2	0	58.3095	3700.34	6153.38	5438.91	4758.2	3244	8.08487	13114	9.48151	57.4501	60.79	65.1822	73.1813	0	0	0	0.0354151	0.0136193	0.0111395	0.00216171	0.0185538	0.0428463	0.0021633	0.0063563	0.00657189	0.00307062	0.0333099	0.00502944	0.00719356	0.00817339	0.0771095	2.94339	0.046166	0.00350758
TAAGAATATCGGCGCC-1	1	40	148	spaceranger201_count_47058_HCA_BN_F13657028_GRCh38-2020-A_v3	2517	0	0	3137.26	7891.14	789.114	313.726	osteo_zone_2	5	934.933	0	2654.45	6034.57	3975.19	3152.79	2414.04	2383	7.77654	5338	8.58279	36.3245	41.3076	48.0892	61.184	0	0	0	0.0780075	0.0188371	0.0052594	0.00453994	0.0348115	0.0478622	0.0134548	0.00623267	0.0245355	0.00684251	0.111372	0.00278931	0.0153094	0.0201468	0.431613	82.7153	0.0150419	0.0166467
TAAGAATATGTCGCAA-1	1	77	167	spaceranger201_count_47058_HCA_BN_F13657028_GRCh38-2020-A_v3	2518	0	0	6069.21	7013.98	701.398	606.921	suture_zone_2	3	637.887	2045.34	5397.52	7736.8	905.539	94.3398	0	1749	7.46737	5846	8.67368	62.0937	65.4122	69.7229	78.635	0	0	0	0.0172178	0.622777	0.0404346	0.00394891	0.0946049	0.0083347	0.00350722	0.00483706	0.012183	0.00747457	0.137165	0.0295398	0.0171067	0.0114625	0.0258915	0.131885	0.275394	0.0070382
TAAGACGCCGACTCCG-1	1	102	184	spaceranger201_count_47058_HCA_BN_F13657028_GRCh38-2020-A_v3	2521	0	0	8049.72	6230.29	623.029	804.972	suture_zone_0	1	1021.22	4183.79	7506.54	9029.82	0	50	339.706	2645	7.8808	6835	8.82996	43.1163	47.3007	53.0651	64.0819	0	0	0	0.103113	0.400011	0.0223984	0.00913519	0.268031	0.0187877	0.00661762	0.0119064	0.00773243	0.00737713	0.0154129	0.0132861	0.0178401	0.0250544	0.0071024	0.130403	0.0972591	0.0144308
TAAGATACCTGTAATC-1	1	116	184	spaceranger201_count_47058_HCA_BN_F13657028_GRCh38-2020-A_v3	2523	0	0	9159.74	6227.79	622.779	915.974	osteo_zone_1	4	0	5236.99	8466.55	9476.8	1004.99	522.398	94.3398	1157	7.05445	2022	7.61234	38.0317	43.0267	52.6706	67.5074	0	0	0	0.0424938	0.148505	0.0258798	0.00801299	0.173235	0.0133187	0.0147046	0.0108627	0.012077	0.0146828	0.118237	0.0230111	0.0248303	0.0356487	0.0132448	0.0602328	0.105772	0.0157059
TAAGCAAGATGAGCGA-1	1	112	186	spaceranger201_count_47058_HCA_BN_F13657028_GRCh38-2020-A_v3	2524	0	0	8842.59	6136.81	613.681	884.259	suture_zone_2	3	225.61	4975.95	8249.15	9434.6	728.011	225.61	0	1916	7.55852	4407	8.39118	44.4974	49.1945	55.3892	67.8693	0	0	0	0.0738656	0.0746243	0.015028	0.00818146	0.222145	0.0193902	0.00790312	0.00891544	0.00631982	0.00688326	0.0394274	0.00649835	0.0177493	0.0244367	0.0184995	0.0746311	0.0466217	0.0146546
TAAGCATCACTCTACA-1	1	80	168	spaceranger201_count_47058_HCA_BN_F13657028_GRCh38-2020-A_v3	2526	0	0	6307.07	6967.24	696.724	630.707	suture_zone_1	2	873.212	2280.35	5616.42	7825.51	671.863	0	100	2612	7.86825	9113	9.11757	57.1711	60.5289	64.9731	73.1153	0	0	0	0.0255456	0.170985	0.0599644	0.00527986	0.0928002	0.0091841	0.00460495	0.00771235	0.0196544	0.0134762	0.294654	0.0527335	0.0304979	0.017736	0.0409278	0.184922	0.389579	0.0155257
TAAGGTCCGGTTATAC-1	1	48	154	spaceranger201_count_47058_HCA_BN_F13657028_GRCh38-2020-A_v3	2530	0	0	3771.56	7614.89	761.489	377.156	osteo_zone_2	5	226.716	0	3289.77	6512.18	3275.15	2442.46	1699.44	4493	8.4105	18354	9.81766	45.4179	49.3734	54.4296	63.8172	0	0	0	0.0566312	0.00367769	0.0166842	0.00222226	0.0159963	0.0797141	0.00203046	0.00650033	0.00613687	0.0037454	0.00259066	0.00609194	0.0104943	0.00988739	0.00563568	0.114509	0.068239	0.00507178
TAAGGTGACCTTCCAG-1	1	45	159	spaceranger201_count_47058_HCA_BN_F13657028_GRCh38-2020-A_v3	2531	0	0	3532.03	7386.21	738.621	353.203	osteo_zone_2	5	364.005	0	3293.34	6624.35	3489.14	2637.82	1882.98	896	6.79906	1356	7.21303	30.9735	38.3481	48.6726	70.7965	0	0	0	0.044688	0.019488	0.00246379	0.00203677	0.102141	4.20829	0.00238797	0.0030242	0.00326854	0.00175708	0.0226864	0.00130076	0.014381	0.00763369	0.139963	34.3935	0.00852035	0.00375488
TAAGTGAAGTCTGGAT-1	1	43	149	spaceranger201_count_47058_HCA_BN_F13657028_GRCh38-2020-A_v3	2532	0	0	3375.12	7845.24	784.524	337.512	osteo_zone_2	5	680.074	0	2854.91	6155.99	3701.09	2881.13	2144.78	4344	8.37678	19454	9.87586	52.1127	55.7417	60.3835	68.6286	0	0	0	0.10387	0.0438052	0.0246313	0.00360599	0.0309372	0.0231121	0.0065535	0.00728545	0.0195807	0.00902714	0.0212029	0.0107755	0.0181505	0.0153869	0.0357269	13.084	0.103147	0.0120085
TAAGTGGCTACCTCAC-1	1	75	173	spaceranger201_count_47058_HCA_BN_F13657028_GRCh38-2020-A_v3	2534	0	0	5909.8	6739.4	673.94	590.98	suture_zone_2	3	522.398	2006.39	5452.68	8011.77	1050	223.607	0	2940	7.9865	9120	9.11834	48.3114	52.3575	57.6754	67.4561	0	0	0	0.0776579	0.0241006	0.0196764	0.00365903	0.0428427	0.0100477	0.00323069	0.00615825	0.00639515	0.00451569	0.00131456	0.00915508	0.0134735	0.0112609	0.000812316	0.192697	0.133678	0.00607613
TAATCGACATGTGCAC-1	1	15	69	spaceranger201_count_47058_HCA_BN_F13657028_GRCh38-2020-A_v3	2538	0	0	1163.43	11516.6	1151.66	116.343	osteo_zone_3	6	4949.87	1540.29	0	2227.67	7398.28	6761.04	6131.11	2015	7.60887	5214	8.5593	46.6053	51.1891	57.499	69.486	0	0	0	0.0467373	0.0291165	0.00696762	0.00245374	0.0210596	0.0120861	0.00268625	0.00460807	0.00602833	0.00216964	0.0868232	0.00335368	0.00695806	0.00974209	0.561793	23.0593	0.0426133	0.00527431
TAATTAGGTGCAGAGC-1	1	17	51	spaceranger201_count_47058_HCA_BN_F13657028_GRCh38-2020-A_v3	2542	0	0	1323.68	12341.2	1234.12	132.368	osteo_zone_3	6	5547.04	2280.22	0	1414.21	7798.53	7220.47	6632.72	2358	7.76599	7316	8.89796	52.8157	56.684	61.5774	71.1591	0	0	0	0.0367787	1.21772	0.0250319	0.00228366	0.0324993	0.0065289	0.00329578	0.00337306	0.00725657	0.00519734	0.0477072	0.0130417	0.0090191	0.0092572	0.0236355	0.341826	0.132815	0.00470076
TAATTCCTACTCGCTT-1	1	104	178	spaceranger201_count_47058_HCA_BN_F13657028_GRCh38-2020-A_v3	2545	0	0	8209.13	6504.87	650.487	820.913	suture_zone_1	2	939.202	4235.34	7493.47	8844.87	50	0	316.228	814	6.70319	1391	7.2385	40.4745	47.6636	55.8591	77.4263	0	0	0	0.0514521	0.0819227	0.0118393	0.00541085	0.14221	0.0104152	0.00581635	0.00560867	0.00352684	0.00588578	0.0301958	0.00813597	0.0103127	0.0148429	0.00179798	0.0943368	0.0356151	0.00734058
TAATTGTCTACTGTTA-1	1	49	151	spaceranger201_count_47058_HCA_BN_F13657028_GRCh38-2020-A_v3	2548	0	0	3850.84	7751.77	775.177	385.084	osteo_zone_2	5	302.324	0	3225.52	6395.13	3240.31	2423.92	1691.63	1583	7.36771	5093	8.53582	60.7108	64.4218	69.4286	78.7355	0	0	0	0.0215949	0.0174963	0.0222589	0.00190241	0.00608883	0.00767294	0.00263312	0.003492	0.0106732	0.00622383	0.0166026	0.0131797	0.00941998	0.00547993	0.00340777	0.113979	0.180221	0.00371155
TACACTTAAGGTGGAT-1	1	16	44	spaceranger201_count_47058_HCA_BN_F13657028_GRCh38-2020-A_v3	2558	0	0	1245.22	12662.6	1266.26	124.522	osteo_zone_3	6	5834.14	2584.36	0	1128.05	8040.93	7477.81	6900.18	4441	8.39886	22769	10.0332	54.3502	57.9033	62.5631	70.7497	0	0	0	0.0479908	0.063425	0.0242307	0.00291643	0.0194631	0.00540793	0.00265662	0.00637977	0.00868289	0.00424633	0.0168886	0.0083517	0.0108834	0.013851	0.0220524	0.126329	0.0864025	0.006118
TACAGACCATAGCATT-1	1	84	176	spaceranger201_count_47058_HCA_BN_F13657028_GRCh38-2020-A_v3	2559	0	0	6623.39	6600.02	660.002	662.339	suture_zone_1	2	1194.19	2683.3	6081.16	8275	383.275	0	373.363	3647	8.20193	13132	9.48288	49.8249	53.3963	58.0034	66.9205	0	0	0	0.0915147	0.0257776	0.02792	0.00696632	0.147831	0.0134173	0.00359767	0.0100025	0.0104615	0.00770416	0.00219435	0.0110331	0.0180076	0.0164898	0.00209541	0.234538	0.157597	0.0103868
TACAGGTGGCTCATTG-1	1	99	167	spaceranger201_count_47058_HCA_BN_F13657028_GRCh38-2020-A_v3	2560	0	0	7813.53	7009.81	700.981	781.353	suture_zone_0	1	1511.82	3738.46	6905.22	8232.84	0	364.005	715.122	3449	8.14613	8802	9.08285	34.9807	39.3547	45.3874	56.9189	0	0	0	0.0422496	12.0004	0.0576203	0.0129232	1.33438	0.00955314	0.0349627	0.0201484	0.0257427	0.0270972	0.243185	0.0389622	0.0329873	0.0376601	0.122076	0.0845699	0.251517	0.019565
TACCGATATCTACACC-1	1	36	144	spaceranger201_count_47058_HCA_BN_F13657028_GRCh38-2020-A_v3	2568	0	0	2820.95	8075.59	807.559	282.095	osteo_zone_2	5	1289.96	0	2332.38	5780.22	4313.37	3498.6	2763.19	998	6.90675	1527	7.33171	31.1722	38.0485	47.7407	67.387	0	0	0	0.0410325	0.0182834	0.00350824	0.00413713	0.0830864	3.19921	0.00313283	0.00343663	0.00424712	0.00147577	0.0253732	0.00143044	0.0118338	0.00796456	0.138398	40.8377	0.00769522	0.00621871
TACCGGACAACGCTGA-1	1	119	179	spaceranger201_count_47058_HCA_BN_F13657028_GRCh38-2020-A_v3	2569	0	0	9397.6	6455.63	645.563	939.76	osteo_zone_1	4	0	5433.1	8601.69	9417.6	1250	784.474	200	2363	7.76811	6708	8.8112	50.3876	54.0996	59.2129	69.2308	0	0	0	0.0348712	0.394646	0.0861658	0.0177234	0.218642	0.0106382	0.0271314	0.0292248	0.0447416	0.0423327	0.204775	0.0719569	0.0502052	0.0414114	0.0339062	0.0956756	0.381561	0.033971
TACCGTGGCATGTATT-1	1	52	156	spaceranger201_count_47058_HCA_BN_F13657028_GRCh38-2020-A_v3	2573	0	0	4087.87	7522.25	752.225	408.787	osteo_zone_2	5	50	0	3542.95	6672.05	2951.63	2122	1383.51	3536	8.17103	13590	9.51716	51.2509	55.4157	60.1545	69.1979	0	0	0	0.0614687	0.149641	0.0206778	0.00256202	0.0237129	0.0112422	0.00633634	0.00640323	0.0150186	0.00847511	0.00190138	0.00929913	0.010869	0.0091408	0.00397127	0.169491	0.121119	0.00642694
TACCTATTGGCCGAGC-1	1	19	103	spaceranger201_count_47058_HCA_BN_F13657028_GRCh38-2020-A_v3	2574	0	0	1476.41	9957.61	995.761	147.641	osteo_zone_2	5	3486.22	0	151.327	3800	6236.47	5509.92	4819.65	3058	8.02584	7160	8.87641	30.0698	35.0838	42.1229	55.838	0	0	0	0.639169	0.0207662	0.00762214	0.00458137	0.0642896	0.439676	0.00958399	0.00750224	0.0182845	0.00561747	0.314785	0.0033505	0.0194665	0.0382629	1.06516	64.8435	0.019984	0.0180309
TACCTCATCGCTGCTC-1	1	50	160	spaceranger201_count_47058_HCA_BN_F13657028_GRCh38-2020-A_v3	2576	0	0	3929.3	7339.47	733.947	392.93	osteo_zone_1	4	0	86.0233	3590.26	6804.98	3066.2	2216.17	1462.5	2980	8.00001	8668	9.06751	43.9317	48.3503	53.9802	64.9977	0	0	0	0.0745359	0.0429138	0.00851817	0.00492184	0.0399923	0.0301357	0.00799296	0.00774364	0.0146396	0.00546401	0.154618	0.00408389	0.0151354	0.0200322	0.331439	49.9412	0.0410744	0.012725
TACGACTGGAGTTAGG-1	1	65	173	spaceranger201_count_47058_HCA_BN_F13657028_GRCh38-2020-A_v3	2582	0	0	5116.93	6741.06	674.106	511.693	osteo_zone_1	4	0	1312.1	4845.17	7830.77	1850	991.413	269.258	3193	8.06903	9706	9.1806	44.7558	48.8564	54.4612	64.7538	0	0	0	0.0631315	0.103031	0.0297468	0.00664135	0.0458657	0.0294962	0.0182006	0.0100025	0.0398642	0.016767	0.278253	0.0193469	0.0277074	0.0364391	0.601606	65.5806	0.168409	0.0217102
TACGCAGAGTTACGCC-1	1	28	122	spaceranger201_count_47058_HCA_BN_F13657028_GRCh38-2020-A_v3	2584	0	0	2189.16	9085.46	908.546	218.916	osteo_zone_2	5	2412.99	0	1141.27	4684.81	5262.79	4501.24	3793.57	2615	7.8694	6591	8.79361	37.9002	42.9222	49.6131	61.8571	0	0	0	0.0953377	0.0356193	0.00670802	0.00363685	0.0424394	0.202947	0.00910988	0.00671867	0.0113132	0.00470424	0.173458	0.00360817	0.0156049	0.0217814	0.495492	69.3185	0.0133485	0.012625
TACGCCTCGAGGCATC-1	1	110	176	spaceranger201_count_47058_HCA_BN_F13657028_GRCh38-2020-A_v3	2586	0	0	8684.85	6595.01	659.501	868.485	suture_zone_2	3	529.245	4697.67	7888.86	8955.09	532.353	198.494	0	1690	7.43308	3647	8.20194	43.8717	48.0395	54.0444	67.3704	0	0	0	0.0531145	0.471738	0.0386544	0.0120047	0.265182	0.0100311	0.0200192	0.0240602	0.0151813	0.0162898	0.199742	0.0308792	0.0262887	0.0346347	0.0418871	0.0788007	0.154204	0.0205212
TACGTACACCGTTCCT-1	1	56	166	spaceranger201_count_47058_HCA_BN_F13657028_GRCh38-2020-A_v3	2594	0	0	4404.18	7063.22	706.322	440.418	osteo_zone_1	4	0	552.178	4089.52	7210.11	2574.37	1711.72	955.249	2543	7.84149	7841	8.96725	50.7843	54.9037	60.2984	70.0548	0	0	0	0.0580023	0.00498553	0.00723797	0.00326879	0.0160692	0.0179018	0.00387644	0.00416904	0.0106105	0.00389555	0.0264067	0.00486458	0.0110031	0.0114737	0.284193	46.6699	0.0411248	0.00876642
TACGTACAGCGACATC-1	1	87	165	spaceranger201_count_47058_HCA_BN_F13657028_GRCh38-2020-A_v3	2595	0	0	6862.08	7103.28	710.328	686.208	suture_zone_1	2	1393.59	2785.25	6023.42	7846.54	180.278	0	540	2987	8.00236	7343	8.90164	35.8164	40.4603	46.575	59.0631	0	0	0	0.0461129	12.1307	0.0689006	0.0194191	0.740717	0.00848425	0.0865	0.0311453	0.032226	0.0333687	0.271462	0.0417963	0.0464848	0.045119	0.205913	0.0745894	0.332741	0.0232507
TACGTATGCCACGACT-1	1	47	155	spaceranger201_count_47058_HCA_BN_F13657028_GRCh38-2020-A_v3	2600	0	0	3691.44	7568.99	756.899	369.144	osteo_zone_2	5	266.271	0	3257.31	6495.69	3324.17	2490.4	1746.31	4053	8.30746	16310	9.6996	47.9644	51.8455	56.8424	65.9411	0	0	0	0.146647	0.0125995	0.0253425	0.00620592	0.0451735	0.0254652	0.0063261	0.00940449	0.0153128	0.00759868	0.0268842	0.00976398	0.0205284	0.0234114	0.122104	28.7428	0.115307	0.0167057
TACGTGAGGTTGGACA-1	1	24	12	spaceranger201_count_47058_HCA_BN_F13657028_GRCh38-2020-A_v3	2601	0	0	1883.69	14127.3	1412.73	188.369	osteo_zone_4	7	6960.29	4056.53	530	0	8751.29	8307.65	7830.77	5192	8.55507	64204	11.0698	77.6353	79.4701	81.6927	85.5212	0	0	0	0.00387957	0.0746455	0.0409171	0.00387764	0.0146019	0.0378401	0.00533089	0.00999992	0.0170841	0.010082	0.168689	0.0214542	0.0141963	0.0167583	0.0888866	0.0743785	0.120638	0.00879778
TACTAGTAGGATCGGC-1	1	91	173	spaceranger201_count_47058_HCA_BN_F13657028_GRCh38-2020-A_v3	2610	0	0	7178.4	6736.06	673.606	717.84	suture_zone_0	1	1770.71	3185.5	6486.08	8272	0	235.372	937.763	1233	7.11802	2719	7.90839	47.922	52.9239	60.2795	73.0416	0	0	0	0.0353365	0.139158	0.0192026	0.00358256	0.189951	0.0105371	0.00404896	0.00410878	0.00547408	0.00482211	0.0453547	0.0100695	0.0113689	0.0112244	0.0149618	0.0694859	0.101554	0.00672702
TACTCCACCGCCGTGG-1	1	81	169	spaceranger201_count_47058_HCA_BN_F13657028_GRCh38-2020-A_v3	2613	0	0	6385.53	6921.34	692.134	638.553	suture_zone_1	2	953.362	2361.23	5702.39	7887.84	600	0	165.529	2735	7.91425	9669	9.17678	57.0897	60.2854	64.7637	73.0686	0	0	0	0.02151	0.123546	0.0598814	0.00588287	0.141117	0.0102866	0.00984539	0.00874658	0.023444	0.0186448	0.257538	0.0406307	0.0297875	0.0170749	0.0325496	0.139841	0.390983	0.0153789
TACTCCGCCAGCGAAT-1	1	16	64	spaceranger201_count_47058_HCA_BN_F13657028_GRCh38-2020-A_v3	2614	0	0	1243.55	11745.3	1174.53	124.355	osteo_zone_3	6	5059.17	1702.62	0	2015.56	7443.42	6824.64	6208.1	3575	8.182	16679	9.72197	58.109	61.5265	66.0351	73.9613	0	0	0	0.0436378	0.09256	0.0395677	0.00557314	0.0167178	0.0159604	0.00469788	0.0129502	0.0169207	0.00991614	0.0940543	0.0219709	0.0180403	0.0175887	0.0474451	0.185419	0.229921	0.0108559
TAGAAGGAGCTGGATG-1	1	98	186	spaceranger201_count_47058_HCA_BN_F13657028_GRCh38-2020-A_v3	2621	0	0	7732.57	6139.32	613.932	773.257	suture_zone_0	1	1370.91	3890.32	7261.79	9006.18	0	284.429	599.083	2692	7.89841	10000	9.21044	58.46	61.9	66.34	74.27	0	0	0	0.0696912	0.0402742	0.0149529	0.0031932	0.134407	0.0267315	0.00751712	0.00499528	0.0117929	0.00733142	0.0302592	0.00737475	0.0139827	0.0149583	0.0641195	27.5074	0.0925968	0.00938811
TAGACATGCCGAAGGC-1	1	17	75	spaceranger201_count_47058_HCA_BN_F13657028_GRCh38-2020-A_v3	2629	0	0	1321.17	11241.2	1124.12	132.117	osteo_zone_3	6	4589.47	1193.69	0	2504.5	7058.22	6412	5777.07	4166	8.33495	25486	10.1459	65.1377	67.9432	71.3529	77.3052	0	0	0	0.0165598	0.233143	0.0222687	0.0024431	0.0220437	0.0131981	0.00397443	0.00588078	0.0126901	0.00715248	0.0506209	0.0106301	0.00924108	0.0114109	0.0839533	0.150164	0.0688466	0.00453554
TAGACCGAATCCTCTA-1	1	119	187	spaceranger201_count_47058_HCA_BN_F13657028_GRCh38-2020-A_v3	2630	0	0	9396.76	6089.24	608.924	939.676	osteo_zone_1	4	0	5488.93	8730.93	9711.28	1245.35	746.726	323.883	2095	7.64779	4531	8.41892	40.9402	45.1777	51.4677	64.7098	0	0	0	0.0729831	0.687392	0.0200416	0.00731848	0.47124	0.018233	0.0254998	0.0103592	0.00963702	0.00922038	0.0455711	0.0102704	0.0182512	0.0215877	0.00873837	0.106638	0.0657937	0.0124741
TAGACGGAAGCGAATA-1	1	33	1	spaceranger201_count_47058_HCA_BN_F13657028_GRCh38-2020-A_v3	2632	0	0	2597.28	14629.7	1462.97	259.728	osteo_zone_4	7	7257.45	4642.08	1357.72	0	8793.28	8417.7	8010.35	6363	8.75841	65609	11.0915	65.3203	68.0181	71.2616	76.9422	0	0	0	0.111474	0.237037	0.161874	0.0176077	0.00997697	0.0098449	0.0235373	0.0300162	0.0786558	0.056559	0.597874	0.114008	0.0769919	0.0560273	0.610054	0.270827	0.669364	0.0469024
TAGACGTACGACATGT-1	1	107	177	spaceranger201_count_47058_HCA_BN_F13657028_GRCh38-2020-A_v3	2633	0	0	8446.99	6549.94	654.994	844.699	suture_zone_1	2	711.969	4484.65	7707.17	8904.59	300	0	50	1154	7.05186	2028	7.6153	38.4615	43.6391	52.9586	67.7515	0	0	0	0.0526046	0.135627	0.0182784	0.00615011	0.25999	0.0106974	0.00808535	0.00987961	0.00594579	0.00699041	0.113052	0.0157921	0.0179843	0.026181	0.0236798	0.0989798	0.0895627	0.0134156
TAGATGAGGTGATAGA-1	1	101	183	spaceranger201_count_47058_HCA_BN_F13657028_GRCh38-2020-A_v3	2640	0	0	7970.43	6276.19	627.619	797.043	suture_zone_0	1	1094.58	4101.48	7420.79	8958.33	0	130	424.264	2473	7.81359	8355	9.03073	57.4865	60.9575	65.2304	73.6326	0	0	0	0.107288	0.0672782	0.0231961	0.00802188	0.130736	0.0176013	0.00889442	0.0126764	0.010319	0.0101502	0.00726785	0.0108439	0.018024	0.0195307	0.00203537	0.105389	0.0865549	0.0131613
TAGATGCTCCGCGACA-1	1	21	15	spaceranger201_count_47058_HCA_BN_F13657028_GRCh38-2020-A_v3	2641	0	0	1645	13990.4	1399.04	164.5	osteo_zone_4	7	6897.43	3900	304.138	0	8768.88	8304.05	7805.33	4658	8.44656	48526	10.7899	76.2849	78.2591	80.6166	84.7607	0	0	0	0.0121396	0.0176074	0.0196036	0.00178802	0.00938187	0.0177621	0.00229819	0.0035457	0.0123926	0.0046202	0.0463263	0.0108646	0.00712041	0.00775403	0.0631667	5.76027	0.0428506	0.00434919
TAGATGGCTAGACTGC-1	1	60	162	spaceranger201_count_47058_HCA_BN_F13657028_GRCh38-2020-A_v3	2643	0	0	4722.17	7246	724.6	472.217	osteo_zone_1	4	0	715.891	4219	7209.69	2260	1414	668.506	2835	7.95015	11129	9.3174	58.7384	62.0631	66.484	74.5709	0	0	0	0.0872815	0.322683	0.025609	0.00285905	0.0314934	0.00855179	0.00402506	0.00554892	0.00922585	0.0069603	0.0176042	0.0101365	0.0137801	0.011115	0.00574159	0.178509	0.195443	0.00672576
TAGATGTTCTATCAGG-1	1	97	181	spaceranger201_count_47058_HCA_BN_F13657028_GRCh38-2020-A_v3	2645	0	0	7653.28	6368	636.8	765.328	suture_zone_0	1	1453.82	3737.86	7069.44	8746.9	0	446.542	763.217	1988	7.59539	5221	8.56064	48.8412	52.94	58.7627	70.408	0	0	0	0.0625594	0.0439828	0.0145457	0.00422025	0.181974	0.0115515	0.00303629	0.0050605	0.00481834	0.00340415	0.00507398	0.00547034	0.0114839	0.0118449	0.00349431	0.173505	0.0805018	0.00728012
TAGCAGCGACTAGATC-1	1	105	173	spaceranger201_count_47058_HCA_BN_F13657028_GRCh38-2020-A_v3	2646	0	0	8288.41	6733.55	673.355	828.841	suture_zone_1	2	979.49	4245.95	7437.51	8641.28	100	0	200	1637	7.40123	3149	8.05516	37.4087	42.2674	49.1902	63.8933	0	0	0	0.0800686	0.535097	0.0236535	0.00765673	0.261367	0.00756376	0.0185069	0.00903428	0.0122622	0.0132268	0.147656	0.0159194	0.0218089	0.0315092	0.0812854	0.642542	0.0907818	0.0179951
TAGCATGTGATACGTA-1	1	22	112	spaceranger201_count_47058_HCA_BN_F13657028_GRCh38-2020-A_v3	2649	0	0	1714.27	9544.49	954.449	171.427	osteo_zone_2	5	3063.61	0	555.788	4201.19	5877.21	5131.57	4430.01	2935	7.9848	7344	8.90178	34.8992	40.1144	46.732	59.3137	0	0	0	0.138365	0.018747	0.00778744	0.00478754	0.0389159	0.0600615	0.0143408	0.00771481	0.0211277	0.00718802	0.184395	0.00301456	0.0152152	0.0196391	0.595795	80.5672	0.0171663	0.0141529
TAGCGTGGAACGAAGC-1	1	28	120	spaceranger201_count_47058_HCA_BN_F13657028_GRCh38-2020-A_v3	2656	0	0	2189.16	9176.43	917.643	218.916	osteo_zone_2	5	2482.04	0	1054.75	4585.56	5303.3	4549.64	3845.67	4253	8.35561	16268	9.69702	45.0762	49.4037	54.7701	64.55	0	0	0	0.0740521	0.352614	0.0208194	0.00482764	0.0281051	0.0359195	0.00577676	0.00770647	0.0171469	0.00721856	0.0856923	0.00797589	0.0159263	0.0190383	0.287063	25.0195	0.0740786	0.0143459
TAGCTTCATTCGGCAA-1	1	29	121	spaceranger201_count_47058_HCA_BN_F13657028_GRCh38-2020-A_v3	2661	0	0	2267.61	9130.52	913.052	226.761	osteo_zone_2	5	2354.93	0	1168.29	4652.96	5164.26	4411.92	3709.04	3259	8.08948	11828	9.37831	51.9784	55.952	61.0839	70.1217	0	0	0	0.0413942	0.0276215	0.010835	0.00169081	0.0172533	0.0127517	0.00280181	0.00319792	0.00728757	0.00410841	0.0169894	0.00405978	0.00722531	0.00649579	0.0635389	10.7407	0.0486474	0.00497119
TAGGACTTAGTACAAG-1	1	126	186	spaceranger201_count_47058_HCA_BN_F13657028_GRCh38-2020-A_v3	2667	0	0	9952.61	6133.48	613.348	995.261	osteo_zone_1	4	0	6036.73	9227.27	9952.07	1811.08	1320.95	807.775	2578	7.85516	6062	8.70996	40.3167	44.2758	50.0495	61.7453	0	0	0	0.0832031	0.546059	0.0556309	0.0148019	0.44683	0.0136468	0.0324079	0.028038	0.0257666	0.0288642	0.328813	0.0378157	0.0418028	0.0623224	0.12422	0.0456204	0.154645	0.0344477
TAGGAGCCGCACATCC-1	1	93	165	spaceranger201_count_47058_HCA_BN_F13657028_GRCh38-2020-A_v3	2669	0	0	7337.8	7102.45	710.245	733.78	suture_zone_0	1	1892.64	3278.35	6460	7988	0	350	1040	2823	7.94591	7608	8.93709	43.3754	47.2923	52.9574	63.9853	0	0	0	0.0217407	11.4208	0.0735655	0.00954065	0.584556	0.0058806	0.00989526	0.0120997	0.0249136	0.0165369	0.212093	0.0516557	0.0319539	0.0237683	0.270287	0.154343	0.448072	0.0189966
TAGGCAGAGTTCAGAT-1	1	31	125	spaceranger201_count_47058_HCA_BN_F13657028_GRCh38-2020-A_v3	2672	0	0	2426.18	8946.91	894.691	242.618	osteo_zone_2	5	2107.18	0	1418.24	4874.68	4946.32	4183.6	3476.28	4450	8.40088	19004	9.85246	48.5372	52.3679	57.3142	66.3439	0	0	0	0.0710958	0.00948322	0.0215409	0.00507879	0.034352	0.03217	0.00306555	0.00944086	0.00894645	0.00553577	0.030676	0.00990288	0.0151056	0.0163792	0.0570944	0.248183	0.10979	0.00985781
TAGGCAGGCGTCTGAG-1	1	89	169	spaceranger201_count_47058_HCA_BN_F13657028_GRCh38-2020-A_v3	2675	0	0	7019.82	6919.67	691.967	701.982	suture_zone_0	1	1589.78	2991.47	6254.64	8038.44	0	94.3398	735.459	2702	7.90212	7657	8.94351	46.624	50.4375	55.9096	66.1094	0	0	0	0.0359633	0.490606	0.0602013	0.00607149	0.123476	0.00846512	0.00727416	0.00992006	0.0160414	0.011982	0.55198	0.0468246	0.0312069	0.0422095	0.566378	0.117997	0.342942	0.0191774
TAGGTTGCGGATACTA-1	1	38	146	spaceranger201_count_47058_HCA_BN_F13657028_GRCh38-2020-A_v3	2681	0	0	2979.52	7982.95	798.295	297.952	osteo_zone_2	5	1109.82	0	2496.5	5910.96	4142.67	3323.81	2586.83	2773	7.92805	5897	8.68237	29.9813	35.0517	42.1062	55.5537	0	0	0	0.107363	0.0333214	0.00564745	0.00674093	0.111042	1.64836	0.00802707	0.00930336	0.0135746	0.00445219	0.244225	0.00306341	0.0188717	0.0349763	0.878472	63.7376	0.00933177	0.0154367
TAGTGAATGGAGTCGC-1	1	78	176	spaceranger201_count_47058_HCA_BN_F13657028_GRCh38-2020-A_v3	2685	0	0	6147.66	6600.85	660.085	614.766	suture_zone_2	3	756.637	2277.59	5726.4	8193.78	821.523	111.803	0	2674	7.8917	8658	9.06635	52.4371	56.4218	61.4461	70.4897	0	0	0	0.0792892	0.00562184	0.0197172	0.00278116	0.0254593	0.0139268	0.00252608	0.00499671	0.00674212	0.00433245	0.00306469	0.00825589	0.0143982	0.0115516	0.0146333	10.1959	0.140037	0.00801554
TAGTGACTGAAGCGAG-1	1	98	182	spaceranger201_count_47058_HCA_BN_F13657028_GRCh38-2020-A_v3	2686	0	0	7732.57	6322.1	632.21	773.257	suture_zone_0	1	1378.19	3820.29	7155.25	8816.76	0	360.555	677.422	2730	7.91242	8562	9.05521	50.5606	54.263	59.437	69.0259	0	0	0	0.115097	0.0343409	0.0234147	0.00567725	0.225759	0.0163325	0.00337293	0.00769306	0.00854034	0.00535768	0.00143363	0.00885616	0.0114501	0.0150245	0.0021143	0.239665	0.145738	0.00788837
TAGTGAGGAATACTTA-1	1	92	170	spaceranger201_count_47058_HCA_BN_F13657028_GRCh38-2020-A_v3	2688	0	0	7258.52	6873.77	687.377	725.852	suture_zone_0	1	1814.97	3217.08	6469.74	8148.39	0	300	961.041	1748	7.4668	4340	8.37586	50.1843	54.2166	59.7696	71.2442	0	0	0	0.0346872	1.15789	0.0582153	0.00826958	0.165431	0.0259025	0.0135511	0.0125395	0.021651	0.0205232	0.225759	0.0510649	0.029079	0.0254886	0.0367438	0.196731	0.305211	0.0178471
TAGTGATCACATTAAG-1	1	104	182	spaceranger201_count_47058_HCA_BN_F13657028_GRCh38-2020-A_v3	2689	0	0	8208.29	6321.26	632.126	820.829	suture_zone_1	2	882.836	4295.88	7584.79	8991.4	50	0	335.41	1506	7.31788	3701	8.21663	49.8244	54.2826	60.5782	72.8182	0	0	0	0.0726583	0.0974336	0.00862788	0.0068434	0.193885	0.0116505	0.0052737	0.0091254	0.00384925	0.00505706	0.00777795	0.0056454	0.00985814	0.014823	0.00175468	0.182915	0.034904	0.00898758
TAGTGATCGAGTCGAC-1	1	71	173	spaceranger201_count_47058_HCA_BN_F13657028_GRCh38-2020-A_v3	2690	0	0	5592.66	6739.4	673.94	559.266	suture_zone_2	3	177.2	1691.18	5180.46	7972.58	1400	550.818	0	2241	7.71512	7260	8.89027	54.6281	58.4848	63.6639	73.3747	0	0	0	0.0704823	0.0167398	0.0222608	0.00320751	0.0388496	0.0175679	0.00208194	0.00452233	0.00671916	0.00403188	0.00298309	0.0110768	0.0111323	0.010415	0.00243344	0.301646	0.138346	0.00741702
TAGTGCCTTGGTTATC-1	1	27	3	spaceranger201_count_47058_HCA_BN_F13657028_GRCh38-2020-A_v3	2692	0	0	2121.55	14539.6	1453.96	212.155	osteo_zone_4	7	7267.75	4475.81	1001.7	0	8939.49	8529.16	8085.2	4195	8.34189	19759	9.89142	53.8843	57.2752	61.8857	70.1048	0	0	0	0.0931555	0.0143961	0.0334845	0.009144	0.0574914	0.0271014	0.00465299	0.0160636	0.0147711	0.00745066	0.0421934	0.0118535	0.0208084	0.0256491	0.0908261	4.33939	0.155465	0.0125969
TAGTGCTCGACCAGGC-1	1	93	183	spaceranger201_count_47058_HCA_BN_F13657028_GRCh38-2020-A_v3	2693	0	0	7336.13	6277.03	627.703	733.613	suture_zone_0	1	1742.87	3491.07	6870.01	8751.7	0	274.591	996.243	2715	7.90692	7923	8.97765	48.6432	52.619	58.021	67.7521	0	0	0	0.0875254	0.0398813	0.0227977	0.00744045	0.176737	0.0257586	0.00650033	0.0089197	0.0091454	0.00723688	0.0131784	0.0102194	0.01253	0.0127678	0.0123431	8.84112	0.134121	0.00807751
TAGTTCTGTAGAACAA-1	1	38	142	spaceranger201_count_47058_HCA_BN_F13657028_GRCh38-2020-A_v3	2701	0	0	2979.52	8166.56	816.656	297.952	osteo_zone_2	5	1220.04	0	2330.77	5716.59	4197.34	3394.58	2666.03	2470	7.81238	7020	8.85666	48.4615	52.6353	58.3191	68.5613	0	0	0	0.0613187	0.0260365	0.0102882	0.00240961	0.0254534	0.0497252	0.00473644	0.00393117	0.0120256	0.00462607	0.0236169	0.00488184	0.0113227	0.0121414	0.135149	40.1429	0.0484851	0.00931533
TATCCGGTGGTAAGTG-1	1	54	160	spaceranger201_count_47058_HCA_BN_F13657028_GRCh38-2020-A_v3	2706	0	0	4246.45	7338.64	733.864	424.645	osteo_zone_1	4	0	250	3791.04	6913.88	2769.04	1923.38	1173.41	4409	8.39163	18860	9.84485	46.7391	50.5673	55.631	65.0901	0	0	0	0.0523904	0.010123	0.0154747	0.00197872	0.0157075	0.00672766	0.00228274	0.00439311	0.0069491	0.00327331	0.00793586	0.00579201	0.0089462	0.00998704	0.0169841	0.126728	0.067447	0.00555789
TATCCTACCGCTGTGA-1	1	108	186	spaceranger201_count_47058_HCA_BN_F13657028_GRCh38-2020-A_v3	2709	0	0	8525.44	6136.81	613.681	852.544	suture_zone_1	2	572.189	4642.26	7944.62	9291.24	403.113	0	53.8516	2715	7.90692	7295	8.89508	44.5236	48.5127	54.0507	64.4414	0	0	0	0.0779228	0.53379	0.0166905	0.00718663	0.156921	0.0126389	0.00945686	0.00706814	0.00795828	0.00638308	0.0420722	0.00624572	0.0127378	0.0187666	0.0123329	0.0780268	0.0560759	0.00759479
TATCTAACAAGTTCTG-1	1	55	165	spaceranger201_count_47058_HCA_BN_F13657028_GRCh38-2020-A_v3	2712	0	0	4324.9	7109.12	710.912	432.49	osteo_zone_1	4	0	500.899	4021.96	7171.73	2674.21	1811.08	1054.75	2296	7.73936	7555	8.9301	54.8776	58.7823	63.9709	73.5539	0	0	0	0.0627198	0.0243232	0.0106285	0.00274166	0.0178942	0.0270653	0.00348521	0.00375643	0.0101499	0.00430193	0.0376644	0.00503283	0.01061	0.0130492	0.122279	41.4238	0.0626508	0.00949428
TATCTACATTCAGATT-1	1	105	183	spaceranger201_count_47058_HCA_BN_F13657028_GRCh38-2020-A_v3	2714	0	0	8287.58	6275.36	627.536	828.758	suture_zone_1	2	796.304	4387.04	7679.07	9067.84	139.284	0	259.615	1302	7.17242	3103	8.04045	50.5317	55.4302	62.0367	74.154	0	0	0	0.0442195	0.093727	0.0145487	0.00307299	0.0791217	0.0312991	0.00361211	0.00470512	0.00379604	0.00442464	0.00981042	0.00815749	0.00890062	0.0116869	0.00105606	0.149898	0.0511887	0.0066167
TATCTAGGCATACTCA-1	1	95	167	spaceranger201_count_47058_HCA_BN_F13657028_GRCh38-2020-A_v3	2718	0	0	7496.38	7010.64	701.064	749.638	suture_zone_0	1	1779.92	3442.69	6639.44	8130.54	0	509.902	1001.7	1729	7.45588	4173	8.33663	48.5023	52.6719	58.7587	70.5488	0	0	0	0.0212248	6.09595	0.0462222	0.00901223	0.269877	0.00855968	0.00817321	0.0110615	0.016361	0.0166946	0.169182	0.0402673	0.0231286	0.0165671	0.103249	0.118171	0.298275	0.0140265
TATGACGAGTTCATTC-1	1	100	178	spaceranger201_count_47058_HCA_BN_F13657028_GRCh38-2020-A_v3	2724	0	0	7891.98	6505.71	650.571	789.198	suture_zone_0	1	1227.23	3946.4	7232.71	8736	0	300	608.276	1428	7.26473	3125	8.04751	46.56	51.072	57.472	70.304	0	0	0	0.123852	0.109843	0.0144241	0.00615627	0.16057	0.00938853	0.00789802	0.00836659	0.00544996	0.00603471	0.0327023	0.0077511	0.0133626	0.0201553	0.00535483	0.798759	0.034695	0.009976
TATGCCTGATGCAAGC-1	1	74	170	spaceranger201_count_47058_HCA_BN_F13657028_GRCh38-2020-A_v3	2725	0	0	5831.35	6877.1	687.71	583.135	suture_zone_2	3	492.443	1884.81	5306.01	7853.92	1121.12	250	0	2980	8.00001	9954	9.20583	52.7527	56.3894	60.9303	70.0924	0	0	0	0.0864832	0.0445133	0.0221739	0.00449612	0.198754	0.0097913	0.0210288	0.00819051	0.0168186	0.0138204	0.00460047	0.0075397	0.01602	0.0175477	0.00274023	0.195727	0.1181	0.00707262
TATGCGAGTATCCTTC-1	1	19	99	spaceranger201_count_47058_HCA_BN_F13657028_GRCh38-2020-A_v3	2726	0	0	1477.24	10141.2	1014.12	147.724	osteo_zone_3	6	3631.76	100	0	3600	6333.21	5619.18	4938.12	1850	7.52348	4157	8.33279	41.0873	46.115	53.3558	67.5247	0	0	0	0.0818232	0.106818	0.00431786	0.00266207	0.0432165	0.752444	0.0100178	0.004129	0.011693	0.00548489	0.1218	0.00258018	0.0115108	0.0156957	0.439071	55.7738	0.0114945	0.0106192
TATGCTAGAACACCGC-1	1	87	177	spaceranger201_count_47058_HCA_BN_F13657028_GRCh38-2020-A_v3	2728	0	0	6860.41	6553.28	655.328	686.041	suture_zone_1	2	1477.63	2962.33	6340.28	8386.89	130	0	650	3263	8.09071	10112	9.22158	46.9937	50.623	55.4984	65.2195	0	0	0	0.0783818	0.0247451	0.0189392	0.00493393	0.268933	0.0141669	0.00361547	0.00679293	0.00763203	0.00539229	0.00300718	0.00877708	0.0153198	0.0125352	0.000985388	0.204801	0.121114	0.00995349
TATGGCGTCCTCAGAT-1	1	88	168	spaceranger201_count_47058_HCA_BN_F13657028_GRCh38-2020-A_v3	2731	0	0	6941.37	6965.57	696.557	694.137	suture_zone_1	2	1503.36	2902.69	6160.32	7968.95	50	0	647.765	2491	7.82084	8563	9.05532	58.5309	61.5322	65.6546	73.6891	0	0	0	0.0352088	2.14593	0.0888561	0.0115284	0.29311	0.0242508	0.0473253	0.020932	0.0347827	0.043313	0.324071	0.0745304	0.0527938	0.044746	0.213449	0.103077	0.401993	0.0309928
TATGTACTATGCGTGA-1	1	32	2	spaceranger201_count_47058_HCA_BN_F13657028_GRCh38-2020-A_v3	2733	0	0	2518.82	14584.6	1458.46	251.882	osteo_zone_4	7	7223.99	4579.57	1272.79	0	8785.88	8403.31	7988.85	4250	8.35491	23497	10.0647	62.242	65.1828	68.8301	75.3926	0	0	0	0.0166442	0.11074	0.0791466	0.00771189	0.00535421	0.03797	0.00817187	0.018254	0.0360492	0.0209384	0.363222	0.0618425	0.0380867	0.0314172	0.141791	0.152156	0.419443	0.0250463
TATTAATCCGCAATCT-1	1	87	181	spaceranger201_count_47058_HCA_BN_F13657028_GRCh38-2020-A_v3	2746	0	0	6860.41	6370.5	637.05	686.041	suture_zone_1	2	1470.92	2990	6400.7	8525.5	223.607	0	637.887	1421	7.25982	3135	8.0507	47.0813	51.7065	58.0861	70.622	0	0	0	0.046532	0.0318041	0.0085191	0.00187421	0.108391	0.0109247	0.00357915	0.00295779	0.00396652	0.00274775	0.0248671	0.00509268	0.00742895	0.00608019	0.0462071	15.8283	0.0601832	0.00420971
TATTCCACGATGCCAG-1	1	123	187	spaceranger201_count_47058_HCA_BN_F13657028_GRCh38-2020-A_v3	2751	0	0	9713.91	6088.41	608.841	971.391	osteo_zone_1	4	0	5826.4	9042.66	9879.4	1589.78	1094.58	626.817	2381	7.7757	5817	8.66871	42.5477	46.8111	52.6904	63.9677	0	0	0	0.0807371	0.151249	0.0400193	0.0102989	0.259507	0.0177803	0.0173846	0.0134338	0.0236893	0.0220792	0.152702	0.025817	0.0319873	0.0450912	0.0675363	0.102701	0.181215	0.0256571
TATTCCTTCGGCTGAG-1	1	17	67	spaceranger201_count_47058_HCA_BN_F13657028_GRCh38-2020-A_v3	2757	0	0	1322.01	11607.6	1160.76	132.201	osteo_zone_3	6	4889.84	1538.05	0	2156.71	7287.08	6663.11	6043.48	1762	7.47477	5632	8.6364	58.3274	62.2337	67.3828	77.5923	0	0	0	0.0499115	0.0371323	0.0183997	0.00305422	0.0104474	0.00833541	0.00252233	0.00587943	0.00720712	0.00387303	0.0988183	0.010668	0.0096397	0.0106138	0.102571	4.97002	0.120094	0.00577486
TATTCTAGGATACACC-1	1	126	180	spaceranger201_count_47058_HCA_BN_F13657028_GRCh38-2020-A_v3	2760	0	0	9953.44	6408.89	640.889	995.344	osteo_zone_1	4	0	5952.22	9094.6	9722.68	1770.71	1293.87	721.734	1692	7.43426	2635	7.87702	22.315	28.1214	36.5844	54.7628	0	0	0	0.0741666	2.52566	0.0193687	0.0119403	0.388715	0.0152569	0.0241407	0.0129011	0.0134179	0.0160089	0.09037	0.01283	0.0284342	0.0418229	0.0123698	0.0169105	0.0370981	0.0232476
TATTGACTATAACCTA-1	1	26	120	spaceranger201_count_47058_HCA_BN_F13657028_GRCh38-2020-A_v3	2764	0	0	2030.58	9177.26	917.726	203.058	osteo_zone_2	5	2591.14	0	984.886	4569.34	5440.27	4680.78	3973.63	1873	7.53583	3816	8.24722	34.565	40.2254	48.2966	64.0199	0	0	0	0.0748287	0.0354982	0.00351191	0.00177735	0.0256305	0.0534672	0.00587279	0.00284634	0.00854487	0.00234345	0.1998	0.00170234	0.00924122	0.012119	0.539546	55.5118	0.0107632	0.00835206
TCAACCATAGCAGACA-1	1	48	158	spaceranger201_count_47058_HCA_BN_F13657028_GRCh38-2020-A_v3	2771	0	0	3770.72	7431.28	743.128	377.072	osteo_zone_2	5	130	0	3417.38	6660.35	3228.95	2384.3	1633.22	3295	8.10046	10368	9.24658	44.647	49.0066	54.7454	65.162	0	0	0	0.0841237	0.00799132	0.0120888	0.00432415	0.0197376	0.045161	0.0087866	0.00852254	0.0253449	0.00945342	0.10795	0.00756441	0.0201116	0.0196706	0.379256	79.6873	0.0768663	0.019604
TCAAGGACGGTAATCA-1	1	18	80	spaceranger201_count_47058_HCA_BN_F13657028_GRCh38-2020-A_v3	2773	0	0	1400.46	11011.7	1101.17	140.046	osteo_zone_3	6	4397.69	987.623	0	2701.85	6900.51	6243.33	5601.16	2988	8.00269	11245	9.32777	54.8688	58.4615	63.0236	72.0676	0	0	0	0.0298242	0.0520019	0.0349302	0.00501938	0.0161557	0.00945999	0.00558037	0.00848886	0.0197391	0.00989918	0.114808	0.0231934	0.0200252	0.0140453	0.0627509	0.266385	0.245531	0.0118615
TCAATCAGTGTCAAGC-1	1	86	168	spaceranger201_count_47058_HCA_BN_F13657028_GRCh38-2020-A_v3	2781	0	0	6782.79	6966.41	696.641	678.279	suture_zone_1	2	1343.47	2747.98	6040.3	7974.58	200	0	493.356	2882	7.96659	8457	9.04287	47.5582	51.6022	57.077	67.0096	0	0	0	0.0309019	1.86276	0.088703	0.0155392	0.205244	0.00751411	0.021641	0.0176199	0.0342601	0.0302911	0.376362	0.0759761	0.0433037	0.049888	0.177973	0.148357	0.467215	0.0288521
TCAATTCTGGCGAAGA-1	1	70	166	spaceranger201_count_47058_HCA_BN_F13657028_GRCh38-2020-A_v3	2784	0	0	5514.2	7060.72	706.072	551.42	suture_zone_2	3	165.529	1522.79	4952.75	7669.32	1453.44	599.083	0	1744	7.46451	6509	8.7811	64.7719	68.0289	72.2845	80.888	0	0	0	0.0385801	0.218775	0.0328522	0.00383741	0.0218496	0.00561955	0.0069526	0.00625948	0.0134609	0.00974524	0.106366	0.0235139	0.0148557	0.0124211	0.0235296	0.134329	0.261983	0.00808284
TCACAAGGACTGACTT-1	1	25	117	spaceranger201_count_47058_HCA_BN_F13657028_GRCh38-2020-A_v3	2786	0	0	1951.29	9314.97	931.497	195.129	osteo_zone_2	5	2744.49	0	819.39	4413.9	5565.8	4815.03	4111.75	3140	8.0523	8142	9.00491	34.3405	39.4129	46.168	58.536	0	0	0	0.0656155	0.0227802	0.00578923	0.00347712	0.0418863	0.0755849	0.00604772	0.00573423	0.0103407	0.00417288	0.515048	0.00382282	0.0121708	0.0251867	1.76582	55.363	0.0149884	0.014432
TCACATCTCCGCACAT-1	1	21	105	spaceranger201_count_47058_HCA_BN_F13657028_GRCh38-2020-A_v3	2789	0	0	1634.98	9865.81	986.581	163.498	osteo_zone_2	5	3366.9	0	200	3850.05	6107.09	5381.79	4692.94	2973	7.99766	8328	9.0275	42.135	46.83	52.9299	64.1451	0	0	0	0.0710731	0.0281303	0.00573985	0.00349985	0.0349862	0.0522774	0.00640293	0.00562018	0.0106578	0.00411025	0.277149	0.00242877	0.0121553	0.0233508	0.426481	50.8779	0.0129414	0.0105895
TCACCATTATAGTCCG-1	1	17	39	spaceranger201_count_47058_HCA_BN_F13657028_GRCh38-2020-A_v3	2791	0	0	1325.34	12891.2	1289.12	132.534	osteo_zone_3	6	6019.51	2820.57	0	866.833	8160.61	7617.15	7053.91	1902	7.55119	6126	8.72046	57.6885	61.5083	66.7809	76.8528	0	0	0	0.0249162	0.0764317	0.0288014	0.00320415	0.0136899	0.0956504	0.00286516	0.00438793	0.00778291	0.00615762	0.0849218	0.0243334	0.0125462	0.0100906	0.101413	0.132699	0.204171	0.00739492
TCACCGATCTGATGTA-1	1	125	187	spaceranger201_count_47058_HCA_BN_F13657028_GRCh38-2020-A_v3	2792	0	0	9872.48	6088.41	608.841	987.248	osteo_zone_1	4	0	5971.47	9177.1	9954.35	1738.07	1244.03	755.91	2544	7.84189	6325	8.75242	43.1937	47.2727	52.8063	63.8735	0	0	0	0.0717996	0.100083	0.0304889	0.010457	0.394233	0.0124071	0.0131026	0.0147996	0.0152186	0.0154936	0.140426	0.0176973	0.0289231	0.0369454	0.0230513	0.109457	0.11849	0.018564
TCACCGGAATGCACAG-1	1	62	164	spaceranger201_count_47058_HCA_BN_F13657028_GRCh38-2020-A_v3	2795	0	0	4879.91	7154.19	715.419	487.991	osteo_zone_1	4	0	894.427	4397.33	7365.61	2099.55	1245.35	493.356	3460	8.14931	11980	9.39108	48.8481	52.7045	57.7629	67.1035	0	0	0	0.112508	0.0217744	0.0258499	0.00532742	0.0735462	0.0197704	0.00580294	0.0102727	0.0113517	0.00747532	0.00760493	0.0110756	0.0174152	0.0212324	0.00612923	0.210791	0.156932	0.0122771
TCACCGGATTGGAACC-1	1	121	187	spaceranger201_count_47058_HCA_BN_F13657028_GRCh38-2020-A_v3	2796	0	0	9555.34	6089.24	608.924	955.534	osteo_zone_1	4	0	5633.37	8864.18	9782.15	1392.62	895.6	472.652	2352	7.76345	5981	8.69651	44.9256	49.1557	54.8905	66.0759	0	0	0	0.0671369	0.201891	0.0169245	0.00861834	0.31754	0.0119566	0.0150062	0.0141093	0.0101798	0.0107074	0.0636311	0.0105099	0.0180583	0.0267307	0.0417168	0.0847312	0.0508255	0.0125338
TCACGAACAGCATTAG-1	1	35	139	spaceranger201_count_47058_HCA_BN_F13657028_GRCh38-2020-A_v3	2801	0	0	2741.66	8305.11	830.511	274.166	osteo_zone_2	5	1440.31	0	2136	5574.17	4418.11	3617.35	2889.58	3566	8.17948	9754	9.18553	36.4056	40.8448	46.4835	57.7712	0	0	0	0.108875	0.00738802	0.008403	0.00967319	0.0559187	0.668198	0.0155134	0.012308	0.0244221	0.011777	0.223764	0.00405268	0.0248058	0.0316954	0.505403	104.26	0.0146111	0.0227747
TCACGAACCTCGGTCA-1	1	126	190	spaceranger201_count_47058_HCA_BN_F13657028_GRCh38-2020-A_v3	2802	0	0	9952.61	5950.7	595.07	995.261	osteo_zone_1	4	0	6087.86	9315.5	10124.2	1843.91	1343.47	901.388	4396	8.38868	16821	9.73044	48.6475	51.9291	56.3462	64.9605	0	0	0	0.109512	0.758031	0.0368639	0.0192462	0.466894	0.0207769	0.0416104	0.0285552	0.0294171	0.02527	0.0985478	0.0212053	0.0397459	0.0644382	0.0493924	0.144461	0.0733149	0.0304731
TCACGAGCTGGTTGTC-1	1	85	177	spaceranger201_count_47058_HCA_BN_F13657028_GRCh38-2020-A_v3	2805	0	0	6701.84	6554.11	655.411	670.184	suture_zone_1	2	1328.5	2822.57	6216.41	8352.04	269.258	0	500	3902	8.2695	15895	9.67382	52.4945	55.7597	60.346	68.9714	0	0	0	0.10304	0.0309606	0.0276421	0.00434784	0.164118	0.0258346	0.00349836	0.0089065	0.00988187	0.00520416	0.0014322	0.0118076	0.0220911	0.0175163	0.000853829	0.254182	0.158369	0.0111823
TCACGATGTTCCATAC-1	1	44	158	spaceranger201_count_47058_HCA_BN_F13657028_GRCh38-2020-A_v3	2806	0	0	3453.58	7432.11	743.211	345.358	osteo_zone_2	5	455.412	0	3206.56	6553.6	3575.14	2726.06	1972.03	873	6.77308	1263	7.14204	28.5827	36.5004	46.7142	70.4671	0	0	0	0.11418	0.0217642	0.00231943	0.00173862	0.0964495	4.02551	0.00193288	0.00180974	0.00210433	0.0012306	0.0172635	0.0013407	0.0121798	0.00654872	0.0823674	32.5155	0.00637536	0.00520528
TCACTGTCTTGATTCT-1	1	64	162	spaceranger201_count_47058_HCA_BN_F13657028_GRCh38-2020-A_v3	2817	0	0	5039.32	7245.16	724.516	503.932	osteo_zone_1	4	0	993.68	4445.45	7345.32	1963.06	1125.79	394.462	3466	8.15104	12351	9.42157	51.3805	54.8296	59.3555	68.0512	0	0	0	0.0229271	0.37728	0.0564703	0.00570567	0.0358895	0.00823031	0.0047901	0.00846702	0.0179578	0.0124343	0.634841	0.0515985	0.0276141	0.0387864	1.18128	0.108192	0.338494	0.0201154
TCACTTGTTAGGCCAG-1	1	24	8	spaceranger201_count_47058_HCA_BN_F13657028_GRCh38-2020-A_v3	2819	0	0	1883.69	14310.9	1431.09	188.369	osteo_zone_4	7	7149.94	4256.22	707.743	0	8914.09	8478.97	8009.81	3985	8.29054	21602	9.98059	62.6146	65.6513	69.3871	75.993	0	0	0	0.0372481	0.0317957	0.0310514	0.00370566	0.0275112	0.00555915	0.00408119	0.00906681	0.0158608	0.0091601	0.202278	0.0219643	0.0174816	0.0222881	0.31397	0.924292	0.144646	0.0135988
TCAGAACATTGTCCTG-1	1	93	177	spaceranger201_count_47058_HCA_BN_F13657028_GRCh38-2020-A_v3	2820	0	0	7336.13	6552.45	655.245	733.613	suture_zone_0	1	1794.46	3386.87	6718.31	8506.5	0	316.228	1100	2418	7.79111	6668	8.80523	48.3953	52.5045	57.8584	68.3413	0	0	0	0.0776739	0.0458984	0.0237356	0.00430953	0.172513	0.0110471	0.00416741	0.00770587	0.00513712	0.00547053	0.00590554	0.00851047	0.0137468	0.0128314	0.00103195	0.166381	0.103505	0.00703202
TCAGAATCTGGTTCAA-1	1	100	170	spaceranger201_count_47058_HCA_BN_F13657028_GRCh38-2020-A_v3	2822	0	0	7892.81	6872.1	687.21	789.281	suture_zone_0	1	1377.53	3854.1	7039.89	8362.16	0	250	589.406	1945	7.57353	4591	8.43207	45.6328	49.7713	55.7177	68.5254	0	0	0	0.0396811	0.731526	0.046427	0.0112482	0.157055	0.0762121	0.0128876	0.016346	0.0171641	0.0171435	0.210174	0.0294148	0.0284571	0.0359225	0.0976332	0.202704	0.181685	0.0203663
TCAGACCTCAAGCATG-1	1	90	172	spaceranger201_count_47058_HCA_BN_F13657028_GRCh38-2020-A_v3	2824	0	0	7099.94	6781.96	678.196	709.994	suture_zone_0	1	1688.08	3095.17	6391.75	8201.81	0	150	845.044	2157	7.67694	5620	8.63426	48.5587	52.4733	57.9715	68.8968	0	0	0	0.0361462	0.296659	0.0314261	0.00673529	0.221975	0.01088	0.00992039	0.0105472	0.0111573	0.00941861	0.127021	0.0196074	0.0191549	0.0183032	0.0333957	0.0960636	0.168183	0.0102896
TCAGATGAAGGCAACG-1	1	37	139	spaceranger201_count_47058_HCA_BN_F13657028_GRCh38-2020-A_v3	2825	0	0	2900.24	8304.27	830.427	290.024	osteo_zone_2	5	1321.36	0	2220.36	5607.58	4275.42	3478.46	2754.85	4306	8.368	17084	9.74596	46.9035	50.8136	55.9529	65.2014	0	0	0	0.0936064	0.00738631	0.0308709	0.00696403	0.0398737	0.0690188	0.00700601	0.0226083	0.0171708	0.00982116	0.0218969	0.0116522	0.0200942	0.0224686	0.0553456	17.7402	0.137395	0.0135675
TCAGCTGTCCATCTGC-1	1	113	189	spaceranger201_count_47058_HCA_BN_F13657028_GRCh38-2020-A_v3	2830	0	0	8921.04	5999.11	599.911	892.104	suture_zone_2	3	150	5088.11	8383.54	9600.13	845.813	352.278	0	3731	8.2247	13060	9.47739	47.8714	51.6998	56.6233	65.8193	0	0	0	0.0629856	0.0467298	0.0206903	0.00497823	0.112368	0.0177763	0.00691886	0.00763922	0.0100927	0.00730741	0.0187971	0.00951117	0.0127923	0.0173664	0.0116189	0.140037	0.0739459	0.00891361
TCAGGAGCTAATCAGG-1	1	104	186	spaceranger201_count_47058_HCA_BN_F13657028_GRCh38-2020-A_v3	2834	0	0	8208.29	6137.65	613.765	820.829	suture_zone_1	2	871.436	4358.28	7686.59	9177.21	177.2	0	170	2967	7.99564	9258	9.13335	47.7533	51.739	57.0642	67.3256	0	0	0	0.0773844	0.0324797	0.0220959	0.00428324	0.205962	0.0180315	0.0036721	0.00634902	0.00709729	0.00575377	0.00470053	0.0104442	0.0150289	0.0179953	0.000923495	0.19573	0.10284	0.00864887
TCAGGATATTCCTCAG-1	1	88	178	spaceranger201_count_47058_HCA_BN_F13657028_GRCh38-2020-A_v3	2837	0	0	6940.53	6507.38	650.738	694.053	suture_zone_1	2	1552.93	3045.59	6426.27	8452.47	94.3398	0	721.734	3218	8.07683	10226	9.23279	46.9978	50.7823	55.7696	65.6562	0	0	0	0.104274	0.00798771	0.0311823	0.00444978	0.218372	0.0136299	0.00453798	0.00715165	0.00951687	0.00680259	0.0016107	0.0113475	0.0166627	0.0158555	0.00092605	0.246087	0.168552	0.00725177
TCAGTCGTGGATGGTG-1	1	69	163	spaceranger201_count_47058_HCA_BN_F13657028_GRCh38-2020-A_v3	2844	0	0	5434.92	7198.43	719.843	543.492	osteo_zone_1	4	0	1408.01	4806.01	7513.99	1540.42	715.122	53.8516	4202	8.34355	17571	9.77406	51.8468	55.3867	60.025	68.1976	0	0	0	0.0307184	3.50383	0.111064	0.0145501	0.119542	0.00536713	0.0159419	0.0258672	0.0557237	0.0411672	0.882459	0.0900407	0.0615356	0.0701823	1.08908	0.196177	0.597573	0.0420454
TCAGTGGATGAACGAC-1	1	122	180	spaceranger201_count_47058_HCA_BN_F13657028_GRCh38-2020-A_v3	2848	0	0	9636.29	6409.73	640.973	963.629	osteo_zone_1	4	0	5658.7	8822	9569.35	1470.85	995.038	422.966	2026	7.61431	4539	8.42068	41.6612	46.2216	52.831	66.0498	0	0	0	0.0588507	3.64505	0.0385278	0.0171221	0.294164	0.0141561	0.0121928	0.0197649	0.0157885	0.0163512	0.13812	0.0315148	0.0359095	0.0434539	0.0298219	0.0581989	0.172303	0.0209858
TCAGTGTTCCACAGCA-1	1	20	104	spaceranger201_count_47058_HCA_BN_F13657028_GRCh38-2020-A_v3	2849	0	0	1556.53	9911.71	991.171	155.653	osteo_zone_2	5	3401.54	0	200	3850.05	6151.18	5424.04	4733.62	2973	7.99766	7177	8.87878	31.8099	37.1464	44.0853	57.4892	0	0	0	0.0772238	0.0290607	0.00452969	0.00389329	0.0571542	0.468812	0.0134056	0.00768948	0.0221218	0.0063034	0.311884	0.00187726	0.0157056	0.0261569	0.737386	60.3872	0.00791052	0.0143479
TCAGTTACAATAAGTT-1	1	19	87	spaceranger201_count_47058_HCA_BN_F13657028_GRCh38-2020-A_v3	2850	0	0	1478.08	10691.2	1069.12	147.808	osteo_zone_3	6	4074.13	632.456	0	3050.15	6645.54	5967.6	5311.61	3534	8.17047	15234	9.63135	57.4111	60.7391	65.0125	72.883	0	0	0	0.0256634	0.342879	0.0119558	0.0019246	0.0430642	0.012479	0.00606619	0.00400922	0.012033	0.00616774	0.0178082	0.00492552	0.00806966	0.00687342	0.0596851	6.65489	0.0510901	0.00406006
TCAGTTGGCTCGGAAG-1	1	96	172	spaceranger201_count_47058_HCA_BN_F13657028_GRCh38-2020-A_v3	2856	0	0	7575.66	6781.13	678.113	757.566	suture_zone_0	1	1606.27	3580.52	6823.35	8352.23	0	559.017	871.436	1411	7.25276	3076	8.03171	46.749	51.3654	57.8674	70.3836	0	0	0	0.046198	0.213594	0.0295714	0.00444554	0.34179	0.00604382	0.0127022	0.00588305	0.00899874	0.00913245	0.157896	0.0200858	0.0166552	0.017651	0.0219537	0.0829101	0.130283	0.0101693
TCAGTTGGTCGAAGAT-1	1	127	183	spaceranger201_count_47058_HCA_BN_F13657028_GRCh38-2020-A_v3	2857	0	0	10031.9	6271.18	627.118	1003.19	osteo_zone_1	4	0	6070.82	9227.01	9860.25	1870.67	1390	833.607	2873	7.96346	6886	8.83739	38.5565	42.5791	48.0831	59.178	0	0	0	0.123168	0.315992	0.0585397	0.0190952	0.844459	0.0138764	0.0279074	0.0317382	0.0203327	0.0284001	0.220988	0.0426844	0.0606719	0.0692425	0.0360454	0.072052	0.17548	0.036633
TCATAGATGATCTGCC-1	1	32	126	spaceranger201_count_47058_HCA_BN_F13657028_GRCh38-2020-A_v3	2858	0	0	2505.47	8901.01	890.101	250.547	osteo_zone_2	5	2022.37	0	1500	4936.49	4862.36	4098.26	3390.53	4151	8.33135	17506	9.77036	50.2685	54.13	59.0598	67.8682	0	0	0	0.0602371	0.0169054	0.0236741	0.00290743	0.0360723	0.0172943	0.00613062	0.007997	0.0159297	0.00862075	0.0161141	0.00920059	0.0133459	0.0159427	0.0273805	0.369238	0.109051	0.00878818
TCATCCACAAGCGTCT-1	1	16	70	spaceranger201_count_47058_HCA_BN_F13657028_GRCh38-2020-A_v3	2860	0	0	1242.72	11470.7	1147.07	124.272	osteo_zone_3	6	4862.97	1467.51	0	2266.14	7304.35	6668.21	6039.5	3664	8.20658	13188	9.48714	47.202	51.4483	56.9912	66.3861	0	0	0	0.0556793	0.00910529	0.0160087	0.00256016	0.0236878	0.0223652	0.00265555	0.00613282	0.00715749	0.00330761	0.0353139	0.00613688	0.00960114	0.0109216	0.213888	8.46075	0.0813606	0.00715355
TCATCTACGGCAGAAG-1	1	15	81	spaceranger201_count_47058_HCA_BN_F13657028_GRCh38-2020-A_v3	2862	0	0	1161.76	10966.6	1096.66	116.176	osteo_zone_3	6	4488.79	1002.45	0	2768.56	7053.09	6381.26	5727.84	2707	7.90397	6216	8.73504	34.5077	39.7523	46.686	58.9768	0	0	0	0.127021	0.0679493	0.00492169	0.00385389	0.0790904	1.60408	0.0105039	0.00506274	0.0205399	0.00596013	0.186085	0.00279639	0.018014	0.0202902	0.480466	59.2363	0.0142983	0.0145896
TCATCTCACTTGTTCT-1	1	34	130	spaceranger201_count_47058_HCA_BN_F13657028_GRCh38-2020-A_v3	2863	0	0	2664.04	8717.4	871.74	266.404	osteo_zone_2	5	1774.96	0	1750	5162.11	4647.98	3872.88	3160.57	4068	8.31115	19479	9.87714	57.4824	60.7834	64.8596	72.2881	0	0	0	0.0137417	0.00860379	0.0129917	0.00103373	0.0069748	0.00326183	0.00124835	0.00199515	0.00820209	0.00479212	0.0160813	0.00489368	0.00577593	0.00521894	0.0296155	0.102266	0.0304061	0.00272851
TCATCTGCACGCTTCC-1	1	125	189	spaceranger201_count_47058_HCA_BN_F13657028_GRCh38-2020-A_v3	2865	0	0	9872.48	5996.6	599.66	987.248	osteo_zone_1	4	0	5997.37	9221.56	10040.8	1755.25	1256.03	807.094	4503	8.41272	19148	9.86	51.2534	54.6114	58.8155	66.8738	0	0	0	0.0441298	0.0934526	0.0292385	0.00848403	0.280584	0.00897757	0.026215	0.0195372	0.0230151	0.0281077	0.124187	0.0190989	0.0246397	0.0346643	0.030032	0.0608386	0.0358822	0.0185903
TCATTCGGTCATGTAT-1	1	102	170	spaceranger201_count_47058_HCA_BN_F13657028_GRCh38-2020-A_v3	2868	0	0	8051.39	6871.26	687.126	805.139	suture_zone_0	1	1244.23	4001.7	7173.4	8417.85	0	100	445.982	1761	7.4742	3447	8.14555	38.0331	42.5007	49.1732	63.4175	0	0	0	0.0687007	4.51365	0.0445015	0.0181405	0.315097	0.0155692	0.0448617	0.0210457	0.0184652	0.0232018	0.126936	0.0251833	0.0297473	0.0465863	0.0518101	0.0594922	0.170164	0.0220142
TCCAATCCTCTGACAA-1	1	113	187	spaceranger201_count_47058_HCA_BN_F13657028_GRCh38-2020-A_v3	2878	0	0	8921.04	6090.08	609.008	892.104	suture_zone_2	3	150	5057.56	8334.61	9509.71	809.568	306.757	0	2630	7.87512	6744	8.81656	42.2005	46.382	52.2687	63.2414	0	0	0	0.101862	0.0531388	0.0172391	0.00595138	0.213359	0.0124071	0.00568459	0.00740867	0.00653645	0.00573483	0.0290503	0.00855387	0.019099	0.0299694	0.00407765	0.126438	0.0718223	0.0120825
TCCAATTACCGTATTC-1	1	76	166	spaceranger201_count_47058_HCA_BN_F13657028_GRCh38-2020-A_v3	2880	0	0	5989.92	7059.88	705.988	598.992	suture_zone_2	3	541.202	1949.2	5315.19	7721.66	1004.99	180.278	0	2657	7.88533	8548	9.05357	54.5625	58.037	62.6696	71.3734	0	0	0	0.0173269	1.22086	0.0798571	0.0105365	0.134815	0.0090788	0.0139256	0.0166974	0.0377614	0.0290616	0.382537	0.0620065	0.043277	0.0253923	0.116613	0.175955	0.479167	0.020517
TCCACGGCTTCGAGTC-1	1	52	158	spaceranger201_count_47058_HCA_BN_F13657028_GRCh38-2020-A_v3	2882	0	0	4087.87	7430.44	743.044	408.787	osteo_zone_1	4	0	100	3615.31	6764.92	2932.93	2093.54	1347.37	4575	8.42858	20008	9.90394	47.1012	51.0296	56.0026	64.934	0	0	0	0.0244295	0.0104614	0.0136223	0.00122788	0.0104983	0.00471878	0.00465874	0.0052929	0.0166186	0.0114261	0.00609825	0.00543579	0.00609373	0.00780947	0.0132305	0.0900553	0.035011	0.00345744
TCCAGTGCCGCTATGT-1	1	101	179	spaceranger201_count_47058_HCA_BN_F13657028_GRCh38-2020-A_v3	2885	0	0	7970.43	6458.97	645.897	797.043	suture_zone_0	1	1147.56	4027.67	7318.37	8807.37	0	234.307	550.818	2022	7.61234	4536	8.42002	42.328	46.2963	52.8219	66.0494	0	0	0	0.11077	0.185407	0.021665	0.0117193	0.386206	0.0127878	0.0139708	0.0167377	0.00771446	0.00991132	0.0595586	0.0104272	0.0194503	0.0304208	0.00792186	0.069738	0.0470214	0.0152842
TCCATAAGCCAATGGC-1	1	34	0	spaceranger201_count_47058_HCA_BN_F13657028_GRCh38-2020-A_v3	2887	0	0	2677.4	14675.6	1467.56	267.74	osteo_zone_4	7	7289.75	4707.44	1450	0	8796.54	8428.71	8029.27	8185	9.01018	137084	11.8284	67.1501	69.7208	72.7882	77.9792	0	0	0	0.0864785	0.163227	0.209149	0.0268528	0.0267151	0.0152379	0.0491858	0.0852816	0.133648	0.0911636	0.764074	0.15645	0.09219	0.103897	0.909863	0.645644	0.75072	0.0643864
TCCATTAGGTACGGAG-1	1	98	176	spaceranger201_count_47058_HCA_BN_F13657028_GRCh38-2020-A_v3	2889	0	0	7733.4	6597.51	659.751	773.34	suture_zone_0	1	1398.43	3774.86	7052.77	8590.7	0	450	735.459	1464	7.28961	3002	8.00737	44.004	48.6342	55.2965	67.8881	0	0	0	0.0506362	0.228149	0.0203274	0.00711258	0.237317	0.00935326	0.00783283	0.00767302	0.00698499	0.0104224	0.0755452	0.0125717	0.0153079	0.0189986	0.0100534	0.154701	0.0885025	0.0102095
TCCGCCAACACGAGAC-1	1	86	178	spaceranger201_count_47058_HCA_BN_F13657028_GRCh38-2020-A_v3	2896	0	0	6781.96	6508.21	650.821	678.196	suture_zone_1	2	1404.31	2906.22	6302.42	8416.63	223.607	0	572.189	3696	8.21528	14174	9.55924	51.531	55.1432	59.9125	68.541	0	0	0	0.120577	0.0146023	0.0298678	0.00678716	0.141951	0.0921025	0.00468848	0.00867763	0.0113509	0.00599572	0.000632794	0.0106827	0.0169877	0.0182548	0.00133608	0.487645	0.152393	0.0121924
TCCGCCAGGCAGTCAA-1	1	37	145	spaceranger201_count_47058_HCA_BN_F13657028_GRCh38-2020-A_v3	2897	0	0	2899.4	8029.69	802.969	289.94	osteo_zone_2	5	1204.16	0	2411.51	5844.15	4232.75	3415.85	2679.59	2113	7.65634	3972	8.28728	28.4995	34.0886	42.1198	57.5277	0	0	0	0.0776929	0.0306837	0.0032893	0.00298643	0.141509	2.05801	0.0117705	0.00427539	0.00998265	0.00313597	0.205222	0.00194362	0.0154223	0.0296194	0.352688	48.3858	0.00710605	0.0154915
TCCGCCTCTTCAACTC-1	1	45	153	spaceranger201_count_47058_HCA_BN_F13657028_GRCh38-2020-A_v3	2901	0	0	3532.86	7661.63	766.163	353.286	osteo_zone_2	5	446.542	0	3104.83	6391.53	3510.5	2677.2	1932.59	3612	8.19229	12524	9.43548	45.5046	49.7046	55.206	65.2587	0	0	0	0.0988624	0.0157876	0.0153166	0.00492013	0.0365961	0.0815314	0.00855082	0.00820055	0.0181911	0.00668412	0.0462077	0.00635734	0.0177512	0.0184182	0.279697	48.2771	0.0661053	0.0131395
TCCGGTTGGCTACGCA-1	1	90	176	spaceranger201_count_47058_HCA_BN_F13657028_GRCh38-2020-A_v3	2908	0	0	7099.11	6599.18	659.918	709.911	suture_zone_0	1	1692.96	3152.79	6496.96	8394.39	0	130	871.436	2778	7.92985	7923	8.97765	45.715	49.7286	55.219	65.7453	0	0	0	0.101283	0.0675124	0.0172195	0.00386101	0.190587	0.0173197	0.00396447	0.00689628	0.00732976	0.00522061	0.00200185	0.00872336	0.011107	0.0108622	0.00237524	0.209942	0.116409	0.00736365
TCCGTGATTGCATCTA-1	1	89	171	spaceranger201_count_47058_HCA_BN_F13657028_GRCh38-2020-A_v3	2912	0	0	7019.82	6827.86	682.786	701.982	suture_zone_0	1	1608.54	3014.78	6306.01	8134.77	0	94.3398	762.168	1858	7.52779	4837	8.48426	51.6643	55.4889	60.7608	71.9247	0	0	0	0.0315796	0.320811	0.0367974	0.00627162	0.161129	0.0148842	0.0057329	0.010771	0.00865563	0.00915659	0.132478	0.0266237	0.0178887	0.0183168	0.0410462	0.120107	0.188139	0.00945299
TCCTCAGTCTGTCAGA-1	1	68	170	spaceranger201_count_47058_HCA_BN_F13657028_GRCh38-2020-A_v3	2924	0	0	5355.63	6877.94	687.794	535.563	suture_zone_2	3	50	1426.67	4915.66	7805.33	1620.77	750	0	3100	8.03948	9659	9.17575	46.5369	50.8334	56.2377	66.4562	0	0	0	0.124256	0.00488204	0.0229468	0.00343743	0.0299485	0.0230837	0.00280322	0.00525594	0.00920306	0.00441085	0.000657809	0.00842651	0.0125943	0.0132819	0.0016406	0.21242	0.121574	0.00726735
TCCTGCCGTCACTTCT-1	1	64	164	spaceranger201_count_47058_HCA_BN_F13657028_GRCh38-2020-A_v3	2928	0	0	5039.32	7153.36	715.336	503.932	osteo_zone_1	4	0	1030.78	4509.99	7433.82	1950.28	1098.82	353.412	2955	7.99159	9637	9.17347	51.0013	54.5087	59.2508	68.9219	0	0	0	0.0512158	0.0345207	0.0378348	0.00484095	0.0273311	0.0119864	0.0055549	0.0129529	0.0136337	0.0104844	0.105482	0.0187731	0.0160765	0.0142134	0.0777278	0.157776	0.236044	0.00942032
TCGAATAATGTTGGAC-1	1	18	32	spaceranger201_count_47058_HCA_BN_F13657028_GRCh38-2020-A_v3	2932	0	0	1405.47	13211.7	1321.17	140.547	osteo_zone_3	6	6305.53	3161.55	0	509.902	8367.38	7848.26	7302.67	3267	8.09193	13676	9.52347	56.6247	60.0395	64.69	73.0331	0	0	0	0.0445655	0.0447152	0.0477935	0.00487642	0.0158208	0.0166929	0.00964228	0.0132366	0.0437368	0.0232718	0.076648	0.0375732	0.0222705	0.0217975	0.0483337	0.186092	0.31872	0.0157134
TCGACTGCTAATCCGA-1	1	26	2	spaceranger201_count_47058_HCA_BN_F13657028_GRCh38-2020-A_v3	2938	0	0	2043.1	14585.5	1458.55	204.31	osteo_zone_4	7	7338.02	4517.74	1006.23	0	9025.14	8611.46	8163.53	1713	7.44659	3678	8.2104	39.7771	45.2964	52.5014	67.0201	0	0	0	0.0781937	0.483517	0.0211464	0.00500944	0.0315299	0.0161356	0.00528897	0.00519638	0.00832546	0.00496304	0.241796	0.0137201	0.0161614	0.016372	0.396462	18.2081	0.129213	0.0112217
TCGAGCCTAGTTCATC-1	1	111	185	spaceranger201_count_47058_HCA_BN_F13657028_GRCh38-2020-A_v3	2939	0	0	8763.3	6182.72	618.272	876.33	suture_zone_2	3	340	4846.61	8119.95	9338.75	599.083	100	0	1596	7.37588	3274	8.09407	40.3177	45.1741	52.077	66.5241	0	0	0	0.0716833	0.0662176	0.0125315	0.00496499	0.245349	0.00987975	0.00719417	0.00699279	0.00676938	0.00676504	0.0213234	0.00586483	0.0137406	0.0185269	0.00302578	0.0782038	0.0413121	0.00863339
TCGATCTAGGCCGCTG-1	1	85	175	spaceranger201_count_47058_HCA_BN_F13657028_GRCh38-2020-A_v3	2946	0	0	6702.67	6645.92	664.592	670.267	suture_zone_1	2	1320.95	2786.92	6160.01	8254.6	250	0	509.902	3189	8.06778	10575	9.26634	48.7754	52.5863	57.8345	67.5272	0	0	0	0.104093	0.0243649	0.0190467	0.00529541	0.195128	0.0193302	0.00409457	0.0116479	0.00903429	0.00459484	0.00153345	0.00836176	0.016385	0.0164901	0.00145108	0.2093	0.148002	0.00844069
TCGATCTGGTTCAGGT-1	1	15	57	spaceranger201_count_47058_HCA_BN_F13657028_GRCh38-2020-A_v3	2948	0	0	1164.27	12066.6	1206.66	116.427	osteo_zone_3	6	5392.31	2059.15	0	1680.74	7721.66	7120.99	6516.6	4758	8.46779	45414	10.7236	73.5742	75.7872	78.4274	83.0823	0	0	0	0.00452555	0.0132443	0.0152109	0.000637675	0.00791489	0.00318117	0.00314065	0.00355714	0.0178376	0.00831857	0.0305554	0.00670092	0.00539043	0.00699792	0.0780014	0.0579321	0.0214896	0.0025817
TCGCACAGTTGCTCCT-1	1	34	136	spaceranger201_count_47058_HCA_BN_F13657028_GRCh38-2020-A_v3	2952	0	0	2663.21	8441.98	844.198	266.321	osteo_zone_2	5	1634.04	0	1939.82	5401.07	4588.65	3794.76	3072.41	3082	8.03366	7874	8.97145	36.2459	41.1608	47.5997	59.8425	0	0	0	0.0708771	0.007425	0.00603638	0.00412695	0.0330197	0.121441	0.0133168	0.00616926	0.0235328	0.00732937	0.138254	0.00342678	0.018059	0.0191705	0.33345	91.1886	0.0178212	0.0165971
TCGCACTTAACAGGTA-1	1	69	173	spaceranger201_count_47058_HCA_BN_F13657028_GRCh38-2020-A_v3	2953	0	0	5434.08	6740.23	674.023	543.408	suture_zone_2	3	50	1560.64	5066.72	7960.43	1550	696.348	0	2863	7.95997	9459	9.15483	51.2528	55.2595	60.3975	69.8065	0	0	0	0.0777666	0.106833	0.0176525	0.00298196	0.0319797	0.0140331	0.00349307	0.00637101	0.00816073	0.00416654	0.013678	0.00643445	0.0127702	0.00972747	0.0370606	10.8284	0.100339	0.00791421
TCGCCGCTAATCCAAT-1	1	15	47	spaceranger201_count_47058_HCA_BN_F13657028_GRCh38-2020-A_v3	2959	0	0	1165.94	12524.8	1252.48	116.594	osteo_zone_3	6	5794.93	2504.58	0	1250	8044.53	7469.38	6882.62	4912	8.49964	33581	10.4217	61.1209	64.334	68.1606	74.9918	0	0	0	0.0180933	0.0634404	0.0234844	0.00203648	0.0207525	0.0102059	0.00375754	0.00667821	0.0120626	0.0056478	0.107694	0.0125847	0.0122825	0.0115984	0.103246	0.353793	0.038724	0.00643561
TCGCCGTAGTCCAGGC-1	1	41	147	spaceranger201_count_47058_HCA_BN_F13657028_GRCh38-2020-A_v3	2960	0	0	3216.55	7937.05	793.705	321.655	osteo_zone_2	5	854.459	0	2692.01	6027.4	3868.81	3052.62	2317.69	2979	7.99968	9141	9.12063	45.6405	49.7976	55.5847	66.4479	0	0	0	0.05792	0.0514337	0.0217948	0.00710958	0.0247753	0.0321011	0.00616628	0.00916096	0.0187958	0.00702754	0.150001	0.0110883	0.0187195	0.0171326	0.209166	43.2585	0.131719	0.0138033
TCGCCTGCACAATGCC-1	1	72	164	spaceranger201_count_47058_HCA_BN_F13657028_GRCh38-2020-A_v3	2965	0	0	5673.61	7152.52	715.252	567.361	suture_zone_2	3	225.61	1633.22	5012.7	7584.46	1315.29	492.443	0	2798	7.93702	7501	8.92292	42.9009	47.3404	53.0863	64.0181	0	0	0	0.0204515	0.279091	0.0669275	0.00733399	0.137515	0.00572881	0.0234598	0.0132204	0.0401475	0.0377654	0.662302	0.0605855	0.0375399	0.0405695	0.556008	0.115483	0.395226	0.0254817
TCGCCTGCCTAGCTCC-1	1	46	158	spaceranger201_count_47058_HCA_BN_F13657028_GRCh38-2020-A_v3	2966	0	0	3612.15	7432.11	743.211	361.215	osteo_zone_2	5	269.258	0	3324.15	6612.54	3377.22	2530.49	1777.89	2196	7.69485	4584	8.43055	33.5733	38.678	46.0515	60.0349	0	0	0	0.0641317	0.0523778	0.00584843	0.00804863	0.107655	0.147604	0.0200272	0.00888661	0.0194717	0.00591616	0.11971	0.0027915	0.0163679	0.0178038	0.427635	76.181	0.0124823	0.0130461
TCGCGGTCTAGCAGTT-1	1	101	175	spaceranger201_count_47058_HCA_BN_F13657028_GRCh38-2020-A_v3	2972	0	0	7971.27	6642.58	664.258	797.127	suture_zone_0	1	1207.02	3975.19	7219.59	8620.54	0	235.372	509.902	2043	7.62266	4040	8.30425	34.2079	39.1584	46.5842	61.4356	0	0	0	0.0585755	0.629275	0.0268642	0.00794781	1.02631	0.011898	0.0261922	0.0106375	0.00994914	0.0113409	0.138231	0.01718	0.0189332	0.0146812	0.0284966	5.51037	0.117375	0.0106804
TCGCTTACGAATCCTA-1	1	112	178	spaceranger201_count_47058_HCA_BN_F13657028_GRCh38-2020-A_v3	2975	0	0	8843.42	6503.2	650.32	884.342	suture_zone_2	3	352.278	4865.96	8067.81	9110.23	681.836	269.258	0	1321	7.1869	2477	7.81521	39.1603	44.2874	52.3617	66.8551	0	0	0	0.0669194	0.219501	0.0255653	0.010474	0.209658	0.0114062	0.0106816	0.0108018	0.00806104	0.0089028	0.130571	0.0214941	0.0220802	0.0366206	0.0298638	0.195451	0.0894582	0.0176287
TCGGACAAGACGGACG-1	1	114	186	spaceranger201_count_47058_HCA_BN_F13657028_GRCh38-2020-A_v3	2978	0	0	9001.16	6135.98	613.598	900.116	suture_zone_2	3	86.0233	5119.63	8380.75	9499.33	873.212	373.363	0	1730	7.45645	3939	8.27894	44.7576	49.3526	55.7502	68.7738	0	0	0	0.0828489	0.0945002	0.0183473	0.012533	0.208501	0.0117054	0.00821416	0.0244573	0.00530966	0.00670925	0.0462655	0.00883877	0.017843	0.0342296	0.00201951	0.0468634	0.0449429	0.0133888
TCGGACGCGAATCTGT-1	1	50	150	spaceranger201_count_47058_HCA_BN_F13657028_GRCh38-2020-A_v3	2981	0	0	3930.13	7797.67	779.767	393.013	osteo_zone_2	5	316.228	0	3238.55	6373.36	3185.5	2376.97	1650.27	2502	7.82525	10883	9.29505	64.7156	67.656	71.6898	78.7007	0	0	0	0.0184394	0.319295	0.0649881	0.00580427	0.00640032	0.00781791	0.00363077	0.00742727	0.0228033	0.0129263	0.200848	0.0579043	0.0299628	0.0201903	0.0334438	0.121178	0.4188	0.015357
TCGGACTCTGCGTACA-1	1	113	181	spaceranger201_count_47058_HCA_BN_F13657028_GRCh38-2020-A_v3	2984	0	0	8921.87	6365.49	636.549	892.187	suture_zone_2	3	223.607	4969.77	8198.6	9275.73	750	274.591	0	1381	7.23129	2517	7.83122	36.4323	42.2725	50.2185	64.998	0	0	0	0.0468542	0.274524	0.0236296	0.0075064	0.44656	0.0138146	0.0301257	0.0109999	0.0120769	0.0151425	0.144684	0.0168379	0.0237077	0.0254321	0.022643	0.0790317	0.103066	0.0154337
TCGGCGGTGGCGGTAC-1	1	30	122	spaceranger201_count_47058_HCA_BN_F13657028_GRCh38-2020-A_v3	2989	0	0	2347.73	9084.62	908.462	234.773	osteo_zone_2	5	2270.35	0	1250	4713.32	5079.86	4326.34	3623.15	4511	8.4145	23685	10.0726	58.7756	61.8957	65.742	72.6198	0	0	0	0.023842	0.169723	0.0297893	0.00406844	0.0861851	0.0153748	0.00641536	0.0105868	0.0170122	0.0084327	0.10197	0.0279945	0.0194663	0.0180722	0.0813495	6.76023	0.156137	0.00939493
TCGGCGTATTACGTTC-1	1	85	169	spaceranger201_count_47058_HCA_BN_F13657028_GRCh38-2020-A_v3	2990	0	0	6702.67	6920.5	692.05	670.267	suture_zone_1	2	1294.37	2699.43	5997.64	7962.69	250	0	445.982	2395	7.78156	7519	8.92532	54.2359	57.7337	62.4817	71.8181	0	0	0	0.0230699	0.490939	0.103203	0.0128645	0.0981205	0.00644571	0.00983156	0.0156953	0.0276704	0.0251563	0.402896	0.0838731	0.0391149	0.0383865	0.0787501	0.120957	0.55177	0.0258326
TCGGTGGAACTTATCG-1	1	18	86	spaceranger201_count_47058_HCA_BN_F13657028_GRCh38-2020-A_v3	2992	0	0	1399.62	10737.1	1073.71	139.962	osteo_zone_3	6	4156.4	703.847	0	3001.67	6731.49	6053.53	5397.13	5820	8.66923	46089	10.7384	59.435	62.6028	66.5951	73.5099	0	0	0	0.0598713	0.0184963	0.0312783	0.00226771	0.0168378	0.0423248	0.00682584	0.00505236	0.0298885	0.0145925	0.114639	0.0105315	0.0179268	0.0195582	0.376277	20.3885	0.0338504	0.0107439
TCGTATGTTCTTGTGA-1	1	64	168	spaceranger201_count_47058_HCA_BN_F13657028_GRCh38-2020-A_v3	2996	0	0	5038.48	6970.58	697.058	503.848	osteo_zone_1	4	0	1115.08	4624.04	7576.23	1920.65	1054.75	300	3599	8.18869	12208	9.40993	45.118	49.3856	54.8165	64.6707	0	0	0	0.114067	0.00779966	0.0235258	0.00355722	0.0283136	0.0180462	0.0041779	0.00776096	0.0101848	0.00521005	0.000317923	0.00679571	0.0144327	0.0132646	0.000781659	0.199708	0.122804	0.00768365
TCGTGACAGAGGTGTA-1	1	115	181	spaceranger201_count_47058_HCA_BN_F13657028_GRCh38-2020-A_v3	3000	0	0	9080.45	6364.66	636.466	908.045	suture_zone_2	3	86.0233	5115.09	8331.9	9342.36	900	422.966	0	1748	7.4668	4831	8.48302	54.8955	58.58	63.8377	74.1668	0	0	0	0.0442773	0.247181	0.0380639	0.0155096	0.150877	0.00896529	0.0143272	0.0136136	0.0159002	0.0197079	0.255788	0.0267214	0.0284192	0.0434358	0.0716636	0.0573016	0.135633	0.020227
TCTACACTCGGCAGTT-1	1	27	9	spaceranger201_count_47058_HCA_BN_F13657028_GRCh38-2020-A_v3	3006	0	0	2120.72	14264.1	1426.41	212.072	osteo_zone_4	7	7036.19	4224.04	781.025	0	8747.9	8325.24	7869.92	2622	7.87207	8056	8.9943	50.3352	54.3446	59.7195	69.5506	0	0	0	0.00805697	4.84123	0.0425615	0.00394007	0.0963254	0.0058547	0.00348338	0.00631288	0.00802944	0.00677365	0.172044	0.0275536	0.0134772	0.013094	0.123299	0.0855284	0.273496	0.00698616
TCTACATAGGCCTTGA-1	1	43	141	spaceranger201_count_47058_HCA_BN_F13657028_GRCh38-2020-A_v3	3009	0	0	3375.96	8211.63	821.163	337.596	osteo_zone_2	5	934.077	0	2583.12	5825.41	3817.03	3025.76	2307.64	1952	7.57712	5902	8.68322	56.1335	59.8272	64.8763	75.0424	0	0	0	0.0209093	0.120057	0.0344508	0.0028967	0.0223356	0.131373	0.00511994	0.00507396	0.0169494	0.01001	0.0636155	0.0235962	0.01537	0.010873	0.0135286	0.178182	0.215636	0.00817478
TCTACATGCGCTGAGC-1	1	101	185	spaceranger201_count_47058_HCA_BN_F13657028_GRCh38-2020-A_v3	3010	0	0	7969.6	6184.39	618.439	796.96	suture_zone_0	1	1090	4134.26	7472.38	9052.06	0	53.8516	360.555	2408	7.78697	6525	8.78355	47.6628	51.7241	57.2414	67.5709	0	0	0	0.099312	0.0929015	0.014924	0.006513	0.199264	0.0134625	0.00432121	0.00784935	0.00654187	0.00451705	0.00772511	0.00554135	0.0125894	0.0114026	0.00304584	0.193855	0.0880082	0.0065154
TCTAGAATCTTATGGC-1	1	98	168	spaceranger201_count_47058_HCA_BN_F13657028_GRCh38-2020-A_v3	3019	0	0	7734.24	6963.9	696.39	773.424	suture_zone_0	1	1561.7	3668.05	6857.19	8251.5	0	432.897	776.209	1767	7.4776	4322	8.37171	49.6761	53.6094	59.3012	70.6849	0	0	0	0.0420477	3.82778	0.0420521	0.00556422	0.191689	0.0066533	0.00865034	0.0126043	0.0088162	0.0110853	0.170677	0.0242297	0.0204558	0.0258173	0.124794	0.0780251	0.229419	0.0141321
TCTAGCAGCCATTCGC-1	1	18	96	spaceranger201_count_47058_HCA_BN_F13657028_GRCh38-2020-A_v3	3024	0	0	1398.79	10278.9	1027.89	139.879	osteo_zone_3	6	3796.84	262.488	0	3450.93	6477.69	5769.9	5093.1	3482	8.15565	8749	9.07681	27.2488	32.2665	39.5817	53.1146	0	0	0	0.0796061	0.0682664	0.0031416	0.00306717	0.0998111	0.314704	0.00667316	0.00612769	0.00781835	0.00304959	0.785134	0.00201579	0.0121112	0.0554089	1.24999	42.1303	0.00462998	0.0175934
TCTAGCTCTTGGTTAA-1	1	23	107	spaceranger201_count_47058_HCA_BN_F13657028_GRCh38-2020-A_v3	3028	0	0	1793.56	9773.17	977.317	179.356	osteo_zone_2	5	3157.53	0	360.555	3956.12	5883.58	5159.43	4472.33	3471	8.15249	21608	9.98087	69.2845	72.0705	75.2777	80.9746	0	0	0	0.0054294	0.0178712	0.0110997	0.00100852	0.00705599	0.00821727	0.00152118	0.00225895	0.00595536	0.00332923	0.049055	0.00370203	0.00433942	0.00474403	0.0866742	6.42371	0.0115723	0.00244024
TCTAGGCGATGTCGTG-1	1	120	182	spaceranger201_count_47058_HCA_BN_F13657028_GRCh38-2020-A_v3	3030	0	0	9477.72	6317.92	631.792	947.772	osteo_zone_1	4	0	5534.84	8729.9	9582.74	1320.95	840	308.869	2695	7.89952	7453	8.91651	47.2293	50.852	55.9104	65.9466	0	0	0	0.0514435	0.155637	0.0591844	0.0122526	0.247772	0.012292	0.0254113	0.0275724	0.0395201	0.0363888	0.44811	0.0421009	0.0387468	0.0499713	0.410578	0.105775	0.267215	0.0301437
TCTATCCAATACAGCG-1	1	22	102	spaceranger201_count_47058_HCA_BN_F13657028_GRCh38-2020-A_v3	3033	0	0	1715.1	10002.7	1000.27	171.51	osteo_zone_2	5	3373.43	0	141.421	3751.92	6067.82	5352.92	4672.23	3195	8.06966	14563	9.58631	60.5095	63.7918	68.0354	75.4858	0	0	0	0.0306335	0.107927	0.0161445	0.00125705	0.0199227	0.00568688	0.00299864	0.00366492	0.0132326	0.00694707	0.0345182	0.00712806	0.00849786	0.00773928	0.0372542	0.300477	0.0679491	0.00441853
TCTTACATAGCGGAGC-1	1	112	184	spaceranger201_count_47058_HCA_BN_F13657028_GRCh38-2020-A_v3	3052	0	0	8842.59	6227.79	622.779	884.259	suture_zone_2	3	225.61	4947.74	8201.25	9344.18	707.107	225.61	0	940	6.84694	1641	7.40367	39.1225	45.2163	54.9055	73.1871	0	0	0	0.0528782	0.105066	0.0102513	0.00483899	0.259527	0.0117266	0.00470505	0.00402717	0.00314349	0.00367076	0.0444135	0.0060635	0.00993851	0.0173589	0.00330611	0.128345	0.0362826	0.00883402
TCTTACTCCAATCGCC-1	1	108	180	spaceranger201_count_47058_HCA_BN_F13657028_GRCh38-2020-A_v3	3058	0	0	8526.27	6412.23	641.223	852.627	suture_zone_1	2	575.847	4599.3	7848.41	9074.15	383.275	0	86.0233	1010	6.9187	1669	7.42058	36.1893	42.1809	51.4679	69.4428	0	0	0	0.0480987	0.17583	0.0116289	0.00645345	0.210503	0.0118278	0.01077	0.010028	0.00457997	0.00576396	0.0631612	0.00729888	0.0147961	0.0202162	0.00494347	0.152793	0.0261413	0.0129884
TCTTAGACGAACGGAA-1	1	57	159	spaceranger201_count_47058_HCA_BN_F13657028_GRCh38-2020-A_v3	3061	0	0	4484.31	7383.71	738.371	448.431	osteo_zone_1	4	0	445.982	3948.19	6975.94	2510.66	1676.31	937.763	1947	7.57456	6271	8.74385	58.0928	61.7605	66.9112	76.6385	0	0	0	0.0490642	0.0603616	0.032026	0.00333284	0.00985487	0.0203837	0.00329962	0.00487498	0.0123486	0.00728677	0.0448847	0.0151633	0.0142054	0.0128576	0.0100408	0.15342	0.22577	0.00814245
TCTTGCCAGCACGCAT-1	1	96	178	spaceranger201_count_47058_HCA_BN_F13657028_GRCh38-2020-A_v3	3069	0	0	7574.83	6505.71	650.571	757.483	suture_zone_0	1	1519.9	3659.25	6974.85	8636.19	0	541.202	860.233	2043	7.62266	4559	8.42508	40.9958	45.4705	52.0509	65.431	0	0	0	0.0709343	0.137393	0.0171173	0.00675934	0.219934	0.0701036	0.0180285	0.010931	0.0143508	0.0167488	0.0119585	0.00967486	0.017325	0.0230522	0.00262976	0.152006	0.0683493	0.0100563
TCTTGCCGTATCGCTG-1	1	42	150	spaceranger201_count_47058_HCA_BN_F13657028_GRCh38-2020-A_v3	3071	0	0	3295.84	7799.34	779.934	329.584	osteo_zone_2	5	711.969	0	2852.03	6184.01	3757.41	2931.57	2191.26	3185	8.06652	9488	9.15789	42.0847	46.8065	52.8668	63.9755	0	0	0	0.0657133	0.0151326	0.0120594	0.00405883	0.0234406	0.105263	0.00991066	0.00593378	0.0206789	0.00689568	0.156629	0.00749523	0.0195337	0.0195048	0.428205	83.1778	0.055053	0.0169676
TCTTGCTGAAGCTCCG-1	1	24	110	spaceranger201_count_47058_HCA_BN_F13657028_GRCh38-2020-A_v3	3073	0	0	1872.84	9636.29	963.629	187.284	osteo_zone_2	5	2992.94	0	530	4110.96	5742.79	5011.71	4319.84	3462	8.14989	14159	9.55818	54.9474	58.4787	62.8505	71.1067	0	0	0	0.0449084	0.0261711	0.0122916	0.00213547	0.0305882	0.0400867	0.00337069	0.0037616	0.0102634	0.00478906	0.0548117	0.006146	0.0080598	0.011805	0.0705966	8.63747	0.0472387	0.00535264
TGAACTTGAGGCCAAT-1	1	97	175	spaceranger201_count_47058_HCA_BN_F13657028_GRCh38-2020-A_v3	3078	0	0	7654.12	6643.42	664.342	765.412	suture_zone_0	1	1489.6	3684.58	6958.48	8516.91	0	532.353	806.226	1528	7.33237	3915	8.27283	53.1034	56.9604	62.401	73.742	0	0	0	0.0602156	0.140468	0.0319016	0.00522569	0.273872	0.01729	0.00429569	0.00556802	0.00729538	0.00838466	0.0918009	0.0259879	0.0139385	0.0157255	0.0487044	0.142824	0.2234	0.00901585
TGAAGACAATGACTGG-1	1	18	94	spaceranger201_count_47058_HCA_BN_F13657028_GRCh38-2020-A_v3	3082	0	0	1398.79	10369.9	1036.99	139.879	osteo_zone_3	6	3872.21	359.026	0	3350.96	6528.99	5827.5	5155.36	2620	7.87131	6165	8.72681	35.9773	40.9732	48.013	60.4704	0	0	0	0.072908	0.0530782	0.0107763	0.00372044	0.0670749	0.909732	0.00745264	0.00634631	0.0146802	0.00804403	0.296589	0.00791462	0.0187409	0.0328039	0.840851	45.5141	0.0642181	0.0166824
TGAATGACGCTTGATC-1	1	45	149	spaceranger201_count_47058_HCA_BN_F13657028_GRCh38-2020-A_v3	3085	0	0	3533.7	7844.41	784.441	353.37	osteo_zone_2	5	565.685	0	2950.25	6201.27	3555.78	2739.96	2006.39	4314	8.36985	19466	9.87648	52.0343	55.4043	59.9661	68.2164	0	0	0	0.0321495	0.0341465	0.0153622	0.00150509	0.00967117	0.0170418	0.0014471	0.00391175	0.00578977	0.00314086	0.00655653	0.00470105	0.00815783	0.00962768	0.0153134	0.117781	0.0582085	0.00447638
TGAATGTTAATCTGCG-1	1	67	169	spaceranger201_count_47058_HCA_BN_F13657028_GRCh38-2020-A_v3	3088	0	0	5275.51	6923.84	692.384	527.551	osteo_zone_1	4	0	1332.7	4822.36	7723.11	1700	831.505	94.3398	3562	8.17836	11900	9.38438	46.5882	50.4034	55.4286	64.9664	0	0	0	0.107176	0.0330596	0.0238345	0.00475956	0.0458315	0.0133947	0.00442873	0.00677613	0.00698041	0.00416477	0.00190067	0.00780676	0.0136365	0.0122541	0.00244107	0.198632	0.116421	0.00830376
TGACCATCCGGCGTCC-1	1	58	160	spaceranger201_count_47058_HCA_BN_F13657028_GRCh38-2020-A_v3	3097	0	0	4563.59	7337.8	733.78	456.359	osteo_zone_1	4	0	538.516	4040.85	7054.94	2423.24	1585.21	845.044	2891	7.9697	10170	9.2273	53.9921	57.6893	62.4877	71.6323	0	0	0	0.051254	0.0523839	0.035987	0.0047333	0.0586813	0.0203513	0.00942521	0.0104007	0.0184109	0.0130104	0.0530451	0.0239854	0.0194629	0.0162028	0.0147793	0.1403	0.255796	0.00992131
TGACTCGGACGGTAAC-1	1	76	172	spaceranger201_count_47058_HCA_BN_F13657028_GRCh38-2020-A_v3	3101	0	0	5989.92	6784.46	678.446	598.992	suture_zone_2	3	608.276	2061.29	5486	7973.37	971.288	130	0	3116	8.04463	10375	9.24725	49.9566	53.5807	58.3904	67.9036	0	0	0	0.0922569	0.00999385	0.0251917	0.00413518	0.0417735	0.0179043	0.00549136	0.00886597	0.0163604	0.00996874	0.000332084	0.0119863	0.0161047	0.0153156	0.000693092	0.184034	0.15914	0.00915084
TGACTTGCTAACGAAT-1	1	45	155	spaceranger201_count_47058_HCA_BN_F13657028_GRCh38-2020-A_v3	3105	0	0	3532.86	7569.82	756.982	353.286	osteo_zone_2	5	399.249	0	3184.02	6486.89	3491.93	2650.92	1901.29	3768	8.23456	11954	9.3889	41.6095	45.7755	51.5811	61.9291	0	0	0	0.0868449	0.00538862	0.0126703	0.00555856	0.0300616	0.0826896	0.0142482	0.00756456	0.0305579	0.0101847	0.178676	0.004272	0.0225323	0.0232991	0.748067	103.86	0.0345948	0.0195716
TGAGCAGACGCCACAA-1	1	97	185	spaceranger201_count_47058_HCA_BN_F13657028_GRCh38-2020-A_v3	3112	0	0	7652.45	6185.22	618.522	765.245	suture_zone_0	1	1440	3806.78	7175.86	8936.68	0	364.005	680.074	2665	7.88833	7449	8.91597	46.7043	50.6377	56.2894	66.4921	0	0	0	0.0873642	0.0508859	0.0140864	0.00361366	0.18226	0.0131021	0.00689601	0.00657491	0.0128621	0.00663222	0.023232	0.0066006	0.0158496	0.0153434	0.0365416	18.6593	0.0913586	0.00999709
TGAGGTAAGAATTGCG-1	1	29	1	spaceranger201_count_47058_HCA_BN_F13657028_GRCh38-2020-A_v3	3120	0	0	2280.13	14630.5	1463.05	228.013	osteo_zone_4	7	7324.87	4593.41	1168.29	0	8943.21	8547.1	8117.7	6011	8.70151	67966	11.1268	70.8354	73.1307	75.8968	80.783	0	0	0	0.12449	0.0145258	0.0384311	0.0038857	0.0513419	0.328449	0.00568538	0.0104287	0.0165758	0.00878165	0.225695	0.0181952	0.0208498	0.0551943	0.553672	0.149718	0.0612931	0.0160569
TGAGGTAGGCGGTTCC-1	1	63	165	spaceranger201_count_47058_HCA_BN_F13657028_GRCh38-2020-A_v3	3122	0	0	4959.19	7108.29	710.829	495.919	osteo_zone_1	4	0	979.49	4482.82	7441.72	2025.56	1167.26	412.311	3629	8.19699	13681	9.52384	51.2097	54.9156	59.7252	68.2772	0	0	0	0.102782	0.129568	0.0232271	0.00548221	0.042325	0.0152767	0.0055977	0.00950681	0.0152821	0.0091371	0.000918152	0.00841547	0.0164336	0.0136667	0.00501397	0.186781	0.143425	0.010968
TGAGGTGCTTCCGGTT-1	1	24	10	spaceranger201_count_47058_HCA_BN_F13657028_GRCh38-2020-A_v3	3123	0	0	1883.69	14219.1	1421.91	188.369	osteo_zone_4	7	7055.05	4156.37	617.171	0	8832.5	8393.15	7920.16	6047	8.70748	89463	11.4016	77.0665	78.9052	81.0648	84.8664	0	0	0	0.00667997	0.0358752	0.0374574	0.0032793	0.0420546	0.00519182	0.00819207	0.0113249	0.0204756	0.0138889	0.214089	0.0151618	0.011163	0.0171497	0.156954	0.105388	0.0548678	0.00842944
TGAGGTTAGTATTCAC-1	1	55	157	spaceranger201_count_47058_HCA_BN_F13657028_GRCh38-2020-A_v3	3124	0	0	4325.73	7476.35	747.635	432.573	osteo_zone_1	4	0	223.607	3734.19	6803.07	2726.06	1897.37	1160.78	2587	7.85864	9341	9.14228	58.2058	61.5031	66.0529	74.1569	0	0	0	0.0273002	0.20985	0.0574744	0.00435064	0.0074081	0.0195988	0.00401285	0.00741946	0.0246016	0.0157483	0.147951	0.0498386	0.0216617	0.0165391	0.018596	0.15736	0.447121	0.0123583
TGAGTGGCCTGGAGGT-1	1	54	158	spaceranger201_count_47058_HCA_BN_F13657028_GRCh38-2020-A_v3	3127	0	0	4246.45	7430.44	743.044	424.645	osteo_zone_1	4	0	180.278	3719.41	6821.56	2785.25	1949.2	1207.02	4195	8.34189	19875	9.89727	54.0629	57.761	62.4906	70.6667	0	0	0	0.0857401	0.0614422	0.0222447	0.00473872	0.0508013	0.00923405	0.00594353	0.00879455	0.0182921	0.0109694	0.00524531	0.00942719	0.0134875	0.0132002	0.00797482	0.193279	0.133317	0.0076143
TGAGTTCCGTCATAGG-1	1	101	181	spaceranger201_count_47058_HCA_BN_F13657028_GRCh38-2020-A_v3	3130	0	0	7970.43	6368	636.8	797.043	suture_zone_0	1	1130	4057.35	7369.29	8900.99	0	180.278	481.041	2225	7.70796	5393	8.59304	44.6134	48.6557	54.3668	65.9744	0	0	0	0.11334	0.106109	0.022086	0.00780333	0.45455	0.0161272	0.00956777	0.00845801	0.0051352	0.00706093	0.0445488	0.0101561	0.0194684	0.0243772	0.0045758	0.531337	0.0629375	0.0144054
TGATGGAACATACTTG-1	1	125	183	spaceranger201_count_47058_HCA_BN_F13657028_GRCh38-2020-A_v3	3132	0	0	9873.32	6271.18	627.118	987.332	osteo_zone_1	4	0	5924.39	9090.83	9782.28	1720.73	1240	686.586	2370	7.77107	6058	8.7093	45.7082	49.4057	54.8696	66.0284	0	0	0	0.0607814	0.216134	0.0598822	0.0155703	0.426459	0.0111651	0.0287135	0.0193715	0.0244087	0.0327594	0.189557	0.0408663	0.0481207	0.0615318	0.0493022	0.0418415	0.212286	0.0303923
TGATGGCGAAGATTCC-1	1	91	181	spaceranger201_count_47058_HCA_BN_F13657028_GRCh38-2020-A_v3	3133	0	0	7177.56	6369.67	636.967	717.756	suture_zone_0	1	1804.27	3314.72	6700.84	8656.67	0	100	970.824	3235	8.08209	12163	9.40624	55.3153	58.7108	63.093	71.3722	0	0	0	0.110891	0.0132735	0.0220738	0.00403338	0.147188	0.0112804	0.00387605	0.006325	0.00750906	0.00486958	0.00212487	0.0101356	0.0130592	0.0167928	0.00730448	0.967106	0.145888	0.00911981
TGATTCTAACCGTGAG-1	1	14	64	spaceranger201_count_47058_HCA_BN_F13657028_GRCh38-2020-A_v3	3142	0	0	1084.98	11746.2	1174.62	108.498	osteo_zone_3	6	5142.54	1745.68	0	2039.61	7560.49	6933.34	6310.07	2795	7.93595	9867	9.19705	54.3124	57.8697	62.7242	71.7645	0	0	0	0.106299	0.0665725	0.0120326	0.00279603	0.0744193	0.396347	0.0108903	0.00466419	0.013107	0.00599052	0.044646	0.00504894	0.0114132	0.0126504	0.103603	17.554	0.0504641	0.00787364
TGCACCGACAGAGCAG-1	1	95	181	spaceranger201_count_47058_HCA_BN_F13657028_GRCh38-2020-A_v3	3147	0	0	7494.71	6368.83	636.883	749.471	suture_zone_0	1	1602.53	3596.12	6941.94	8700.21	0	422.966	894.427	2857	7.95788	8115	9.00159	45.9396	50.1171	55.6377	65.7301	0	0	0	0.0779148	0.0414755	0.0198918	0.0067304	0.126155	0.0156738	0.00378835	0.00837363	0.00826358	0.00568358	0.00518697	0.00949835	0.0159238	0.0161073	0.000986314	0.240134	0.108772	0.00965279
TGCACGACATTGAAGC-1	1	99	171	spaceranger201_count_47058_HCA_BN_F13657028_GRCh38-2020-A_v3	3151	0	0	7812.69	6826.19	682.619	781.269	suture_zone_0	1	1426.67	3785.05	6992.35	8380.17	0	333.766	657.647	2276	7.73061	5363	8.58746	40.3319	44.6765	51.0349	63.7143	0	0	0	0.055328	2.94992	0.0478851	0.0142305	0.222575	0.00856882	0.0139422	0.0136042	0.0198397	0.0179841	0.321302	0.0413439	0.0329708	0.0405575	0.130273	0.0657276	0.239896	0.0279456
TGCACGGCCACCGGAG-1	1	102	176	spaceranger201_count_47058_HCA_BN_F13657028_GRCh38-2020-A_v3	3153	0	0	8050.55	6596.68	659.668	805.055	suture_zone_0	1	1114.27	4064.92	7313.8	8696.22	0	150	445.982	1712	7.446	3232	8.08117	36.2624	41.3057	48.2364	62.5	0	0	0	0.0646367	0.296718	0.0402742	0.00946483	0.315328	0.0154413	0.0120752	0.0127545	0.0138407	0.0124848	0.145417	0.0323673	0.0316099	0.0377853	0.0218119	0.17539	0.180195	0.017948
TGCACTTGATTCTAGG-1	1	60	0	spaceranger201_count_47058_HCA_BN_F13657028_GRCh38-2020-A_v3	3155	0	0	4738.86	14670.6	1467.06	473.886	osteo_zone_4	7	7155.45	5541.49	3295.39	0	7970.1	7756.81	7550.01	9861	9.19644	142966	11.8704	48.4933	51.6913	55.6958	63.0597	0	0	0	0.0588592	82.7821	0.110339	0.0444254	4.83841	0.00849649	0.089882	0.073177	0.0378176	0.0377559	0.81019	0.0355233	0.0551475	0.106277	5.58308	0.0616316	0.436983	0.0362168
TGCAGAACATACGTCG-1	1	96	182	spaceranger201_count_47058_HCA_BN_F13657028_GRCh38-2020-A_v3	3156	0	0	7574	6322.93	632.293	757.4	suture_zone_0	1	1517.43	3688.28	7036.28	8772.34	0	483.322	800.562	3230	8.08055	10102	9.22059	47.0303	50.7325	55.7414	65.6702	0	0	0	0.0981812	0.0533109	0.0324755	0.0077012	0.11928	0.0139219	0.0136655	0.0132033	0.0174476	0.0156545	0.0123533	0.0125258	0.02355	0.0357325	0.00225728	0.157005	0.115339	0.0144359
TGCAGAGCTTCCTTAG-1	1	92	184	spaceranger201_count_47058_HCA_BN_F13657028_GRCh38-2020-A_v3	3158	0	0	7256.85	6231.96	623.196	725.685	suture_zone_0	1	1810.69	3444.72	6839.68	8780.09	0	223.607	1050.19	2119	7.65917	4926	8.50249	42.1031	46.6098	53.1466	65.9562	0	0	0	0.088043	0.0682181	0.0132298	0.00572427	0.100049	0.0190249	0.0115607	0.00880306	0.0155014	0.00790183	0.05227	0.00834046	0.0137389	0.0161503	0.171996	40.7033	0.0553579	0.0121277
TGCCGAGTTAGTGATA-1	1	124	188	spaceranger201_count_47058_HCA_BN_F13657028_GRCh38-2020-A_v3	3168	0	0	9794.03	6042.5	604.25	979.403	osteo_zone_1	4	0	5916.64	9136.57	9962.49	1677.05	1179.58	721.11	4187	8.33998	16893	9.73471	50.6186	53.9869	58.5864	67.0041	0	0	0	0.0828812	0.138008	0.0357697	0.0105061	0.435756	0.0123339	0.0245277	0.0129764	0.0211084	0.0175578	0.0995914	0.0206349	0.0305753	0.0440266	0.0434037	0.0789446	0.0774613	0.0259288
TGCCGCTTGTCTCGGT-1	1	22	16	spaceranger201_count_47058_HCA_BN_F13657028_GRCh38-2020-A_v3	3170	0	0	1724.28	13944.5	1394.45	172.428	osteo_zone_4	7	6822.33	3850.83	281.78	0	8680.47	8218.42	7723.11	4446	8.39998	29885	10.3051	65.9394	68.6197	71.8989	77.9153	0	0	0	0.0162804	2.38917	0.104064	0.00995301	0.020756	0.00656889	0.0145365	0.0179403	0.0619397	0.0359337	0.226376	0.0714878	0.040481	0.0301344	0.208243	0.213886	0.474571	0.0235904
TGCCTACATTCCATTC-1	1	94	174	spaceranger201_count_47058_HCA_BN_F13657028_GRCh38-2020-A_v3	3171	0	0	7416.26	6690.15	669.015	741.626	suture_zone_0	1	1762.41	3410.88	6700.46	8384.01	0	445.982	1071.17	1787	7.48885	3999	8.29405	45.1113	49.2123	54.9637	67.817	0	0	0	0.0370385	0.0519254	0.0318296	0.00352722	0.261704	0.00908895	0.00551139	0.00620082	0.00727666	0.00663914	0.0662651	0.0241468	0.0131751	0.0114257	0.0201933	0.125078	0.192612	0.00546833
TGCCTACGGATCGATA-1	1	19	35	spaceranger201_count_47058_HCA_BN_F13657028_GRCh38-2020-A_v3	3172	0	0	1483.92	13074	1307.4	148.392	osteo_zone_3	6	6140.01	3006.66	0	650.692	8209.46	7686.62	7138.99	2974	7.998	7415	8.9114	34.2819	39.3661	46.1362	59.3392	0	0	0	0.00643803	40.0252	0.0451989	0.00544599	0.213352	0.00796495	0.00487764	0.00728106	0.00562335	0.0044803	0.0826304	0.0212668	0.00911507	0.0172961	0.480607	0.0734915	0.347781	0.00547099
TGCCTAGCTTGCCTCA-1	1	119	189	spaceranger201_count_47058_HCA_BN_F13657028_GRCh38-2020-A_v3	3175	0	0	9396.76	5997.44	599.744	939.676	osteo_zone_1	4	0	5517.1	8777.65	9799.85	1269.21	766.551	323.883	3264	8.09102	11151	9.31937	51.5828	55.1072	59.896	68.792	0	0	0	0.0467767	0.119354	0.0168714	0.00413146	0.175502	0.00688403	0.0114	0.00688893	0.0151097	0.0101811	0.0349535	0.00805801	0.0128415	0.0166828	0.0155697	0.0816714	0.0382877	0.00975001
TGCCTAGGCTGATCGG-1	1	84	168	spaceranger201_count_47058_HCA_BN_F13657028_GRCh38-2020-A_v3	3176	0	0	6624.22	6966.41	696.641	662.422	suture_zone_1	2	1196.41	2602.48	5912.67	7939.8	350	0	353.412	2376	7.77359	7647	8.9422	56.0612	59.422	63.9466	72.839	0	0	0	0.019674	0.958523	0.0705857	0.00687759	0.098951	0.00726343	0.00507703	0.0106121	0.023206	0.0148886	0.420159	0.0583808	0.0339826	0.0262484	0.132873	0.116968	0.409483	0.0214486
TGCCTATCGTGGAGGC-1	1	49	161	spaceranger201_count_47058_HCA_BN_F13657028_GRCh38-2020-A_v3	3177	0	0	3849.18	7293.57	729.357	384.918	osteo_zone_1	4	0	50	3584.22	6828.36	3129.63	2275.43	1519.9	2218	7.70481	5109	8.53895	39.6751	44.3922	51.1255	64.083	0	0	0	0.0696529	0.0120838	0.0081699	0.00476135	0.0283928	0.181729	0.0111034	0.00477322	0.0231479	0.00839661	0.101368	0.00449265	0.0139	0.0149268	0.392436	75.7368	0.0334323	0.0149585
TGCGATCTAGACCTGA-1	1	107	189	spaceranger201_count_47058_HCA_BN_F13657028_GRCh38-2020-A_v3	3178	0	0	8445.32	5999.94	599.994	844.532	suture_zone_2	3	640	4625.54	7960.97	9402.35	447.214	100	0	3166	8.06054	10632	9.27172	50.6678	54.2983	59.2175	68.576	0	0	0	0.0923141	0.0741911	0.0196444	0.00409521	0.166841	0.0153168	0.00483218	0.00678092	0.00887411	0.00629729	0.00715342	0.00911681	0.0146807	0.0134044	0.00713682	5.37353	0.137132	0.0100909
TGCGCTGACGCATACA-1	1	45	157	spaceranger201_count_47058_HCA_BN_F13657028_GRCh38-2020-A_v3	3179	0	0	3532.86	7478.02	747.802	353.286	osteo_zone_2	5	399.249	0	3212.18	6528.71	3503.44	2658.59	1906.72	1974	7.58832	4044	8.30524	37.1662	42.3096	49.3818	63.5509	0	0	0	0.0595449	0.011918	0.00643908	0.00378377	0.0367037	0.253137	0.00893258	0.00464832	0.0105598	0.00508417	0.111153	0.00267043	0.0128356	0.0162174	0.618504	72.1029	0.0127625	0.0121239
TGCGGACGTTGCAGCT-1	1	28	116	spaceranger201_count_47058_HCA_BN_F13657028_GRCh38-2020-A_v3	3182	0	0	2189.16	9360.04	936.004	218.916	osteo_zone_2	5	2568.99	0	948.103	4440.72	5340	4599.67	3902.44	2360	7.76684	7916	8.97677	56.569	60.2577	65.0076	73.7746	0	0	0	0.037454	0.161827	0.0305419	0.00475532	0.0328437	0.0330082	0.00526453	0.00613549	0.0130461	0.00684223	0.0772782	0.0183685	0.0129856	0.0149078	0.314645	1.64952	0.19128	0.00921901
TGCGGATCTGACTGCG-1	1	16	56	spaceranger201_count_47058_HCA_BN_F13657028_GRCh38-2020-A_v3	3185	0	0	1244.39	12112.6	1211.26	124.439	osteo_zone_3	6	5398.81	2092.58	0	1619.41	7701.72	7108.28	6509.42	3862	8.2592	29557	10.2941	72.1352	74.5306	77.3353	82.3324	0	0	0	0.0167523	0.0600419	0.016423	0.000862139	0.00920103	0.00248612	0.00259218	0.00265765	0.011064	0.00599088	0.0220844	0.00612486	0.0058507	0.00716335	0.0425783	0.0907727	0.0433618	0.00383987
TGCGGATTCAGTGGTC-1	1	105	179	spaceranger201_count_47058_HCA_BN_F13657028_GRCh38-2020-A_v3	3186	0	0	8287.58	6458.97	645.897	828.758	suture_zone_1	2	857.263	4316.03	7578.95	8917.72	100	0	269.258	1497	7.31189	3879	8.26359	55.1431	58.6749	63.8309	74.2975	0	0	0	0.0861242	0.29094	0.0145406	0.00715658	0.300292	0.0089681	0.0112274	0.00909791	0.00604609	0.00766323	0.0653724	0.0079087	0.0156282	0.0238386	0.00753759	0.0642035	0.0318986	0.0103885
TGCGTCCTTGGTAGCT-1	1	113	185	spaceranger201_count_47058_HCA_BN_F13657028_GRCh38-2020-A_v3	3189	0	0	8921.87	6181.88	618.188	892.187	suture_zone_2	3	150	5028.81	8286.6	9419.47	784.474	290	0	1372	7.22475	2923	7.98071	45.7749	50.3934	57.2357	70.1676	0	0	0	0.0490252	0.304387	0.023063	0.00561611	0.268045	0.00977456	0.00977186	0.00838525	0.00805008	0.0109032	0.0493473	0.0124895	0.0141289	0.0177369	0.00504586	0.0476783	0.101498	0.00979573
TGCGTGAGGCTTCGGT-1	1	76	176	spaceranger201_count_47058_HCA_BN_F13657028_GRCh38-2020-A_v3	3190	0	0	5989.09	6601.69	660.169	598.909	suture_zone_2	3	608.276	2142.17	5608.23	8171.33	971.288	223.607	0	2645	7.8808	9560	9.16545	57.3431	60.8368	65.3975	73.682	0	0	0	0.0783765	0.010915	0.0166708	0.00290689	0.0522144	0.0137089	0.00313516	0.00502121	0.00972164	0.0041664	0.0113232	0.00713136	0.0104461	0.0101504	0.0767427	15.6651	0.10697	0.00833647
TGCTACATTATCATAA-1	1	77	173	spaceranger201_count_47058_HCA_BN_F13657028_GRCh38-2020-A_v3	3193	0	0	6068.38	6738.56	673.856	606.838	suture_zone_2	3	671.863	2144.78	5572	8033.18	900	94.3398	0	2970	7.99665	9521	9.16136	50.5304	54.301	59.164	68.8163	0	0	0	0.0823109	0.0205614	0.0238342	0.00277048	0.0675434	0.0144407	0.00277241	0.00656103	0.00822234	0.0057325	0.000636503	0.00864805	0.0136109	0.0117081	0.00153192	0.289295	0.141683	0.00593685
TGCTGTCAGGTCCTGT-1	1	59	159	spaceranger201_count_47058_HCA_BN_F13657028_GRCh38-2020-A_v3	3199	0	0	4642.88	7383.71	738.371	464.288	osteo_zone_1	4	0	585.235	4059.27	7039.83	2363.24	1533.79	800.562	3233	8.08148	11693	9.36683	53.81	57.3163	61.8832	70.3241	0	0	0	0.0257528	0.164067	0.0741357	0.00711694	0.0136469	0.00601544	0.00755142	0.0138424	0.0306192	0.0236755	0.446977	0.0657383	0.0396369	0.0418564	0.244444	0.140639	0.483943	0.024225
TGCTTACGACGCACCA-1	1	122	190	spaceranger201_count_47058_HCA_BN_F13657028_GRCh38-2020-A_v3	3202	0	0	9635.46	5951.53	595.153	963.546	osteo_zone_1	4	0	5751.75	9004.28	9952.15	1504.16	1001.7	559.017	4095	8.31777	14481	9.58066	45.7772	49.4096	54.3264	63.787	0	0	0	0.0812127	0.163008	0.0271629	0.00904639	0.199355	0.0163232	0.0218856	0.0145372	0.0225186	0.0188374	0.0712445	0.0141781	0.0239097	0.0471479	0.0318859	0.138148	0.068558	0.0209594
TGCTTAGTCCTCTGAA-1	1	103	175	spaceranger201_count_47058_HCA_BN_F13657028_GRCh38-2020-A_v3	3203	0	0	8129.84	6642.58	664.258	812.984	suture_zone_0	1	1069.3	4121	7351.26	8675.78	0	94.3398	364.005	1374	7.22621	2661	7.88683	40.4735	45.6219	53.1379	67.1552	0	0	0	0.0668085	0.273058	0.0291383	0.00718883	0.215691	0.0506562	0.0132957	0.0102156	0.0127298	0.0152411	0.156016	0.0229996	0.0217856	0.0289732	0.0144986	0.111947	0.127066	0.0146856
TGGAAGTGTAATAGAA-1	1	59	163	spaceranger201_count_47058_HCA_BN_F13657028_GRCh38-2020-A_v3	3206	0	0	4642.05	7200.09	720.009	464.205	osteo_zone_1	4	0	668.88	4194.48	7220.47	2333.43	1480.71	728.011	4294	8.36521	18406	9.82049	49.8913	53.3848	58.0028	66.7337	0	0	0	0.0715911	0.017831	0.0185785	0.00291653	0.0256953	0.00876413	0.0069542	0.00832933	0.019723	0.0129023	0.0051559	0.00748224	0.00980894	0.014122	0.00934487	0.146735	0.0825528	0.00716394
TGGACAATCGCCACCG-1	1	100	174	spaceranger201_count_47058_HCA_BN_F13657028_GRCh38-2020-A_v3	3207	0	0	7891.98	6688.48	668.848	789.198	suture_zone_0	1	1290.77	3895.39	7134.15	8548.78	0	300	572.189	1676	7.42476	3690	8.21365	42.71	47.6152	54.5528	68.1301	0	0	0	0.0481855	1.2257	0.0298255	0.00587087	0.211961	0.0100615	0.00716399	0.00858441	0.00808175	0.00913738	0.154737	0.0268708	0.01975	0.0219051	0.0846574	2.57927	0.162698	0.0133883
[truncated: 44 more rows]
[truncated: 99 more columns]
