# Supplementary material for: A multi-omic atlas of human embryonic skeletal development
Source: Nature. 2024 Nov 20;635(8039):657–67. doi: 10.1038/s41586-024-08189-z (PMC11578895; doi:10.1038/s41586-024-08189-z)
Supplement: Supplementary file 8 — Source Data Fig. 5 [file 41586_2024_8189_MOESM8_ESM.xls]

## Sheet: Source Data Figure 5a
Study	logOR	FDR	Pvalue	Celltype
boerHipOA	0.134655	0.855577	0.77002	HIC1posMes_hip
boerHipOA	0.124074	0.83765	0.725964	SynFIB_hip
boerHipOA	-1.05036	0.274074	0.146173	LimbMes_hip
boerHipOA	0.43042	0.534315	0.409641	FibroPRO1_hip
boerHipOA	0.0376834	0.960263	0.928254	FibroPRO2_hip
boerHipOA	0.536478	0.534315	0.384577	InterzoneChon_hip
boerHipOA	-0.99616	0.144257	0.0673199	PERI_hip
boerHipOA	-1.17294	0.0556757	0.0111351	DermFIB2_hip
boerHipOA	1.98412	0.000639172	2.45E-05	Perichondrium_hip
boerHipOA	2.12555	0.000639172	4.26E-05	TENO_hip
boerHipOA	-0.594282	0.445639	0.252529	DermFIB1_hip
boerHipOA	0.47006	0.451202	0.270721	ArticularChon1_hip
boerHipOA	-0.934913	0.0869325	0.0260798	PAX7pos_Myo_hip
boerHipOA	1.83293	0.0392941	0.00523921	ChondroPro1_hip
boerHipOA	-0.394793	0.68951	0.551608	PerineuralFIB_hip
boerHipOA	-0.754866	0.130068	0.0563627	MYH3pos_Myo_hip
boerHipOA	0.267242	0.534315	0.399886	MaturingChon_hip
boerHipOA	0.693913	0.0980721	0.0377203	HypertrophicChon_hip
boerHipOA	0.625471	0.234685	0.117343	DLK1hiChon_hip
boerHipOA	-1.14206	0.0917801	0.0305934	Endothelial_hip
boerHipOA	0.343717	0.518938	0.328661	CyclingChon_hip
boerHipOA	0.10864	0.881367	0.82261	Erythroid_hip
boerHipOA	-0.281686	0.791989	0.659991	Epithelial_hip
boerHipOA	1.09312	0.0392941	0.00448683	Osteoblast_hip
boerHipOA	-0.0137145	0.976909	0.976909	PAX7hiChon_hip
boerHipOA	0.263978	0.534315	0.358632	ArticularChon2_hip
boerHipOA	0.574652	0.0980721	0.0392288	MatureOsteocyte_hip
boerHipOA	-1.30584	0.0573571	0.0133833	Immune_hip
boerHipOA	-1.28197	0.0718751	0.0191667	Schwann_hip
boerHipOA	-0.90988	0.0554433	0.00924055	Lymphatic_Endothelial_hip
boerTHR	0.400776	0.515366	0.347083	HIC1posMes_hip
boerTHR	-0.383	0.515366	0.364045	SynFIB_hip
boerTHR	-0.562263	0.515366	0.377935	LimbMes_hip
boerTHR	-0.288283	0.709408	0.61482	FibroPRO1_hip
boerTHR	-0.68389	0.319549	0.177468	FibroPRO2_hip
boerTHR	1.26969	0.0895839	0.0209029	InterzoneChon_hip
boerTHR	-1.28753	0.0919037	0.0319464	PERI_hip
boerTHR	-1.5308	0.0724676	0.00966234	DermFIB2_hip
boerTHR	1.07071	0.0786498	0.0131083	Perichondrium_hip
boerTHR	1.37184	0.0536249	0.00357499	TENO_hip
boerTHR	0.0550539	0.928956	0.897991	DermFIB1_hip
boerTHR	0.548327	0.319549	0.176386	ArticularChon1_hip
boerTHR	-0.764256	0.126304	0.0588446	PAX7pos_Myo_hip
boerTHR	0.393507	0.518563	0.432136	ChondroPro1_hip
boerTHR	-0.412541	0.518563	0.422866	PerineuralFIB_hip
boerTHR	-0.82742	0.0829538	0.0165908	MYH3pos_Myo_hip
boerTHR	0.310027	0.496694	0.314573	MaturingChon_hip
boerTHR	0.695096	0.0919037	0.033698	HypertrophicChon_hip
boerTHR	0.701828	0.126304	0.0589417	DLK1hiChon_hip
boerTHR	-0.551643	0.325054	0.195032	Endothelial_hip
boerTHR	0.654978	0.103174	0.0412698	CyclingChon_hip
boerTHR	0.0289144	0.939392	0.939392	Erythroid_hip
boerTHR	-0.153258	0.859028	0.801759	Epithelial_hip
boerTHR	0.702145	0.0919037	0.033667	Osteoblast_hip
boerTHR	-0.162017	0.803485	0.723136	PAX7hiChon_hip
boerTHR	0.389074	0.319549	0.181078	ArticularChon2_hip
boerTHR	0.6769	0.0724676	0.00840853	MatureOsteocyte_hip
boerTHR	-1.01076	0.0523992	0.00174664	Immune_hip
boerTHR	-0.997681	0.0919037	0.0328042	Schwann_hip
boerTHR	-0.237803	0.518563	0.422717	Lymphatic_Endothelial_hip
boerGOTHR	0.189168	0.941747	0.674751	HIC1posMes_hip
boerGOTHR	-0.216529	0.941747	0.509217	SynFIB_hip
boerGOTHR	-0.17664	0.941747	0.754071	LimbMes_hip
boerGOTHR	0.178448	0.941747	0.689444	FibroPRO1_hip
boerGOTHR	0.0612425	0.941747	0.864671	FibroPRO2_hip
boerGOTHR	0.164342	0.941747	0.756243	InterzoneChon_hip
boerGOTHR	-0.374192	0.941747	0.403213	PERI_hip
boerGOTHR	-0.14586	0.941747	0.682001	DermFIB2_hip
boerGOTHR	1.10419	0.118523	0.00395077	Perichondrium_hip
boerGOTHR	0.867699	0.267578	0.0267578	TENO_hip
boerGOTHR	-0.0308069	0.957164	0.943616	DermFIB1_hip
boerGOTHR	-0.339594	0.89173	0.326968	ArticularChon1_hip
boerGOTHR	-0.65222	0.685606	0.131002	PAX7pos_Myo_hip
boerGOTHR	-0.100328	0.941747	0.868815	ChondroPro1_hip
boerGOTHR	0.161636	0.941747	0.716945	PerineuralFIB_hip
boerGOTHR	-0.55631	0.685606	0.152264	MYH3pos_Myo_hip
boerGOTHR	-0.0150068	0.957164	0.957164	MaturingChon_hip
boerGOTHR	0.239393	0.941747	0.444508	HypertrophicChon_hip
boerGOTHR	0.0490877	0.941747	0.878964	DLK1hiChon_hip
boerGOTHR	-0.280137	0.941747	0.495807	Endothelial_hip
boerGOTHR	-0.418444	0.685606	0.184103	CyclingChon_hip
boerGOTHR	-0.112403	0.941747	0.823438	Erythroid_hip
boerGOTHR	0.611541	0.685606	0.221745	Epithelial_hip
boerGOTHR	0.736166	0.267578	0.0252387	Osteoblast_hip
boerGOTHR	-0.882725	0.355956	0.0474609	PAX7hiChon_hip
boerGOTHR	0.18343	0.941747	0.483777	ArticularChon2_hip
boerGOTHR	0.344382	0.685606	0.228535	MatureOsteocyte_hip
boerGOTHR	-0.489142	0.685606	0.193693	Immune_hip
boerGOTHR	0.0895808	0.941747	0.780015	Schwann_hip
boerGOTHR	-0.0633212	0.941747	0.84412	Lymphatic_Endothelial_hip
GCST90129635	2.23898	0.993579	0.320834	HIC1posMes_hip
GCST90129635	2.09615	0.993579	0.0521943	SynFIB_hip
GCST90129635	1.27239	0.993579	0.830736	LimbMes_hip
GCST90129635	0.811364	0.993579	0.849559	FibroPRO1_hip
GCST90129635	-1.48371	0.993579	0.827337	FibroPRO2_hip
GCST90129635	2.30281	0.993579	0.489178	InterzoneChon_hip
GCST90129635	0.254478	0.993579	0.970798	PERI_hip
GCST90129635	-0.477815	0.993579	0.951191	DermFIB2_hip
GCST90129635	-1.2377	0.993579	0.843111	Perichondrium_hip
GCST90129635	-0.053082	0.993579	0.993579	TENO_hip
GCST90129635	1.65735	0.993579	0.564619	DermFIB1_hip
GCST90129635	0.946783	0.993579	0.835585	ArticularChon1_hip
GCST90129635	-0.600773	0.993579	0.911389	PAX7pos_Myo_hip
GCST90129635	-0.496757	0.993579	0.937756	ChondroPro1_hip
GCST90129635	-1.17874	0.993579	0.844698	PerineuralFIB_hip
GCST90129635	-0.607474	0.993579	0.91452	MYH3pos_Myo_hip
GCST90129635	0.90429	0.993579	0.753188	MaturingChon_hip
GCST90129635	0.333533	0.993579	0.935562	HypertrophicChon_hip
GCST90129635	1.15429	0.993579	0.727003	DLK1hiChon_hip
GCST90129635	-0.538764	0.993579	0.906739	Endothelial_hip
GCST90129635	0.0330452	0.993579	0.990672	CyclingChon_hip
GCST90129635	0.0487126	0.993579	0.991779	Erythroid_hip
GCST90129635	-0.255851	0.993579	0.968521	Epithelial_hip
GCST90129635	-4.24936	0.993579	0.665501	Osteoblast_hip
GCST90129635	-1.06079	0.993579	0.838965	PAX7hiChon_hip
GCST90129635	0.546109	0.993579	0.865136	ArticularChon2_hip
GCST90129635	-8.18364	0.993579	0.0810685	MatureOsteocyte_hip
GCST90129635	0.459009	0.993579	0.887959	Immune_hip
GCST90129635	-0.257049	0.993579	0.94995	Schwann_hip
GCST90129635	-0.488005	0.993579	0.927184	Lymphatic_Endothelial_hip
boerKneeOA	-2.91994	0.00903212	0.00240857	FibroPRO2_knee
boerKneeOA	-1.65742	0.0683349	0.0432788	SynFIB_knee
boerKneeOA	-0.39035	0.799076	0.745805	InterzoneChon_knee
boerKneeOA	1.66196	0.00155047	0.000202003	ArticularChon1_knee
boerKneeOA	-2.58622	0.0294155	0.0131881	TENO_knee
boerKneeOA	-1.96782	0.0328348	0.0175119	DermFIB2_knee
boerKneeOA	-2.6999	0.0294155	0.0147077	HIC1posMes_knee
boerKneeOA	-1.27491	0.138115	0.105888	PAX7pos_Myo_knee
boerKneeOA	-3.09133	0.0345069	0.0195539	Osteoblast_knee
boerKneeOA	-3.51997	0.00343356	0.000686712	LimbMes_knee
boerKneeOA	-2.44923	0.0164236	0.00602199	FibroPRO1_knee
boerKneeOA	2.49467	0.0294155	0.0141284	ChondroPro1_knee
boerKneeOA	-1.59773	0.0846511	0.0592557	DermFIB1_knee
boerKneeOA	1.83742	0.00076465	2.55E-05	CyclingChon_knee
boerKneeOA	-2.45374	0.0550647	0.0330388	Perichondrium_knee
boerKneeOA	-2.56077	0.0122541	0.00367623	PERI_knee
boerKneeOA	-1.10378	0.285798	0.257218	Epithelial_knee
boerKneeOA	-1.08705	0.27191	0.235655	Immune_knee
boerKneeOA	2.08656	0.0294155	0.0139292	PAX7hiChon_knee
boerKneeOA	-2.11078	0.0164236	0.00593281	PerineuralFIB_knee
boerKneeOA	-2.10149	0.0846511	0.057779	Schwann_knee
boerKneeOA	1.53224	0.00155047	0.000116973	ArticularChon2_knee
boerKneeOA	-1.03403	0.264595	0.220496	MYH3pos_Myo_knee
boerKneeOA	-1.7728	0.12192	0.0894082	Endothelial_knee
boerKneeOA	1.67112	0.00699663	0.00163255	HypertrophicChon_knee
boerKneeOA	0.0148405	0.985978	0.985978	MatureOsteocyte_knee
boerKneeOA	1.36922	0.0020454	0.000340899	MaturingChon_knee
boerKneeOA	-0.125651	0.957892	0.925962	Erythroid_knee
boerKneeOA	1.52507	0.00155047	0.000206729	DLK1hiChon_knee
boerKneeOA	-1.25419	0.176771	0.141417	Lymphatic_Endothelial_knee
boerTKR	-3.91243	0.00546754	0.00274471	FibroPRO2_knee
boerTKR	-2.35611	0.0182513	0.0133843	SynFIB_knee
boerTKR	-0.350824	0.775816	0.749955	InterzoneChon_knee
boerTKR	2.24888	0.0012759	0.000297709	ArticularChon1_knee
boerTKR	-3.02186	0.0182513	0.0129513	TENO_knee
boerTKR	-3.5485	0.00546754	0.00291602	DermFIB2_knee
boerTKR	-3.5219	0.0116504	0.00737858	HIC1posMes_knee
boerTKR	-3.88137	0.0012759	0.000281074	PAX7pos_Myo_knee
boerTKR	-5.11431	0.000941641	0.00015694	Osteoblast_knee
boerTKR	-4.45927	0.00252774	0.000926839	LimbMes_knee
boerTKR	-3.54291	0.00516393	0.00240983	FibroPRO1_knee
boerTKR	4.13331	0.00152476	0.000457429	ChondroPro1_knee
boerTKR	-3.09996	0.00928655	0.00557193	DermFIB1_knee
boerTKR	2.06067	0.00088458	9.37E-05	CyclingChon_knee
boerTKR	-2.35732	0.0949652	0.0791376	Perichondrium_knee
boerTKR	-4.40741	0.00152476	0.00044946	PERI_knee
boerTKR	-2.2815	0.0533272	0.0426617	Epithelial_knee
boerTKR	-1.70685	0.109845	0.0951988	Immune_knee
boerTKR	2.19948	0.0228796	0.017541	PAX7hiChon_knee
boerTKR	-3.09601	0.00262359	0.00104944	PerineuralFIB_knee
boerTKR	-5.08438	0.00207005	0.000690017	Schwann_knee
boerTKR	2.17107	0.000359293	1.20E-05	ArticularChon2_knee
boerTKR	0.282447	0.360064	0.324058	MYH3pos_Myo_knee
boerTKR	-3.51485	0.00724307	0.00410441	Endothelial_knee
boerTKR	1.9987	0.00277565	0.00120278	HypertrophicChon_knee
boerTKR	-0.657449	0.493511	0.46061	MatureOsteocyte_knee
boerTKR	2.1622	0.00088458	7.86E-05	MaturingChon_knee
boerTKR	-0.163837	0.913962	0.913962	Erythroid_knee
boerTKR	2.2839	0.00088458	0.000117944	DLK1hiChon_knee
boerTKR	-2.33031	0.017777	0.0118513	Lymphatic_Endothelial_knee
boerAllOA	-2.28109	0.225396	0.0819481	FibroPRO2_knee
boerAllOA	-1.31792	0.302464	0.147678	SynFIB_knee
boerAllOA	-0.96716	0.601007	0.440739	InterzoneChon_knee
boerAllOA	1.26618	0.142682	0.0161447	ArticularChon1_knee
boerAllOA	0.426529	0.795906	0.636725	TENO_knee
boerAllOA	-1.4034	0.302986	0.181792	DermFIB2_knee
boerAllOA	-1.47456	0.365117	0.225155	HIC1posMes_knee
boerAllOA	-1.68941	0.225396	0.0740967	PAX7pos_Myo_knee
boerAllOA	-0.176142	0.975981	0.885576	Osteoblast_knee
boerAllOA	-2.1553	0.225396	0.0602705	LimbMes_knee
boerAllOA	-1.37509	0.302464	0.15785	FibroPRO1_knee
boerAllOA	2.23478	0.163618	0.0381774	ChondroPro1_knee
boerAllOA	-1.25321	0.302681	0.176054	DermFIB1_knee
boerAllOA	1.38354	0.142682	0.0166463	CyclingChon_knee
boerAllOA	0.282305	0.906881	0.785964	Perichondrium_knee
boerAllOA	-1.76531	0.245813	0.102422	PERI_knee
boerAllOA	0.00730016	0.994818	0.994818	Epithelial_knee
boerAllOA	0.0237854	0.994818	0.976228	Immune_knee
boerAllOA	1.22516	0.302464	0.161314	PAX7hiChon_knee
boerAllOA	-1.07613	0.39918	0.252814	PerineuralFIB_knee
boerAllOA	-1.89668	0.296661	0.133497	Schwann_knee
boerAllOA	1.21705	0.142682	0.0126625	ArticularChon2_knee
boerAllOA	-1.94978	0.225396	0.0738627	MYH3pos_Myo_knee
boerAllOA	-1.16819	0.484157	0.314702	Endothelial_knee
boerAllOA	1.32337	0.163618	0.036699	HypertrophicChon_knee
boerAllOA	0.111868	0.975981	0.869688	MatureOsteocyte_knee
boerAllOA	1.20678	0.142682	0.0121024	MaturingChon_knee
boerAllOA	0.321694	0.819631	0.683026	Erythroid_knee
boerAllOA	-1.61206	0.225396	0.0859371	HIC1posMes_hip
boerAllOA	-1.03719	0.302681	0.172241	SynFIB_hip
boerAllOA	-1.98124	0.213851	0.0534628	LimbMes_hip
boerAllOA	-1.37688	0.558032	0.390623	FibroPRO1_hip
boerAllOA	-1.7556	0.253582	0.109885	FibroPRO2_hip
boerAllOA	-0.633408	0.782283	0.610892	InterzoneChon_hip
boerAllOA	-1.39498	0.235504	0.0942015	PERI_hip
boerAllOA	-1.06282	0.302681	0.176564	DermFIB2_hip
boerAllOA	-0.0102374	0.994818	0.991842	Perichondrium_hip
boerAllOA	-0.0163538	0.994818	0.986235	TENO_hip
boerAllOA	-1.35649	0.302464	0.142221	DermFIB1_hip
boerAllOA	1.31073	0.142682	0.0156417	ArticularChon1_hip
boerAllOA	-1.11142	0.225396	0.086402	PAX7pos_Myo_hip
boerAllOA	2.11021	0.163618	0.0338386	ChondroPro1_hip
boerAllOA	-0.643679	0.595036	0.426443	PerineuralFIB_hip
boerAllOA	-1.53418	0.225396	0.0863241	MYH3pos_Myo_hip
boerAllOA	1.1935	0.142682	0.015538	MaturingChon_hip
boerAllOA	1.33659	0.163618	0.0249927	HypertrophicChon_hip
boerAllOA	1.03893	0.163618	0.0260625	DLK1hiChon_hip
boerAllOA	-0.481178	0.726071	0.544553	Endothelial_hip
boerAllOA	1.1593	0.163618	0.0356918	CyclingChon_hip
boerAllOA	0.350624	0.782283	0.612789	Erythroid_hip
boerAllOA	0.0234054	0.994818	0.984742	Epithelial_hip
boerAllOA	-0.127294	0.975981	0.89465	Osteoblast_hip
boerAllOA	1.45088	0.225396	0.08358	PAX7hiChon_hip
boerAllOA	1.06641	0.163618	0.0354083	ArticularChon2_hip
boerAllOA	0.204246	0.897701	0.763045	MatureOsteocyte_hip
boerAllOA	1.20206	0.142682	0.00899717	DLK1hiChon_knee
boerAllOA	0.25728	0.817903	0.667954	Immune_hip
boerAllOA	-1.20758	0.302464	0.15304	Schwann_hip
boerAllOA	-1.02218	0.489104	0.326069	Lymphatic_Endothelial_knee
boerAllOA	-0.629821	0.515011	0.351924	Lymphatic_Endothelial_hip
