# Supplementary material for: A multi-omic atlas of human embryonic skeletal development
Source: Nature. 2024 Nov 20;635(8039):657–67. doi: 10.1038/s41586-024-08189-z (PMC11578895; doi:10.1038/s41586-024-08189-z)
Supplement: Supplementary file 9 — Source Data Fig. 6 [file 41586_2024_8189_MOESM9_ESM.xls]

## Sheet: Source Data Figure 6b
	CranialMes	FacialMes	HHIP+PreOB	LEPR+Mes	LimbMes	MatureOsteocyte	Osteoblast	Osteocyte	PArchMes	Perichondrium	SutureMes1	SutureMes2
TWIST1_KO	9.79E-05	9.43E-05	0.000164394	5.31E-05	0.000118244	0.000331167	0.000173838	0.000310787	2.15E-05	9.69E-06	1.85E-06	0.000225286
TWIST1_OE	-0.000148353	-8.7e-05	-0.000292424	-2.09e-05	-6.95e-05	-0.000205324	-0.000365425	-0.000373925	-9.29e-05	-0.000103813	5.47E-06	-0.000218994
LMX1B_KO	-3.65e-05	9.22E-06	0.000155706	-6.22e-06	-1.79e-05	9.33E-05	7.00E-05	3.04E-05	-1.48e-05	1.84E-05	1.03E-06	0.000204578
LMX1B_OE	2.74E-05	-6.72e-06	-0.000263818	-5.66e-06	2.57E-05	-7.81e-05	-9.74e-05	-3.29e-05	1.31E-05	-8.66e-05	-3.35e-06	-0.00021731
NFATC2_KO	-7.03e-05	-0.000103393	0.000127473	-0.000125296	-4.07e-05	0.000318629	9.90E-05	0.000256072	-0.000126881	-8.56e-06	2.83E-05	5.71E-05
NFATC2_OE	4.75E-05	0.000168977	-0.000139104	3.61E-05	0.000112176	-0.000180249	-0.000156793	-0.00039077	0.000101319	-0.000105791	3.57E-05	9.18E-05
RUNX2_KO	-2.76e-05	-7.81e-05	6.61E-05	-0.000120655	7.85E-05	0.00035685	2.09E-05	0.000234586	-0.000126938	-4.82e-05	-3.74e-05	-9.58e-05
RUNX2_OE	-1.86e-05	0.00014886	-2.15e-05	3.94E-05	8.09E-06	-0.000147699	-3.16e-05	-0.000437718	0.00012181	1.57E-05	-5.21e-05	0.000166433
DLX5_KO	-5.13e-05	1.46E-05	-3.67e-05	-1.28e-05	1.03E-05	3.80E-05	-0.000110398	0.000106105	-2.34e-06	-1.41e-05	-1.21e-06	3.95E-05
DLX5_OE	-8.23e-05	-9.06e-06	1.76E-05	5.19E-06	-3.12e-06	-3.59e-05	7.46E-05	-0.000124575	7.26E-06	1.45E-05	-1.17e-06	5.65E-05
ALX1_OE	-7.18e-05	-4.5e-05	-8.69e-05	1.58E-05	-2.05e-05	-5.25e-05	-0.000162931	-0.000271577	3.35E-05	-6.95e-05	0.000134027	0.000211502
ALX1_KO	5.70E-05	2.41E-05	4.70E-05	9.10E-07	5.81E-05	6.35E-05	7.91E-05	0.000175314	-6.86e-05	5.73E-06	-8.78e-05	-0.00016853
ALX3_OE	-0.000130237	-9.25e-06	-1.58e-05	-6.19e-06	-3.08e-05	-5.33e-06	-8.03e-06	-8.41e-05	-2.44e-05	-3.42e-05	7.40E-05	0.000144096
ALX3_KO	7.80E-05	8.52E-05	7.25E-06	-1.51e-05	8.43E-05	5.84E-06	7.07E-06	7.35E-05	8.97E-06	1.83E-05	-8.08e-05	-0.000105931
ALX4_OE	-1.13e-05	-2.18e-05	-8.49e-05	1.36E-05	-1.22e-05	-5.19e-06	-5.42e-05	-0.00019828	-8.89e-06	-2.69e-05	-1.65e-05	-7.41e-06
ALX4_KO	-2.01e-06	1.99E-05	7.81E-05	-3.8e-05	2.97E-05	5.53E-06	3.26E-05	0.000122401	-9.31e-06	1.93E-06	2.55E-06	6.49E-06
AR_OE	5.88E-05	4.13E-05	-5.45e-05	-9.5e-06	0.000102879	-2.18e-05	-0.000215969	-8.11e-05	-6.11e-06	-8.54e-06	-9.26e-05	0.000118962
AR_KO	-6.68e-05	-3.38e-05	4.67E-05	3.83E-06	-5.01e-05	2.76E-05	0.000152046	7.24E-05	-2.14e-05	-2.08e-06	3.40E-05	-2.96e-05
ARID3B_OE	4.23E-06	-9.98e-06	-5.58e-06	-1.21e-05	-3.02e-06	1.08E-06	-1.28e-05	-2.81e-06	-1.59e-07	8.84E-07	-3.01e-06	4.22E-06
ARID3B_KO	-3.89e-06	9.47E-06	6.38E-06	-6.32e-06	3.00E-06	-1.04e-06	1.30E-05	2.82E-06	-9.08e-08	-3.76e-06	2.79E-06	-4.48e-06
ARID5A_OE	-3.67e-06	-4.64e-06	6.81E-06	-7.41e-06	-2.75e-06	1.98E-05	4.80E-05	-1.34e-05	-2.1e-06	1.06E-07	-1.5e-05	9.41E-06
ARID5A_KO	3.08E-06	4.39E-06	-6.49e-06	-1.14e-05	3.12E-06	-1.66e-05	-4.79e-05	1.11E-05	1.92E-06	-1.67e-07	1.46E-05	-6.39e-06
ARID5B_OE	-1.21e-05	1.79E-05	-7.99e-05	-9.4e-05	0.000101191	4.15E-06	-0.000245575	-0.000199371	2.18E-06	7.90E-06	-6.88e-06	-4.82e-05
ARID5B_KO	-4.9e-05	2.92E-05	7.76E-05	6.21E-05	-1.83e-05	0.000155006	0.000175605	0.000240708	8.95E-05	7.00E-06	3.66E-05	0.000114406
ARNT2_OE	-1.17e-05	-9.47e-06	-7.42e-06	-1.16e-05	-8.85e-06	-9.17e-06	-9.77e-05	-3.15e-05	5.85E-06	5.93E-06	9.67E-06	2.02E-05
ARNT2_KO	9.14E-06	8.97E-06	6.59E-06	-5.39e-06	1.00E-05	1.47E-05	8.49E-05	2.69E-05	-9.43e-06	-1.05e-05	-8.5e-06	-1.12e-05
ATF2_OE	-6.46e-05	-2.83e-06	-6.01e-05	-1.64e-06	2.00E-05	-4.51e-05	-0.000203018	-0.000276701	5.56E-05	3.15E-05	-3.82e-05	0.000112844
ATF2_KO	1.46E-05	7.43E-06	5.61E-05	1.66E-05	-8.31e-06	0.000162435	0.000144559	0.000267632	-9.98e-06	-2.87e-05	2.12E-05	-3.65e-05
ATF3_OE	6.49E-06	1.65E-05	3.10E-05	5.86E-06	-1.02e-05	-1.36e-05	0.000111646	-5.53e-05	2.29E-05	-7.11e-06	6.22E-06	0.000102496
ATF3_KO	-8.17e-06	-3.67e-06	-1.73e-05	-2.44e-05	1.75E-05	1.88E-05	-0.000126942	4.09E-05	8.14E-06	-7.4e-06	-6.68e-06	-3.19e-05
ATF4_OE	-2.86e-05	-3.71e-05	0.000125545	3.57E-05	-1.31e-05	2.95E-05	0.000112314	0.000324217	-6.58e-05	-2.41e-06	-0.000105915	0.000111663
ATF4_KO	4.28E-05	1.22E-05	-0.000109566	-1.45e-06	5.83E-05	0.000110524	-0.000212479	-8.22e-05	0.000145881	2.36E-06	1.78E-05	-3.64e-06
ATF5_OE	-5.6e-06	-3.96e-06	2.08E-05	-9.22e-06	-3.04e-06	2.75E-06	2.33E-05	9.47E-06	1.88E-06	3.35E-07	-1.05e-06	4.88E-06
ATF5_KO	5.96E-06	4.19E-06	-1.86e-05	-9.26e-06	2.85E-06	-1.39e-06	-2.33e-05	-1.05e-05	-2.51e-06	-3.52e-07	1.43E-06	-3.99e-06
ATF6_OE	-6.56e-06	2.95E-06	-3.7e-05	-3.73e-06	2.25E-05	8.72E-05	-0.000215633	-4.07e-05	8.70E-06	9.91E-06	3.36E-06	0.000116907
ATF6_KO	-6.02e-06	-3.2e-06	3.34E-05	-1.45e-05	-1.31e-05	-5.75e-05	0.000111242	6.53E-05	-7.88e-06	-8.83e-06	-1.08e-06	-8.36e-05
ATF6B_OE	-1.4e-05	-2.21e-05	2.10E-05	-1.91e-05	-1.43e-05	-2.77e-05	2.51E-05	-8.86e-05	-2.65e-05	8.43E-06	2.06E-05	6.70E-05
ATF6B_KO	1.18E-05	2.48E-05	-2.65e-05	3.53E-06	1.88E-05	3.04E-05	-3.49e-05	7.13E-05	3.08E-05	-5.67e-06	-1.61e-05	-5.74e-05
ATF7_OE	4.83E-05	4.55E-05	-9.12e-05	8.40E-06	0.00010125	-5.73e-05	-0.000137066	-0.000209503	4.77E-05	2.10E-05	-7.66e-05	9.74E-05
ATF7_KO	-5.35e-05	-4.25e-05	9.90E-05	-2.6e-05	-4.28e-05	0.000189035	0.000114069	0.00022005	-4.52e-05	-3.32e-05	2.55E-05	-1.4e-05
BARX1_OE	-1.37e-05	-1.36e-05	-3.54e-06	-1.4e-05	-7.01e-06	8.56E-06	2.39E-05	5.85E-06	-2.58e-05	-3.04e-06	3.47E-06	8.52E-06
BARX1_KO	1.05E-05	1.22E-05	1.94E-06	-2.72e-06	8.00E-06	-4.98e-06	-2.32e-05	8.69E-07	2.89E-05	1.85E-06	-3.76e-06	-7.54e-06
BCL11A_OE	-2.37e-05	-3.72e-05	-0.000108005	-1.49e-06	-3.23e-05	2.96E-05	-0.000189705	-0.000162304	3.66E-05	1.02E-05	7.05E-05	0.000164369
BCL11A_KO	1.62E-05	4.77E-05	8.47E-05	-3.18e-06	4.45E-05	-6.57e-06	9.75E-05	0.000159153	-4.58e-05	-5.79e-06	-0.000118514	-0.000120562
BCL6_OE	-2.04e-05	-1.64e-05	5.19E-05	4.16E-06	-7.59e-06	4.14E-05	5.18E-05	-6.07e-05	4.55E-05	3.24E-06	-7.08e-06	-1.73e-08
BCL6_KO	1.36E-05	2.25E-05	-5e-05	8.59E-07	9.04E-06	-2.72e-05	-5.42e-05	5.08E-05	-3e-05	-4.87e-06	4.43E-05	-3.26e-06
BHLHE40_OE	-2.75e-05	2.08E-05	-2.96e-05	5.13E-08	5.60E-05	-4.49e-06	0.000169187	-0.0004423	-2.15e-05	-1.75e-05	1.33E-05	0.000101624
BHLHE40_KO	-3.48e-06	-1.3e-05	8.81E-05	2.69E-05	-3.18e-05	0.00011835	-0.000144231	0.000162604	4.35E-05	-2.37e-05	-0.000121953	6.35E-05
BPTF_OE	3.11E-05	-3.38e-05	-0.000116943	-3.11e-05	9.69E-05	-4.84e-05	-0.000314159	-0.000307167	4.07E-05	9.14E-06	-4.82e-05	0.000176231
BPTF_KO	-5.69e-05	5.15E-05	0.000104034	2.04E-05	-2.75e-05	0.0001822	0.000193057	0.000319933	3.21E-05	-2.21e-05	-1.46e-06	-2.38e-05
CDC5L_OE	2.29E-06	-1.03e-05	-2.35e-05	-4.29e-06	-1e-06	-7.63e-05	-6.26e-05	-0.000244002	-2.4e-05	1.29E-05	-1.58e-05	8.04E-05
CDC5L_KO	-1.5e-05	9.01E-06	3.01E-05	-8.39e-06	6.74E-06	8.49E-05	5.35E-05	0.000121324	0.000154951	-1.04e-05	1.82E-05	-2.34e-06
CEBPB_OE	-1.5e-05	1.52E-05	1.19E-05	-2.02e-05	1.62E-05	1.01E-05	3.50E-05	5.17E-06	-1.54e-05	-2.49e-06	-3.86e-05	4.72E-05
CEBPB_KO	1.23E-05	-1.19e-05	-1.29e-05	-7.96e-07	-1.56e-05	-8.83e-06	-3.44e-05	-5.95e-06	2.35E-05	1.53E-06	4.08E-05	-1.43e-05
CEBPD_OE	2.56E-06	1.39E-05	1.04E-06	-1.08e-05	4.03E-06	4.17E-06	6.47E-05	5.82E-06	-4.52e-06	-3.2e-06	-1.46e-05	1.04E-06
CEBPD_KO	-3.48e-07	-1.27e-05	-2.64e-07	-1.83e-06	-3.98e-06	-2.73e-06	-5.69e-05	-6.77e-06	4.70E-06	3.06E-06	1.42E-05	-1.93e-06
CLOCK_OE	2.56E-05	-6.71e-06	-7.35e-05	2.42E-05	9.85E-05	-9.11e-05	-0.000300252	-0.000380149	9.27E-05	2.55E-05	-6.45e-05	9.92E-05
CLOCK_KO	-2.64e-05	7.80E-06	5.69E-05	-3.46e-05	-3.55e-05	0.000203932	0.000185647	0.000410148	-0.000108969	-3.27e-05	4.65E-05	-6.52e-05
CPEB1_OE	-7e-07	-3.31e-06	-3.75e-07	-1.09e-05	-7.77e-07	1.26E-05	1.20E-05	1.11E-05	1.80E-06	1.67E-06	1.07E-06	-5.05e-06
CPEB1_KO	3.75E-07	3.18E-06	3.14E-07	-7.72e-06	6.31E-07	-1.16e-05	-1.1e-05	-1.11e-05	-2.12e-06	-1.62e-06	-8.09e-07	5.39E-06
CREB1_OE	1.01E-05	-2.41e-05	-7.3e-05	-1.92e-05	-2.43e-05	-5.78e-05	-0.000204672	-0.000286939	2.93E-05	-1.24e-06	4.42E-06	8.27E-05
CREB1_KO	-3.53e-05	3.00E-05	7.56E-05	8.04E-06	3.29E-05	0.000102582	0.000124347	0.000259824	-3.56e-05	-3.77e-06	3.40E-07	-6.85e-05
CREB3_OE	-3.42e-05	-5.1e-05	8.82E-05	5.04E-05	-8.01e-06	8.85E-05	0.000100093	0.000333392	-7.37e-05	-7.26e-06	5.57E-05	-2.24e-06
CREB3_KO	3.22E-05	2.16E-05	-7.05e-05	1.10E-05	5.41E-05	0.000106085	-0.000185688	-0.000106709	0.0001663	7.46E-06	-7.19e-05	8.90E-05
CREB3L1_OE	8.14E-05	0.000122381	0.000171035	3.87E-05	0.000145772	-0.000110434	0.000110215	0.000132577	-3.71e-05	1.11E-05	-9.89e-05	-0.000111123
CREB3L1_KO	-6.03e-05	-8.36e-05	-0.00016682	-4.13e-05	-5.13e-05	0.000161338	-0.000213631	0.000144322	0.000105352	3.19E-06	6.86E-05	0.00010698
CREB3L2_OE	1.34E-05	4.50E-06	2.78E-05	2.03E-06	-1.73e-06	-1.92e-05	-7.63e-05	-5.75e-05	2.51E-05	1.75E-05	-3.76e-05	6.15E-05
CREB3L2_KO	-1.28e-05	-4.38e-06	-2.77e-05	-1.83e-05	3.75E-06	3.10E-05	8.24E-05	0.000163497	-1.88e-05	-1.84e-05	3.04E-05	-2.51e-05
CREB3L4_OE	-5.06e-06	-5.49e-06	2.16E-06	-8.57e-06	1.22E-05	7.84E-06	8.59E-06	9.20E-06	1.27E-06	-1.08e-06	-1.74e-06	-3.04e-06
CREB3L4_KO	5.12E-06	5.46E-06	-2.04e-06	-1.04e-05	-1.62e-05	-6.99e-06	-7.55e-06	-9.57e-06	-1.73e-06	8.84E-07	1.68E-06	3.12E-06
CREB5_OE	4.61E-05	-1.92e-06	-2.44e-05	-5.61e-05	-1.2e-05	5.96E-06	-8.84e-05	-9.5e-05	3.47E-05	-1.2e-05	-5.28e-05	-3.66e-05
CREB5_KO	-6.17e-05	9.67E-06	3.09E-05	3.32E-05	1.49E-05	2.07E-05	9.14E-05	8.71E-05	6.65E-06	7.15E-06	2.57E-05	4.59E-05
CREBL2_OE	-2.48e-06	-9.94e-07	-4.3e-06	-6.24e-06	2.09E-06	-2.28e-07	-9.53e-07	6.76E-07	3.04E-06	-7.45e-09	-7.3e-06	-2.05e-06
CREBL2_KO	1.74E-06	8.44E-07	4.72E-06	-1.33e-05	-2e-06	2.77E-07	5.62E-07	-1.26e-06	-2.98e-06	-4.48e-07	7.28E-06	1.77E-06
CREBZF_OE	-6.51e-06	-5.33e-06	-3.14e-06	-9.2e-07	-3.89e-06	-1.92e-05	-8.54e-06	-2.61e-05	2.46E-06	4.03E-06	3.48E-06	-9.85e-08
CREBZF_KO	5.80E-06	5.78E-06	3.04E-06	-1.68e-05	4.47E-06	2.07E-05	7.93E-06	2.56E-05	-3.87e-06	-3.51e-06	-2.75e-06	3.64E-08
CTCF_OE	-1.25e-05	-3.07e-05	-1.8e-05	2.66E-05	-3.41e-05	-5.92e-05	-0.000245156	-0.00020882	5.40E-05	4.29E-05	6.98E-05	7.69E-05
CTCF_KO	3.08E-05	4.36E-05	1.74E-05	-4.91e-05	9.38E-05	6.08E-05	0.000134545	0.000173963	-9.6e-05	-3.71e-05	-1.11e-05	-0.000132027
CUX1_OE	-3.99e-05	-6.65e-05	0.000153279	-1.63e-05	2.38E-05	8.69E-05	-7.35e-05	-0.000137801	4.35E-05	1.78E-05	7.53E-06	7.65E-05
CUX1_KO	3.85E-05	0.000112384	-0.000201759	8.11E-06	9.93E-06	-2.41e-05	9.32E-05	0.000109252	2.91E-05	-5.31e-05	4.98E-05	-7.58e-05
CUX2_OE	1.39E-06	-2.3e-06	-2.71e-06	-1.03e-05	-1.73e-06	7.74E-06	5.43E-06	9.59E-06	1.99E-06	-2.38e-06	1.24E-06	8.51E-06
CUX2_KO	-1.72e-06	2.74E-06	2.47E-06	-8.73e-06	1.50E-06	-7.19e-06	-4.72e-06	-9.88e-06	-4.08e-06	1.80E-06	-1.24e-06	-7.38e-06
CXXC1_OE	-1.69e-06	-7.84e-06	2.35E-05	-9.67e-06	-8.49e-06	6.01E-06	2.80E-05	2.35E-05	-2.92e-05	8.85E-07	-8.69e-06	5.15E-06
CXXC1_KO	1.90E-06	7.90E-06	-1.89e-05	-9.22e-06	1.09E-05	-5.19e-06	-2.65e-05	-2.92e-05	2.71E-05	-1.09e-06	8.12E-06	-3.79e-06
DDIT3_OE	-4.18e-06	1.24E-07	9.91E-06	-7.69e-06	-6.1e-06	3.86E-05	7.56E-05	-3.44e-05	-4.09e-05	-2.72e-06	1.05E-05	8.43E-07
DDIT3_KO	3.28E-06	-1.41e-06	-9.19e-06	-1.05e-05	8.00E-06	-3.17e-05	-8.61e-05	2.33E-05	3.41E-05	6.87E-07	-1.07e-05	-1.97e-08
DLX1_OE	-5.93e-05	-3.84e-05	-6.95e-06	-7.07e-05	-2.44e-06	8.37E-06	-6.84e-05	7.48E-06	-2.92e-05	-2.67e-05	1.43E-05	2.50E-05
DLX1_KO	3.01E-05	5.89E-05	4.99E-06	4.81E-05	4.71E-06	-5.74e-06	4.55E-05	-7.43e-07	2.18E-05	1.32E-05	-1.04e-05	-1.52e-05
DLX2_OE	-7.27e-06	-6.66e-06	7.36E-07	-9.05e-06	-4.21e-06	9.07E-06	1.54E-05	9.92E-06	-6.79e-06	1.13E-07	5.15E-07	-3.62e-06
DLX2_KO	6.93E-06	7.34E-06	-4.18e-07	-9.85e-06	3.24E-06	-1.99e-06	-7.57e-06	-9.19e-07	5.26E-06	6.93E-08	4.34E-07	3.83E-06
DLX3_OE	1.29E-06	-3.87e-06	9.67E-05	-1.36e-05	-6.3e-07	7.77E-06	0.000147798	0.000159776	-1.02e-06	-5.53e-06	-1.92e-05	1.15E-05
DLX3_KO	-2.23e-06	3.58E-06	-0.000146006	-4.46e-06	3.87E-07	-3.86e-06	-0.000296724	-0.000172722	2.33E-07	1.32E-06	-9.75e-07	-1.22e-05
DLX6_OE	-9.63e-05	-3.02e-05	1.95E-05	-2.42e-05	-4.72e-06	-2.71e-05	-1.72e-05	-0.000261733	-4.07e-06	7.84E-06	-1.16e-05	0.00011382
DLX6_KO	1.98E-05	2.51E-05	-2.09e-05	6.88E-06	7.68E-06	2.80E-05	2.71E-05	0.000168706	-7.94e-06	-1.45e-05	-9.9e-06	-1.12e-05
DMRT2_OE	-3.2e-06	-2.61e-05	-2.32e-05	-1.27e-05	-2.08e-05	7.40E-06	-2.66e-05	7.30E-06	1.76E-06	-5.95e-06	-2.42e-06	6.92E-06
DMRT2_KO	-2.84e-06	2.68E-05	1.98E-05	-4.22e-06	2.97E-05	-5.1e-06	2.48E-05	-1.08e-06	-2.1e-06	6.39E-06	1.97E-06	1.12E-05
DNTTIP1_OE	-2.51e-07	-2e-06	8.28E-07	-3.01e-06	-4.01e-06	1.03E-08	1.53E-05	2.87E-06	-5.19e-07	-1.06e-06	-3.04e-06	-8.4e-06
DNTTIP1_KO	2.02E-07	2.18E-06	-5.1e-07	-3.55e-06	4.31E-06	2.07E-07	-1.56e-05	-3.54e-06	1.38E-06	1.04E-06	3.17E-06	8.18E-06
DPF1_OE	-8.21e-06	-6.44e-06	-2.95e-06	-6.84e-06	-2.64e-06	5.88E-06	2.74E-06	2.53E-06	4.10E-06	-2.85e-06	6.12E-06	-9.48e-06
DPF1_KO	6.12E-06	6.42E-06	3.18E-06	-1.36e-05	2.81E-06	-5.47e-06	-2.05e-06	-2.97e-06	-5.12e-06	2.62E-06	-5.13e-06	9.37E-06
DRAP1_OE	-1.63e-05	-3.69e-05	8.27E-05	-1.37e-05	-4.45e-06	5.29E-05	9.19E-05	7.91E-05	-8.29e-05	-1.56e-05	2.28E-05	8.54E-05
DRAP1_KO	4.37E-06	-9.09e-07	-7.98e-05	1.50E-05	2.19E-05	2.73E-05	-0.000139364	-0.000148172	9.91E-05	1.88E-06	-2.31e-05	-3.46e-05
E2F1_OE	-5.56e-05	-1.77e-05	-2.72e-05	3.23E-05	-9.36e-06	1.12E-05	-5.35e-05	-7.7e-06	9.63E-06	6.47E-06	4.80E-05	9.86E-05
E2F1_KO	3.56E-05	1.76E-05	2.64E-05	-1.33e-05	1.10E-05	-1.01e-05	4.17E-05	6.70E-06	-1.3e-05	-7.22e-06	-6.2e-05	-8.15e-05
E2F3_OE	-0.000157009	-6.37e-05	-8.93e-06	2.15E-05	-2.46e-05	-6.1e-05	-0.000323323	-0.000365755	6.52E-05	3.15E-06	-4.85e-05	0.000197646
E2F3_KO	8.01E-05	0.00013154	-2.53e-05	-2.08e-05	3.32E-05	0.000134979	0.000166102	0.000270594	-2.53e-05	-6.71e-06	4.99E-05	-0.000173478
E2F4_OE	-1.42e-05	-5.61e-06	6.91E-07	2.18E-06	-4.88e-06	7.08E-06	3.55E-05	1.01E-05	-3.15e-06	-1.12e-06	-3.12e-06	1.57E-05
E2F4_KO	1.21E-05	5.36E-06	-7.87e-07	-1.92e-05	9.75E-06	-5.84e-06	-3.23e-05	-1.04e-05	5.10E-06	1.07E-06	3.09E-06	-1.2e-05
E2F5_OE	-7.67e-05	-4.56e-05	-4.61e-05	-9.18e-07	-4.31e-05	-1.4e-05	-0.000220788	-0.000116964	2.44E-05	-1.77e-05	-5.7e-05	-3.29e-05
E2F5_KO	5.30E-05	0.000108022	4.23E-05	1.20E-05	0.000102845	1.66E-05	0.000113679	9.22E-05	-1.91e-05	1.48E-05	4.87E-05	3.54E-05
E2F7_OE	-5.95e-05	-7.96e-05	-0.0001093	3.32E-05	-6.56e-05	-0.000121901	-0.000279223	-0.000210886	-4.4e-06	4.72E-05	6.78E-05	-1.5e-05
E2F7_KO	6.63E-05	0.000106488	4.71E-05	-3.92e-05	0.000112907	0.000150221	0.000130789	0.000129533	-0.000103992	-3.78e-05	-9.58e-05	-8.11e-05
E2F8_OE	-2.78e-05	-5.5e-06	-6.85e-05	5.44E-05	2.86E-05	-9.78e-06	-0.000207984	-0.000111023	1.75E-05	4.65E-05	7.03E-05	9.15E-06
E2F8_KO	2.59E-05	1.57E-05	4.62E-05	-6.64e-05	-1.7e-05	9.64E-06	0.000109473	5.81E-05	-0.000108247	-3.36e-05	-5.28e-05	-7.28e-05
E4F1_OE	-7.99e-06	-2.15e-06	-4.56e-06	-6.81e-06	-2.23e-06	4.71E-06	1.00E-05	1.19E-06	-1.35e-06	1.94E-06	1.07E-06	-7.68e-06
E4F1_KO	7.45E-06	2.37E-06	4.75E-06	-9.92e-07	2.55E-06	-4.18e-06	-9.41e-06	-1.17e-06	1.52E-06	-1.67e-06	-6.64e-07	7.46E-06
EBF2_OE	3.22E-05	2.42E-05	-1.13e-05	-2.32e-05	8.04E-05	1.99E-05	-0.000215574	-9.3e-05	2.54E-05	1.13E-05	-5.07e-06	0.000158469
EBF2_KO	-9.21e-05	-2.23e-05	2.50E-05	1.18E-07	-1.35e-05	3.89E-05	0.000180505	7.80E-05	1.70E-05	1.05E-05	7.34E-07	-9.61e-06
EBF3_OE	4.25E-05	2.53E-06	-1.6e-05	-2.26e-05	1.97E-05	-3.06e-06	-0.000114222	-3.06e-05	8.69E-06	-8.08e-06	-1.52e-05	2.23E-05
EBF3_KO	-5.74e-05	-7.18e-06	1.41E-05	1.33E-06	-9.13e-06	2.38E-05	0.00012376	1.70E-05	-5.35e-06	1.22E-05	3.28E-06	9.86E-06
EGR2_OE	-1.65e-06	-5.65e-07	-4.22e-05	-6.15e-06	6.43E-06	0.000216352	2.87E-05	-6.08e-06	-3.9e-05	-5.6e-06	-3.82e-05	3.52E-06
EGR2_KO	-6.95e-09	2.34E-07	5.04E-05	-7.36e-06	-6.32e-06	-0.000116631	-2.46e-05	3.80E-05	4.49E-05	4.23E-06	3.37E-05	-3.32e-06
EGR3_OE	-6.37e-06	-2.22e-06	-3.3e-05	-2.98e-06	-1.34e-06	0.000223672	0.000108278	-3.98e-05	1.22E-07	-6.31e-06	-3.77e-05	-6.05e-06
EGR3_KO	5.00E-06	1.90E-06	7.87E-05	-1.59e-05	1.23E-06	-0.000141765	-7.98e-05	8.27E-05	-2.44e-07	4.25E-06	2.57E-05	7.70E-06
ELF1_OE	8.53E-05	5.60E-05	-0.000197524	-1.47e-05	0.000107845	-8.75e-05	-0.000123172	-0.000265771	9.02E-06	-7.51e-06	-6.17e-05	9.62E-05
ELF1_KO	-0.000114536	-4.21e-05	0.000131191	2.10E-05	-3.99e-05	0.000112705	0.000106955	0.000219858	-1.85e-05	-1.46e-05	5.84E-05	-5.82e-05
ELF2_OE	-5.07e-05	-8.65e-05	0.000166519	-1.88e-05	9.91E-05	0.000104723	-6.9e-05	-0.000183952	6.45E-05	1.30E-05	-8.77e-05	0.000147171
ELF2_KO	2.44E-05	0.000109743	-0.000241399	2.40E-05	-2.61e-05	7.28E-05	5.77E-05	0.000189814	-7e-05	-6.53e-05	4.73E-05	-0.000110416
ELF4_OE	-1.24e-06	1.47E-06	4.04E-06	-4.1e-06	7.20E-06	-3.04e-07	2.50E-06	9.52E-06	1.30E-06	-1.91e-07	-1.05e-05	-1.15e-05
ELF4_KO	8.17E-07	-1.55e-06	-4.16e-06	-1.44e-05	-6.45e-06	6.28E-07	-2.82e-06	-9.05e-06	-1.31e-06	2.73E-07	1.00E-05	1.09E-05
ELK4_OE	1.78E-05	8.84E-06	-2.3e-05	-2.03e-05	2.14E-05	5.73E-06	-0.000143105	-0.000219591	-4.45e-05	6.85E-06	-2e-05	4.90E-05
ELK4_KO	-2.54e-05	-4.31e-06	1.93E-05	2.08E-05	-1.74e-05	-2.91e-06	8.94E-05	0.000182682	5.10E-05	-8.89e-06	1.69E-05	-6.19e-05
EMX2_OE	1.35E-05	-6.89e-05	-0.000270036	-9.34e-06	-5.69e-05	-7.85e-05	-0.000197167	-0.000157778	2.80E-05	-0.00010085	3.69E-05	-0.00021976
EMX2_KO	-5.22e-05	7.94E-05	0.000172521	6.36E-06	0.000102861	9.26E-05	0.000140326	0.000142714	-2.79e-05	2.13E-05	2.88E-06	0.000218453
ERF_OE	-1.01e-05	-1.69e-05	3.08E-06	-2.96e-06	-8.45e-06	2.72E-05	2.07E-05	-2.96e-05	-4.41e-05	1.86E-07	-4.18e-06	1.01E-05
ERF_KO	1.13E-05	6.62E-06	-7.59e-06	-1.38e-05	4.77E-05	-2.29e-05	-1.54e-05	3.03E-05	4.42E-05	-9.63e-07	3.52E-06	-5.22e-06
ERG_OE	3.82E-05	-5.07e-05	-1.56e-05	2.98E-05	-4.08e-05	0.000234148	-7.19e-05	0.000217662	-2.2e-06	1.62E-05	-1.01e-05	2.91E-05
ERG_KO	-0.000131209	9.36E-05	3.64E-05	-2.39e-05	7.39E-05	-0.000173562	8.06E-05	-0.000123171	-6.35e-05	-1.9e-05	5.16E-06	0.000146184
ESRRA_OE	-3.03e-06	-7.37e-06	3.39E-05	-5.74e-06	-1.9e-06	-6.92e-06	6.69E-05	3.36E-05	-4.49e-05	-3.58e-06	-2.36e-05	-1.3e-05
ESRRA_KO	4.24E-06	6.54E-06	-3.15e-05	-1.15e-05	1.74E-06	2.35E-05	-7.59e-05	-7.98e-05	5.29E-05	3.33E-06	2.48E-05	1.89E-05
ETS1_OE	3.01E-05	2.45E-05	2.10E-05	-2.84e-05	-2.99e-05	2.90E-05	5.39E-05	-0.000191072	7.76E-06	2.30E-05	-3.76e-05	-1.68e-05
ETS1_KO	-7.91e-05	-1.94e-05	2.86E-05	2.50E-05	3.46E-05	4.85E-05	7.99E-05	0.000145565	1.78E-05	-3.81e-05	6.24E-05	4.71E-05
ETS2_OE	4.26E-05	5.39E-05	-0.000130173	-2.19e-06	-1.27e-05	0.000251993	0.000109181	3.60E-05	-2.94e-05	-7.19e-06	-7.81e-05	-4.64e-06
ETS2_KO	-7.78e-05	-3.3e-05	0.000146298	-2.66e-05	5.19E-05	-0.000140844	-3.06e-06	0.000118401	8.02E-05	5.64E-06	6.34E-05	-2.42e-05
ETV1_OE	-3.06e-06	5.47E-07	-7.91e-06	7.95E-06	-1.3e-05	2.77E-05	-6.34e-05	-6.82e-06	1.81E-05	1.07E-05	2.24E-05	4.41E-05
ETV1_KO	5.20E-06	-7.99e-08	1.28E-05	-2.75e-05	1.19E-05	-2.45e-05	5.54E-05	1.56E-05	-1.52e-05	-1.1e-05	-1.54e-05	-3.1e-05
ETV3_OE	-9.26e-07	-1.02e-06	-7.39e-06	-9.88e-06	9.24E-07	3.48E-07	8.50E-06	-8.12e-06	2.49E-06	-1.82e-06	-8.08e-07	-8.9e-06
ETV3_KO	5.66E-07	9.93E-07	7.33E-06	-7.9e-06	-8.55e-07	3.65E-08	-9.09e-06	6.85E-06	-2.6e-06	2.20E-06	6.79E-07	8.98E-06
ETV5_OE	-5.18e-05	7.69E-06	0.000100211	-8.67e-06	-3.63e-05	0.000199589	-6.44e-06	0.000142799	6.54E-06	3.10E-05	-3.01e-05	0.000101399
ETV5_KO	2.91E-05	-4.42e-06	-8.79e-05	-1.08e-05	8.31E-05	-0.000151828	5.37E-05	-0.000147929	-1.09e-05	-5.41e-05	9.65E-06	-5.84e-05
ETV6_OE	2.19E-05	-3.51e-05	-2.18e-05	-3.6e-05	-3.93e-05	-5.03e-05	-0.000279667	-0.000165331	8.03E-06	1.94E-05	-2.77e-05	9.10E-05
ETV6_KO	-4.99e-05	5.76E-05	2.61E-05	2.96E-05	7.37E-05	0.000106208	0.000159223	0.000120197	2.87E-05	-6.06e-05	2.66E-05	-2.77e-05
FLI1_OE	7.34E-05	1.63E-05	9.42E-05	7.19E-05	-7.67e-05	0.000235786	-0.000147534	0.000232861	0.000154793	4.76E-05	-5.36e-05	0.00016148
FLI1_KO	-0.000170429	0.000103898	-4.34e-05	-4.7e-05	0.000130756	-0.00017138	0.000111412	-0.000117284	-6.37e-05	-7.39e-05	6.59E-05	-4.32e-05
FOS_OE	1.09E-05	1.46E-05	-2.25e-05	1.40E-05	-1.36e-08	5.71E-07	0.000113841	-5.89e-05	-1.51e-05	-1.55e-05	-6.27e-06	7.49E-05
FOS_KO	5.51E-07	4.21E-06	2.94E-05	-7.01e-06	1.82E-06	3.33E-05	-9.25e-05	3.50E-05	4.04E-06	7.66E-07	8.68E-06	-5.5e-05
FOSB_OE	5.92E-06	2.19E-05	7.54E-06	-4.8e-06	1.35E-05	-1.98e-05	0.000133378	-4.75e-05	1.58E-05	-2.88e-05	-3.67e-05	7.40E-05
FOSB_KO	-4.05e-06	-1.99e-05	5.65E-06	-1.15e-05	-9.59e-06	2.84E-05	-0.000119305	3.51E-05	-2.23e-05	5.71E-06	1.96E-05	-5.9e-05
FOSL2_OE	-2.78e-06	1.53E-05	-4.47e-05	2.42E-06	4.10E-05	-1e-05	0.000119525	-0.000163452	-2.76e-06	-2.52e-05	2.75E-05	5.42E-05
FOSL2_KO	1.42E-06	-9.03e-06	4.21E-05	-1.67e-05	-3.65e-05	9.61E-06	-0.000154887	0.000157207	1.96E-05	-7.32e-06	-2.56e-05	0.000126785
FOXC1_OE	3.43E-05	-2.04e-05	-0.000122172	3.47E-05	-7.09e-06	9.95E-05	-0.000228501	-0.000165863	-7.84e-05	3.51E-05	-0.000100432	-0.000145004
FOXC1_KO	-0.000117692	3.35E-05	0.000111818	-5.41e-05	7.32E-05	-6.95e-06	0.00013228	0.000184056	9.77E-05	-4.33e-05	6.46E-05	0.000166929
FOXC2_OE	-1.24e-05	2.16E-05	-9.83e-05	2.51E-05	-2.49e-06	-0.000104459	-1.44e-05	-0.000263812	-6.29e-05	1.61E-05	-7.58e-05	-0.000112743
FOXC2_KO	-2.66e-06	-4.01e-06	0.000116464	-1.91e-05	6.66E-06	0.000132414	1.19E-05	0.000148753	9.31E-05	-2.1e-05	0.000100365	6.18E-05
FOXD1_OE	-0.000104109	-3.49e-06	-3.27e-05	6.99E-06	-7.68e-06	1.04E-05	-1.25e-05	5.27E-06	-7.23e-05	4.29E-06	-7.26e-05	-4.63e-05
FOXD1_KO	5.85E-05	1.12E-06	3.66E-05	-1.42e-05	1.17E-05	-9.76e-06	1.28E-05	-5.42e-06	9.53E-05	-4.45e-06	7.94E-05	4.43E-05
FOXD2_OE	-2.49e-05	1.34E-05	-7.13e-06	1.59E-05	1.02E-05	7.02E-06	-9.04e-06	2.27E-06	1.57E-05	-6.48e-06	-6.37e-06	-6.66e-05
FOXD2_KO	1.71E-05	3.48E-06	6.65E-06	-8.6e-06	-9.71e-06	-5.63e-06	7.20E-06	-2.29e-06	-1.26e-05	5.57E-06	8.34E-05	5.66E-05
FOXF1_OE		-7.25e-05		-2.08e-05	-3.29e-05		-3.33e-06		-8.28e-06	1.05E-06	-4.24e-06	-6.19e-07
FOXF1_KO		6.88E-05		8.40E-07	1.51E-05		3.27E-06		-4.34e-07	-7.63e-07	3.53E-08	-1.58e-07
FOXF2_OE	-0.00012012	-1.75e-05	-8.62e-07	-3.54e-05	-6.52e-06	6.29E-06	-5.16e-06	1.03E-05	-4.86e-05	-3.37e-06	-2.89e-07	-1.52e-05
FOXF2_KO	5.50E-05	2.49E-05	3.07E-07	1.17E-05	6.48E-06	-4.39e-06	2.69E-06	-2.22e-06	2.94E-06	2.21E-06	3.58E-07	1.62E-05
FOXJ3_OE	-4.13e-05	7.75E-06	3.85E-05	-8.51e-06	7.24E-05	-1.55e-05	-5.82e-05	-0.000205019	7.76E-05	1.57E-05	-8.66e-06	0.000141668
FOXJ3_KO	-1.85e-05	-7.13e-06	-6.99e-06	-8.77e-06	-2.35e-05	0.0001148	0.000106966	0.000179264	-5.47e-05	-2.38e-05	1.97E-05	-9.99e-05
FOXK1_OE	-3.75e-06	1.67E-06	1.36E-05	-2.29e-06	1.25E-05	1.91E-05	2.22E-05	-0.000136741	6.73E-07	7.10E-06	-2.13e-06	8.90E-05
FOXK1_KO	2.38E-06	-1.48e-06	-1.7e-05	5.55E-06	-1.15e-05	-1.24e-05	-1.27e-05	0.000104354	-2.38e-06	-7.6e-06	4.39E-06	-7.3e-05
FOXK2_OE	-4.01e-06	-6.87e-07	-1.24e-05	-9.92e-06	-1.4e-07	-1.7e-05	-2.13e-06	-5.37e-05	7.01E-06	-2.82e-07	4.47E-06	1.99E-05
FOXK2_KO	2.83E-06	3.14E-07	1.28E-05	-6.31e-06	-5.11e-09	1.89E-05	2.64E-06	5.09E-05	-7.49e-06	1.02E-06	-4.88e-06	-1.87e-05
FOXL1_OE	-9.4e-06	-2.24e-06	2.88E-06	-5.98e-06	-1.51e-06	7.69E-06	1.58E-05	7.07E-06	3.16E-06	1.26E-06	-2.48e-05	-1.32e-05
FOXL1_KO	8.10E-06	2.29E-06	-2.82e-06	-1.23e-05	1.27E-06	-4.81e-06	-1.51e-05	-6.57e-06	-3.15e-06	-1.33e-06	2.41E-05	1.35E-05
FOXL2_OE	2.51E-05	-3.89e-06	1.55E-05	-1.12e-05	-1.84e-06	6.06E-06	1.96E-05	-7.78e-06	-3.59e-05	-5.21e-06	-4.03e-05	0.000108039
FOXL2_KO	-1.58e-05	4.14E-07	-1.65e-05	-5.54e-06	-7.7e-07	-4.74e-06	-1.55e-05	6.25E-06	3.32E-05	2.19E-06	4.39E-05	-6.49e-05
FOXM1_OE	-2e-05	-1.52e-05	-3.41e-05	4.21E-05	-1.14e-05	-9.33e-06	-8.17e-05	-5.15e-05	1.60E-05	4.17E-05	5.95E-05	1.06E-06
FOXM1_KO	1.89E-05	2.42E-05	2.01E-05	-5.76e-05	1.58E-05	8.88E-06	5.59E-05	2.90E-05	-6.11e-05	-2.57e-05	3.98E-06	-4.33e-05
FOXN3_OE	-1.15e-05	-5.83e-06	1.21E-05	-4.54e-06	-2.45e-06	6.30E-05	-6.82e-05	2.53E-05	6.64E-06	3.23E-06	-1.58e-05	4.16E-05
FOXN3_KO	7.76E-06	5.48E-06	-1.05e-06	-1.41e-05	2.43E-06	-3.81e-05	7.51E-05	3.14E-06	-8.83e-06	-3.41e-06	1.60E-05	-1.24e-05
FOXO1_OE	0.000104698	9.72E-05	5.45E-05	3.42E-05	0.000113108	-4.18e-05	-4.29e-05	0.000222129	9.55E-05	-3.58e-05	3.27E-05	3.03E-05
FOXO1_KO	-0.000104644	-9.07e-05	-3.03e-05	2.73E-06	-3.95e-05	9.11E-05	8.89E-06	-0.000233841	-6.54e-05	2.10E-05	5.54E-05	0.000128345
FOXO3_OE	3.95E-05	-1.05e-05	2.22E-05	6.32E-05	-3.48e-05	6.74E-05	-9.37e-05	-0.000331875	0.000120404	1.06E-05	-3.56e-05	0.000116649
FOXO3_KO	-2.62e-05	1.64E-05	-2.64e-05	-7.83e-05	8.85E-05	5.38E-05	0.000111211	0.000258182	-0.000106298	-3.83e-05	5.03E-05	-2.34e-05
FOXO4_OE		-3.71e-06		-1.99e-05	-3.2e-06		-3.15e-06		-3.93e-06	-8.15e-07	-6.99e-06	-2.28e-06
FOXO4_KO		3.67E-06		-2e-05	3.43E-06		2.88E-06		3.78E-06	8.31E-07	-1.15e-06	2.11E-06
FOXO6_OE	-2.06e-06	-1.35e-06	-2.14e-06	-5.02e-06	7.40E-07	9.02E-06	1.25E-05	1.87E-05	3.61E-06	8.20E-07	-6.66e-06	8.20E-07
FOXO6_KO	1.76E-06	1.22E-06	2.19E-06	-1.4e-05	-9.14e-07	-8.47e-06	-1.23e-05	-1.9e-05	-3.69e-06	-8.86e-07	6.58E-06	-6.93e-07
FOXP1_OE	1.49E-05	-9.52e-07	-4e-05	1.83E-05	-5.69e-07	-1.81e-05	-0.000119141	-9.2e-05	4.66E-05	6.68E-06	-2.21e-05	-3.22e-05
FOXP1_KO	-2.62e-05	2.80E-06	5.62E-05	-3.33e-05	3.40E-06	3.04E-05	0.00010416	8.97E-05	-3.44e-05	-2.06e-05	2.30E-05	4.35E-05
FOXP2_OE	8.05E-05	4.80E-05	-0.000102732	3.31E-05	9.43E-05	1.09E-05	-0.000265681	-4.87e-05	4.77E-05	6.62E-06	-6.08e-05	6.13E-05
FOXP2_KO	-0.000124883	-3.06e-05	9.25E-05	-5.36e-05	-3.62e-05	3.87E-05	0.000186861	4.47E-05	-4.08e-05	-2.45e-05	4.94E-05	6.48E-05
FOXP4_OE	2.47E-05	3.41E-06	-2.91e-05	3.14E-05	-3.46e-05	-2.04e-06	-8.65e-05	-9.76e-06	1.15E-05	1.08E-05	-1.18e-05	1.23E-05
FOXP4_KO	-3.7e-05	1.36E-05	3.39E-05	-4.59e-05	6.08E-05	2.56E-06	6.56E-05	9.14E-06	-1.78e-05	-2.58e-05	1.27E-05	-9.05e-06
GABPA_OE	4.77E-07	-5.38e-06	-4.36e-05	-5.42e-07	7.56E-06	-9.13e-06	-0.000142375	-0.000351677	6.40E-06	6.88E-06	4.00E-06	0.000139846
GABPA_KO	2.11E-06	5.68E-06	8.17E-05	1.52E-05	-5.63e-06	1.11E-05	0.000105954	0.000213081	-7.24e-06	-1.26e-05	-5.61e-06	-0.000121837
GATA2_OE	9.42E-06	-3.42e-06	6.89E-06	-4.19e-05	-8.75e-06	8.64E-06	7.75E-06	8.42E-06	-3.14e-05	-7.05e-07	-7.11e-06	-1.03e-05
GATA2_KO	-5.26e-06	3.09E-06	-5.8e-06	2.40E-05	1.58E-05	-6.09e-06	-7.05e-06	-6.9e-06	2.77E-05	4.74E-07	6.52E-06	1.05E-05
GATA3_OE	3.58E-05	-3.06e-05	-3.44e-05	-7.11e-06	1.09E-05	7.75E-06	-0.000104865	-5.31e-06	-2.47e-05	-3.56e-05	2.64E-05	0.000146747
GATA3_KO	-1.62e-05	5.31E-05	1.85E-05	-7.95e-06	-9.61e-06	-7.2e-06	6.75E-05	4.66E-06	-1.8e-05	1.87E-05	-2.36e-05	-6.7e-05
GATA6_OE	2.60E-05	2.85E-05	-1.03e-05	-6.02e-05	2.03E-05	5.81E-06	-5.72e-05	1.21E-05	-2.67e-05	-4.2e-06	-5.41e-05	-4.91e-06
GATA6_KO	-1.46e-05	-2.68e-05	6.32E-06	2.67E-05	-1.04e-05	-1.82e-06	4.91E-05	-4.84e-07	2.75E-06	8.39E-06	3.08E-05	1.12E-05
GLI2_OE	-8.43e-06	-7.28e-06	-2.23e-05	-4.41e-06	2.34E-06	-4.72e-05	-7.28e-05	-6.66e-05	4.15E-06	6.34E-06	1.24E-05	1.25E-05
GLI2_KO	6.23E-06	6.75E-06	2.62E-05	-1.48e-05	-1.52e-06	5.93E-05	7.28E-05	7.09E-05	-5.42e-06	-7.21e-06	-1.11e-05	-9.25e-06
GLIS1_OE	-1.91e-05	-2.43e-05	-9.15e-06	-1.8e-05	-9.47e-06	-4.08e-06	-8.64e-06	7.24E-08	-1.17e-05	-1.42e-06	3.09E-06	5.32E-05
GLIS1_KO	7.94E-06	3.01E-05	1.15E-05	1.61E-06	9.76E-06	4.21E-06	1.23E-05	-7.51e-07	4.92E-06	1.59E-06	-2.76e-06	-3.45e-05
GLIS2_OE	-4.31e-06	1.59E-06	-1.93e-05	-8.41e-06	2.72E-06	-9.15e-07	1.98E-05	1.91E-06	-9.36e-06	-2.34e-07	-2.13e-06	-9.25e-07
GLIS2_KO	3.61E-06	-1.88e-06	2.26E-05	-8.27e-06	-2.71e-06	1.66E-06	-2.09e-05	-1.99e-06	1.23E-05	1.45E-07	2.99E-06	5.25E-06
GLIS3_OE	2.44E-05	-5.46e-06	-4.41e-05	-5.23e-05	-3.17e-06	2.47E-05	-0.00010621	-8.83e-06	6.61E-07	1.88E-07	-1.9e-05	-4.91e-05
GLIS3_KO	-5.92e-05	1.48E-05	4.10E-05	3.89E-05	6.00E-06	-1.55e-05	9.02E-05	9.00E-06	9.45E-06	-3.72e-06	3.12E-05	8.38E-05
GMEB1_OE	2.95E-06	-4e-06	-4.15e-06	-7.91e-06	1.26E-07	3.74E-06	-6.67e-07	-5.52e-07	7.61E-06	2.71E-06	-7.27e-06	7.25E-06
GMEB1_KO	-2.43e-06	4.25E-06	3.93E-06	-1.16e-05	8.33E-08	-3.11e-06	6.15E-07	6.10E-07	-8.8e-06	-2.4e-06	8.58E-06	-7.44e-06
GMEB2_OE	4.74E-06	-2.59e-06	-1.47e-05	-6.49e-06	-3.04e-07	1.46E-06	-1.36e-05	-6.13e-06	5.98E-06	4.52E-06	1.03E-05	-9.02e-06
GMEB2_KO	-5.01e-06	2.63E-06	1.49E-05	-1.22e-05	5.43E-07	-1.21e-06	1.27E-05	5.01E-06	-7e-06	-4.44e-06	-1.06e-05	8.40E-06
GPBP1L1_OE	2.66E-05	-9.03e-06	-2.67e-05	1.11E-05	2.29E-05	-2.13e-05	-0.000102771	-0.000182776	3.57E-05	2.01E-05	2.61E-06	9.48E-05
GPBP1L1_KO	-1.95e-05	1.02E-05	1.81E-05	-2.69e-05	-1.49e-05	3.93E-05	0.000101926	0.000174524	-2.68e-05	-2.36e-05	5.64E-06	-8.29e-05
GTF2B_OE	-1.58e-05	-3.87e-07	3.13E-06	7.85E-06	2.51E-07	-1.07e-05	-1.52e-05	3.31E-05	-8.97e-06	1.36E-06	9.73E-06	3.07E-06
GTF2B_KO	1.42E-05	4.37E-07	-3.21e-06	-2.41e-05	-1.68e-08	1.26E-05	1.26E-05	-3.66e-05	2.43E-05	-1.37e-06	-8.93e-06	-3e-06
GTF2I_OE	-4.85e-05	-6.1e-05	1.63E-05	-1.36e-05	-3.96e-05	-5.56e-07	-0.000177104	-0.000230991	-4.49e-05	4.25E-06	-3.13e-05	0.000118359
GTF2I_KO	3.72E-05	0.000129064	-1.16e-05	-2.94e-06	0.000109919	9.10E-05	0.00010525	0.000192029	4.45E-05	-9.17e-06	3.43E-05	-0.000101812
HAND2_OE	-7.22e-05	-3.09e-05	3.04E-06	-1.03e-05	-1.8e-05	7.30E-06	1.06E-05	1.07E-05	-1.78e-05	3.94E-07	9.71E-08	-4.53e-06
HAND2_KO	4.10E-05	2.44E-05	-2.45e-06	-9.04e-06	1.55E-05	-4.28e-06	-9.71e-06	-6.1e-07	6.72E-06	-4.84e-07	1.85E-07	3.90E-06
HBP1_OE	1.67E-06	5.47E-08	4.66E-05	6.63E-06	6.68E-06	0.00016994	9.80E-05	1.15E-05	1.06E-05	1.80E-05	-1.34e-05	6.49E-05
HBP1_KO	-5e-06	2.68E-07	-4.06e-05	-1.37e-05	-5.11e-06	-0.000105039	-9.45e-05	-1.48e-05	-9.34e-06	-2.62e-05	2.16E-05	-5.92e-05
HDX_OE	-4.43e-05	-5.97e-06	-5.42e-05	-3.87e-05	3.95E-05	-1.94e-05	-0.000114057	-1.91e-05	6.83E-06	8.22E-07	-4.34e-05	-5.23e-06
HDX_KO	5.56E-06	1.00E-05	4.84E-05	1.94E-05	-1.49e-05	2.19E-05	7.92E-05	1.83E-05	3.86E-06	-9.49e-07	3.74E-05	3.06E-05
HES1_OE	-1.14e-05	-1.61e-05	-0.00010265	-1.64e-05	9.07E-06	5.96E-05	4.56E-05	-0.000138793	-7.33e-05	-1.07e-05	-1.43e-05	9.37E-05
HES1_KO	3.47E-06	3.53E-06	0.000100231	2.37E-05	-8.35e-06	-4.63e-05	-2.98e-05	-1.89e-05	0.00012036	1.29E-05	-2.89e-05	-7.09e-05
HEY1_OE	-3.84e-06	-3.97e-06	1.31E-05	-1.07e-05	-4.66e-07	-1.36e-06	1.46E-05	-1.33e-06	-3.43e-06	3.22E-07	2.97E-07	5.66E-06
HEY1_KO	3.47E-06	3.90E-06	-1.23e-05	-8.42e-06	3.85E-07	1.53E-06	-1.39e-05	1.50E-07	3.32E-06	-5.49e-07	-3.76e-07	-4.34e-06
HIC1_OE	2.96E-05	4.34E-05	-7.41e-06	-5.34e-05	-2.09e-05	4.22E-06	-3.59e-05	-1.81e-06	-7.41e-05	-1.81e-05	-5.84e-05	2.87E-06
HIC1_KO	-4.55e-05	-3.68e-05	6.45E-06	1.67E-05	2.26E-05	-3.84e-06	2.17E-05	1.45E-06	9.05E-05	2.22E-05	5.76E-05	-2.76e-07
HLF_OE	2.73E-05	4.93E-05	-0.000126017	-1.32e-05	6.12E-05	-2.87e-05	-7.7e-05	-3.18e-05	2.50E-05	-4.34e-05	4.68E-05	-0.000140385
HLF_KO	-2.6e-05	-3.92e-05	0.000102298	1.93E-05	-4.05e-05	3.02E-05	5.01E-05	2.78E-05	-3.58e-05	1.57E-05	-7.26e-06	0.000100912
HLX_OE	-2.63e-06	-2.37e-06	3.28E-06	-1.42e-05	-4.68e-06	9.18E-06	-6.49e-07	4.71E-06	-4.92e-06	1.10E-05	2.51E-07	1.18E-06
HLX_KO	5.21E-07	8.79E-07	-3.94e-06	7.62E-06	4.05E-06	-8.31e-06	9.77E-07	-3.9e-06	4.97E-06	-1.69e-05	-3.38e-07	-8.15e-07
HMBOX1_OE	8.12E-06	-8.87e-06	-2.99e-05	-4.01e-06	2.46E-05	-5.69e-05	-0.000111792	-0.000205524	5.52E-05	7.31E-06	-4.11e-05	0.000161534
HMBOX1_KO	-1.35e-05	1.14E-05	2.80E-05	-2.84e-07	-1.1e-05	9.15E-05	9.86E-05	0.000186081	-5.46e-05	-7.33e-06	3.47E-05	-9.89e-05
HMG20A_OE	1.93E-05	-1.04e-05	-0.000153077	-1.11e-05	-1.37e-06	-6.51e-05	9.99E-05	-0.00022155	2.99E-05	4.25E-06	-9.26e-05	-9.5e-05
HMG20A_KO	-3.48e-05	8.96E-06	0.000141308	8.12E-06	1.56E-06	0.000148087	-0.000102253	0.000228622	-2.74e-05	-6.11e-06	3.45E-05	9.96E-05
HMG20B_OE	-1.19e-05	-1.11e-05	4.60E-05	-5.93e-06	-1.67e-05	-7.85e-06	5.74E-05	2.66E-05	-3.26e-05	-2.75e-07	9.30E-06	1.44E-06
HMG20B_KO	1.06E-05	1.15E-05	-2.37e-05	-8.07e-06	3.23E-05	1.04E-05	-5.4e-05	-4.29e-05	4.30E-05	1.98E-06	-8.65e-06	-2.65e-06
HMGA1_OE	-7.08e-05	-6.78e-05	9.33E-06	-3.3e-06	-6.01e-05	7.16E-06	1.39E-05	4.80E-05	-6.62e-05	-1.24e-06	-5.1e-06	2.82E-05
HMGA1_KO	0.000110142	0.000130499	-9.92e-06	1.39E-06	0.000133	-6.65e-06	-1.27e-05	-4.81e-05	3.23E-05	-4.13e-06	5.24E-06	-2.63e-05
HMGA2_OE	-0.000154062	-8.44e-05	-2.26e-06	4.76E-06	-6.15e-05	5.92E-05	-0.000255091	-0.00033005	-1.03e-05	1.06E-05	-1.04e-05	7.64E-05
HMGA2_KO	0.000121899	0.000115817	-7.13e-06	8.69E-06	0.000135037	-1.58e-06	0.000140175	0.000289714	-1.3e-05	-2.02e-05	7.71E-05	8.19E-05
HNF4G_OE	4.71E-06	7.94E-05	-9.96e-05	7.28E-06	-3.87e-05	-0.000147109	-0.000193489	-0.000361114	0.000106002	-2.31e-05	8.49E-05	0.000168222
HNF4G_KO	-4.31e-05	-4.65e-05	9.76E-05	-4.88e-05	7.71E-05	0.00021922	0.000126098	0.000234327	-0.000114355	-2.48e-05	-4.83e-05	-0.000192498
HOXA10_OE	-3.89e-05	-1.55e-05	-5.74e-06	-4.83e-05	-6.78e-05	-7.06e-07	-0.000281331	8.14E-06	-2.24e-05	-2.02e-06	-1.09e-06	-3.55e-06
HOXA10_KO	-3.53e-05	1.59E-05	3.02E-06	2.08E-05	0.000114329	9.28E-06	0.000167526	-6.89e-07	1.04E-05	-8.25e-05	3.29E-07	4.74E-07
HOXA11_OE		4.15E-05		-1.96e-05	8.84E-05		-4.2e-07		1.84E-06	-1.76e-05	-4.21e-06	-3.37e-06
HOXA11_KO		-3.85e-06		-3.21e-08	5.46E-05		5.27E-07		-4.39e-07	-1.1e-05	-4.83e-06	2.92E-07
HOXA2_OE		1.79E-05		-1.86e-05	5.56E-06		1.45E-06		1.99E-06	2.03E-06	-3.65e-06	-1.76e-06
HOXA2_KO		-1.24e-05		-6.48e-07	-4.23e-06		-1.48e-06		-2.22e-06	-1.9e-06	-4.49e-06	8.06E-07
HOXA3_OE	2.56E-06	-8.23e-06	1.85E-05	-1.06e-05	6.80E-06	5.21E-06	5.33E-06	1.21E-05	-2.59e-05	9.24E-06	8.19E-07	-1.14e-06
HOXA3_KO	-2.94e-06	6.00E-06	-1.51e-05	-1.14e-05	-5.87e-07	-3.43e-06	-2.89e-05	-1.12e-06	5.57E-06	-4.69e-05	-9.99e-07	2.20E-06
HOXA6_OE	-4.8e-06	-7.63e-06	5.78E-06	-3.07e-05	-5.26e-05	6.89E-06	-0.000120829	1.08E-05	-7.47e-06	9.50E-06	-1.08e-07	-4.08e-06
HOXA6_KO	6.76E-07	3.76E-06	-5.25e-06	9.26E-06	5.77E-05	-5.4e-06	9.05E-05	-1.58e-06	2.47E-06	-6.56e-05	-8.7e-10	-4.88e-08
HOXA9_OE	-1.09e-05	-8.66e-06	2.76E-05	-3.57e-05	-6.93e-05	1.47E-06	-0.000258624	6.81E-06	-7.35e-06	-1.02e-06	2.12E-06	1.39E-06
HOXA9_KO	-2.2e-05	6.14E-06	-1.38e-05	1.14E-05	0.000101527	8.73E-06	0.0001522	-7.39e-07	3.22E-06	-9.02e-05	-2.86e-06	-6.86e-07
HOXB2_OE	6.20E-05	-1.19e-05	3.93E-06	-1.23e-05	-1.22e-05	2.36E-05	3.49E-05	-2.98e-05	-1.4e-05	-1.16e-05	7.10E-06	-1.07e-06
HOXB2_KO	-7.16e-05	1.26E-06	2.06E-06	-5.39e-06	4.11E-05	-1.94e-05	-5.85e-05	1.72E-05	1.34E-05	4.55E-06	-5.82e-06	1.41E-06
HOXB4_OE	-3.41e-06	-9.23e-06	7.44E-06	-8.17e-06	-2.32e-05	6.30E-06	9.79E-06	1.10E-05	-7.6e-06	3.97E-06	2.52E-06	-5.73e-06
HOXB4_KO	1.83E-06	8.80E-06	-6.31e-06	-1.04e-05	6.22E-05	-4.02e-06	-1.69e-05	-2.64e-06	6.32E-06	-7.11e-06	-8.36e-07	4.33E-06
HOXC10_OE	-6.52e-06	-1.51e-05	6.75E-06	-4.89e-05	-6.83e-05	1.19E-05	-6.12e-05	1.18E-05	4.54E-07	6.89E-06	-1.28e-07	-2.73e-06
HOXC10_KO	-9.15e-07	7.63E-06	-5.19e-06	2.26E-05	9.25E-05	-1.06e-05	4.89E-05	-5.47e-06	-1.14e-06	-6.8e-05	3.83E-08	-1.44e-07
HOXC6_OE	-4.13e-06	-8.17e-06	1.19E-05	-6.66e-05	-5.04e-05	1.28E-05	-0.000197008	1.01E-05	-3.75e-06	-2.85e-06	3.11E-07	-1.24e-06
HOXC6_KO	-3.1e-06	8.57E-06	-8.52e-06	2.76E-05	3.78E-05	-8.57e-06	0.00013534	-3.23e-06	1.44E-06	-8.34e-05	4.03E-07	1.57E-06
HOXC8_OE	-2.96e-06	-7.45e-06	5.14E-06	-4.38e-05	-5.14e-05	7.30E-06	-0.00013139	1.14E-05	-1.87e-06	8.70E-06	-1.02e-07	-3.83e-06
HOXC8_KO	-1.29e-06	5.05E-06	-3.26e-06	1.56E-05	4.82E-05	-5.31e-06	0.000106642	-2.95e-06	9.06E-07	-6.21e-05	3.85E-08	1.93E-06
HOXC9_OE	-1.18e-06	-6.74e-06	4.18E-06	-2.79e-05	-4.49e-05	8.56E-06	-5.03e-05	1.03E-05	-6.52e-06	-4.06e-06	-1.77e-07	-3.89e-06
HOXC9_KO	-9.05e-07	3.59E-06	-3.59e-06	8.77E-06	2.66E-05	-5.16e-06	4.37E-05	-5.38e-07	4.41E-06	-7.11e-05	9.98E-08	1.18E-06
HOXD10_OE		4.37E-05		-1.85e-05	8.08E-05		4.34E-05		6.31E-06	2.15E-05	-4.26e-06	-3.05e-06
HOXD10_KO		-7.11e-06		-2.11e-05	2.95E-05		-7.16e-05		-3.04e-06	-1.69e-05	1.02E-08	3.01E-07
HOXD3_OE	3.87E-06	-9.1e-06	6.40E-05	-3.64e-06	9.80E-06	3.30E-06	8.22E-07	2.22E-06	-1.44e-05	1.07E-05	7.79E-06	-4.55e-06
HOXD3_KO	-1.01e-05	9.70E-06	-5.25e-05	-1.6e-05	-4.04e-07	-1.38e-06	-2.86e-05	-1.74e-06	6.37E-06	-5.03e-05	-7.04e-06	4.72E-06
HOXD8_OE		8.23E-06		-1.92e-05	-9.83e-08		8.99E-06		-1.59e-06	2.80E-05	-4.15e-06	-1.26e-06
HOXD8_KO		-4.32e-06		-2.06e-05	1.99E-06		-1.03e-05		9.38E-07	-2.04e-05	-4.17e-06	3.58E-07
HSF2_OE	-4.3e-06	-1.02e-05	-1.25e-05	-8.46e-06	1.66E-05	-3.05e-05	-1.86e-05	-4.38e-05	1.96E-05	2.16E-05	1.97E-05	2.48E-05
HSF2_KO	-3.21e-06	1.08E-05	1.41E-06	-6.61e-06	-1.13e-05	3.52E-05	1.56E-05	4.33E-05	-9.17e-06	-2.14e-05	-2.03e-05	-2.34e-05
HSF5_OE	4.13E-06	-1.49e-06	3.88E-08	-1.12e-05	3.58E-07	9.34E-06	1.05E-06	6.58E-06	8.63E-06	3.84E-06	-7.58e-07	-1.54e-05
HSF5_KO	-4.14e-06	1.50E-06	1.72E-07	-7.5e-06	-2.62e-07	-8.7e-06	-6.7e-07	-4.84e-06	-7.45e-06	-3.85e-06	1.12E-06	1.57E-05
IKZF1_OE		7.22E-06		-2.1e-05	1.14E-06		-6.07e-06		2.03E-06	5.36E-07	-8.82e-06	-1.49e-06
IKZF1_KO		-7.37e-06		-1.88e-05	1.31E-07		5.22E-06		-1.93e-06	-1.36e-07	6.88E-07	1.35E-06
IKZF2_OE	8.16E-05	6.48E-05	6.58E-05	2.14E-06	5.39E-05	7.74E-06	-5.76e-05	2.25E-05	5.05E-05	1.58E-05	8.16E-06	-7.24e-05
IKZF2_KO	-9.14e-05	-6.39e-05	-4.9e-05	1.32E-06	-2.5e-05	2.37E-05	4.41E-05	-4.95e-05	-2.92e-05	-1.67e-05	5.10E-05	0.000109119
IKZF5_OE	2.16E-05	-7.74e-06	8.55E-06	-1.58e-05	1.08E-05	-7.18e-06	-1.09e-05	-2.12e-05	2.74E-06	5.64E-06	-4.53e-05	4.07E-06
IKZF5_KO	-2.47e-05	8.49E-06	-9.4e-06	-1.8e-06	-8.71e-06	7.88E-06	1.06E-05	2.29E-05	-2.85e-06	-5.72e-06	5.30E-05	-3.69e-06
IRF1_OE	3.43E-06	-6.22e-06	-6.29e-06	-1.34e-05	3.95E-06	1.05E-05	2.58E-05	-7.83e-06	-7.36e-06	-6.07e-07	1.79E-06	2.05E-05
IRF1_KO	-3.31e-06	6.22E-06	7.14E-06	-5.47e-06	-3.4e-06	-9.77e-06	-2.45e-05	4.11E-06	8.09E-06	4.69E-07	-1.46e-06	-1.9e-05
IRF2_OE	-8.95e-06	3.29E-06	5.37E-05	-2.74e-05	1.41E-05	-8.79e-05	9.13E-06	-0.000246022	-4.29e-07	1.00E-05	-1.68e-05	0.000158812
IRF2_KO	7.68E-06	-3.17e-06	-5.07e-05	7.90E-06	-2.23e-06	0.000123243	-1.83e-05	0.000156701	1.26E-06	-3.72e-05	1.81E-05	-0.000150745
IRF3_OE	-7.12e-07	-1.1e-05	-1.48e-06	-7.76e-06	-7.83e-06	-9.78e-06	3.89E-06	-9.06e-06	-9.94e-06	3.77E-06	1.73E-06	3.06E-05
IRF3_KO	1.66E-06	8.66E-06	1.44E-06	-3.86e-06	1.28E-05	1.00E-05	-3.24e-06	2.52E-06	9.38E-06	-3.59e-06	-1.2e-06	-3.39e-05
IRF9_OE	2.84E-06	-3.86e-06	6.56E-07	-1.06e-05	1.96E-06	8.63E-06	1.19E-05	8.68E-06	-1.81e-07	2.19E-06	4.57E-06	-1.62e-06
IRF9_KO	-2.26e-06	3.66E-06	-6.28e-07	-8.75e-06	-1.66e-06	-8.12e-06	-1.1e-05	-9.03e-06	-1.39e-08	-2.22e-06	-4.14e-06	1.42E-06
IRX2_OE	3.99E-06	2.89E-05	-1.77e-05	-1.72e-05	-1.56e-05	4.47E-06	1.73E-05	6.96E-06	1.30E-05	-1.13e-05	2.12E-05	1.53E-05
IRX2_KO	2.85E-06	1.34E-05	1.61E-05	2.01E-05	1.62E-05	-4.17e-06	-1.67e-05	-7.01e-06	-1.16e-05	6.80E-06	-2.11e-05	-3.44e-06
IRX5_OE	-7.47e-06	-2.3e-05	1.79E-05	1.93E-06	-1.02e-05	0.000139919	7.94E-05	0.000136924	-1.84e-05	-3.35e-06	-1.3e-05	2.71E-05
IRX5_KO	5.19E-06	2.18E-05	-1.78e-05	-5.72e-06	1.23E-05	-9.68e-05	-8.05e-05	-0.000137028	1.71E-05	2.62E-06	1.20E-05	-2.36e-05
JDP2_OE	3.40E-05	0.000129609	-0.000157822	4.98E-06	0.000127884	-0.000109138	-0.000224597	-0.000385518	9.93E-06	-1.77e-05	3.49E-05	5.62E-05
JDP2_KO	-2.91e-05	-9.32e-05	0.000164688	-1.6e-05	-4.55e-05	0.000124878	0.000118663	0.000181417	-4.54e-05	1.37E-05	-7.49e-05	2.72E-05
JUN_OE	4.87E-05	6.71E-05	-5e-05	4.59E-06	-2.53e-05	-4.5e-05	7.92E-05	-0.000131364	2.16E-05	-4.88e-05	-2.79e-05	-5.85e-05
JUN_KO	-9.07e-05	-2.99e-05	6.56E-05	-1.95e-05	6.45E-05	7.02E-05	-6.08e-05	0.000112935	-2.42e-05	9.50E-06	5.15E-05	9.06E-05
JUNB_OE	5.00E-07	2.88E-06	8.77E-06	9.09E-07	6.28E-07	3.50E-05	6.20E-05	4.07E-06	-1.06e-06	-1.04e-06	-1.29e-05	2.10E-05
JUNB_KO	1.03E-07	-1.8e-06	-1.01e-05	-1.15e-05	-1.42e-07	-1.97e-05	-5.26e-05	-9.02e-06	-1.17e-07	1.01E-06	1.19E-05	-1.92e-05
JUND_OE	-2.19e-05	-2.77e-05	-2.41e-05	6.62E-05	-2.1e-05	-4.02e-05	5.46E-05	-0.000421362	-4.66e-05	-9.9e-06	-2.02e-05	0.00010334
JUND_KO	-1.55e-05	1.46E-05	0.000109567	1.42E-05	8.04E-05	2.90E-05	-7.09e-05	0.000119406	0.000176474	1.73E-05	5.67E-05	5.76E-06
KLF10_OE	1.58E-05	3.36E-05	-6.5e-05	6.54E-05	9.63E-05	0.00010396	0.000100615	-0.0001318	-6.4e-05	2.55E-06	-0.000174847	0.000151852
KLF10_KO	-5.79e-05	-3.31e-05	2.54E-05	1.70E-05	-4.7e-05	6.80E-05	-6.17e-05	0.000211145	0.000184172	2.31E-06	0.000133028	-5.9e-05
KLF12_OE	3.33E-05	3.63E-06	-4.19e-06	3.31E-05	3.46E-05	-8.01e-05	-0.000179201	-0.000354717	0.000147353	1.96E-05	-6.25e-05	0.000142834
KLF12_KO	-6.59e-05	-1.82e-05	-5.77e-06	-5.71e-05	-7.98e-06	0.000203491	0.000115398	0.000288215	-0.00010754	-2.01e-05	5.35E-05	-4.45e-05
KLF13_OE	-6.64e-06	-4.54e-05	9.20E-05	-1.17e-05	-1.41e-05	4.26E-05	0.000100567	0.000269433	-4.21e-05	-5.54e-06	-3.96e-05	-4.86e-05
KLF13_KO	-2.35e-05	1.92E-05	-8.71e-05	5.83E-06	6.88E-05	0.0001209	-0.00024409	8.46E-06	0.000180148	1.56E-05	4.58E-05	9.46E-05
KLF16_OE	1.48E-05	-3.64e-06	2.70E-05	-5.54e-06	-2.25e-07	1.55E-05	2.45E-05	6.17E-05	-1.51e-06	2.93E-07	-8.41e-06	1.56E-05
KLF16_KO	-1.21e-05	3.57E-06	-2.86e-05	-1.28e-06	2.78E-08	-1.01e-05	-2.31e-05	-6.18e-05	1.72E-06	-2.7e-07	8.45E-06	-5.21e-06
KLF2_OE	-3.52e-07	0.000100165	7.33E-05	-1.36e-05	3.86E-05	-3.97e-05	0.00011007	0.000135206	-3.81e-05	-5.47e-06	-6.18e-05	8.29E-05
KLF2_KO	-3.2e-07	-6.66e-05	-6.56e-05	1.59E-05	-3.36e-05	4.51E-05	-0.000194424	-0.000138894	5.08E-05	4.64E-06	4.43E-05	-7.46e-05
KLF3_OE	9.41E-06	-2.06e-05	2.98E-05	4.88E-06	-3.13e-05	-0.00012487	-8.15e-05	-2.28e-06	-3.91e-05	-1.51e-05	-7.37e-05	-0.000120252
KLF3_KO	-2.72e-05	2.57E-05	-2.75e-05	3.07E-06	5.08E-05	0.000188749	6.76E-05	0.000160968	3.51E-05	1.86E-05	7.75E-05	0.000152837
KLF4_OE	9.81E-06	0.000105761	-8.94e-06	2.81E-05	5.52E-05	7.17E-07	0.00012864	-1.72e-05	2.62E-05	-3.63e-05	6.13E-07	3.83E-05
KLF4_KO	-1.17e-05	-6.62e-05	9.10E-06	-5.35e-05	-4.7e-05	8.81E-06	-0.000134234	1.67E-05	1.28E-05	7.45E-06	2.11E-05	5.83E-05
KLF6_OE	2.03E-05	4.77E-05	-7.48e-05	8.15E-06	6.57E-06	-0.000139602	5.20E-05	-0.000507077	-1.97e-05	-4.87e-05	-0.000102103	2.51E-05
KLF6_KO	1.67E-05	-3.15e-05	0.000101199	1.93E-05	1.72E-05	0.000273498	-1.46e-05	0.000245361	0.00015294	2.74E-05	7.26E-05	8.55E-05
KMT2B_OE	-4.35e-06	-1.73e-06	-9.36e-06	-9.58e-06	-8.65e-06	-5.89e-06	1.06E-05	-1.08e-05	-4.1e-06	1.40E-06	-1.01e-06	-1.3e-05
KMT2B_KO	5.02E-06	1.49E-06	9.02E-06	-9.93e-06	1.08E-05	5.94E-06	-9.8e-06	9.98E-06	3.98E-06	-1.24e-06	2.78E-06	1.41E-05
LCORL_OE	-3.99e-05	-8.8e-06	-2.37e-05	1.19E-05	2.06E-05	-5.79e-05	-0.000235042	-0.000237448	6.62E-05	2.50E-05	4.53E-05	0.000137018
LCORL_KO	2.26E-05	1.46E-05	1.90E-05	-3.12e-05	-8.81e-06	0.000169213	0.000134311	0.0002178	-8.47e-05	-3.73e-05	1.40E-05	-9.68e-05
LEF1_OE	-5.59e-05	-4.69e-05	1.65E-05	1.24E-05	-2.43e-05	-4.07e-05	3.70E-05	-6.64e-05	-1.88e-05	2.16E-05	2.68E-05	0.00011581
LEF1_KO	6.17E-05	4.24E-05	-2.11e-05	-2.51e-05	5.73E-05	5.10E-05	-2.65e-05	5.86E-05	-2.9e-05	-1.94e-05	-5.64e-05	-8.79e-05
LHX4_OE	-3.44e-06	-4.06e-06	-2.05e-06	-9.82e-06	-1.98e-06	7.12E-06	1.47E-05	8.90E-06	4.92E-06	4.71E-07	-3.59e-06	-2.5e-06
LHX4_KO	3.42E-06	4.17E-06	2.06E-06	-8.5e-06	2.00E-06	-6.06e-06	-1.33e-05	-9.2e-06	-5.07e-06	-4.59e-07	3.67E-06	2.65E-06
LHX6_OE	-6.14e-05	-2.09e-05	-3.24e-06	-3.81e-05	-4.98e-06	8.94E-06	-1.24e-05	1.17E-05	-4.45e-05	-2.23e-06	1.07E-06	-9.65e-07
LHX6_KO	2.99E-05	4.12E-05	2.01E-06	2.92E-05	6.12E-06	-4.98e-06	9.26E-06	-4.96e-06	-4.05e-06	1.62E-06	-8.01e-07	1.03E-06
LHX8_OE	-0.00016272	-3.65e-05	-3.2e-05	-6.12e-05	-7.89e-06	7.60E-06	-0.000200744	7.58E-06	-4.85e-05	-3.31e-05	9.09E-06	6.45E-05
LHX8_KO	8.19E-05	3.97E-05	2.00E-05	4.40E-05	1.10E-05	-4.91e-06	0.000117761	2.66E-07	3.10E-05	2.15E-05	-9.25e-06	-2.63e-05
LHX9_OE	-6.4e-06	-6.22e-06	4.02E-06	-1.57e-05	-9.19e-06	7.75E-06	-6.41e-06	1.12E-05	-5.44e-08	-1.75e-06	-1.69e-07	-7.69e-06
LHX9_KO	2.13E-06	6.26E-06	-3.44e-06	-4.09e-06	9.03E-06	-3.45e-06	5.70E-06	-8.51e-07	-2.92e-07	-2.85e-06	-4.23e-07	3.02E-06
LIN28B_OE	7.31E-06	-6.09e-05	-1.72e-05	5.88E-06	-7.66e-05	7.93E-06	-0.000118192	7.61E-06	1.00E-05	1.78E-05	4.36E-05	4.48E-05
LIN28B_KO	-3.58e-05	0.000111575	1.77E-05	-1.78e-05	0.00014641	9.92E-06	8.29E-05	-7.48e-06	-3.29e-06	-3.46e-05	-4.34e-05	1.11E-05
LMX1A_OE	2.06E-05	9.12E-06	-6.2e-05	-2.84e-05	4.29E-05	3.95E-06	-3.06e-05	-3.71e-06	2.11E-05	-1.39e-05	-1.17e-05	-9.94e-05
LMX1A_KO	-1.75e-05	-9.07e-06	5.01E-05	1.00E-05	-1.92e-05	-3.93e-06	2.67E-05	3.35E-06	-1.45e-05	1.04E-05	-3.01e-07	9.74E-05
MAF_OE	5.30E-05	8.46E-05	-3.77e-05	1.89E-05	5.31E-05	-6.23e-06	-1.88e-05	-0.000127183	2.54E-05	8.62E-06	-1.95e-05	-2.17e-05
MAF_KO	-5.53e-05	-4.9e-05	3.46E-05	-4.06e-05	-3.29e-05	1.27E-05	1.93E-05	0.000111561	-1.53e-05	-3.03e-06	2.15E-05	4.60E-05
MAFB_OE	1.22E-05	2.68E-05	1.34E-05	1.80E-06	7.90E-06	-4.1e-05	0.000129005	-4.65e-05	8.38E-06	-6.03e-06	-3.59e-05	9.30E-06
MAFB_KO	-1.89e-05	-1.66e-05	-1.48e-05	-2e-05	-5.57e-06	4.53E-05	-0.000148219	4.54E-05	4.67E-06	5.63E-06	3.57E-05	4.29E-05
MAFF_OE	3.50E-06	9.21E-06	-4.7e-05	4.36E-05	-3.28e-06	1.99E-05	6.75E-05	-4.72e-05	-4.62e-05	-5.9e-06	-8.6e-05	5.55E-05
MAFF_KO	-5.58e-06	-8.09e-06	4.88E-05	-4.94e-06	1.77E-05	-1.69e-05	-6.88e-05	6.25E-05	0.000109656	-4.9e-06	6.12E-05	-3.43e-05
MAFG_OE	-1.64e-05	-9.34e-06	-7.53e-06	-1.45e-05	-7.01e-06	4.01E-06	1.11E-05	-3.55e-06	-3.3e-07	-3.52e-06	-3.08e-05	2.79E-05
MAFG_KO	1.37E-05	9.87E-06	6.41E-06	-4.63e-06	1.14E-05	-3.89e-06	-1.07e-05	3.25E-06	5.87E-07	3.33E-06	3.25E-05	-2.71e-06
MAZ_OE	-6.29e-05	-3.6e-05	1.74E-05	1.37E-06	-3.03e-05	-1.2e-05	4.43E-05	-1.62e-05	-2.99e-05	4.28E-06	9.69E-06	5.21E-06
MAZ_KO	6.24E-05	4.13E-05	-2.15e-05	-1.31e-05	6.47E-05	1.27E-05	-4.56e-05	1.12E-05	3.27E-05	-1.38e-06	-1.14e-05	1.07E-05
MBNL2_OE	4.10E-05	1.74E-05	-0.000140106	1.41E-05	2.25E-05	-9.61e-05	-0.000222717	-0.000291996	3.48E-05	5.40E-07	-2.04e-05	-4.49e-07
MBNL2_KO	-7.16e-05	-1.43e-05	0.000115547	-2.9e-05	-1.78e-05	0.000149036	0.000170173	0.000272807	-3.44e-05	-6.11e-06	1.34E-05	3.14E-06
MECOM_OE	1.22E-05	9.65E-06	-7.06e-05	1.88E-05	-8.78e-06	1.11E-05	-0.000162593	-6.21e-05	4.05E-05	5.58E-06	-4.92e-05	-7.44e-05
MECOM_KO	-3.14e-05	-8.48e-06	7.39E-05	-3.08e-05	7.69E-06	9.64E-06	0.00013665	5.82E-05	-3e-05	-1.6e-05	3.96E-05	9.80E-05
MECP2_OE	1.85E-05	-2.25e-05	-0.000117721	-2.41e-05	3.95E-05	-5.88e-05	-0.000272132	-0.000249177	6.86E-05	2.39E-05	-4.6e-05	4.33E-05
MECP2_KO	-2.91e-05	3.05E-05	0.000116992	1.75E-05	-1.87e-05	9.33E-05	0.000142767	0.000265457	-2.13e-05	-2.06e-05	5.63E-05	-2.45e-05
MEF2A_OE	2.28E-05	-1.05e-05	0.00014686	-2e-05	5.49E-05	0.000241694	0.000130928	-0.000136269	9.80E-05	4.21E-05	-6.19e-05	0.000177817
MEF2A_KO	-3.87e-05	1.49E-05	-8.2e-05	-1.15e-05	-2.06e-05	-0.000170412	-0.00015428	0.000139544	-7.19e-05	-5.97e-05	2.04E-05	-0.000146553
MEF2C_OE	-6.36e-05	0.000151978	0.000177601	1.36E-05	5.86E-05	8.23E-05	5.09E-05	-0.000271463	6.18E-05	-9.56e-07	-9.75e-05	0.000161776
MEF2C_KO	7.14E-05	-6.72e-05	-0.00017775	-6.86e-05	-4.46e-05	2.28E-06	-6.06e-05	0.000263599	-6.64e-05	-2.71e-05	-1.07e-05	-3.54e-05
MEF2D_OE	1.48E-05	7.25E-05	-1.09e-05	3.00E-06	-1.28e-05	6.96E-05	5.79E-06	-0.000372686	-2.28e-06	-9.25e-06	-8.17e-05	9.31E-05
MEF2D_KO	-1.7e-05	-5.33e-05	6.22E-05	4.16E-06	3.53E-05	-1.02e-05	2.31E-05	0.000217167	-3.03e-06	5.31E-06	6.04E-05	5.97E-06
MEIS1_OE	0.000112904	-1.34e-05	-0.000122654	-9.46e-05	-4.61e-05	-1.53e-05	-0.000369416	-0.000241394	-1.77e-05	2.36E-06	9.33E-05	6.40E-05
MEIS1_KO	-0.000155734	2.80E-05	0.000124901	7.41E-05	4.71E-05	0.000110935	0.000189	0.000344429	7.13E-05	-1.72e-05	-9.92e-05	0.000128365
MEIS2_OE	-5.42e-06	-4.49e-06	-6.54e-05	-2.79e-05	-1.46e-05	-1.22e-05	-0.000126452	-0.000165324	2.12E-05	-1.17e-06	2.89E-05	-1.71e-05
MEIS2_KO	4.11E-07	1.29E-05	8.55E-05	5.64E-06	5.36E-06	8.11E-05	0.000114415	0.000184634	-7.29e-05	3.06E-06	-2.78e-05	3.83E-05
MEIS3_OE	7.23E-05	8.02E-07	-7.67e-05	-8.22e-05	-3.73e-05	-1.94e-06	-0.000131332	-2.99e-05	-4.79e-05	-1.79e-05	3.22E-05	6.11E-05
MEIS3_KO	-0.000108027	-4.86e-07	7.36E-05	4.95E-05	5.05E-05	2.22E-06	9.34E-05	2.92E-05	4.97E-05	1.41E-05	-2.8e-05	-2.57e-05
MGA_OE	1.72E-05	1.80E-05	-7.28e-06	-4.22e-06	6.35E-05	-4.44e-05	-9.09e-05	-0.000123552	9.43E-06	3.10E-06	-6.22e-06	1.32E-05
MGA_KO	-1.25e-05	-1.7e-05	6.82E-06	-1.37e-05	-3.31e-05	5.81E-05	7.29E-05	0.000124717	-9.63e-06	-2.01e-06	6.78E-06	-1.05e-05
MLX_OE	8.54E-06	-6.66e-06	1.49E-05	-4.49e-06	-1.24e-05	-2.47e-06	1.45E-05	-5.82e-06	-3.11e-05	-1.31e-05	-5.74e-06	-4.97e-07
MLX_KO	-1.05e-05	7.10E-06	-6.54e-06	2.56E-06	3.11E-05	4.57E-06	-1.1e-05	-2.67e-08	3.73E-05	1.24E-05	5.66E-06	2.35E-06
MSX1_OE	-0.000143547	-9.83e-05	-0.000283163	7.73E-06	-2.71e-05	-0.00013112	-0.000298128	-0.000292402	-4.76e-05	-0.000106869	-0.000145972	-0.000230809
MSX1_KO	9.88E-05	6.02E-05	0.000192201	1.42E-05	9.51E-05	0.000170871	0.000129445	0.000230466	4.47E-05	2.11E-05	1.00E-05	0.000226526
MSX2_OE	-4.22e-05	-7.02e-05	-0.000209786	-3.55e-06	-5e-05	-9.48e-05	-0.000147774	-0.000115874	-5.98e-06	-9.82e-05	1.07E-05	-0.000206505
MSX2_KO	2.05E-05	7.65E-05	0.000129299	5.97E-06	9.80E-05	0.000119495	8.90E-05	0.000102221	-5.85e-06	1.70E-05	8.17E-06	0.000205125
MTF2_OE	-2.98e-05	-2.93e-05	-4.14e-05	1.16E-06	-9.07e-06	-3.17e-05	-7.77e-05	-0.000187967	4.87E-05	1.85E-05	2.05E-05	0.000143718
MTF2_KO	2.28E-05	3.75E-05	3.50E-05	1.25E-05	9.26E-06	4.34E-05	7.53E-05	0.000182751	-3.98e-05	-3.22e-05	-1.56e-05	-0.0001252
MXD1_OE	-8.47e-06	1.73E-05	3.42E-06	9.60E-06	2.58E-05	5.60E-05	-2.15e-05	-0.000171981	-4.34e-05	1.20E-05	-3.84e-05	0.000140781
MXD1_KO	8.45E-06	-1.18e-05	3.18E-05	5.38E-05	-5.91e-06	-5.9e-06	3.34E-05	0.000152159	0.000155469	-4.2e-06	4.61E-05	-3.92e-05
MXD3_OE	-1.73e-05	5.15E-06	-5.37e-05	1.98E-05	-1.27e-05	6.68E-06	-6.22e-05	-7.32e-05	4.42E-05	1.57E-05	4.62E-05	-3.07e-05
MXD3_KO	1.48E-05	-1.87e-05	5.80E-05	-3.22e-05	1.49E-05	1.09E-05	4.37E-05	4.95E-05	-7.9e-05	-1.23e-05	-4.36e-05	2.96E-05
MXD4_OE	-2.84e-06	-3.32e-05	0.000117029	4.43E-05	-1.25e-05	-2.34e-05	9.34E-05	0.000320199	-7.06e-05	-3.84e-06	-0.000196331	1.39E-05
MXD4_KO	9.96E-07	2.06E-05	-6.15e-05	1.09E-05	6.92E-05	0.000134057	-0.000190687	-3.64e-05	0.000169383	1.75E-05	0.000126982	-9.02e-06
MXI1_OE	3.14E-05	-5.35e-05	0.000154979	-2.68e-05	-2.39e-05	0.0001983	9.11E-05	-0.000417889	2.86E-05	-2.14e-05	-5.92e-05	8.35E-05
MXI1_KO	-2.66e-05	6.56E-05	-0.000212703	4.40E-05	7.17E-05	-8.18e-05	2.83E-05	0.000180099	-2.04e-05	1.36E-05	7.01E-05	-0.000113031
MYBL1_OE	4.40E-06	6.94E-06	-4.56e-05	2.14E-05	3.37E-05	2.86E-05	-0.000132609	-5.39e-05	8.85E-05	1.46E-05	-5.98e-06	-1.11e-05
MYBL1_KO	-6.08e-06	-1.45e-05	5.51E-05	-3.57e-05	-1.91e-05	-8.17e-06	9.23E-05	7.06E-05	-8.87e-05	-2.68e-05	2.88E-05	2.73E-05
MYBL2_OE	-2.82e-05	-1.09e-05	-2.36e-05	5.32E-06	-7.01e-06	-4.81e-06	-4.21e-05	-1.59e-05	4.78E-06	2.68E-05	6.44E-05	1.92E-05
MYBL2_KO	2.79E-05	1.22E-05	1.57E-05	-2.25e-05	8.24E-06	4.98E-06	2.94E-05	9.63E-06	-7.57e-06	-2.12e-05	-8.86e-05	-5.1e-05
MYC_OE	-8.32e-06	1.20E-05	-2.24e-06	-3.97e-06	3.36E-06	-2.46e-05	9.00E-05	-0.000138172	-7.37e-06	-1.04e-05	2.13E-05	2.50E-05
MYC_KO	7.49E-06	-8.34e-06	5.09E-06	-8.85e-06	-3.27e-06	2.50E-05	-0.000102268	0.000114971	2.91E-05	5.06E-06	-1.59e-05	6.77E-05
MYCN_OE	-3.09e-05	-1.33e-05	6.92E-07	-6.12e-06	-4.21e-06	9.80E-06	9.24E-06	1.14E-05	-2.69e-06	1.15E-07	-3.88e-06	-4.49e-07
MYCN_KO	2.16E-05	1.36E-05	-8.23e-07	-1.24e-05	5.68E-06	-8.01e-06	-7.5e-06	-5.09e-06	2.36E-06	-8.79e-08	3.97E-06	6.98E-07
MYF5_OE		-7.48e-07		-2.01e-05	7.45E-06		8.13E-06		-2.14e-06	-8.24e-08	-2.99e-06	1.16E-06
MYF5_KO		1.52E-08		-1.98e-05	-3.17e-06		-7.83e-06		2.15E-06	1.53E-07	-4.89e-06	-4.26e-07
MYPOP_OE	-4.28e-06	-4.31e-06	-3.43e-06	-6.28e-06	-3.13e-06	9.18E-06	1.75E-05	1.34E-05	7.62E-07	1.43E-06	-5.87e-06	-6.2e-06
MYPOP_KO	4.15E-06	4.31E-06	3.35E-06	-1.25e-06	3.15E-06	-8.47e-06	-1.69e-05	-1.36e-05	-1.02e-06	-1.42e-06	6.39E-06	6.48E-06
MYRF_OE	-1.48e-05	-4.78e-06	-2.96e-07	-2.21e-05	-6.41e-06	7.86E-06	2.52E-06	1.18E-05	-1.52e-06	2.56E-06	5.04E-06	1.27E-06
MYRF_KO	1.25E-05	4.96E-06	2.47E-07	3.26E-06	6.33E-06	-7.15e-06	-2.29e-06	-1.17e-05	4.68E-07	-2.55e-06	-4.92e-06	-1.02e-06
NCOA3_OE	4.88E-05	3.42E-06	-3.19e-05	9.70E-06	4.76E-05	0.000130387	-7.58e-05	-1.22e-05	1.98E-06	7.25E-06	1.10E-06	1.48E-05
NCOA3_KO	-9.69e-05	-3.97e-06	4.97E-05	-9.45e-07	-1.56e-05	-8.55e-05	8.79E-05	2.39E-05	-7.59e-07	-7.41e-06	1.97E-05	6.51E-05
NFAT5_OE	-9.06e-06	9.48E-05	-4.99e-05	-1.08e-06	0.000117026	8.83E-05	-0.000172685	-0.000277081	9.03E-05	3.41E-05	-4.5e-05	0.000159457
NFAT5_KO	-2.67e-05	-7.1e-05	4.54E-05	1.51E-06	-4.85e-05	4.17E-06	0.000132859	0.000297016	-4.41e-05	-3.6e-05	4.68E-05	-2.17e-05
NFATC1_OE	1.37E-05	7.56E-06	1.11E-05	1.50E-05	-1.96e-06	1.21E-05	3.27E-05	2.50E-06	2.10E-05	6.93E-06	8.24E-07	-1.93e-05
NFATC1_KO	-1.69e-05	-5.38e-06	-1.15e-05	-3.42e-05	5.62E-06	-7.48e-06	-2.79e-05	-1.4e-06	-2.79e-05	-7.31e-06	3.08E-06	2.27E-05
NFATC3_OE	-2.71e-05	-7.01e-06	3.43E-05	3.04E-05	7.62E-05	-0.000156703	-0.000165768	-0.000341485	8.40E-05	-1.73e-06	2.77E-05	0.00019545
NFATC3_KO	-4.77e-06	-8.48e-06	-8.77e-06	-2.94e-05	-1.93e-05	0.00030014	0.000105139	0.000221438	-9.13e-05	-6.48e-05	1.01E-05	-0.000215588
NFATC4_OE	-4.38e-06	-6.01e-06	-8.45e-05	4.27E-05	-1.39e-05	-5.2e-05	-0.000131002	-0.000272353	-3.26e-05	4.98E-07	6.73E-05	0.000125955
NFATC4_KO	4.63E-06	6.50E-06	7.21E-05	-1.26e-05	1.99E-05	8.23E-05	0.000105841	0.000235519	6.38E-05	-3.52e-07	-7.14e-05	-9.98e-05
NFE2L1_OE	4.73E-06	1.09E-05	0.000113576	-1.28e-05	-7.1e-06	-0.000115508	5.90E-05	4.45E-05	-4.1e-05	7.88E-06	-3.34e-05	-2.88e-05
NFE2L1_KO	2.03E-05	-5.73e-06	-1.25e-05	4.52E-06	5.31E-05	0.000185763	-9.14e-05	0.000217301	0.000165073	1.29E-05	9.10E-05	6.63E-05
NFIA_OE	2.17E-05	-8.36e-06	-0.000133893	-1.68e-05	7.11E-05	-2.06e-05	-0.000324446	-0.000234042	3.79E-05	-2.29e-05	-8.58e-05	0.000136075
NFIA_KO	-6.51e-05	2.19E-05	0.000132466	3.41E-05	-1.26e-05	0.000221246	0.000212072	0.000302156	7.36E-05	-4.09e-05	-1.52e-05	0.000128069
NFIB_OE	1.37E-05	-5.3e-06	-2.72e-05	-1.13e-05	5.96E-06	-5.48e-05	-0.00015218	-0.000218538	2.83E-05	-2.61e-06	1.50E-05	4.96E-05
NFIB_KO	-1.56e-05	-1.42e-05	2.40E-05	-5.28e-06	-2.22e-06	7.83E-05	0.000131253	0.000181601	-4.81e-05	-5.79e-06	-1.26e-05	-2.46e-05
NFIC_OE	9.39E-05	0.000149362	-0.000132641	-1.12e-05	0.000129598	-0.000153211	-0.000275761	-0.000349484	-5.28e-06	1.67E-05	1.45E-06	8.53E-05
NFIC_KO	-7.18e-05	-8.82e-05	0.000146335	4.99E-06	-5.54e-05	0.000250483	0.000199255	0.000245256	8.37E-05	-6.35e-05	4.30E-05	3.60E-05
NFIL3_OE	-7.05e-06	-7.34e-06	4.57E-05	3.28E-06	-3.69e-06	9.07E-06	5.23E-05	3.29E-05	-1.98e-05	-4.61e-06	9.05E-08	-7.61e-05
NFIL3_KO	6.70E-06	6.88E-06	-4.23e-05	2.64E-05	6.34E-06	-5.87e-06	-8.61e-05	-5.58e-05	2.74E-05	5.52E-06	3.47E-07	0.000103379
NFIX_OE	0.000161977	0.000152091	-0.000219295	-1.35e-05	0.000146113	-0.000132475	-0.000398761	-0.000378098	-9.74e-06	-1.3e-05	3.72E-05	-4.34e-05
NFIX_KO	-0.000112779	-8.15e-05	0.000170432	7.24E-06	-6.22e-05	0.000299658	0.000238812	0.000327584	-8.2e-05	-7.6e-05	-2.36e-05	3.37E-05
NFX1_OE	1.61E-05	3.75E-06	1.25E-05	2.77E-06	1.02E-05	-1.85e-05	-3.7e-05	-4.33e-05	1.43E-05	9.22E-06	-6.25e-06	7.47E-05
NFX1_KO	-1.69e-05	-3.72e-06	-1.18e-05	-1.93e-05	-9.43e-06	2.15E-05	3.63E-05	4.18E-05	-1.32e-05	-1.23e-05	8.03E-06	-6.99e-05
NFXL1_OE	3.88E-05	-3.48e-05	-5.55e-05	-8.28e-06	-4.12e-05	-6.37e-05	-0.000205836	-0.000131678	2.02E-05	1.02E-05	-2.84e-05	2.73E-05
NFXL1_KO	-7.06e-05	3.71E-05	3.29E-05	-9.04e-06	8.34E-05	9.63E-05	0.000139118	0.00014213	-2.54e-05	-1.32e-05	1.17E-05	-2.75e-06
NFYC_OE	-3.19e-06	-4.79e-06	-4.72e-06	7.04E-07	-1.93e-06	8.62E-06	-1.73e-05	-8.8e-06	4.13E-06	7.63E-06	6.79E-06	1.17E-05
NFYC_KO	2.51E-06	5.44E-06	4.65E-06	-1.8e-05	2.12E-06	-7.53e-06	1.45E-05	6.74E-06	-6.33e-06	-7.49e-06	-2.14e-06	-1.16e-05
NR2C2_OE	2.96E-05	-4.49e-05	-5.36e-05	6.80E-05	-1.23e-06	-6.3e-05	-0.000262243	-0.000298581	0.000106159	3.30E-05	-5.43e-05	0.000209685
NR2C2_KO	-9.23e-05	4.11E-05	2.08E-05	-5.34e-05	8.27E-06	9.84E-05	0.000130976	0.000242348	-8.49e-05	-2.45e-05	3.54E-05	-0.000202014
NR2E3_OE	7.77E-06	8.67E-06	-8.36e-06	-8.69e-06	1.24E-06	6.16E-06	-8.08e-06	8.17E-06	1.49E-05	3.93E-06	-1.35e-05	-3.05e-05
NR2E3_KO	-7.62e-06	-8.19e-06	8.11E-06	-9.56e-06	-1.39e-06	-5.89e-06	7.00E-06	-5.33e-06	-1.27e-05	-4.08e-06	1.26E-05	3.32E-05
NR2F1_OE	4.21E-05	-4.55e-05	-8.45e-05	-0.000103344	-3.15e-05	-1.62e-05	-0.000251244	-0.000188442	1.90E-06	-3.14e-05	-3.32e-07	0.000189371
NR2F1_KO	-0.000152115	9.98E-05	0.000105849	9.52E-05	0.00010497	3.79E-05	0.000158098	0.000187168	7.93E-05	3.48E-05	1.07E-05	5.61E-05
NR2F2_OE	2.86E-05	1.25E-05	-0.000109771	-2.22e-05	-5.16e-05	-1.12e-05	-0.000304766	-0.000185194	-0.000153577	2.52E-05	-1.08e-06	8.26E-05
NR2F2_KO	-0.000146957	2.92E-05	0.000109426	2.66E-05	0.000101201	3.79E-05	0.000180271	0.000184033	3.78E-05	4.36E-05	4.29E-05	0.000103991
NR3C1_OE	7.23E-06	0.000128921	-0.000105115	-7.92e-06	0.000126704	-0.000116672	-0.000134889	-0.000371458	3.41E-05	-2.87e-05	-6.76e-05	3.62E-05
NR3C1_KO	-4.87e-05	-8.07e-05	0.000103324	2.52E-05	-5.92e-05	0.000301546	0.000164234	0.000301479	-7.28e-05	-6.24e-06	-2.03e-05	2.34E-05
NR4A2_OE	1.44E-05	2.41E-05	-8.03e-05	5.21E-06	6.54E-06	-9.08e-05	-2.34e-05	-0.000397032	1.23E-05	-2.67e-06	2.63E-06	9.28E-05
NR4A2_KO	-1.93e-05	-1.85e-05	0.000102935	-2.23e-05	-2.97e-06	0.00012333	3.28E-05	0.000226901	-2.84e-07	-2.87e-06	-1.66e-05	-2.27e-05
NRF1_OE	-9.49e-05	-1.12e-05	-7.12e-05	1.54E-05	2.28E-05	-3.76e-05	-0.000207029	-0.000256011	9.22E-05	3.11E-05	-2.02e-05	0.000120894
NRF1_KO	1.66E-05	1.07E-05	4.97E-05	-2.25e-05	-7.85e-06	5.67E-05	0.000106939	0.000208859	-5.76e-05	-3.11e-05	1.85E-06	-5.69e-05
OSR1_OE	5.18E-06	8.93E-06	-2.24e-05	-4.63e-05	1.12E-05	7.46E-06	-3.25e-05	5.73E-06	-5.65e-05	-6.86e-06	-3.74e-05	1.21E-05
OSR1_KO	-1.02e-05	-3.71e-06	1.72E-05	1.48E-05	-1.17e-06	-6.79e-06	2.29E-05	-4.05e-06	5.13E-05	1.18E-05	4.25E-05	-4.37e-06
PATZ1_OE		-0.000106694		7.71E-06	9.60E-05		-3.9e-05		-3.59e-05	-1.08e-05	-2.91e-06	-1.97e-05
PATZ1_KO		5.81E-06		-3.47e-05	0.000211097		3.08E-05		5.93E-05	1.06E-05	-4.23e-06	6.73E-06
PAX3_OE	-0.000105835	-7.82e-05	7.99E-05	-1.69e-05	-1.28e-05	8.96E-06	-0.000242434	7.07E-06	-7.71e-05	-7.74e-06	1.19E-05	0.000158396
PAX3_KO	5.97E-05	6.49E-05	-8.69e-05	6.35E-06	5.09E-05	-7e-06	0.000121536	-1.49e-06	1.18E-05	5.42E-06	-1.17e-05	-0.000131477
PAX7_OE	2.04E-05	-4.91e-05	2.94E-05	-1.28e-05	7.42E-05	1.58E-05	-8.41e-05	8.67E-06	-5e-05	2.58E-06	5.65E-06	-5.39e-06
PAX7_KO	-1.71e-05	2.15E-05	-1.62e-05	-8.53e-06	-3.15e-05	-8.2e-06	0.000119059	-8.25e-06	4.58E-05	3.54E-06	-4.39e-06	1.62E-05
PBX1_OE	6.74E-06	-1.17e-05	-8.91e-05	-1.75e-05	-1.08e-05	6.25E-05	-0.000120911	-3.08e-05	2.64E-05	-3.73e-06	-8.74e-06	5.29E-06
PBX1_KO	-7.92e-06	1.47E-05	9.27E-05	-9.7e-07	1.46E-05	-5.72e-05	8.33E-05	8.12E-05	-2.04e-05	7.86E-07	2.87E-06	6.29E-06
PBX3_OE	4.70E-06	-3.05e-06	-2.64e-05	-6e-06	-1.87e-06	-4.64e-05	-8.11e-05	-9.31e-05	1.68E-05	3.94E-06	2.34E-05	6.64E-05
PBX3_KO	-8.39e-06	3.39E-06	2.25E-05	-1.35e-05	1.58E-06	5.82E-05	7.39E-05	8.81E-05	-2.21e-05	-3.51e-06	-1.17e-05	-4.72e-05
PBX4_OE	3.04E-05	4.75E-06	-1.51e-05	5.82E-06	3.60E-05	-1.84e-05	-0.000113429	-5.92e-05	2.20E-05	1.58E-05	-2e-05	1.88E-05
PBX4_KO	-8.29e-05	-4.5e-06	1.44E-05	-1.02e-05	-2.41e-05	2.06E-05	8.91E-05	5.88E-05	-2.54e-05	-1.17e-05	4.01E-05	-8.3e-06
PHF21A_OE	6.72E-07	-7.51e-06	-0.000106845	-1.96e-05	8.70E-05	-6.96e-05	-0.000289278	-0.00037032	0.000104165	3.07E-05	-2.73e-05	0.000193251
PHF21A_KO	-2.43e-05	2.06E-05	5.78E-05	1.96E-05	-2.53e-05	0.00020019	0.000187424	0.000345277	-4.92e-06	-5.73e-05	2.47E-05	-0.000130522
PITX1_OE	-5.49e-05	6.47E-06	7.78E-06	-5.01e-06	-6.5e-05	1.52E-05	-0.000137215	6.56E-06	-7.22e-05	1.00E-06	-1.15e-06	1.30E-05
PITX1_KO	5.18E-05	-1.58e-05	-4.75e-06	1.21E-05	0.000127872	-1.31e-05	9.70E-05	-8.36e-07	4.36E-05	-4.15e-05	1.05E-06	-1.3e-05
PITX2_OE	-2.79e-07	-1.5e-06	-3.76e-05	-2.1e-06	-2.49e-05	6.94E-07	-1.15e-05	-1.88e-05	1.07E-05	-1.25e-05	7.60E-05	-6.53e-05
PITX2_KO	-1.52e-06	2.90E-06	2.89E-05	-6.21e-06	1.89E-05	-5.89e-07	1.07E-05	1.80E-05	-1.19e-05	7.90E-06	-6.14e-05	4.84E-05
PKNOX2_OE	2.94E-05	1.24E-05	-9.31e-05	8.94E-06	2.20E-05	-1.45e-05	-0.000160147	-0.000139095	4.73E-05	-1.5e-06	-2.39e-05	-2.86e-05
PKNOX2_KO	-2.83e-05	-7.78e-06	7.92E-05	-2.77e-05	-1.43e-05	1.49E-05	0.000103163	0.000115269	-3.62e-05	-2.19e-06	1.95E-05	3.01E-05
PLAG1_OE	1.24E-05	-3.46e-05	-7.04e-05	-3.09e-05	0.000103752	4.53E-06	-0.000245809	-0.000170688	3.68E-05	2.33E-05	-6.35e-05	0.000105671
PLAG1_KO	-8.63e-06	3.72E-05	0.00010361	2.41E-05	-4.41e-05	0.000107366	0.000166417	0.000271085	-3.42e-05	-6.47e-05	-4.67e-06	2.49E-05
PLAGL1_OE	3.51E-05	0.000117052	-1.76e-05	-1.82e-05	0.000142221	-2.1e-05	-8.32e-05	-5.98e-05	1.59E-05	3.36E-06	-4.69e-06	1.46E-05
PLAGL1_KO	-2.47e-05	-6.82e-05	1.87E-05	6.16E-07	-7.68e-05	2.85E-05	8.09E-05	6.48E-05	-2.99e-05	-3.92e-06	5.95E-06	-1.1e-05
POU2F1_OE	-8.21e-05	-4.81e-05	-1.5e-05	2.17E-05	1.40E-05	-6.99e-06	-0.000293016	-0.000226085	9.60E-05	1.19E-05	-5.34e-05	0.00013712
POU2F1_KO	8.24E-06	7.03E-05	4.70E-05	-2.18e-05	1.71E-06	0.000131909	0.000171512	0.000316353	5.86E-06	-3.98e-05	4.06E-05	6.42E-05
POU3F3_OE	-1.16e-05	-4.3e-05	-8.69e-05	-6.53e-05	-4.83e-07	-8.08e-06	-0.000215286	-4.48e-05	2.82E-05	-4.9e-05	-3.54e-05	0.000182651
POU3F3_KO	-1.63e-05	4.21E-05	8.01E-05	8.36E-05	1.64E-05	7.67E-06	0.00011724	4.02E-05	-5.24e-05	2.41E-05	-1.31e-05	8.76E-06
POU3F4_OE	9.26E-06	-5e-06	-9.43e-05	-1.55e-05	1.46E-06	1.91E-06	4.31E-06	1.03E-05	2.44E-05	-1.23e-05	-5.37e-05	-0.000109072
POU3F4_KO	-8.56e-06	5.24E-06	8.17E-05	-2.88e-06	-1.49e-06	-1.49e-06	-4.11e-06	-1.05e-05	-2.14e-05	3.24E-06	4.27E-05	0.000120179
POU5F2_OE	-1.04e-05	-4.29e-07	-1.2e-06	-1.3e-05	3.29E-06	2.73E-06	-1.6e-05	1.44E-05	4.48E-05	9.95E-06	1.96E-06	7.28E-05
POU5F2_KO	8.94E-06	4.70E-07	3.11E-06	-3.87e-06	-2.74e-06	-2.47e-06	1.32E-05	-1.84e-05	-2.59e-05	-1.12e-05	-1.58e-06	-5.6e-05
POU6F1_OE	1.39E-05	-9.99e-06	-1.76e-06	-1.11e-05	-6.42e-07	1.26E-06	5.53E-07	-1.64e-05	1.18E-05	2.12E-06	-1.83e-05	0.000106937
POU6F1_KO	-1.14e-05	1.01E-05	2.07E-06	-7.47e-06	5.57E-07	-4.65e-07	-1.49e-06	1.63E-05	-1.19e-05	-1.45e-06	1.72E-05	-9.89e-05
POU6F2_OE	5.12E-06	7.50E-06	-1.14e-05	-9.11e-07	1.52E-06	-1.25e-05	9.19E-07	-5.9e-05	1.98E-05	3.80E-09	6.54E-06	7.42E-05
POU6F2_KO	-4.26e-06	-6.06e-06	9.34E-06	-1.66e-05	-2.36e-07	1.32E-05	-1.34e-06	4.89E-05	-2.18e-05	-2.17e-06	-7.92e-07	-6.38e-05
PPARA_OE	7.79E-06	1.01E-05	0.000105103	-1.16e-05	6.23E-05	-4.31e-05	-2.76e-05	-1.13e-05	-1.88e-05	2.05E-06	-4.19e-05	-3.92e-05
PPARA_KO	-7.93e-06	-9.48e-06	-0.000106596	-7.04e-06	-3.13e-05	5.31E-05	2.58E-05	5.42E-05	1.46E-05	-2.59e-06	4.63E-05	4.34E-05
PRDM1_OE	-3.48e-06	-1.19e-06	3.31E-07	-1.25e-05	-1.69e-05	8.69E-06	9.21E-06	1.28E-05	-1.07e-06	-1.74e-08	3.94E-06	-3.85e-06
PRDM1_KO	1.50E-06	1.26E-06	3.08E-08	-6.49e-06	1.40E-05	-7.23e-06	-7.75e-06	-1.31e-05	-6.25e-08	-6.28e-08	-3.79e-06	3.85E-06
PRDM15_OE	2.64E-06	-4.85e-06	-4.21e-06	-4.26e-06	-2.55e-07	2.03E-06	3.77E-06	6.27E-06	2.34E-06	-1.16e-06	-5.13e-06	-1.58e-06
PRDM15_KO	-2.17e-06	5.05E-06	4.43E-06	-1.36e-05	4.32E-07	-1.58e-06	-3.5e-06	-6.68e-06	-2.71e-06	1.19E-06	5.06E-06	1.57E-06
PRDM16_OE	1.37E-05	-3.8e-05	-6.18e-05	9.49E-06	-3.09e-05	5.29E-05	-0.000208088	4.81E-05	2.57E-05	1.45E-05	-3.44e-05	-7.96e-06
PRDM16_KO	-4.52e-05	7.02E-05	7.01E-05	-3.89e-05	6.38E-05	-4.76e-05	0.000115159	-4.15e-05	-3.66e-05	-2.07e-05	1.95E-05	0.000110142
PRDM4_OE	-3.13e-06	-6.92e-07	2.18E-06	-7.17e-06	1.11E-06	-1.41e-05	3.22E-06	-6.24e-06	6.64E-06	1.42E-06	-4.05e-06	-4.07e-06
PRDM4_KO	2.44E-06	6.52E-07	-2.01e-06	-1.28e-05	-1.07e-06	1.45E-05	-3.42e-06	6.04E-06	-6.17e-06	-2.09e-06	3.64E-06	3.91E-06
PRDM5_OE	-2.1e-06	7.27E-06	-2.71e-05	3.39E-05	3.01E-05	-9.43e-05	-6.3e-05	-9.82e-05	2.90E-05	2.82E-05	-2.81e-05	1.21E-05
PRDM5_KO	-2.41e-06	-6.53e-06	5.44E-05	-5.33e-05	-1.49e-05	0.000169805	8.38E-05	9.05E-05	-2.75e-05	-3.33e-05	2.21E-05	-8.58e-06
PRDM6_OE	9.32E-05	7.21E-05	-0.00025662	5.62E-05	8.55E-05	-0.000119623	-0.000262082	-0.000287814	8.88E-05	-9.03e-05	-0.000113334	-0.000213456
PRDM6_KO	-9.14e-05	-5.19e-05	0.0001837	-4.87e-05	-4.45e-05	0.000162211	0.000159439	0.000282519	-5.69e-05	4.65E-06	-2.19e-05	0.000196803
PRRX1_OE	-1.66e-05	-4.19e-06	-0.000124872	-4.57e-06	-2.62e-06	-0.000170981	-0.000287208	-0.000401876	2.90E-05	-2.2e-06	1.26E-05	1.86E-05
PRRX1_KO	-2.38e-05	2.60E-06	9.93E-05	-6.22e-06	1.08E-06	0.000202759	0.000145964	0.000259699	-5.44e-05	-3.59e-07	-4.15e-05	-2.48e-05
PRRX2_OE	-7.23e-05	-7.13e-05	-8.23e-05	3.51E-05	-4.69e-05	-0.000164697	-9.58e-05	-0.00044415	6.15E-05	-0.000103842	2.48E-05	0.000137611
PRRX2_KO	2.97E-05	3.48E-05	8.93E-05	-2.28e-05	9.51E-05	0.000221245	0.000114721	0.000259938	-3.95e-05	-3.27e-06	3.29E-05	-6.68e-05
PURA_OE	5.64E-05	2.96E-05	7.66E-05	4.68E-07	2.21E-05	1.77E-05	3.48E-06	-4.09e-06	-3.47e-05	-1.17e-05	-6.01e-05	-0.000106905
PURA_KO	-7.36e-05	-1.81e-05	-0.000123609	2.41E-05	-1.88e-05	-6.49e-06	-2.93e-06	-1.92e-06	5.99E-05	8.91E-06	6.17E-05	0.000109795
PURG_OE	4.87E-05	-3.2e-05	-8.55e-05	-7.2e-05	4.78E-05	-1.46e-05	-0.00031137	-0.00014273	4.19E-05	5.75E-06	-4.94e-05	0.000113351
PURG_KO	-9.47e-05	4.27E-05	7.22E-05	2.89E-05	-5.04e-06	7.28E-05	0.000175619	0.000137854	4.57E-05	7.45E-06	2.32E-05	8.90E-05
RARA_OE	-1.55e-05	-2.83e-05	1.80E-05	2.25E-05	-4.52e-06	-2.17e-06	3.81E-05	-6.89e-05	-7.26e-05	-2.67e-05	3.21E-06	8.61E-05
RARA_KO	1.56E-05	1.16E-05	-2.37e-05	-1.3e-05	9.37E-06	5.10E-06	-3.92e-05	0.000146834	9.79E-05	1.42E-05	-4.79e-07	-6.2e-05
RARG_OE	-1.44e-05	-2.83e-05	-2.94e-05	6.03E-05	-1.37e-06	-0.000123389	-4.96e-05	-0.000281297	-4.86e-05	7.47E-06	-1.28e-05	1.38E-05
RARG_KO	-3.15e-05	1.75E-05	7.65E-05	9.10E-06	1.72E-05	0.000180232	6.13E-05	0.000153532	0.000177274	-1.8e-05	2.97E-05	1.64E-05
RBAK_OE	-3.14e-06	2.56E-05	-2.3e-05	-1.85e-05	3.05E-05	-1.62e-06	-4.28e-05	-2.58e-05	-2.46e-06	9.76E-06	-2.14e-05	4.29E-05
RBAK_KO	2.50E-06	-2.37e-05	2.14E-05	-9.99e-07	-2.16e-05	3.08E-06	3.74E-05	2.61E-05	2.31E-06	-1.01e-05	2.25E-05	-3.62e-05
REL_OE		3.27E-07		-9.65e-06	8.43E-06		-1.32e-05		4.26E-06	-1.3e-05	-8.79e-06	-1.7e-06
REL_KO		-1.87e-06		-1.39e-05	1.13E-05		1.63E-05		-4.05e-06	9.18E-06	1.97E-06	-5.48e-07
RELA_OE	-6.5e-06	-1.02e-05	-2.29e-06	-5.83e-06	-1.32e-05	7.37E-06	2.29E-05	-5.97e-06	-5.74e-06	-6.97e-08	-7.01e-06	1.20E-05
RELA_KO	6.42E-06	1.02E-05	1.94E-06	-1.2e-05	1.90E-05	-7.03e-06	-2.2e-05	5.29E-06	6.09E-06	6.33E-08	6.80E-06	-9.39e-06
REST_OE	-8.97e-06	-2.67e-05	3.65E-06	-1.56e-05	-2.16e-05	-2.21e-06	-4.83e-05	-0.000135944	-5.56e-05	-5.03e-06	-8.45e-05	-5.36e-05
REST_KO	9.05E-06	2.06E-05	-1.79e-06	1.11E-05	3.58E-05	1.53E-05	5.02E-05	0.000107011	0.000151089	1.22E-05	7.24E-05	4.28E-05
RFX7_OE	-1.38e-05	-1.86e-05	-1.85e-05	5.57E-06	-1.6e-06	-3.95e-05	-0.000202042	-0.000133126	2.33E-05	1.37E-05	2.37E-05	6.63E-05
RFX7_KO	1.33E-05	2.08E-05	2.16E-05	-2.51e-05	3.81E-06	6.91E-05	0.000155784	0.000128853	-2.61e-05	-3.18e-05	-1.83e-05	-2.2e-05
RFX8_OE	5.30E-06	-2.35e-06	-1.69e-06	-1e-05	1.67E-06	5.91E-06	-1.45e-06	1.25E-05	3.62E-06	1.82E-06	5.34E-06	-8.92e-06
RFX8_KO	-4.81e-06	2.74E-06	1.66E-06	-8.26e-06	-1.5e-06	-5.47e-06	1.48E-06	-9.48e-06	-4.29e-06	-1.69e-06	-4.32e-06	7.99E-06
RLF_OE	5.26E-06	2.50E-06	-2.02e-06	5.74E-06	9.09E-06	-1.55e-05	-2.82e-05	-7.2e-05	1.92E-05	7.22E-06	1.45E-05	2.97E-06
RLF_KO	-6.85e-06	-2.83e-06	2.38E-06	-2.24e-05	-6.61e-06	2.46E-05	3.38E-05	6.78E-05	-1.88e-05	-7.41e-06	-1.35e-05	-2.71e-06
RREB1_OE	3.88E-05	1.63E-05	6.41E-05	2.97E-05	8.45E-06	-6.76e-05	-3.41e-05	-0.00041695	8.25E-05	1.36E-05	-4.86e-05	0.000161213
RREB1_KO	-5.03e-05	-1.58e-05	-4.82e-06	-8.99e-05	-4.97e-06	9.18E-05	1.32E-05	0.000208806	-7.87e-05	-3.62e-05	-1.96e-05	-8.45e-05
RUNX1_OE	4.27E-05	0.000146938	-0.000204048	6.61E-06	-9.14e-06	-9.05e-05	-0.000201397	-0.000382182	7.19E-05	-6.7e-05	7.74E-05	0.000204432
RUNX1_KO	-3.07e-05	-8.98e-05	0.000128412	3.83E-06	3.84E-05	0.00011285	9.75E-05	0.000285559	-0.000111944	-2.25e-06	-2.96e-05	-0.000195498
RUNX3_OE	4.86E-06	-1.62e-05	-0.000176254	1.31E-05	7.84E-06	-3.17e-05	-4.37e-05	-0.000224468	1.05E-05	4.41E-05	2.19E-06	4.04E-05
RUNX3_KO	-4.27e-06	7.26E-06	0.00012947	-2.63e-05	-1.36e-06	3.39E-05	6.92E-05	0.000157862	2.48E-05	-3.6e-05	-7.45e-07	8.67E-05
RXRB_OE	-2.7e-05	-1.59e-05	-3.63e-06	-4.31e-07	-2.38e-05	-9.41e-06	1.99E-05	-3.74e-05	-4.23e-05	8.63E-06	-2.39e-05	1.00E-05
RXRB_KO	2.78E-05	1.70E-05	3.93E-06	-1.15e-05	4.27E-05	1.00E-05	-3.35e-06	3.59E-05	5.56E-05	-1.02e-05	2.24E-05	-6.01e-06
SALL2_OE	-3.26e-06	-9.26e-06	-6.69e-07	-1.95e-05	-5.8e-06	7.70E-06	9.79E-06	3.09E-06	-1.76e-05	-1.59e-06	-2.49e-06	4.00E-05
SALL2_KO	2.91E-06	9.56E-06	6.54E-07	1.27E-05	6.26E-06	-6.31e-06	-8.96e-06	-1.21e-06	1.93E-05	2.11E-06	2.65E-06	-3.48e-05
SATB1_OE	4.12E-05	-5.28e-05	1.68E-06	-6.91e-06	-2.35e-05	0.000225496	4.71E-05	9.44E-05	-7.13e-05	-2.33e-06	-0.000104829	5.48E-05
SATB1_KO	-3.38e-05	7.32E-05	-1.7e-05	5.75E-06	7.47E-05	-0.000144747	-5.92e-05	-0.000109192	0.000116404	6.13E-07	9.57E-05	-6.45e-05
SATB2_OE	-0.000114076	-3.24e-05	8.48E-05	9.76E-06	-1.71e-05	-5e-06	8.45E-05	2.91E-05	-1.03e-05	-1.18e-05	-4.31e-05	1.19E-05
SATB2_KO	4.12E-05	1.52E-05	-7.15e-05	-3.05e-05	2.44E-05	7.13E-06	-0.000137469	-4.54e-05	-2.55e-05	-1.95e-06	4.25E-05	3.43E-06
SHOX_OE	-2.43e-05	-2.68e-05	-8.38e-06	-8.02e-07	-6.12e-06	4.33E-06	-1.93e-05	7.62E-06	5.65E-06	3.15E-05	7.55E-06	7.25E-06
SHOX_KO	-8.48e-06	3.25E-05	8.96E-06	-1.41e-05	2.22E-06	-8.3e-07	1.34E-05	-1.4e-06	-5.2e-06	-3.51e-05	-7.51e-06	-1.03e-06
SHOX2_OE	2.75E-05	-2.77e-05	2.23E-05	-3.89e-05	-4.86e-06	-1.3e-05	-8.4e-05	1.16E-05	-6.02e-05	7.16E-06	4.29E-06	-2.01e-05
SHOX2_KO	-4.03e-05	3.50E-05	-2.11e-05	3.31E-05	1.40E-06	1.37E-05	6.96E-05	-1.36e-05	4.10E-05	-1.66e-05	-5.41e-06	2.21E-05
SIX1_OE	1.80E-05	2.51E-05	-0.000292741	1.08E-05	2.90E-05	-0.000175679	-0.000353085	-0.000353994	-3.69e-06	-9.34e-05	-4.9e-05	-0.000203026
SIX1_KO	5.78E-06	-1.34e-05	0.00016832	-2.43e-05	-2.57e-05	0.000270252	0.000188319	0.000285994	4.54E-05	2.94E-05	7.50E-06	0.000159766
SIX2_OE	3.93E-05	-1.61e-05	-7.02e-05	-3.61e-06	-1.73e-05	7.79E-06	-7.21e-05	-3.97e-05	-5e-05	-4.08e-05	5.64E-06	0.000170689
SIX2_KO	-6.51e-05	1.77E-05	6.10E-05	1.12E-05	3.98E-05	-7.07e-06	4.52E-05	2.98E-05	0.000108392	1.81E-05	-9.5e-07	-0.000101415
SIX4_OE	1.11E-05	-3.05e-07	-1.44e-05	-7.24e-06	-5.39e-06	3.40E-06	-4.52e-05	-3.39e-05	-1.75e-05	5.00E-06	-5.39e-05	-4.56e-05
SIX4_KO	-1.31e-05	1.13E-06	1.44E-05	-4.42e-06	6.48E-06	-1.95e-06	3.89E-05	3.23E-05	2.46E-05	-6.23e-06	5.74E-05	4.63E-05
SKI_OE	1.75E-05	4.18E-05	-2.66e-05	2.16E-06	1.06E-05	-1.6e-05	-0.000167654	-0.00011585	6.04E-06	7.57E-06	3.89E-05	-1.89e-05
SKI_KO	-1.88e-05	-4.11e-05	2.44E-05	-2.13e-05	-9.16e-06	1.81E-05	0.000137489	9.92E-05	-6.83e-06	-3.06e-06	-3.82e-05	2.33E-05
SMAD3_OE	-9.7e-05	-2.08e-05	0.000143912	4.77E-05	-1.52e-05	-7.28e-05	3.35E-05	-3.38e-05	0.00019304	1.09E-05	-0.000101209	0.000169594
SMAD3_KO	6.53E-06	4.80E-05	-0.00023357	-6.65e-05	2.26E-05	0.000254269	3.66E-06	-0.000176449	-0.000121084	1.54E-06	-1.89e-06	-0.000182249
SMAD4_OE	-4.12e-05	-2.55e-05	-4.55e-05	1.35E-05	-1.49e-05	-3.55e-05	-0.000182882	-0.000267689	1.46E-05	1.08E-05	3.22E-06	0.000169489
SMAD4_KO	-2.97e-05	2.83E-05	2.69E-05	-3.49e-05	1.75E-05	6.90E-05	0.000122731	0.00025671	-1.86e-05	-1.86e-05	-1.79e-06	-0.000150575
SMAD5_OE	-2.82e-05	-4.16e-05	-9.49e-05	-2.42e-05	5.57E-05	-9.59e-05	-0.000298721	-0.000375084	-5.75e-06	2.40E-06	-1.36e-05	3.62E-05
SMAD5_KO	4.97E-06	5.17E-05	8.04E-05	3.87E-05	-2.32e-05	0.000150309	0.000174894	0.000269927	8.13E-06	1.83E-06	2.59E-06	-3.14e-05
SMAD9_OE	2.32E-05	-3.14e-05	5.44E-05	6.29E-06	9.24E-05	7.29E-05	-0.000174081	-4.52e-05	8.74E-05	-3.68e-05	-2.26e-05	0.000117116
SMAD9_KO	3.85E-06	3.85E-05	-9.62e-09	-6.05e-06	-3.03e-05	3.63E-05	0.000106022	0.00017534	-0.00010709	-3.72e-05	-1.11e-05	-0.000122871
SNAI1_OE	-2.14e-05	-3.44e-05	-9.09e-06	-9.01e-06	-1.72e-05	-7.28e-06	1.96E-05	-7.99e-05	-2.74e-05	-9.86e-06	-1.29e-05	9.13E-05
SNAI1_KO	2.44E-05	3.58E-05	1.30E-05	-8.38e-06	4.97E-05	1.08E-05	-1.71e-05	7.30E-05	2.89E-05	5.07E-06	1.06E-05	-4.23e-05
SOX11_OE	-6.12e-05	-6.35e-05	-5.21e-05	-1.66e-05	-3.23e-05	-2.2e-05	-2.45e-05	-5.5e-05	-5.41e-05	1.46E-06	2.91E-05	1.80E-06
SOX11_KO	6.35E-05	7.12E-05	5.10E-05	1.01E-07	4.24E-05	2.37E-05	2.05E-05	5.22E-05	3.05E-05	9.11E-07	-2.88e-05	-3.4e-06
SOX12_OE	-2.21e-05	-4.21e-05	-3.82e-06	-1.02e-05	-1.1e-05	-8.36e-06	-1.13e-05	-1.22e-05	-2.37e-05	-4.43e-06	-4.91e-05	-0.000107226
SOX12_KO	2.15E-05	3.71E-05	4.20E-06	-6.58e-06	1.58E-05	8.67E-06	1.06E-05	1.07E-05	1.74E-05	3.37E-06	5.50E-05	0.000125395
SOX13_OE	-2.78e-06	-3.98e-06	3.89E-06	-8.63e-06	3.53E-07	8.19E-06	1.06E-05	8.56E-06	-2.95e-06	-1.8e-07	-2.05e-07	-4.52e-06
SOX13_KO	2.42E-06	4.23E-06	-4.06e-06	-1.03e-05	-2.92e-07	-7.5e-06	-1.03e-05	-8.62e-06	2.55E-06	2.37E-07	1.98E-07	5.03E-06
SOX15_OE	1.42E-06	7.27E-06	-3.72e-06	-2.37e-05	9.13E-07	1.02E-05	8.29E-06	7.95E-06	-1.78e-05	-9.47e-07	2.12E-05	2.55E-05
SOX15_KO	-8.33e-07	-6.48e-06	3.20E-06	8.78E-06	-1.02e-06	-5.88e-06	-7.52e-06	-6.97e-07	2.15E-05	9.73E-07	-2.1e-05	-2.24e-05
SOX2_OE	-7.86e-07	-8.4e-06	1.17E-06	-1.06e-05	-1.93e-06	8.81E-06	1.01E-05	9.80E-06	1.04E-06	2.70E-07	9.03E-07	-3.31e-06
SOX2_KO	3.65E-07	6.76E-06	-9.08e-07	-8.59e-06	2.10E-06	-4.85e-06	-7.74e-06	-8.86e-07	-1.23e-06	-1.89e-07	-7.47e-07	3.58E-06
SOX5_OE	-9.52e-06	5.32E-06	-8.24e-05	1.56E-05	-8.89e-06	3.61E-05	-0.000156826	-0.000111095	5.17E-05	1.28E-05	-2.38e-05	-7.11e-05
SOX5_KO	1.64E-05	-5.63e-06	0.000107555	-4.78e-05	1.49E-05	1.90E-05	0.000105696	0.000132015	-3.95e-05	-2.14e-05	7.79E-07	0.000104649
SOX6_OE	-1.28e-05	4.38E-05	2.16E-05	4.59E-05	1.44E-05	-8.46e-05	-7.58e-05	-0.000192482	0.000119019	1.31E-06	2.91E-05	0.000184008
SOX6_KO	1.25E-05	-4.23e-05	-1.86e-05	-9.85e-05	6.41E-06	0.000152757	6.65E-05	0.000212874	-0.000107812	-1.01e-05	-5.64e-05	-0.000170084
SOX8_OE	-5.7e-06	-4.2e-06	2.92E-06	-1.18e-05	-2.45e-06	7.42E-06	1.01E-05	2.52E-06	-7.86e-07	7.34E-06	-1.99e-05	-4.58e-06
SOX8_KO	5.06E-06	4.02E-06	-3.06e-06	-7.18e-06	2.77E-06	-7.04e-06	-1.14e-05	-2.85e-06	6.00E-07	-8.36e-06	1.93E-05	5.06E-06
SOX9_OE	7.28E-06	-4.86e-05	-2.3e-05	-7.03e-06	-3.78e-05	7.36E-05	-3.72e-05	-0.000278169	-7.5e-05	2.30E-05	-0.000118206	-1.82e-05
SOX9_KO	-4.14e-05	4.21E-05	5.93E-05	4.15E-06	9.46E-05	8.05E-06	7.53E-05	9.28E-05	0.00013745	-5.7e-05	9.39E-05	5.20E-05
SP3_OE	-3.76e-05	-5.52e-05	-5.38e-05	-2.26e-05	6.91E-05	-5.58e-05	-0.000275347	-0.000340553	1.89E-05	4.04E-05	3.60E-05	0.000171407
SP3_KO	1.31E-05	7.66E-05	4.60E-05	2.87E-05	-2.3e-05	0.000205279	0.000168416	0.000318209	-4.25e-05	-4.23e-05	6.14E-06	-0.000157734
SP7_OE	2.36E-06	1.49E-05	7.64E-05	2.80E-07	1.59E-06	-6.01e-07	0.000171546	0.000102131	1.71E-05	-1.07e-05	-4.29e-05	0.000121356
SP7_KO	-2.37e-06	-1.11e-05	-9.7e-05	-1.61e-05	-5.69e-07	1.35E-05	-0.000297971	-9.94e-05	2.15E-05	-1.01e-05	1.21E-05	1.82E-05
SREBF1_OE	1.07E-06	7.75E-05	0.000132215	1.29E-05	7.06E-05	-5.18e-05	-3.57e-05	-0.000159941	-3.39e-05	2.07E-05	-4.91e-05	2.90E-05
SREBF1_KO	8.64E-07	-4.5e-05	-0.000135065	-2.44e-05	-3.91e-05	6.50E-05	3.44E-05	0.000125212	5.23E-05	-2.65e-05	4.45E-05	-2.52e-05
SREBF2_OE	-2.07e-05	-2.29e-05	1.32E-05	1.73E-05	-2.23e-05	-4.05e-05	-6.05e-05	-0.000154832	3.64E-05	1.67E-05	4.20E-05	0.000130864
SREBF2_KO	1.31E-05	2.17E-05	-1.3e-05	-4.09e-05	2.79E-05	5.07E-05	5.46E-05	0.000132095	-4.9e-05	-1.31e-05	-5.4e-05	-0.000112381
STAT1_OE	9.16E-06	6.84E-06	-6.56e-06	-5.61e-06	3.32E-05	1.13E-06	-4.97e-05	8.50E-06	6.16E-06	1.95E-05	-7.08e-05	6.74E-06
STAT1_KO	-6.47e-06	-6.58e-06	1.29E-05	-1.33e-05	-1.79e-05	2.01E-06	4.16E-05	-1.11e-05	-6.16e-06	-2.38e-05	4.57E-05	-1.33e-05
STAT2_OE	8.41E-06	-2.3e-06	-8.57e-06	6.26E-06	2.02E-07	5.03E-05	1.68E-05	-2.01e-05	5.64E-06	3.43E-06	-2.71e-05	-9.77e-06
STAT2_KO	-9.92e-06	2.30E-06	8.91E-06	-1.64e-05	1.05E-07	-3.76e-05	-1.56e-05	1.95E-05	-5.46e-06	-3.76e-06	2.68E-05	9.78E-06
STAT3_OE	8.65E-05	-2.25e-06	-0.000127402	-2.27e-05	5.12E-05	-3.96e-05	1.85E-05	-0.000208734	2.20E-05	1.61E-05	-6.53e-05	4.83E-05
STAT3_KO	-0.000118556	2.60E-06	0.000131703	1.77E-05	-1.04e-05	0.000104332	4.27E-05	0.000243224	-2.42e-05	-2.25e-05	8.88E-05	-4.65e-05
STAT5B_OE	3.13E-05	-1.11e-06	-4.97e-05	-6.77e-06	-1.4e-05	-1.44e-05	-0.000160204	-0.00016357	1.57E-05	2.69E-05	-3.48e-05	-2.14e-05
STAT5B_KO	-2.92e-05	3.50E-06	4.64E-05	-4.41e-06	2.37E-05	6.42E-05	0.000127661	0.000171755	1.04E-05	-3.12e-05	2.11E-05	3.08E-05
STAT6_OE	1.45E-05	1.36E-06	-2.84e-05	-1.13e-05	4.02E-05	-1.78e-05	3.15E-06	-1.46e-05	4.51E-06	-6.64e-06	-3.54e-05	-8.94e-06
STAT6_KO	-1.7e-05	-6.34e-09	2.41E-05	-5.48e-06	-2.66e-05	1.86E-05	1.68E-06	7.42E-06	-3.55e-06	5.78E-06	2.08E-05	2.45E-06
TBX1_OE	4.16E-06	5.28E-08	1.38E-06	-9.21e-06	-1.42e-06	1.09E-05	1.45E-05	1.13E-05	-7.42e-07	1.26E-07	-3.17e-06	-5.88e-06
TBX1_KO	-2.07e-06	-3.96e-08	-6.56e-07	-9.46e-06	1.27E-06	-7.29e-06	-1.31e-05	-1.85e-06	1.17E-07	-1.75e-07	2.94E-06	5.92E-06
TBX15_OE	2.57E-05	1.18E-05	-3.49e-05	-5.7e-06	2.65E-05	-2.57e-05	-0.000196278	-0.000169674	1.70E-05	6.27E-06	-1.35e-05	1.48E-05
TBX15_KO	-0.000131947	-1.73e-05	4.06E-05	-4.85e-06	-1.08e-05	4.28E-05	0.000125287	0.000169133	-3.17e-05	-1.76e-05	1.51E-05	9.38E-06
TBX2_OE	-1.5e-05	-1.98e-05	8.42E-05	-1.78e-05	-1.92e-05	-7.35e-05	-2.12e-05	-0.000112898	-4.39e-06	-2.65e-06	-2.18e-05	0.000108987
TBX2_KO	8.74E-06	1.90E-05	-6.46e-05	1.53E-06	2.64E-05	9.23E-05	3.29E-05	9.03E-05	-1.4e-05	-4.62e-06	1.98E-05	-8.56e-05
TBX3_OE	-0.00013994	-1.43e-05	1.24E-06	-7.25e-05	-3.26e-06	-5.08e-06	-0.000265185	-9.02e-05	-1.21e-05	2.14E-06	2.03E-05	7.42E-05
TBX3_KO	0.000103862	1.32E-05	-4.9e-06	4.05E-05	4.85E-06	5.43E-06	0.000157296	8.82E-05	6.33E-05	-1.34e-05	-1.95e-05	-6.46e-05
TCF12_OE	-9.61e-05	-8.13e-05	-0.000203422	-1.71e-05	-3.07e-05	-0.000155169	-0.00034435	-0.000379298	9.95E-05	7.32E-06	5.51E-05	4.17E-05
TCF12_KO	1.26E-05	8.51E-05	0.000129234	1.39E-05	4.22E-05	0.000275254	0.000193937	0.000346877	-6.39e-05	-9.03e-06	-4.14e-05	-4.36e-06
TCF3_OE	-6.22e-05	-8e-05	-0.000123308	5.60E-05	-6.07e-05	-7.09e-05	-0.000275209	-0.000320333	-3.92e-05	-2.53e-05	-1.2e-05	-7.64e-06
TCF3_KO	8.71E-05	0.000109	0.000102248	1.13E-05	0.000128184	6.41E-05	0.000164284	0.000146989	0.000199399	2.79E-05	7.01E-06	6.56E-05
TCF4_OE	-0.000106605	-9.08e-05	-0.000131437	-3.2e-05	-5.34e-05	-0.000105842	-0.000308123	-0.000375927	4.93E-05	4.75E-06	-1.53e-06	0.000232742
TCF4_KO	-2.62e-05	0.000114871	0.000131931	-7.64e-07	0.000112032	0.000225264	0.00017656	0.000366589	9.75E-05	-3.16e-05	2.21E-05	-2.94e-06
TCF7_OE	-3.7e-06	-5.3e-06	2.21E-05	-7.16e-06	-2.72e-06	-5.8e-05	-1.06e-05	-4.49e-05	-1.71e-06	-2.92e-06	-1.03e-05	5.82E-06
TCF7_KO	2.42E-06	5.66E-06	-1.9e-05	-1.16e-05	2.99E-06	7.03E-05	1.03E-05	5.69E-05	1.76E-06	1.91E-06	7.63E-06	-4.44e-06
TCF7L1_OE	3.90E-05	5.07E-05	-9.57e-05	-5.38e-05	0.000103862	-6.06e-06	-0.000297525	-0.000229301	5.95E-05	3.86E-06	-2.84e-05	0.000208088
TCF7L1_KO	-0.000134553	-2.62e-05	0.000103765	1.76E-05	-3.82e-05	8.11E-05	0.000191682	0.000251383	7.84E-05	1.94E-06	8.20E-06	5.62E-05
TCF7L2_OE	0.00010357	4.96E-05	9.13E-05	-5.73e-05	9.03E-05	0.000226436	-0.00011991	-6.38e-05	7.64E-05	2.31E-05	-1.07e-05	0.000113546
TCF7L2_KO	-0.000118003	-4.71e-05	-5.82e-05	6.23E-05	-4.13e-05	-0.000143508	9.48E-05	6.06E-05	2.35E-05	1.44E-05	3.98E-05	3.43E-05
TCFL5_OE	-3.21e-06	-8.8e-06	6.07E-06	-8.08e-06	-5.12e-06	-3.92e-06	1.03E-05	-4.43e-06	-7.88e-06	3.53E-06	-1.85e-05	-3.81e-06
TCFL5_KO	8.59E-07	9.10E-06	-4.45e-06	-1.1e-05	7.29E-06	4.65E-06	-9.82e-06	-2.94e-06	9.94E-06	-3.09e-06	1.85E-05	4.53E-06
TEAD1_OE	-8.71e-05	-7.03e-05	-0.000281883	-1.22e-05	-4.6e-05	-0.000196678	-0.000361792	-0.000387475	-2.12e-05	-0.000105675	-2.35e-05	-0.000217027
TEAD1_KO	3.27E-05	9.29E-05	0.000163602	9.65E-06	7.54E-05	0.000271844	0.000214597	0.000327874	-6.14e-05	4.56E-06	-1.33e-05	0.000183109
TEAD3_OE	4.71E-05	-8.66e-05	-0.000178437	-8.16e-06	-5.76e-05	-8.78e-05	-0.000301901	-0.000339703	-3.17e-05	-0.000106343	-4.72e-05	-2.92e-05
TEAD3_KO	-0.000116866	7.97E-05	0.00015724	-3.49e-05	0.000113416	0.000123283	0.000183873	0.000304897	9.16E-05	-4.4e-06	-1.14e-05	2.87E-05
TEAD4_OE	-3.49e-05	-3.81e-05	3.94E-05	-4.48e-06	-1.75e-05	4.26E-05	7.13E-05	0.000140811	3.62E-06	8.13E-06	2.72E-05	2.38E-06
TEAD4_KO	2.40E-05	4.54E-05	-2.24e-05	-1.36e-05	3.06E-05	-3.81e-05	-9.73e-05	-0.000148701	-5.85e-06	-7.96e-06	-2.73e-05	-2.13e-06
TFAP2A_OE	-1.28e-06	-1.04e-05	2.17E-06	-1.32e-05	-2.23e-06	1.63E-05	2.48E-05	3.33E-05	-9.87e-06	3.97E-07	-1.95e-07	2.72E-06
TFAP2A_KO	1.57E-06	3.37E-06	-3.36e-06	-7.04e-06	3.82E-06	-1.59e-05	-2.32e-05	-3.51e-05	6.57E-06	-3.04e-07	-6.12e-07	-2.56e-06
TFAP2C_OE		-5.64e-05		-2.45e-05	-1.92e-05		-3.29e-06		-1.24e-05	-9.47e-07	-4.31e-06	-5.72e-08
TFAP2C_KO		6.05E-05		-1.56e-05	1.22E-05		3.07E-06		6.63E-06	3.14E-07	-4.73e-06	-2.86e-08
TFAP4_OE	-3.36e-05	-6.46e-05	-0.000129625	8.46E-06	-3.74e-05	-7.68e-06	-0.000193191	-0.000249446	-2.04e-05	7.39E-06	3.92E-05	8.09E-05
TFAP4_KO	2.96E-05	8.86E-05	0.000103812	-3.48e-07	8.27E-05	8.26E-06	0.000108973	0.000215447	2.72E-05	-6.33e-06	-2.95e-05	-5.14e-05
TFCP2_OE	1.56E-05	9.83E-06	-4.87e-05	-4.1e-06	7.22E-05	-5.34e-05	-0.000211883	-0.000388927	0.000118665	3.60E-05	-4.72e-05	0.000152635
TFCP2_KO	-2.25e-05	-1.89e-05	5.33E-05	-1.18e-05	-2.33e-05	7.12E-05	0.000126339	0.000260817	-7.67e-05	-2.47e-05	3.64E-05	-9.52e-05
TFDP1_OE	-3.94e-05	-1.99e-05	-3.81e-05	5.10E-05	2.23E-05	-0.000126964	-0.000280405	-0.000278363	2.73E-06	1.40E-06	4.10E-05	-1.42e-05
TFDP1_KO	3.73E-05	2.01E-05	3.51E-05	-2.29e-05	-1.63e-05	0.00016104	0.000139152	0.000201062	1.15E-05	-5.69e-06	-2.74e-05	-1.16e-05
TFDP2_OE	-4.49e-05	-7.32e-05	-9.71e-05	-1.15e-05	-4.18e-05	-2.6e-05	-0.000285143	-0.000369851	6.75E-05	1.70E-05	-5.52e-06	0.00021973
TFDP2_KO	1.73E-05	9.78E-05	5.95E-05	2.71E-05	7.48E-05	0.000115403	0.000183485	0.000344013	-9.73e-06	-3.99e-05	2.33E-05	-9.97e-05
TFEB_OE	1.36E-06	-6.14e-06	-1.26e-05	-1.42e-05	4.49E-07	8.43E-06	-5.58e-07	-1.88e-05	3.28E-06	3.31E-06	-1.03e-05	-4.79e-06
TFEB_KO	-1.55e-06	6.23E-06	1.28E-05	-2.6e-06	-2.28e-07	-6.56e-06	1.20E-06	1.52E-05	-3.24e-06	-9.09e-06	1.11E-05	5.09E-06
THAP11_OE	-7.23e-06	-7.53e-07	-9.61e-07	-7.87e-06	-6.42e-06	8.80E-06	2.76E-05	1.33E-05	-2.4e-05	-1.2e-06	-3.25e-06	4.03E-06
THAP11_KO	6.72E-06	3.50E-07	6.99E-07	3.13E-07	1.10E-05	-7.42e-06	-2.73e-05	-1.3e-05	2.24E-05	1.04E-06	2.58E-06	-3.47e-06
THRA_OE	4.37E-06	5.73E-05	-0.000185881	-4.2e-06	6.61E-05	-7.69e-05	-0.000286856	-0.000233993	-2.85e-05	-9.35e-06	-0.00014205	-7.17e-05
THRA_KO	-1.03e-05	-3.73e-05	0.000132681	2.83E-05	-4.41e-05	8.75E-05	0.000189126	0.000205673	0.000164207	1.32E-05	4.43E-05	8.58E-05
THRB_OE	8.04E-05	0.000125494	-9.06e-05	4.30E-06	0.000107414	1.02E-05	-9.04e-05	-3.83e-05	5.77E-05	-1.26e-06	8.40E-06	-9.37e-05
THRB_KO	-5.26e-05	-7.01e-05	8.20E-05	-2.23e-05	-4.83e-05	-8.16e-06	6.52E-05	3.37E-05	-9.42e-05	6.39E-06	-8.64e-06	0.000104897
TP53_OE	-1.99e-05	-1.42e-05	1.33E-05	1.53E-06	-1.87e-05	4.60E-06	1.18E-05	-1.25e-06	-2.27e-05	5.40E-06	9.71E-06	1.91E-06
TP53_KO	1.87E-05	1.08E-05	-1.21e-05	-2.05e-05	3.88E-05	-3.92e-06	-1.22e-05	3.62E-07	2.08E-05	-9.57e-06	-1.29e-05	5.69E-07
TRPS1_OE	-3.78e-05	-3.04e-05	8.75E-05	-6.71e-06	-8.09e-07	3.54E-05	-5.79e-06	-9.71e-06	4.23E-05	4.64E-06	-7.24e-05	8.03E-06
TRPS1_KO	1.75E-05	3.15E-05	-9.35e-05	-7.54e-06	-1.56e-06	4.08E-07	1.85E-05	-4.62e-05	-3.53e-05	-2.05e-05	8.27E-05	-1.1e-05
TWIST2_OE	-2.53e-05	-9.67e-05	-3.27e-05	-3.39e-05	-5.3e-05	-1.45e-05	-0.000235711	-0.000229032	-9.28e-05	5.07E-05	-1.16e-05	0.000216852
TWIST2_KO	-4.01e-05	9.13E-05	7.42E-05	-2.21e-06	8.06E-05	5.55E-05	0.000175402	0.000213523	6.04E-05	3.77E-05	1.13E-05	-7.77e-06
UBP1_OE	1.14E-06	-2.02e-05	2.29E-06	5.39E-06	-4.18e-06	3.67E-06	-4.89e-05	-1.75e-06	4.55E-05	5.56E-06	-4.74e-07	3.02E-05
UBP1_KO	-2.58e-06	2.59E-05	-1.64e-06	-2.39e-05	4.67E-06	-3.06e-06	4.07E-05	1.24E-06	-4.34e-05	-6.01e-06	2.67E-06	-2.78e-05
USF2_OE	-3.41e-05	-2.66e-05	-2.18e-05	5.33E-05	-1.59e-05	7.27E-05	5.96E-05	-6.22e-06	-6.88e-05	-2.02e-05	-1.14e-05	0.000139682
USF2_KO	3.25E-05	1.90E-05	2.25E-05	1.55E-05	7.01E-05	3.25E-05	-9.6e-05	2.23E-07	0.000176917	1.56E-05	1.06E-05	-2.58e-05
VDR_OE	-3.41e-06	-1.76e-06	3.90E-05	1.41E-05	1.28E-06	2.69E-05	7.80E-05	7.51E-05	3.18E-06	4.16E-06	-1.43e-05	-1.16e-05
VDR_KO	-4.52e-07	1.57E-06	-4.16e-05	-2.87e-05	-1.08e-06	-2.35e-05	-7.6e-05	-7.41e-05	-3.16e-06	-3.77e-06	1.49E-05	1.20E-05
WT1_OE		3.97E-05		-1.94e-05	1.76E-05		-3.23e-06		2.80E-06	-7.5e-06	-4.7e-06	-2.51e-06
WT1_KO		-7.25e-06		-1.99e-05	-1.41e-05		3.08E-06		-1.53e-06	4.37E-06	-4.84e-06	1.76E-06
XBP1_OE	-2.92e-06	-4.57e-06	2.59E-05	-5.55e-07	-4.84e-07	6.71E-06	9.53E-05	3.24E-05	-3.52e-06	5.98E-07	-4.38e-06	-1.36e-05
XBP1_KO	1.80E-06	5.06E-06	-2.67e-05	-1.59e-05	9.97E-07	-5.6e-06	-0.000103219	-3.22e-05	3.89E-06	8.64E-09	4.23E-06	1.23E-05
YBX1_OE	-1.51e-05	-3.62e-05	0.000106491	-8.75e-06	-2.39e-06	3.45E-05	9.37E-05	0.000176112	-5.78e-05	-1.44e-05	6.84E-06	4.36E-05
YBX1_KO	2.76E-05	-4.69e-07	-6.72e-05	1.10E-06	2.09E-05	6.96E-05	-0.000118701	-0.000141169	9.59E-05	6.80E-06	4.35E-07	-1.35e-05
YY1_OE	-2.04e-07	-5.29e-05	2.78E-06	4.17E-06	-5.05e-06	-0.000107681	-0.000158245	-0.00036245	-4.34e-05	9.26E-06	-4.5e-05	8.06E-05
YY1_KO	2.92E-05	3.16E-05	2.51E-05	1.00E-05	6.38E-05	0.000182458	0.000110954	8.43E-05	0.000170521	1.68E-05	6.28E-05	1.45E-06
ZBED1_OE	-1.03e-05	-1.04e-05	-1.37e-05	-1.22e-05	-3.07e-06	-4.48e-07	3.43E-06	1.26E-05	-5.23e-05	-5.71e-06	-9.8e-06	9.70E-06
ZBED1_KO	1.13E-05	7.58E-06	1.44E-05	-4.51e-06	3.42E-06	1.32E-06	-5.34e-06	-1.37e-05	9.37E-05	3.48E-06	9.62E-06	-5.5e-06
ZBTB16_OE	9.06E-05	0.000122538	-7.17e-05	-1.05e-05	0.000127487	-4.31e-05	-4e-05	-0.000112617	1.58E-06	-3.07e-05	-1.56e-05	-4.33e-05
ZBTB16_KO	-5.61e-05	-7.64e-05	6.84E-05	-1.74e-06	-6.43e-05	5.62E-05	7.29E-05	0.000102668	-6.24e-05	-2.06e-07	3.47E-06	4.10E-05
ZBTB18_OE	1.93E-06	-6.77e-05	3.71E-06	-1.35e-05	-5.71e-05	3.38E-06	-0.000154524	6.23E-06	-1.24e-05	-2.62e-05	-5.09e-05	9.51E-06
ZBTB18_KO	-7.41e-05	8.39E-05	-4.43e-06	1.55E-05	0.000111485	-3.21e-06	9.68E-05	-5.92e-06	-2.75e-07	1.43E-05	4.60E-05	4.90E-05
ZBTB20_OE	5.75E-06	2.61E-06	-6.55e-06	-1.54e-05	1.89E-05	2.09E-05	-9.3e-05	-4.64e-05	3.61E-05	3.35E-06	-3.4e-06	4.68E-05
ZBTB20_KO	-1.17e-05	-2.98e-05	3.01E-05	-2.29e-06	-5.7e-06	-1.24e-05	8.15E-05	-2.19e-05	-5.13e-05	-8.84e-06	7.14E-06	-3.26e-05
ZBTB24_OE	-3.84e-06	-5.55e-06	-3.72e-06	-9.22e-06	8.65E-08	-1.15e-06	2.42E-05	1.80E-06	-1.52e-05	-3.24e-06	4.94E-06	-2.45e-06
ZBTB24_KO	4.13E-06	4.58E-06	3.25E-06	-9.23e-06	-1.32e-07	2.01E-06	-2.14e-05	-5.9e-06	1.71E-05	2.00E-06	-3.79e-06	3.59E-06
ZBTB33_OE	-6.13e-06	-6.17e-05	-1.89e-05	-9.51e-06	-1.34e-05	5.24E-08	3.71E-05	-5.06e-06	-5.37e-05	4.71E-06	-4.23e-05	-1.29e-05
ZBTB33_KO	1.61E-05	4.51E-05	2.32E-05	1.54E-05	5.91E-05	1.28E-07	-3.92e-05	-1.77e-05	9.19E-05	-1.97e-06	4.23E-05	1.30E-05
ZBTB34_OE	4.31E-06	-5.17e-06	-3.74e-06	-9.74e-06	-2.08e-06	-1.36e-06	3.43E-06	-1.56e-06	-5.23e-06	6.10E-07	-3.62e-06	-1.4e-05
ZBTB34_KO	-4.78e-06	5.29E-06	3.53E-06	-8.41e-06	2.19E-06	1.41E-06	-3.37e-06	8.52E-07	5.73E-06	-2.66e-08	3.51E-06	1.44E-05
ZBTB39_OE	-6.75e-06	-4.01e-06	2.44E-06	-8.08e-06	-2.58e-06	5.96E-06	1.00E-05	8.46E-06	-3.78e-06	-8.97e-07	-1.1e-06	-7.19e-06
ZBTB39_KO	5.81E-06	3.97E-06	-2.42e-06	-1.11e-05	2.57E-06	-5.6e-06	-9.32e-06	-8.51e-06	3.30E-06	1.10E-06	1.03E-06	7.43E-06
ZBTB4_OE	1.45E-05	3.97E-06	-6.32e-05	-1.89e-05	1.56E-06	2.96E-06	9.23E-06	-1.23e-05	-1.87e-06	1.45E-07	-2.77e-05	2.51E-05
ZBTB4_KO	-1.53e-05	-4.06e-06	5.66E-05	9.85E-07	-1.7e-06	-1.61e-06	-9.55e-06	1.16E-05	1.75E-06	1.45E-07	2.86E-05	-2.47e-05
ZBTB44_OE	-8.06e-06	-3.82e-06	-3.95e-05	1.72E-06	1.72E-05	1.05E-05	-0.00016606	-7.29e-05	3.08E-05	7.29E-06	-1.9e-05	3.38E-05
ZBTB44_KO	-4.69e-06	6.99E-07	4.89E-05	-1.7e-05	-1.2e-05	7.77E-06	0.000105361	6.63E-05	-3.58e-05	-9.24e-06	1.62E-05	-3.04e-05
ZBTB7A_OE	3.87E-06	9.11E-05	4.92E-05	-1.63e-06	0.000101355	-5.75e-05	-0.000105172	-9.73e-05	-2.88e-06	1.59E-05	-5.06e-05	4.10E-05
ZBTB7A_KO	9.12E-07	-5.1e-05	-1.8e-06	6.07E-06	-3.43e-05	6.88E-05	7.89E-05	0.000149488	-5.09e-06	-4.42e-06	5.58E-05	2.53E-06
ZBTB7B_OE		4.91E-06		-4.48e-06	3.94E-06		-1.24e-05		-1.52e-05	4.22E-06	-1e-05	5.41E-09
ZBTB7B_KO		-4.98e-06		7.46E-07	1.06E-05		1.16E-05		1.60E-05	-4.39e-06	-2.18e-07	-4.16e-06
ZBTB8A_OE	2.74E-06	-1.75e-05	-0.000107019	-4.28e-06	3.08E-05	-7.22e-05	-0.00028675	-0.000218053	-5.57e-06	-4.96e-05	2.50E-06	5.54E-05
ZBTB8A_KO	2.14E-05	1.46E-05	0.000113135	2.15E-05	-2.19e-05	8.48E-05	0.00014378	0.000167817	2.84E-05	1.35E-05	1.35E-05	-4.06e-05
ZEB1_OE	2.25E-05	2.43E-05	1.72E-05	3.45E-08	2.24E-05	-3.72e-05	-3.73e-05	-3.81e-05	2.85E-05	6.41E-06	-1.08e-05	-1.04e-05
ZEB1_KO	-1.24e-05	-2.42e-05	-1.64e-05	-1.54e-05	-1.6e-05	6.96E-05	4.86E-05	4.05E-05	-2.89e-05	-7.53e-06	7.98E-06	1.50E-05
ZFP28_OE	9.83E-06	-6.37e-06	-2.52e-05	-1.07e-05	-4.08e-07	5.75E-06	-7.92e-06	8.53E-06	-6.07e-07	1.80E-06	-1.7e-05	8.93E-06
ZFP28_KO	-1.17e-05	7.28E-06	2.06E-05	-8.33e-06	4.17E-07	-5.44e-06	7.43E-06	-9.17e-06	2.78E-07	-1.78e-06	1.57E-05	-2.63e-06
ZFP3_OE	-2.56e-06	-3.4e-06	2.18E-06	-7.74e-06	-2.39e-06	8.53E-06	1.29E-05	1.05E-05	8.30E-07	7.98E-07	-4.04e-06	-5.49e-06
ZFP3_KO	2.30E-06	3.37E-06	-2.11e-06	-1.12e-05	2.40E-06	-8.09e-06	-1.21e-05	-1.1e-05	-7.99e-07	-8.2e-07	4.53E-06	5.65E-06
ZFP82_OE	9.65E-06	3.12E-08	-2.15e-05	-5.86e-06	7.78E-07	-4.05e-06	-7e-05	-1.32e-06	1.31E-05	5.58E-06	1.21E-06	-2.76e-06
ZFP82_KO	-1.17e-05	5.52E-08	2.53E-05	-1.26e-05	-5.34e-07	5.07E-06	5.77E-05	9.20E-07	-1.34e-05	-8.94e-06	2.04E-06	2.18E-06
ZFX_OE	-6.64e-05	4.89E-05	-8.21e-05	-2.46e-05	9.67E-05	-9.68e-05	-0.000219185	-0.000145281	4.10E-05	3.02E-05	8.87E-06	-5.96e-05
ZFX_KO	2.22E-05	-4.31e-05	0.000110888	1.89E-05	-3.7e-05	0.000203633	0.000111534	0.00019204	-3.39e-05	-3.77e-05	-7.68e-05	8.46E-05
ZFY_OE	-3.25e-06	-4.25e-06	1.07E-06	-1.3e-05	7.27E-06	4.76E-06	1.06E-06	1.12E-05	-2.76e-06	1.76E-06	-7.11e-07	1.99E-05
ZFY_KO	2.49E-06	4.15E-06	-1.23e-06	-6.25e-06	-7.14e-06	-4.64e-06	-9.62e-07	-1.13e-05	2.94E-06	-1.59e-06	6.55E-07	-1.93e-05
ZGLP1_OE	-8.28e-07	-4.23e-06	7.03E-07	-9.33e-06	-1.43e-06	1.07E-05	1.51E-05	1.07E-05	-1.35e-07	-3.85e-07	-6.42e-06	-2.26e-06
ZGLP1_KO	1.05E-06	4.27E-06	-9.6e-07	-9.92e-06	1.33E-06	-9.97e-06	-1.36e-05	-8.55e-06	2.07E-07	2.73E-07	6.40E-06	2.36E-06
ZGPAT_OE	-2.78e-06	-7.9e-06	1.11E-05	7.98E-06	-8.2e-06	-9.76e-06	2.36E-05	-3.45e-08	1.19E-06	6.08E-06	-6.66e-06	5.95E-06
ZGPAT_KO	1.63E-06	7.71E-06	-9.78e-06	-2.28e-05	9.79E-06	9.70E-06	-2.34e-05	-9.29e-06	-6.59e-07	-5.82e-06	6.58E-06	-6.14e-06
ZIC1_OE	4.90E-05	2.03E-05	-8.64e-05	5.66E-05	2.46E-06	3.86E-06	9.85E-05	-4e-05	2.91E-05	-3.8e-05	-2.68e-05	-0.000126912
ZIC1_KO	-9.67e-05	-4.43e-07	6.94E-05	-6.19e-05	2.24E-06	-3.32e-06	-9.4e-05	3.59E-05	-4.1e-05	6.75E-06	3.28E-05	0.000154972
ZKSCAN1_OE	-8.47e-06	-3.64e-05	-2.69e-05	-1.81e-05	-9.35e-06	-7.51e-05	-0.000122547	-9.23e-05	-6.67e-05	-1.59e-06	-3.38e-05	-4.54e-05
ZKSCAN1_KO	7.13E-06	4.45E-05	2.59E-05	2.41E-06	1.45E-05	0.000100739	8.94E-05	9.66E-05	6.65E-05	3.63E-06	3.76E-05	3.98E-05
ZKSCAN2_OE	-1.45e-06	-4.74e-06	2.25E-06	-1.12e-05	-6.74e-07	4.14E-06	8.01E-06	-2.69e-06	3.36E-07	-1.26e-06	-1.94e-05	1.15E-05
ZKSCAN2_KO	9.82E-07	4.78E-06	-2.3e-06	-8.27e-06	8.37E-07	-3.84e-06	-7.23e-06	2.30E-06	3.18E-08	1.12E-06	1.98E-05	-1.06e-05
ZNF101_OE	-1.23e-06	-6.47e-06	-2.59e-06	-9.93e-06	6.08E-09	4.24E-06	-1.1e-05	1.92E-05	3.60E-06	8.98E-07	1.86E-06	-2.42e-06
ZNF101_KO	1.18E-06	6.82E-06	2.67E-06	-1.05e-05	9.35E-08	-4.15e-06	9.84E-06	-2.01e-05	-3.9e-06	-1.09e-06	-1.62e-06	2.66E-06
ZNF114_OE	-2.1e-08	-6.81e-07	5.05E-09	-7.03e-06	1.56E-07	6.03E-06	2.27E-06	9.76E-06	4.56E-06	1.02E-06	-1.11e-06	5.40E-07
ZNF114_KO	-3.75e-07	9.08E-07	2.01E-08	-1.16e-05	5.41E-09	-5.58e-06	-2.04e-06	-1.01e-05	-4.39e-06	-1.03e-06	1.16E-06	-4.12e-07
ZNF124_OE	-5.53e-05	-7.29e-05	8.52E-06	3.70E-05	-4.85e-05	-6.19e-08	-0.000214552	-9.59e-05	4.60E-05	3.34E-06	-4.86e-06	2.59E-05
ZNF124_KO	5.90E-05	0.000110486	-7.54e-06	-7.19e-05	8.93E-05	2.38E-07	0.000114053	8.68E-05	-4.26e-05	-4.3e-06	1.01E-05	-2.24e-05
ZNF132_OE	-3.47e-06	-1.89e-06	8.54E-07	-5.31e-06	1.21E-06	6.93E-06	1.27E-05	1.04E-05	-9.92e-07	9.82E-07	-6.24e-06	1.57E-06
ZNF132_KO	2.06E-06	1.64E-06	-3.87e-07	-1.35e-05	-1.31e-06	-6.69e-06	-1.18e-05	-1.03e-05	1.15E-06	-1.02e-06	6.24E-06	-1.64e-06
ZNF133_OE	-3.09e-05	-7.91e-06	-4.24e-05	8.58E-06	3.44E-05	-3.48e-05	-6.28e-05	-5.34e-05	4.51E-05	1.27E-05	-0.000124762	4.83E-05
ZNF133_KO	-1.28e-05	8.85E-06	3.70E-05	-1.43e-05	-1.39e-05	6.81E-05	6.35E-05	5.51E-05	-4.06e-05	-1.16e-05	8.81E-05	-3.17e-05
ZNF138_OE	-6.82e-06	-1.08e-05	-5.51e-06	-1.21e-05	-2.71e-06	-6.66e-06	-2.41e-05	-1.85e-05	7.38E-06	3.32E-06	-4.9e-06	3.60E-06
ZNF138_KO	7.51E-06	1.19E-05	5.06E-06	-8.63e-06	3.01E-06	6.81E-06	2.09E-05	1.72E-05	-6.85e-06	-5.46e-06	5.64E-06	-1.76e-06
ZNF14_OE	8.63E-06	-2.31e-06	2.32E-06	-6.63e-06	1.27E-05	-9.06e-06	-2.36e-05	-5.22e-05	3.41E-06	3.22E-06	9.29E-06	8.80E-06
ZNF14_KO	-9.83e-06	2.18E-06	-1.95e-06	-8.66e-06	-9.66e-06	1.13E-05	2.36E-05	5.03E-05	-3.51e-06	-3.73e-06	-7.82e-06	-8.88e-06
ZNF146_OE	-6.91e-06	7.01E-07	1.60E-06	-1.57e-05	2.19E-06	-2.87e-05	-2.74e-05	-7.61e-05	1.23E-06	8.53E-06	5.25E-07	-1.7e-06
ZNF146_KO	6.23E-06	-4.62e-07	5.66E-08	3.88E-06	-1.7e-06	3.18E-05	2.97E-05	7.39E-05	-1.59e-06	-8.45e-06	-5.02e-07	1.66E-06
ZNF148_OE	3.81E-05	-3.67e-05	-3.75e-05	-3.11e-05	7.90E-05	-4.19e-05	-0.000212556	-0.000336461	8.50E-05	3.58E-05	-2.07e-05	0.000186405
ZNF148_KO	-9.91e-05	4.42E-05	6.12E-05	2.52E-05	-1.83e-05	0.000162203	0.000135025	0.000297909	-4.77e-05	-4.34e-05	3.79E-05	-8.11e-05
ZNF160_OE	2.25E-06	8.88E-06	2.49E-05	-3.68e-05	3.03E-05	6.08E-05	-4.89e-05	1.90E-05	1.23E-05	6.54E-06	-1.31e-05	1.84E-05
ZNF160_KO	-1.63e-06	-8.26e-06	-8.6e-08	4.20E-05	-1.97e-05	-3.47e-05	8.13E-05	-1.25e-05	-1.26e-05	-7.29e-06	2.04E-05	9.35E-07
ZNF195_OE	-1.62e-05	-8.92e-06	-7.36e-06	-1.26e-05	-1.38e-05	5.63E-06	1.70E-06	-1.27e-05	-2.89e-05	-1.35e-06	-2.9e-06	9.07E-05
ZNF195_KO	1.54E-05	9.59E-06	8.38E-06	-5.2e-06	1.91E-05	-5.01e-06	-1.75e-06	9.98E-06	3.76E-05	1.51E-06	3.17E-06	-7.11e-05
ZNF200_OE	-1.61e-06	-2.33e-06	1.26E-07	-1.07e-05	9.92E-07	6.82E-06	1.17E-05	-3.9e-06	-1.61e-06	3.02E-06	-9.36e-06	-8.53e-07
ZNF200_KO	1.50E-06	2.30E-06	5.64E-09	-8.21e-06	-1.03e-06	-6.44e-06	-1.06e-05	3.24E-06	2.09E-06	-5.07e-06	1.02E-05	1.50E-06
ZNF202_OE	3.42E-06	-1.23e-05	-1.27e-05	-1.79e-05	-6.21e-06	7.23E-06	-3.29e-05	-2.84e-06	7.15E-06	-5.22e-06	-6.42e-06	2.56E-05
ZNF202_KO	-8.78e-06	1.74E-05	1.27E-05	3.74E-07	7.95E-06	-6.54e-06	2.85E-05	4.49E-06	-6.79e-06	5.27E-06	6.28E-06	-2.42e-05
ZNF207_OE	-2.93e-05	-1.2e-05	-5.51e-05	2.44E-05	1.97E-05	-4.59e-05	-0.000230044	-0.000385615	4.38E-05	2.73E-05	-3.35e-06	0.000150055
ZNF207_KO	-1.27e-05	1.38E-05	1.77E-05	-2.22e-05	-1.29e-05	0.000144081	0.000147647	0.000301565	-3.87e-05	-4.45e-05	3.15E-05	-0.000106637
ZNF211_OE	-7.96e-06	-2.89e-06	5.09E-07	-8.11e-06	-6.36e-07	3.59E-06	1.14E-05	5.11E-06	2.14E-06	8.52E-07	-6.95e-07	6.86E-07
ZNF211_KO	7.59E-06	2.87E-06	-3.8e-07	-1.12e-05	6.01E-07	-2.88e-06	-1.05e-05	-5.63e-06	-1.88e-06	-9.13e-07	3.84E-07	-8.32e-07
ZNF217_OE	-9.68e-06	-5.17e-05	-1.33e-05	-2.34e-05	-2.89e-05	-5.67e-05	-3.38e-05	-0.000287175	3.37E-06	1.72E-05	-2.13e-05	4.84E-05
ZNF217_KO	3.51E-05	6.30E-05	2.70E-06	3.64E-05	8.30E-05	7.14E-05	3.59E-05	0.000154823	-9.37e-06	-1.77e-05	8.02E-06	-5.14e-05
ZNF219_OE	-2.85e-05	-5.15e-05	-3.61e-05	2.46E-05	-6.1e-05	6.21E-06	-3.36e-05	-6.82e-07	-2.05e-06	1.44E-06	-4.39e-06	2.71E-05
ZNF219_KO	3.14E-05	6.59E-05	3.47E-05	-4.81e-05	7.78E-05	-5.05e-06	2.99E-05	7.78E-07	1.64E-06	-1.19e-06	3.80E-06	-1.61e-05
ZNF22_OE	-1.68e-07	6.99E-07	-4.4e-05	-6.4e-05	-1.17e-05	-4.68e-05	-4.91e-05	-7.18e-05	-5.8e-05	-2.6e-05	-3.77e-05	-7.74e-05
ZNF22_KO	9.73E-06	-1.84e-06	5.71E-05	5.06E-05	4.06E-05	5.60E-05	4.35E-05	5.30E-05	0.000140955	2.37E-05	3.51E-05	9.36E-05
ZNF226_OE	5.24E-06	-3.61e-06	-3.08e-06	-6.33e-06	9.58E-07	-2.47e-06	-6.4e-06	-6.23e-06	-1.74e-06	1.18E-06	-2.95e-06	6.34E-06
ZNF226_KO	-5.35e-06	3.40E-06	2.66E-06	-1.33e-05	-1.06e-06	3.38E-06	5.53E-06	6.39E-06	1.93E-06	-1.03e-06	3.18E-06	-6.67e-06
ZNF235_OE	3.87E-05	-1.01e-05	-0.000105821	3.04E-05	7.11E-05	-1.39e-06	-0.000238422	-0.000155234	5.57E-05	7.14E-06	1.41E-05	5.46E-06
ZNF235_KO	-4.87e-05	1.32E-05	0.000103462	-8.08e-05	-3.47e-05	4.46E-05	0.000152328	0.000174554	-2.21e-05	-1.37e-05	-1.6e-05	5.94E-05
ZNF239_OE	-6.95e-06	-4.15e-06	-1.79e-06	-4.44e-06	-5.19e-06	6.73E-06	8.39E-06	-2.51e-06	-9.07e-08	2.45E-06	-4.86e-06	-1.43e-06
ZNF239_KO	5.87E-06	4.09E-06	1.71E-06	-1.4e-05	5.43E-06	-5.77e-06	-7.47e-06	2.04E-06	-1.13e-07	-2.36e-06	5.03E-06	1.41E-06
ZNF24_OE	-1.31e-06	-1.69e-05	1.36E-06	-1.13e-05	-4.56e-06	-3.54e-07	3.89E-07	1.82E-05	-5e-05	-7.11e-07	-3.06e-05	3.59E-05
ZNF24_KO	1.44E-06	1.08E-05	-1.5e-06	4.68E-07	6.39E-06	1.98E-06	-8.07e-07	-1.82e-05	0.000107632	3.44E-06	3.07E-05	-1.71e-06
ZNF256_OE	-3.72e-06	-4.02e-06	2.06E-06	-1.07e-05	-2.08e-06	7.75E-06	1.43E-05	6.98E-06	7.59E-07	9.81E-07	-5.15e-06	-5.46e-06
ZNF256_KO	3.61E-06	4.04E-06	-1.93e-06	-8.52e-06	1.99E-06	-5.36e-06	-1.36e-05	-7.08e-06	-8.37e-07	-8.99e-07	5.34E-06	5.62E-06
ZNF260_OE	-6.07e-06	-9.49e-06	-6.26e-06	-1.39e-05	-5.24e-06	5.54E-06	7.87E-07	-2.12e-06	-8.32e-06	-6.04e-07	1.93E-06	-6.32e-06
ZNF260_KO	5.57E-06	9.48E-06	6.68E-06	-4.44e-06	5.58E-06	-4.68e-06	4.95E-09	2.32E-06	8.26E-06	1.79E-06	-1.06e-06	6.42E-06
ZNF263_OE	-2.33e-05	-7.47e-06	-2.98e-06	2.15E-05	-9.19e-06	5.92E-06	1.82E-05	9.00E-06	-4.18e-05	-1e-05	-2.87e-05	2.61E-05
ZNF263_KO	1.83E-05	4.19E-06	2.62E-06	9.67E-06	1.11E-05	-4e-06	-1.85e-05	-1.01e-05	4.84E-05	5.72E-06	3.04E-05	-2.41e-05
ZNF267_OE	7.58E-07	-1.97e-06	5.30E-06	-9.8e-06	-2.91e-07	-3.13e-06	7.27E-06	6.96E-06	1.75E-06	2.60E-07	-1.56e-06	-2.25e-06
ZNF267_KO	-5.76e-07	2.07E-06	-5.5e-06	-9.36e-06	3.71E-07	3.30E-06	-7.29e-06	-7.12e-06	-1.52e-06	-1.92e-07	2.00E-06	2.77E-06
ZNF280D_OE	1.04E-05	2.35E-06	-2.31e-05	-2.3e-06	9.45E-05	-4.29e-05	-0.000207249	-0.000126097	1.46E-05	2.30E-06	-9e-07	1.35E-06
ZNF280D_KO	-1.13e-05	-2.8e-06	2.23E-05	-1.56e-05	-4.68e-05	5.59E-05	0.000157658	0.000127469	-1.44e-05	-8.08e-06	5.74E-07	-7.66e-07
ZNF282_OE	-1.63e-06	-2.14e-06	-2.29e-06	-1.33e-06	-1.64e-06	4.98E-06	1.71E-06	2.03E-06	-1.36e-06	1.81E-06	2.97E-06	-7.17e-06
ZNF282_KO	1.53E-06	2.16E-06	2.06E-06	-1.67e-05	1.50E-06	-4.77e-06	-2.1e-06	-2.39e-06	1.37E-06	-2.04e-06	-2.81e-06	6.80E-06
ZNF284_OE	2.04E-06	-8.69e-06	-2.93e-06	-5.49e-06	-5.96e-06	8.80E-06	-6.73e-05	-5.24e-05	2.62E-05	3.59E-06	-1.71e-06	9.89E-06
ZNF284_KO	-1.88e-06	9.81E-06	1.25E-06	-1.27e-05	6.95E-06	-8.09e-06	5.78E-05	5.29E-05	-2.8e-05	-7.99e-06	1.57E-06	-9.35e-06
ZNF304_OE	-2.93e-06	1.34E-05	0.00012897	-3.23e-06	5.15E-05	-3.57e-05	8.42E-05	4.63E-05	-4.12e-05	-5.31e-06	-9.16e-05	6.03E-05
ZNF304_KO	2.99E-06	-1.12e-05	-0.000153736	-7.75e-06	-3.06e-05	7.56E-05	-0.000181381	-0.000304765	4.34E-05	-1.41e-06	5.64E-06	-1.1e-06
ZNF316_OE	-6.58e-06	-7.47e-06	-3.02e-06	-6.8e-06	-8.14e-06	6.75E-06	-5.78e-06	4.23E-06	-4.79e-09	-1.89e-06	-3.49e-06	1.11E-05
ZNF316_KO	4.51E-06	7.71E-06	2.63E-06	-1.22e-05	9.59E-06	-5.69e-06	5.83E-06	-4.17e-06	-2.84e-07	1.59E-06	4.23E-06	-1.03e-05
ZNF32_OE	-3.93e-05	-4.27e-05	-4.77e-05	2.41E-05	-3.02e-05	4.09E-06	-4.5e-05	-4.42e-05	-3.97e-05	-1.19e-05	-5.99e-05	0.000115902
ZNF32_KO	3.09E-05	3.22E-05	4.41E-05	-2.34e-05	8.64E-05	-3.38e-06	3.90E-05	3.71E-05	7.75E-05	6.81E-06	5.44E-05	-7.38e-05
ZNF322_OE	1.50E-05	-2.76e-05	-1.22e-05	-2.06e-05	-6.33e-06	-3.84e-05	-6.11e-05	6.07E-05	-3.49e-05	2.34E-07	-0.000117223	1.81E-05
ZNF322_KO	-1.15e-05	1.88E-05	1.62E-05	8.99E-06	8.12E-06	5.48E-05	4.88E-05	1.30E-05	2.98E-05	-7.73e-07	0.000103164	-2.93e-05
ZNF331_OE	-2e-05	-9.22e-06	-1.68e-05	-1.93e-06	7.28E-06	2.13E-05	-7.68e-05	-3.75e-05	7.33E-05	3.06E-06	-4.19e-05	1.75E-05
ZNF331_KO	1.95E-05	8.02E-06	2.09E-05	-1.5e-05	-6.22e-06	-7.33e-06	6.17E-05	3.45E-05	-5.85e-05	-6.1e-06	4.79E-05	-1.44e-05
ZNF362_OE	-7.42e-06	-9.3e-06	-2.73e-06	-2.79e-05	-2.46e-05	-1.61e-05	-2.52e-05	-5.52e-05	-9.39e-07	1.02E-05	-1.39e-05	2.74E-05
ZNF362_KO	8.43E-06	7.94E-06	9.47E-07	7.78E-06	6.47E-05	2.23E-05	2.12E-05	5.39E-05	-1.73e-08	-1.12e-05	1.78E-05	-2.72e-05
ZNF384_OE	-4.89e-06	-7.36e-06	-5.63e-06	-9.29e-06	-5.77e-06	3.59E-06	5.62E-06	-1.34e-06	4.30E-07	5.81E-06	4.23E-06	-1.07e-06
ZNF384_KO	4.42E-06	8.08E-06	5.43E-06	-8.91e-06	6.57E-06	-3.45e-06	-5.21e-06	1.23E-06	-9.79e-07	-5.44e-06	-3.74e-06	9.91E-07
ZNF385D_OE	5.31E-05	-2.33e-05	-1.6e-05	-0.000120199	7.89E-05	4.92E-05	-0.000157985	-0.000158116	4.86E-06	-4.13e-05	-2.11e-05	-2.66e-05
ZNF385D_KO	-8.74e-05	3.42E-05	3.05E-05	4.37E-05	-2.37e-05	3.41E-05	0.000102589	0.000183575	4.65E-05	1.34E-05	-7.8e-07	0.000134669
ZNF398_OE		3.29E-07		-1.57e-05	5.80E-05		-5.75e-06		3.36E-05	5.10E-06	-1.4e-05	-8.48e-06
ZNF398_KO		-1.05e-05		-2.11e-05	1.90E-05		3.32E-06		-3.11e-05	6.07E-07	7.95E-06	9.55E-06
ZNF407_OE	2.69E-06	-2.33e-05	-8.31e-05	-1.56e-05	-8.06e-06	-6.03e-05	-0.000212196	-0.000324056	1.79E-05	5.75E-06	3.18E-06	8.75E-05
ZNF407_KO	-3.51e-06	2.57E-05	7.23E-05	-3.81e-06	9.22E-06	0.000103306	0.000149727	0.000288765	-2.38e-05	-7.49e-06	-2.39e-07	-6.4e-05
ZNF408_OE	-4.53e-06	-3.68e-06	3.80E-06	-7.13e-06	-2.5e-06	7.52E-06	1.67E-05	1.06E-05	-5.5e-07	4.88E-07	-2.06e-06	-4.49e-06
ZNF408_KO	2.40E-06	3.63E-06	-4.24e-06	-1.01e-06	2.49E-06	-7.16e-06	-1.59e-05	-1.08e-05	5.12E-07	-4.34e-07	1.88E-06	4.62E-06
ZNF410_OE	1.17E-05	-5.21e-06	9.78E-06	-5.99e-07	-7.92e-07	-4.09e-07	7.89E-06	-2.23e-05	8.41E-06	8.05E-06	4.73E-06	3.28E-06
ZNF410_KO	-1.13e-05	5.44E-06	-1.09e-05	-1.74e-05	8.47E-07	9.14E-07	-8.55e-06	2.16E-05	-8.72e-06	-5.27e-06	-4.82e-06	-1.79e-06
ZNF415_OE	-4.56e-06	-1.87e-07	-6.8e-06	-1.02e-05	-7.09e-06	1.04E-05	-5.82e-06	5.49E-06	4.73E-06	6.56E-06	1.40E-06	3.30E-06
ZNF415_KO	4.27E-06	1.72E-07	8.32E-06	-8.42e-06	7.15E-06	-9.79e-06	5.68E-06	-6.27e-06	-4.88e-06	-7.13e-06	-1.25e-06	-3.22e-06
ZNF417_OE	-2.23e-06	-6.5e-07	-7.98e-06	-7.83e-06	4.43E-07	-1.47e-06	-1.61e-06	-8.9e-06	3.70E-06	2.79E-06	3.26E-06	4.39E-06
ZNF417_KO	1.15E-06	5.05E-07	8.60E-06	-1.07e-05	-4.33e-07	1.76E-06	1.33E-06	8.00E-06	-3.42e-06	-2.09e-06	-3.89e-06	-3.6e-06
ZNF418_OE	-8.75e-06	-5.09e-06	-2.32e-05	-1.36e-05	-4.05e-06	3.24E-06	-7.67e-06	-2.23e-05	1.56E-05	8.64E-06	4.18E-06	2.36E-05
ZNF418_KO	-5.26e-06	5.73E-06	2.31E-05	-3.5e-06	4.37E-06	-2.8e-06	7.63E-06	2.11E-05	-1.7e-05	-1.22e-05	-4.28e-06	-1.38e-05
ZNF423_OE	4.56E-06	-2.94e-06	-5.77e-05	-5.35e-06	-3e-06	-2.98e-05	-0.000150331	-0.0001417	1.36E-05	-3.11e-07	-1.07e-05	7.50E-06
ZNF423_KO	-7.4e-06	2.83E-06	7.10E-05	-1.36e-05	3.56E-06	2.41E-05	9.18E-05	0.00012283	-1.34e-05	5.76E-07	8.62E-06	-1.01e-05
ZNF425_OE	-7.84e-06	-5.59e-06	-2.72e-06	-8.06e-06	-2.72e-06	6.30E-06	1.05E-05	1.07E-05	-1.63e-06	6.04E-07	-8.34e-06	-6.21e-06
ZNF425_KO	7.70E-06	5.44E-06	2.41E-06	-1.09e-05	2.82E-06	-5.2e-06	-1e-05	-1.09e-05	1.26E-06	-5.69e-07	7.92E-06	6.75E-06
ZNF426_OE	4.27E-06	-9.61e-07	-6.09e-06	-1.26e-05	-2.43e-06	3.43E-06	1.29E-06	-1.48e-05	-8.57e-06	1.55E-07	-1.84e-05	-2.2e-06
ZNF426_KO	-4.04e-06	1.00E-06	5.14E-06	-4.85e-06	2.70E-06	-2.94e-06	-1.29e-06	1.38E-05	9.44E-06	-2.11e-07	2.09E-05	2.45E-06
ZNF429_OE	1.05E-05	-1.2e-05	-4.79e-06	-1.52e-05	7.47E-06	-6.73e-06	-1.06e-05	-4.8e-05	1.07E-05	1.19E-05	-8.19e-06	-6e-06
ZNF429_KO	-1.14e-05	1.25E-05	4.62E-06	-4.48e-06	-6.51e-06	7.84E-06	9.94E-06	4.62E-05	-8.83e-06	-1.14e-05	9.05E-06	7.02E-06
ZNF43_OE	-2.14e-05	-9.9e-06	-1.19e-05	-3.83e-06	-6.81e-06	-1.43e-05	-7.05e-05	-2.45e-05	8.62E-06	5.39E-06	1.12E-05	8.82E-06
ZNF43_KO	1.91E-05	9.71E-06	9.52E-06	-1.57e-05	7.68E-06	1.52E-05	5.83E-05	2.26E-05	-1.75e-05	-6.97e-06	-8.47e-06	-7.16e-06
ZNF431_OE	9.43E-07	-7.17e-05	0.000160483	-2.32e-05	-4e-05	-6.84e-06	-9.11e-05	-0.000173308	2.32E-05	1.85E-05	-4.29e-05	0.000130978
ZNF431_KO	-1.14e-05	0.000112421	-0.000184814	7.99E-06	6.02E-05	4.36E-05	8.84E-05	0.000175485	-1.58e-05	-4.23e-05	5.54E-05	-8.37e-05
ZNF432_OE	-7.42e-06	-1e-05	0.000107489	7.35E-07	1.27E-05	-3.47e-05	-6.69e-05	-3.51e-05	7.47E-06	1.74E-06	-2.19e-05	1.01E-05
ZNF432_KO	6.91E-06	1.19E-05	-0.00010471	-1.51e-05	-9.6e-06	6.05E-05	6.03E-05	2.03E-05	-6.5e-06	-2.63e-06	2.70E-05	-1.19e-05
ZNF44_OE	3.05E-05	1.07E-06	-4.24e-05	-2.29e-05	3.31E-05	-5.62e-05	-0.000135571	-9.33e-05	8.74E-05	2.44E-05	-4.15e-05	8.82E-05
ZNF44_KO	-4.38e-05	-1.1e-06	7.21E-05	1.65E-05	-1.81e-05	9.25E-05	8.93E-05	9.02E-05	-5.72e-05	-1.49e-05	4.03E-05	-6.74e-05
ZNF442_OE	2.60E-05	-1.25e-06	-2.37e-05	-1.35e-05	6.59E-06	-8.26e-06	-3.8e-05	-4.22e-07	-3.68e-06	2.11E-06	-3.89e-05	7.47E-06
ZNF442_KO	-4.49e-05	1.45E-06	2.37E-05	1.98E-05	-4.16e-06	8.89E-06	3.63E-05	3.53E-07	3.35E-06	-3.86e-06	2.92E-05	-6.82e-06
ZNF444_OE	-1.68e-05	-2.63e-05	-9.74e-06	2.82E-05	-1.99e-05	-1.19e-05	-0.000141135	-1.57e-05	-4.99e-05	5.18E-06	-1.97e-05	-2.88e-06
ZNF444_KO	5.61E-06	1.98E-05	1.17E-05	-5.19e-06	3.27E-05	1.67E-05	0.000105335	-3.6e-05	5.15E-05	-7.91e-06	1.98E-05	3.93E-06
ZNF449_OE	3.41E-05	1.05E-05	3.73E-05	1.72E-06	2.12E-05	-1.24e-06	-0.000119273	-4.17e-05	4.71E-05	1.38E-05	-6.64e-05	0.00014705
ZNF449_KO	-3.48e-05	-1.06e-05	-2.98e-05	2.68E-05	-1.43e-05	2.19E-05	8.15E-05	2.23E-05	-2.7e-05	-1.77e-05	6.97E-05	-0.000105998
ZNF451_OE	-4.63e-06	2.77E-06	5.99E-06	-2.84e-06	2.88E-05	-1.75e-05	-0.000113456	-0.000114134	2.10E-05	9.54E-06	-2.11e-05	5.60E-05
ZNF451_KO	-1.15e-05	-2.9e-06	-4.27e-07	1.54E-05	-1.68e-05	4.11E-05	0.000109702	0.000109795	-2.15e-05	-9.51e-06	2.82E-05	-3.13e-05
ZNF454_OE		-1.45e-05		-2.33e-05	-1.69e-05		-5.46e-06		-2.67e-06	-9.21e-06	-8.43e-06	-8.81e-06
ZNF454_KO		1.35E-05		-1.64e-05	1.80E-05		4.85E-06		2.50E-06	8.87E-06	1.34E-07	5.85E-06
ZNF460_OE	1.62E-05	1.83E-06	1.46E-05	-5.17e-06	8.56E-06	-2.75e-05	-1.63e-05	-0.000226744	-4.25e-05	-1.17e-05	-0.000119714	3.19E-05
ZNF460_KO	-2.83e-05	-3.1e-06	1.09E-06	2.96E-05	-7.09e-06	5.05E-05	3.67E-05	0.000181877	6.84E-05	7.00E-06	8.76E-05	-2.42e-05
ZNF48_OE	-5.14e-06	-6.29e-06	-1.81e-06	-8e-06	-3.99e-06	1.46E-05	4.14E-06	1.80E-05	-6.77e-07	5.15E-07	-1.02e-07	4.75E-06
ZNF48_KO	5.24E-06	6.97E-06	1.90E-06	-1.11e-05	3.88E-06	-1.4e-05	-3.47e-06	-1.77e-05	3.37E-07	-5.57e-07	-3.82e-08	-4.82e-06
ZNF480_OE	4.13E-06	-1.07e-06	1.61E-05	-1.03e-05	-2.05e-05	-5e-06	1.03E-05	-5.01e-05	1.04E-05	4.26E-06	-3.03e-05	8.01E-06
ZNF480_KO	-4.23e-06	1.15E-06	-1.15e-05	4.16E-06	2.63E-05	5.37E-06	-2.25e-06	4.35E-05	-1.39e-05	-3.28e-06	2.69E-05	-7.91e-06
ZNF511_OE	-2.38e-05	-5.13e-05	5.45E-05	1.90E-05	-2.12e-05	-2.99e-05	6.77E-05	-0.000269824	-7.74e-05	-2.2e-05	-3.18e-06	0.000151357
ZNF511_KO	2.14E-05	1.87E-05	-7.11e-05	1.47E-05	7.80E-05	2.73E-05	-0.00012045	0.000128353	0.000144687	4.78E-06	5.40E-06	-4.35e-05
ZNF516_OE	-2.66e-06	-3.2e-06	-7.78e-05	-2.45e-05	3.18E-06	-7.13e-06	-0.000221098	-0.000134051	2.87E-05	2.26E-06	-2.93e-05	-7.65e-06
ZNF516_KO	6.14E-07	6.45E-06	7.34E-05	2.82E-06	4.55E-07	3.65E-05	0.000168679	0.000129678	-2.27e-06	-3.75e-06	2.26E-05	9.33E-06
ZNF518A_OE	-1.46e-05	-2.69e-05	-3.73e-05	-8.46e-06	-1.56e-05	-4.78e-05	-0.000130738	-0.000166898	2.53E-05	6.94E-06	-9.68e-06	1.63E-05
ZNF518A_KO	9.87E-06	3.18E-05	4.53E-05	-8.82e-06	1.62E-05	6.37E-05	0.000107432	0.000165691	-2.94e-05	-5.63e-06	2.27E-06	-8.97e-06
ZNF519_OE	-1.64e-05	-1.57e-05	-3.64e-05	-7.12e-07	4.74E-06	-2.19e-05	-0.000108942	-6.27e-05	4.09E-05	1.17E-05	1.24E-05	1.76E-05
ZNF519_KO	1.11E-05	1.13E-05	5.07E-05	-1.79e-05	-2.62e-06	2.57E-05	7.35E-05	3.79E-05	-6.14e-05	-2.03e-05	-5.69e-06	-1.59e-05
ZNF524_OE		-4.46e-05		-1.71e-05	3.93E-05		-2.75e-05		-1.02e-05	1.15E-05	-8.87e-06	-7.29e-06
ZNF524_KO		-8.06e-06		8.80E-07	0.000101322		1.51E-05		9.23E-06	-1.63e-05	2.78E-08	4.06E-06
ZNF527_OE	-6.71e-06	-5.47e-07	-2.96e-06	-1.36e-05	1.03E-05	-5.42e-06	-1.32e-05	-9.03e-06	5.05E-06	7.91E-06	-2.18e-06	1.46E-06
ZNF527_KO	5.22E-06	7.42E-07	3.18E-06	-5.41e-06	-8.69e-06	5.82E-06	1.13E-05	8.35E-06	-5.41e-06	-8.57e-06	1.84E-06	-1.19e-06
ZNF536_OE	-5.22e-05	-7.24e-05	5.66E-05	-5.08e-05	-3.95e-06	1.45E-05	-4.15e-05	-3.07e-06	-0.000119635	-9.35e-06	1.77E-05	-2.22e-05
ZNF536_KO	3.42E-05	0.000157877	-4.68e-05	2.16E-05	6.14E-06	-9.4e-06	5.11E-05	1.54E-06	7.73E-05	3.07E-05	-1.55e-05	9.24E-05
ZNF543_OE	-4.32e-06	1.57E-06	-6e-05	-1.7e-05	-1.09e-05	-5.32e-05	5.62E-05	0.000148915	-7.15e-05	-1.92e-05	-9.52e-05	-9.6e-05
ZNF543_KO	-2.88e-05	-1.81e-06	5.36E-05	3.74E-05	2.28E-05	9.00E-05	-5.25e-05	-8.54e-05	7.78E-05	8.24E-06	8.77E-05	0.000131581
ZNF547_OE	-5.18e-06	-2.94e-06	2.23E-06	-7.04e-06	-1.81e-06	7.35E-06	1.64E-05	1.45E-05	3.94E-06	6.77E-07	-7.67e-07	-1.11e-05
ZNF547_KO	3.27E-06	2.97E-06	-2.25e-06	-1.2e-05	1.71E-06	-6.22e-06	-1.54e-05	-1.47e-05	-3.83e-06	-6.85e-07	9.89E-07	1.17E-05
ZNF548_OE	-2.23e-05	1.22E-05	2.25E-05	-8.2e-06	-1.53e-05	4.03E-05	-0.000107757	-0.000203147	-1.26e-05	-3.37e-05	-5.61e-05	1.91E-06
ZNF548_KO	1.74E-05	-1.02e-05	3.01E-05	8.51E-06	6.26E-05	-3.49e-05	9.69E-05	0.000164901	3.52E-05	4.11E-06	5.11E-05	-1.72e-06
ZNF562_OE	1.03E-06	-1.98e-06	-1.83e-05	-6.31e-06	2.06E-06	-8.71e-06	-2.12e-05	-2.73e-05	1.51E-05	6.53E-06	-1.04e-05	-2.64e-07
ZNF562_KO	-1.82e-06	3.66E-07	2.37E-05	-1.28e-05	-1.95e-06	1.20E-05	2.24E-05	2.78E-05	-1.66e-05	-6.22e-06	1.02E-05	4.37E-07
ZNF563_OE	-1.73e-05	-1.39e-06	-1.95e-05	-9.36e-06	4.95E-05	-9.84e-06	-7.17e-05	7.19E-06	4.43E-05	1.03E-05	-1.96e-05	0.000124332
ZNF563_KO	1.45E-05	-1.25e-06	1.90E-05	1.21E-05	-1.52e-05	1.97E-05	7.36E-05	-6.95e-05	-5.02e-05	-1.49e-05	1.86E-05	-0.000100604
ZNF564_OE	8.80E-06	-9.96e-06	-1.49e-05	-1.44e-05	3.81E-07	9.05E-06	-9.2e-05	-3.71e-05	6.07E-05	2.47E-05	-4.72e-05	9.22E-06
ZNF564_KO	-4.26e-06	1.14E-05	1.89E-05	4.39E-06	1.75E-06	3.47E-06	8.08E-05	3.61E-05	-4.98e-05	-3.88e-05	4.62E-05	-9.83e-06
ZNF57_OE	-1.84e-06	-2.36e-06	1.21E-06	-5.7e-06	-2.96e-07	1.04E-05	4.50E-06	1.14E-05	-3.58e-06	-6.02e-07	-3.24e-06	-6.97e-06
ZNF57_KO	4.41E-07	2.25E-06	-1.5e-06	-1.31e-05	1.90E-07	-9.38e-06	-4.19e-06	-1.13e-05	4.07E-06	5.02E-07	3.11E-06	7.32E-06
ZNF579_OE	-2.37e-05	-4.12e-05	4.20E-05	-1.17e-05	-1.48e-05	3.20E-05	8.70E-05	6.05E-05	-7.17e-05	-2.86e-06	1.35E-05	-2.46e-06
ZNF579_KO	2.07E-05	1.41E-05	-2.42e-05	1.63E-05	5.29E-05	-2.99e-06	-0.000125282	-9.32e-05	0.000118542	2.64E-06	-1.3e-05	1.87E-05
ZNF580_OE	-3.26e-05	-4.9e-05	5.63E-05	-1.1e-05	-1.42e-05	5.00E-05	7.82E-05	7.72E-07	-8.75e-05	-2.42e-05	1.18E-05	0.000103784
ZNF580_KO	3.13E-05	1.67E-05	-5.19e-05	2.08E-05	6.41E-05	3.16E-05	-0.000146717	-8.47e-05	0.000138587	5.73E-06	-1.49e-05	-2.92e-05
ZNF581_OE	-1.27e-05	-1.26e-05	5.60E-05	-1.36e-05	-1.09e-05	3.93E-06	7.01E-05	4.50E-05	-5.87e-05	-1.34e-05	-1.16e-05	-9.26e-06
ZNF581_KO	8.87E-06	3.32E-06	-3.71e-05	9.33E-07	2.75E-05	-4.67e-06	-8.57e-05	-6.57e-05	6.00E-05	6.03E-06	1.18E-05	1.00E-05
ZNF582_OE	-2.73e-05	-1.1e-05	4.94E-06	-1.08e-05	-6.79e-06	-1.11e-05	-1.76e-05	1.25E-05	-9.77e-06	3.77E-06	-2.49e-05	-9.41e-06
ZNF582_KO	2.09E-05	1.09E-05	-4.97e-06	-8.25e-06	6.94E-06	1.15E-05	1.52E-05	-1.97e-05	9.62E-06	-3.21e-06	2.20E-05	9.99E-06
ZNF587_OE	-1.07e-05	2.70E-06	-5.63e-06	-6.49e-06	1.55E-05	-1.64e-05	8.27E-06	-1.16e-05	1.73E-05	2.31E-07	-2.3e-05	-1.61e-06
ZNF587_KO	1.03E-05	-2.8e-06	5.83E-06	-1.22e-05	-1.16e-05	1.91E-05	-1.11e-05	1.19E-05	-1.64e-05	-1.55e-06	2.22E-05	3.18E-06
ZNF587B_OE	-9.79e-06	-6.45e-07	-5.63e-06	-1.43e-06	1.40E-06	-2.98e-06	-6.48e-06	5.32E-07	1.54E-05	3.24E-06	-8.26e-06	-2.53e-06
ZNF587B_KO	8.10E-06	8.17E-07	5.79E-06	-1.67e-05	-1.18e-06	3.59E-06	5.81E-06	3.98E-07	-1.35e-05	-2.9e-06	7.59E-06	2.82E-06
ZNF594_OE	3.73E-06	7.86E-06	-4.25e-05	-2.1e-05	1.34E-05	4.51E-06	8.52E-07	-2.39e-05	8.72E-06	-7.81e-08	-7.23e-06	-2.84e-06
ZNF594_KO	-5.7e-06	-5.77e-06	4.09E-05	-1.41e-06	-8.59e-06	-4.22e-06	-9.91e-07	2.38E-05	-2.38e-06	-2.98e-07	5.79E-06	2.85E-06
ZNF605_OE	-1.23e-07	-2.01e-07	-8.24e-06	-7.84e-06	9.32E-09	6.00E-07	4.53E-07	-4.87e-06	-1.24e-06	-2.13e-08	-1.01e-05	-1.27e-05
ZNF605_KO	-3.72e-07	5.44E-08	8.54E-06	-1.33e-05	1.80E-07	-3.07e-07	-7.8e-07	4.33E-06	1.68E-06	5.38E-07	9.56E-06	1.28E-05
ZNF615_OE	6.91E-07	-4.01e-06	-1.59e-05	-1.42e-05	2.50E-07	9.22E-06	-1.37e-05	1.48E-05	3.02E-06	9.44E-07	-1.81e-05	-3.27e-06
ZNF615_KO	-1.53e-06	3.85E-06	1.55E-05	-2.37e-06	-7.08e-08	-8.44e-06	1.28E-05	-1.43e-05	-2.54e-06	-1.02e-06	1.84E-05	3.45E-06
ZNF630_OE	-6.67e-06	-4.65e-06	-9.21e-06	-1.72e-05	-1.51e-06	1.54E-05	5.69E-06	8.17E-06	7.71E-06	5.29E-07	-9.31e-06	1.63E-05
ZNF630_KO	6.07E-06	6.79E-06	1.05E-05	-3.75e-06	1.70E-06	-1.45e-05	-6.04e-06	-7.16e-06	-6.71e-06	-4.84e-07	1.12E-05	-1.46e-05
ZNF639_OE	-5.6e-06	-3.07e-06	-4.71e-06	-9.41e-06	-2.12e-06	-8.22e-06	-2.12e-05	-3.46e-06	-8.69e-06	1.84E-06	-4.92e-07	3.36E-06
ZNF639_KO	6.99E-06	3.18E-06	5.00E-06	-8.18e-06	2.48E-06	8.33E-06	1.95E-05	6.16E-06	9.55E-06	-2.35e-06	5.22E-07	-1.33e-06
ZNF641_OE	1.19E-05	-2.27e-07	1.28E-06	-1.65e-05	-6.06e-09	9.85E-06	1.12E-05	2.14E-05	-5.58e-07	-2.08e-07	1.63E-06	1.87E-06
ZNF641_KO	-1.42e-05	4.75E-07	-1.42e-06	5.65E-09	-6.25e-08	-9.16e-06	-1.03e-05	-2.07e-05	5.42E-07	2.98E-07	-1.75e-06	-1.96e-06
ZNF644_OE	-1.4e-05	-2.16e-05	-1.31e-05	-1.05e-05	-2.66e-06	5.68E-05	-8.11e-05	-0.000228865	3.17E-06	1.43E-05	-6.16e-06	2.48E-05
ZNF644_KO	6.21E-06	2.68E-05	1.39E-05	-7.89e-06	2.87E-06	-1.76e-05	7.82E-05	0.000189592	-3.85e-06	-1.57e-05	8.03E-06	-1.3e-05
ZNF652_OE	1.14E-05	2.42E-06	4.42E-06	-1.67e-05	1.26E-05	-4.97e-05	-4.83e-05	-2.93e-05	7.37E-06	1.35E-06	-5.84e-06	-3.48e-06
ZNF652_KO	-1.45e-05	-2.71e-06	-3.3e-06	7.55E-07	-1.16e-05	7.61E-05	4.63E-05	2.61E-05	-7.13e-06	-1.7e-06	7.17E-06	3.56E-06
ZNF653_OE	-1.58e-06	-3.95e-06	6.56E-07	-4.35e-06	-2.15e-06	5.03E-06	1.41E-05	9.70E-06	3.65E-06	2.58E-06	-1.94e-06	-4.41e-06
ZNF653_KO	1.48E-06	4.05E-06	-6.94e-07	-1.46e-05	2.02E-06	-4.71e-06	-1.37e-05	-9.99e-06	-3.59e-06	-2.37e-06	2.28E-06	4.74E-06
ZNF654_OE		5.88E-06		-3.9e-05	0.000170401		1.34E-05		1.55E-05	4.70E-05	8.93E-06	-1.18e-05
ZNF654_KO		-5.35e-05		-5.85e-06	6.81E-05		4.45E-06		-1.63e-05	-2.98e-05	-1.94e-05	7.26E-06
ZNF672_OE	-6.47e-06	-2.9e-06	4.59E-06	-3.18e-06	-4.17e-06	6.71E-07	1.30E-05	1.56E-05	-1.13e-05	-8.62e-07	-4.5e-06	-1.06e-05
ZNF672_KO	6.28E-06	3.02E-06	-4.99e-06	-1.54e-05	4.86E-06	-7.73e-09	-1.22e-05	-1.81e-05	1.21E-05	1.56E-07	4.70E-06	1.13E-05
ZNF674_OE	-2.64e-06	-3.48e-06	-7.27e-07	-5.84e-06	2.14E-06	7.96E-06	4.46E-06	7.69E-06	5.75E-06	4.15E-06	5.09E-06	6.06E-07
ZNF674_KO	2.32E-06	3.46E-06	9.54E-07	-1.3e-05	-1.78e-06	-7.4e-06	-3.64e-06	-8.36e-06	-6.2e-06	-3.68e-06	-5e-06	6.97E-08
ZNF675_OE	-1.73e-05	-7.09e-06	2.13E-05	-2.33e-05	-2.03e-05	-4.26e-06	-9.46e-05	1.67E-05	9.90E-06	3.92E-05	1.13E-05	1.68E-05
ZNF675_KO	1.53E-05	7.09E-06	-2.01e-06	1.81E-05	2.33E-05	5.23E-06	7.51E-05	-2.14e-05	-1.69e-05	-4.22e-05	2.45E-06	-1.83e-05
ZNF677_OE	-1.2e-06	-2.81e-06	-3.9e-06	-1.42e-05	-1.83e-06	3.76E-06	1.19E-05	-1.27e-05	-6.45e-06	-2.6e-06	-1.14e-05	-1.38e-05
ZNF677_KO	4.81E-07	2.90E-06	3.84E-06	-3.42e-06	2.07E-06	-2.83e-06	-1.15e-05	1.07E-05	6.57E-06	2.70E-06	1.26E-05	1.42E-05
ZNF680_OE	-1.58e-05	-2.91e-05	9.09E-05	1.47E-05	-5.62e-06	-1.54e-05	-0.000116611	-7.06e-05	2.76E-05	1.88E-05	1.05E-05	7.74E-05
ZNF680_KO	1.32E-05	4.78E-05	-9.52e-05	-1.14e-05	9.77E-06	3.68E-05	9.50E-05	6.07E-05	-3.63e-05	-3.95e-05	2.95E-06	-6.53e-05
ZNF691_OE	-5.21e-06	-3.77e-06	1.39E-06	-7.57e-06	-1.66e-06	7.21E-06	1.54E-05	1.01E-05	1.45E-06	5.44E-07	-1.51e-06	-3.43e-06
ZNF691_KO	5.10E-06	3.62E-06	-1.5e-06	-1.13e-05	1.68E-06	-6.9e-06	-1.48e-05	-1.03e-05	-1.6e-06	-5.56e-07	1.31E-06	3.67E-06
ZNF704_OE	-4.26e-05	-1.42e-05	-4.51e-05	-2.94e-05	4.92E-05	-0.000120009	-0.000263422	-0.000323558	6.39E-05	-3.89e-05	-3.55e-05	0.000164728
ZNF704_KO	2.95E-05	2.15E-05	5.42E-05	2.09E-06	-2.52e-05	0.000251655	0.000156939	0.000289753	-4.95e-05	-4.81e-07	1.75E-05	-0.000118279
ZNF718_OE	-4.8e-06	2.15E-06	-3.33e-05	-3e-06	8.43E-07	-1.4e-05	-6.39e-05	-1.15e-05	8.38E-06	5.00E-06	1.63E-05	3.02E-05
ZNF718_KO	-1.46e-06	-2.8e-06	2.32E-05	-1.52e-05	-5.91e-07	1.62E-05	5.11E-05	8.48E-06	-6.77e-06	-4.59e-06	-1.12e-05	-1.93e-05
ZNF730_OE	-3.03e-05	-6.18e-05	-2.92e-05	4.68E-05	-3.88e-05	-7.18e-06	-0.000229004	-0.000131487	2.55E-05	3.26E-05	3.56E-05	9.52E-05
ZNF730_KO	2.93E-05	0.000108805	1.43E-05	-5.83e-05	5.67E-05	7.10E-06	0.000119373	0.000136217	-4.88e-05	-4.08e-05	-1.13e-05	-3.82e-05
ZNF749_OE	-1.05e-05	-3.13e-05	-1.32e-05	-1.56e-05	-2.05e-05	6.05E-05	-0.000145561	-3.12e-05	-2.07e-05	7.73E-06	-2.02e-05	-5.99e-06
ZNF749_KO	1.13E-05	1.70E-05	7.86E-06	9.54E-06	5.35E-05	3.64E-06	9.48E-05	1.92E-05	2.53E-05	-1.78e-05	1.99E-05	6.22E-06
ZNF75A_OE	-3.74e-06	-2.12e-06	-1.23e-05	-7.49e-06	-2.88e-06	1.10E-05	-2.36e-05	-1.77e-05	3.69E-06	1.81E-06	-3.81e-06	1.43E-05
ZNF75A_KO	-1.01e-06	2.41E-06	1.17E-05	-1.2e-05	3.60E-06	-1.05e-05	2.04E-05	1.68E-05	-3.85e-06	-1.72e-06	4.73E-06	-1.24e-05
ZNF764_OE	-2.45e-06	-2.08e-05	-1.66e-06	-6.11e-06	-2.52e-06	-4.84e-07	1.53E-05	1.83E-05	-2.39e-05	-7.89e-06	-2.81e-05	-5.83e-06
ZNF764_KO	2.14E-06	1.66E-05	1.89E-06	-1.21e-05	2.62E-06	8.63E-07	-1.44e-05	-1.99e-05	2.79E-05	6.31E-06	2.85E-05	6.63E-06
ZNF765_OE	-2.06e-06	-1.21e-06	6.10E-06	-6.6e-06	2.20E-06	3.88E-06	8.53E-06	1.21E-05	3.75E-06	2.57E-06	-4.05e-06	1.90E-05
ZNF765_KO	1.70E-06	1.02E-06	-5.7e-06	-1.24e-05	-2.18e-06	-3.83e-06	-9.29e-06	-1.24e-05	-3.92e-06	-3.29e-06	5.67E-06	-1.7e-05
ZNF766_OE	-1.04e-06	1.73E-06	-4.14e-06	-8.86e-06	1.66E-06	-5.34e-05	-1.02e-05	4.18E-06	5.20E-06	7.91E-06	-0.000103803	1.73E-05
ZNF766_KO	2.10E-06	-1.99e-06	3.54E-06	-1.05e-05	-1.76e-06	6.39E-05	1.16E-05	-3.57e-06	-5.65e-06	-7.55e-06	8.65E-05	-1.53e-05
ZNF770_OE	-7.02e-06	-3.71e-05	-2.76e-05	-2.2e-05	-2.76e-05	-5.63e-05	-0.000138054	-0.000156507	-2.88e-05	-1.31e-05	-1.69e-05	-9.16e-05
ZNF770_KO	1.56E-05	1.86E-05	2.24E-05	2.80E-05	7.98E-05	0.000108594	0.000106251	0.000197344	0.000155814	1.83E-05	3.87E-05	0.000144213
ZNF774_OE	-4.39e-06	-3.51e-06	1.94E-06	-7.24e-06	-1.07e-06	9.16E-06	1.54E-05	1.11E-05	4.55E-06	1.16E-06	1.52E-06	-4.39e-06
ZNF774_KO	4.05E-06	3.47E-06	-1.78e-06	-1.13e-05	9.73E-07	-7.19e-06	-1.46e-05	-9.4e-06	-4.55e-06	-1.02e-06	-1.58e-06	4.62E-06
ZNF777_OE	-4.64e-06	-2.6e-05	-6.39e-07	-9.92e-06	-6.03e-06	1.51E-05	-2.78e-06	-3.15e-05	-6.3e-05	4.07E-06	-1.42e-05	4.37E-05
ZNF777_KO	2.73E-06	1.22E-05	1.81E-06	-4.86e-06	7.37E-06	-1.29e-05	3.83E-06	3.50E-05	6.62E-05	-3.41e-06	1.44E-05	-3.65e-05
ZNF778_OE	-5.25e-06	-1.49e-06	-2.98e-06	-6.73e-06	-1.9e-06	4.26E-06	1.41E-05	6.27E-06	4.54E-06	1.86E-06	-3.51e-06	-4.34e-06
ZNF778_KO	4.93E-06	1.62E-06	2.34E-06	-1.22e-05	1.83E-06	-3.97e-06	-1.32e-05	-6.63e-06	-4.33e-06	-1.6e-06	3.17E-06	4.55E-06
ZNF780A_OE	-8.94e-06	-1.88e-06	-2.01e-06	-8e-06	9.39E-07	5.51E-06	-9.36e-06	-3.15e-06	3.42E-06	2.67E-06	-2.6e-07	-5.24e-06
ZNF780A_KO	6.89E-06	1.91E-06	1.78E-06	-1.28e-05	-7.37e-07	-4.84e-06	8.41E-06	2.99E-06	-3.68e-06	-2.96e-06	1.31E-07	5.48E-06
ZNF787_OE	-1.38e-05	-3.82e-05	-5.97e-05	5.72E-05	-1.9e-05	8.84E-06	7.85E-05	1.83E-05	-6.23e-05	-1.53e-05	-5.57e-05	9.01E-05
ZNF787_KO	8.75E-06	1.43E-05	6.05E-05	6.75E-06	7.72E-05	-3.41e-07	-0.000116865	-1.73e-05	0.000146552	1.04E-05	5.71E-05	-1.75e-05
ZNF79_OE	-6.7e-06	-2.74e-06	-1.43e-06	-6.74e-06	3.61E-06	5.10E-06	1.29E-05	5.53E-05	4.63E-06	1.83E-06	5.80E-06	3.97E-06
ZNF79_KO	5.60E-06	2.70E-06	1.38E-06	-1.37e-05	-3.83e-06	-4.51e-06	-1.25e-05	-5.53e-05	-4.53e-06	-1.95e-06	-5.59e-06	-3.95e-06
ZNF790_OE	-1.16e-06	-4.34e-06	-7.38e-06	-7.76e-06	3.61E-07	4.53E-06	5.66E-06	2.77E-07	1.67E-05	-3.84e-07	-1.28e-07	-8.08e-06
ZNF790_KO	-1.76e-06	4.74E-06	7.12E-06	-1.05e-05	-1.41e-07	-4.26e-06	-5.83e-06	-3.86e-07	-1.7e-05	1.41E-06	2.24E-06	8.55E-06
ZNF805_OE	2.29E-05	3.79E-05	-4.93e-05	-2.86e-05	2.23E-05	-5.26e-06	-5.32e-05	1.35E-06	-5.76e-05	-1.43e-05	-6.59e-05	-4.29e-05
ZNF805_KO	-2.2e-05	-3.14e-05	5.34E-05	1.93E-05	-1.73e-05	5.96E-06	4.99E-05	-5.41e-05	5.08E-05	1.45E-05	6.71E-05	4.19E-05
ZNF816_OE	-1.41e-06	-1.95e-06	1.43E-06	-5.77e-06	-5.35e-07	6.96E-06	8.50E-06	1.16E-05	7.04E-09	1.38E-06	2.86E-07	-6.78e-06
ZNF816_KO	1.37E-06	1.88E-06	-1.43e-06	-1.36e-05	5.03E-07	-6.05e-06	-7.83e-06	-1.16e-05	-9.4e-08	-1.24e-06	-1.55e-07	6.77E-06
ZNF823_OE	-2.13e-08	-2.14e-06	3.16E-06	-6.73e-06	4.32E-07	2.50E-07	-1.76e-06	-7.46e-06	4.18E-06	3.64E-06	1.64E-06	-1.66e-05
ZNF823_KO	-1.91e-07	2.44E-06	-3.09e-06	-1.23e-05	-3.1e-07	-1.38e-07	2.02E-06	6.01E-06	-4.48e-06	-3.69e-06	-1.04e-06	1.54E-05
ZNF83_OE	3.08E-05	9.21E-06	-4.51e-05	3.52E-05	2.55E-05	-4.04e-05	-0.000161196	-9.54e-05	3.11E-05	5.35E-06	4.12E-05	2.00E-05
ZNF83_KO	-4.47e-05	-6.92e-06	3.46E-05	-4.04e-05	-2.07e-05	4.69E-05	0.000118795	8.36E-05	-3.37e-05	-8.49e-06	-2.91e-05	-1.99e-05
ZNF836_OE	-1.51e-05	-5.11e-06	-3.47e-06	-9.86e-07	-5.2e-06	7.60E-06	1.16E-05	6.33E-06	2.34E-06	-1.95e-06	-2.44e-05	-2.53e-06
ZNF836_KO	1.33E-05	4.85E-06	3.16E-06	-1.95e-05	5.99E-06	-7.24e-06	-1.09e-05	-6.5e-06	-2.29e-06	2.02E-06	2.71E-05	3.20E-06
ZNF837_OE		-2.21e-06		-1.85e-05	-3.52e-06		-2.08e-06		6.54E-07	2.58E-06	-2.11e-06	-2.16e-06
ZNF837_KO		2.04E-06		-2.13e-05	3.31E-06		2.13E-06		-6.56e-07	-2.51e-06	-5.77e-07	2.09E-06
ZNF843_OE	-1.23e-06	-1.53e-06	-4.23e-07	-1.19e-05	-7.1e-07	9.74E-06	1.33E-05	1.23E-05	2.34E-06	8.12E-07	-1.39e-05	-8.83e-06
ZNF843_KO	-1.71e-07	1.44E-06	3.48E-07	-6.77e-06	6.50E-07	-8.95e-06	-1.22e-05	-1.21e-05	-2.37e-06	-8.05e-07	1.40E-05	9.12E-06
ZNF85_OE	1.33E-05	-1.23e-05	4.16E-07	-7.55e-06	-1.66e-06	-8.47e-06	-3.25e-05	-3.31e-05	1.54E-05	1.32E-05	-3.35e-05	8.94E-05
ZNF85_KO	-1.71e-05	1.64E-05	8.69E-07	-1.19e-05	1.92E-06	9.06E-06	2.61E-05	3.07E-05	-2.05e-05	-1.43e-05	2.93E-05	-7.25e-05
ZNF878_OE	-5.61e-06	-6.51e-06	5.66E-06	-7.63e-06	-2.49e-06	7.01E-06	1.36E-05	1.06E-05	9.99E-07	7.35E-08	2.57E-07	-5.41e-06
ZNF878_KO	5.27E-06	6.59E-06	-4.79e-06	-1.11e-05	2.42E-06	-5.4e-06	-1.29e-05	-1.11e-05	-1.22e-06	-2.04e-07	-7e-08	5.62E-06
ZNF91_OE	-4.79e-06	-6.48e-06	-1.86e-05	-8.01e-06	1.73E-05	2.80E-05	-0.000231893	-0.000246561	1.21E-05	1.07E-05	-2.26e-05	5.19E-05
ZNF91_KO	-8.07e-06	6.85E-06	2.02E-05	-1.18e-05	-6.74e-06	3.14E-05	0.000137891	0.000246103	-1.31e-05	-1.22e-05	1.61E-05	-3.98e-05
ZNF93_OE	-2.06e-05	-7.21e-05	-4.23e-05	1.42E-05	-2.68e-05	-1.42e-05	-0.000152639	-0.000213538	-1.05e-07	4.00E-05	6.00E-05	7.14E-06
ZNF93_KO	2.65E-05	9.38E-05	3.58E-05	-3.14e-05	3.31E-05	1.46E-05	9.20E-05	0.00016848	-6.65e-05	-3.06e-05	1.40E-06	-6.43e-05
ZNF98_OE	4.59E-06	1.48E-05	-6e-06	-2.23e-05	7.81E-07	-3.4e-06	-3.11e-05	3.34E-06	1.08E-05	6.94E-06	-1.13e-05	4.47E-05
ZNF98_KO	-6.36e-06	-1.06e-05	4.87E-06	5.19E-06	-1.9e-07	4.39E-06	2.62E-05	-3.51e-06	-8.4e-06	-5.81e-06	9.89E-06	-4.54e-05
ZNF99_OE	2.43E-05	-1.98e-06	3.51E-06	-1.09e-05	5.84E-06	5.92E-06	2.18E-05	2.84E-05	2.09E-06	5.73E-06	4.25E-06	1.30E-05
ZNF99_KO	-2.42e-05	2.30E-06	-4.05e-06	-8.5e-06	-4.46e-06	-5.83e-06	-1.97e-05	-2.95e-05	-1.27e-06	-5.55e-06	-3.6e-06	-1.18e-05
ZSCAN12_OE	-3.75e-06	-1.35e-06	-5.64e-06	-1.13e-05	-3.15e-06	7.18E-06	6.86E-07	5.73E-06	4.38E-07	5.35E-06	-6.58e-06	-5.87e-06
ZSCAN12_KO	3.70E-06	1.87E-06	5.53E-06	-7.87e-06	3.38E-06	-6.99e-06	-7.64e-07	-5.74e-06	-6.72e-07	-4.89e-06	8.30E-06	5.44E-06
ZSCAN16_OE		8.75E-07		-1.99e-05	-1.53e-06		-4.11e-06		2.13E-07	-3.97e-07	-5.35e-06	-1.86e-06
ZSCAN16_KO		-9.55e-07		4.06E-07	2.02E-06		3.89E-06		-2.01e-07	4.17E-07	-3e-06	1.77E-06
ZSCAN18_OE	-5.75e-06	-7.94e-06	6.78E-06	-4.52e-06	-7.95e-06	-1.61e-07	-1.83e-05	-1.18e-05	1.68E-06	3.05E-06	-3.91e-06	-7.72e-06
ZSCAN18_KO	5.93E-06	8.40E-06	-5.57e-06	-1.44e-05	1.29E-05	5.65E-07	1.71E-05	1.08E-05	-2.46e-06	-3.43e-06	3.34E-06	7.85E-06
ZSCAN2_OE	-5.17e-06	-5.61e-06	-1.1e-06	-9.29e-06	-6.61e-06	7.00E-06	1.79E-05	1.49E-05	-1.78e-06	-1.14e-06	-4.42e-06	-2.04e-06
ZSCAN2_KO	4.98E-06	5.76E-06	1.05E-06	-9.76e-06	7.25E-06	-6.04e-06	-1.62e-05	-1.51e-05	6.22E-07	1.17E-06	4.52E-06	2.39E-06
ZSCAN23_OE	-5.51e-06	-1.67e-05	-7.01e-06	-1.34e-05	-4.54e-06	1.68E-06	-8.99e-06	9.83E-07	-7.41e-06	3.17E-06	2.53E-08	-7.9e-06
ZSCAN23_KO	3.72E-06	1.93E-05	6.73E-06	-5.63e-06	4.60E-06	-1.2e-06	8.65E-06	-7.97e-07	6.09E-06	-3.34e-06	2.79E-07	8.32E-06
ZSCAN29_OE	-3.33e-05	-3.91e-05	-3.06e-06	-9.21e-06	-2.56e-05	0.000193987	-3.97e-05	4.28E-05	-4.55e-05	1.50E-06	-1.28e-09	9.56E-06
ZSCAN29_KO	2.59E-05	2.96E-05	3.15E-06	-4.39e-06	6.16E-05	-0.000130872	4.38E-05	-2.84e-05	5.34E-05	-1.81e-06	-4.3e-07	-4.88e-06
ZSCAN30_OE	2.37E-05	-2.3e-05	-8.78e-05	-1.07e-05	2.51E-05	4.04E-05	-2.24e-05	-1.89e-05	4.71E-05	7.12E-06	-1.01e-05	-2.08e-05
ZSCAN30_KO	-2.88e-05	2.80E-05	8.81E-05	-5.11e-06	-1.83e-05	-3.48e-05	3.01E-05	3.49E-05	-1.11e-05	-5.15e-06	1.61E-05	8.82E-05
ZSCAN31_OE	-1.99e-06	-3.62e-06	-9.78e-07	-4.72e-06	-4.51e-07	1.04E-05	1.39E-05	1.25E-05	4.37E-06	4.07E-07	-7.85e-06	-4.1e-06
ZSCAN31_KO	1.36E-06	3.61E-06	9.58E-07	-1.41e-05	3.48E-07	-9.42e-06	-1.25e-05	-1.19e-05	-4.25e-06	-2.78e-07	7.92E-06	4.36E-06
ZSCAN9_OE	-6e-06	-6.53e-06	-3.69e-06	-1.23e-05	-5.53e-06	7.15E-06	4.33E-06	1.50E-05	-1.24e-06	1.48E-06	-4.23e-06	-9.03e-06
ZSCAN9_KO	6.95E-06	6.81E-06	3.44E-06	-7.38e-06	5.67E-06	-6.46e-06	-3.67e-06	-1.47e-05	8.03E-07	-1.42e-06	4.14E-06	9.46E-06
ZXDB_OE	-3.27e-06	-3.38e-06	6.95E-06	8.35E-06	4.33E-06	4.75E-05	1.61E-05	-3.51e-05	-2.37e-05	-8.28e-06	-4.04e-06	-1.32e-05
ZXDB_KO	3.10E-06	3.29E-06	-6.83e-06	1.16E-05	-4.39e-06	-4.05e-05	-1.65e-05	3.56E-05	3.28E-05	9.77E-06	1.27E-06	1.32E-05
ZXDC_OE	-4.23e-06	3.89E-07	-2.33e-05	-4.83e-06	-6.76e-06	-9.1e-06	-1.79e-05	-2.01e-05	3.50E-06	-3.22e-08	-3.49e-07	1.64E-06
ZXDC_KO	1.34E-06	-4.83e-07	2.28E-05	-8.81e-06	1.07E-05	1.05E-05	1.76E-05	1.88E-05	-2.98e-06	1.96E-08	2.29E-07	-2.04e-06
